# Supplementary material for: Use of magnetic nanotrap particles in capturing Yersinia pestis virulence factors, nucleic acids and bacteria
Source: J Nanobiotechnology. 2021 Jun 21;19:186. doi: 10.1186/s12951-021-00859-8 (PMC8215484; doi:10.1186/s12951-021-00859-8)
Supplement: Supplementary file 2 — Additional file 2: Table S1. Mass spectrometry data from whole cell lysate of Yersinia pestis grown on BHI agar at 28 °C bound to Nanotraps (CN3080s), Sample 1. * = not found in control sample; Grey = the #PSMs do not reach enrichment calculation threshold. [file 12951_2021_859_MOESM2_ESM.xlsx]

## Sheet: 28C Sorted by accession number
Table S1. Mass spectrometry data from whole cell lysate of Yersinia pestis grown on BHI agar at 28°C bound to Nanotraps (CN3080s) *= not found in control sample Grey= the #PSMs do not reach enrichment calculation threshhold
							NT							Control
Accession	Entry	Gene names (primary )	Mass (kDa)	Length	Description	Enrichment score	Coverage	# Peptides	# PSMs	# Unique Peptides	calc. pI	Score A Sequest HT	# Peptides A Sequest HT	Coverage	# Peptides	# PSMs	# Unique Peptides	calc. pI	Score A Sequest HT	# Peptides A Sequest HT
CAB54879.1	Q7ARN6		29.295	259	putative ATP-binding protein (plasmid) [Yersinia pestis CO92]	*	47.4903	8	14	8	9.23	54.16	8
CAB54882.1	P31491	yerA	14.65	130	putative yopE chaperone (plasmid) [Yersinia pestis CO92]	1.23403	26.9231	2	8	2	4.7	36.83	2	26.9231	2	3	2	4.7	17.98	2
CAB54883.1	P31493	yopE	22.987	219	putative outer membrane virulence protein (plasmid) [Yersinia pestis CO92]	0.565596	50.6849	7	11	7	6.77	45.07	7	29.6804	5	9	5	6.77	29.35	5
CAB54885.1	Q7ARJ8	Y0075	11.664	99	hypothetical protein YPCD1.08c (plasmid) [Yersinia pestis CO92]	0.308507	25.2525	2	4	2	5.71	12.26	2	66.6667	5	6	5	5.71	21.91	5
CAB54886.1	Q9ZGW3	parD	8.865	80	hypothetical protein YPCD1.09c (plasmid) [Yersinia pestis CO92]	0.34707	37.3626	3	3	3	6.35	7.8	3	37.3626	3	4	3	6.35	13.18	3
CAB54889.1	O68706	sopB	35.611	320	putative plasmid partitioning control protein (plasmid) [Yersinia pestis CO92]	*	42.8125	9	10	9	9.28	35.43	9
CAB54890.1	Q9RI24	sopA	43.404	388	putative plasmid partitioning transcription repressor (plasmid) [Yersinia pestis CO92]	*	27.5773	7	9	7	6.04	29.37	7
CAB54896.1	O68704	yopK	21	182	putative virulence determinant protein (plasmid) [Yersinia pestis CO92]	*	6.59341	1	1	1	4.63	2.26	1
CAB54905.1	O68699	yopD	33.387	306	putative Yop negative regulation/targeting component (plasmid) [Yersinia pestis CO92]	*	8.49673	2	2	2	6.98	6.86	2
CAB54907.1	P21207	lcrH	19.015	168	putative yopB/yopD chaperone (plasmid) [Yersinia pestis CO92]	*	27.9762	3	3	3	4.78	9.39	3
CAB54908.1	P0C7U7	lcrV	37.24	326	putative V antigen, antihost protein/regulator (plasmid) [Yersinia pestis CO92]	0.594978	33.4356	9	9	9	5.87	27.84	9	29.4479	7	7	7	5.87	21.22	7
CAB54909.1	P69957	lcrG	11.02	95	putative Yop regulator (plasmid) [Yersinia pestis CO92]	0								8.42105	1	1	1	8.16		1
CAB54911.1	P69955	lcrD	77.802	704	putative membrane-bound Yop protein (plasmid) [Yersinia pestis CO92]	*	2.27273	1	1	1	5.19	2.06	1
CAB54914.1	P61380	sycN	13.609	123	putative type III secretion protein (plasmid) [Yersinia pestis CO92]	0.462761	20.3252	2	5	2	5.69	7.1	2	26.0163	3	5	3	5.69	6.49	3
CAB54916.1	P68640	yopN	32.67	293	putative membrane-bound Yop targeting protein (plasmid) [Yersinia pestis CO92]	0.23138	3.41297	1	1	1	5.21	2.18	1	12.628	2	2	2	5.21	10.19	2
CAB54917.1	Q7ARI8	yscN	47.801	439	putative Yops secretion ATP synthase (plasmid) [Yersinia pestis CO92]	*	4.55581	2	3	2	6.67	4.99	2
CAB54918.1	O30878	yscO	18.995	154	putative type III secretion protein (plasmid) [Yersinia pestis CO92]	*	9.74026	1	1	1	7.88	5.92	1
CAB54919.1	P68587	yscP	50.419	455	putative type III secretion protein (plasmid) [Yersinia pestis CO92]	0.462761	3.07692	1	1	1	5.59	2.57	1	3.07692	1	1	1	5.59	3.07	1
CAB54920.1	P42713	yscQ	34.419	307	putative type III secretion protein (plasmid) [Yersinia pestis CO92]	0.578451	14.658	3	5	3	5.24	12.38	3	14.658	3	4	3	5.24	14.87	3
CAB54928.1	Q56973	yscB	15.409	137	hypothetical protein YPCD1.51 (plasmid) [Yersinia pestis CO92]	2.77656	41.6058	4	6	4	9.25	17.85	4	14.5985	1	1	1	9.25		1
CAB54929.1	Q56974	sctC	67.345	607	putative type III secretion protein (plasmid) [Yersinia pestis CO92]	*	2.9654	1	1	1	6.68	4.98	1
CAB54931.1	O68692	yscE	7.606	66	putative type III secretion protein (plasmid) [Yersinia pestis CO92]	0.23138	25.7576	1	1	1	7.42	3.43	1	25.7576	1	2	1	7.42	5.69	1
CAB54933.1	O68690	yscG	13.07	115	putative type III secretion protein (plasmid) [Yersinia pestis CO92]	0.462761	8.69565	1	1	1	6.77	3.08	1	10.4348	1	1	1	6.77	4.07	1
CAB54938.1	P69976	yscL	24.645	221	putative type III secretion protein (plasmid) [Yersinia pestis CO92]	0.925521	5.88235	1	2	1	4.77	7.58	1	5.88235	1	1	1	4.77	5.27	1
CAB54939.1	P69978	yscM	12.412	115	putative type III secretion regulatory protein (plasmid) [Yersinia pestis CO92]	0.23138	9.56522	1	1	1	6.52	2.63	1	26.087	2	2	2	6.52	2.5	2
CAB54944.1	O68720	yopH	50.869	468	putative protein-tyrosine phosphatase Yop effector (plasmid) [Yersinia pestis CO92]	1.56182	75	28	108	28	8.68	415.49	28	58.1197	21	32	21	8.68	110.08	21
CAB54949.1	Q9RI12	ypkA	81.761	732	putative targeted effector protein kinase (plasmid) [Yersinia pestis CO92]	*	9.83607	5	5	5	6.8	15.76	5
CAB54950.1	A0A384KFS7		16.689	149	hypothetical protein YPCD1.73c (plasmid) [Yersinia pestis CO92]	1.38828	20.1342	2	3	2	4.74	10.37	2	8.05369	1	1	1	4.74	2.02	1
CAB54972.1	Q7BTX0	sycH	15.763	141	putative yopH targeting protein (plasmid) [Yersinia pestis CO92]	0.601589	63.1206	7	13	7	5.01	36.35	7	65.9574	7	10	7	5.01	22.1	7
CAB55220.1	A0A384KN07		20.924	189	hypothetical protein YPMT1.38c (plasmid) [Yersinia pestis CO92]	*	12.6984	1	1	1	8.84		1
CAB55224.1	Q7ARD6		37.371	340	putative periplasmic protein (plasmid) [Yersinia pestis CO92]	0.330543	41.4706	8	10	8	8.66	43.29	8	41.1765	11	14	11	8.66	48.55	11
CAB55226.1	O68759	repA	39.773	354	putative replication protein A (plasmid) [Yersinia pestis CO92]	*	2.54237	1	1	1	8.98	3.1	1
CAB55236.1	O68768		20.208	187	hypothetical protein YPMT1.54 (plasmid) [Yersinia pestis CO92]	0.462761	34.7594	5	6	5	4.78	23.58	5	26.2032	5	6	5	4.78	22.35	5
CAB55248.1	Q7ARB8		52.64	465	putative DNA-binding protein (plasmid) [Yersinia pestis CO92]	*	12.9032	4	5	4	6.2	19.2	4
CAB55249.1	O68788		36.355	323	putative partitioning protein B (plasmid) [Yersinia pestis CO92]	*	36.8421	9	10	9	9.31	32.33	9
CAB55250.1	Q9RIC6		44.9	401	putative partitioning protein A (plasmid) [Yersinia pestis CO92]	*	25.4364	7	7	7	6.25	24.43	7
CAB55251.1	Q7ARB6		12.437	108	hypothetical protein YPMT1.69 (plasmid) [Yersinia pestis CO92]	0								10.1852	1	1	1	7.39	2.87	1
CAB55253.1	Q7ARB4		37.144	328	hypothetical protein YPMT1.71 (plasmid) [Yersinia pestis CO92]	0								19.8171	4	4	4	5.72	13.14	4
CAB55256.1	Q9RIC3	tox	61.174	532	murine toxin (plasmid) [Yersinia pestis CO92]	2.22125	62.594	36	72	36	5.86	206.3	36	28.9474	13	15	13	5.86	36.49	13
CAB55264.1	P26926	caf1M	28.751	258	putative F1 chaperone protein (plasmid) [Yersinia pestis CO92]	0.462761	50	10	16	10	8.31	53.45	10	46.124	9	16	9	8.31	50.83	9
CAB55265.1	P26949	caf1A	93.003	833	putative F1 capsule anchoring protein (plasmid) [Yersinia pestis CO92]	0.23138	1.56062	1	1	1	9.06	3.54	1	3.12125	2	2	2	9.06	5.42	2
CAB55266.1	P26948	caf1	17.666	170	putative F1 capsule antigen (plasmid) [Yersinia pestis CO92]	0.617014	54.7059	4	8	4	5.07	35.74	4	58.2353	5	6	5	5.07	26.72	5
CAB55267.1	Q7ARA9		45.19	392	putative integrase (plasmid) [Yersinia pestis CO92]	*	1.78571	1	1	1	9.19	1.83	1
CAB55268.1	A0A384LAQ1		14.2	128	hypothetical protein YPMT1.86c (plasmid) [Yersinia pestis CO92]	0.308507	19.5312	2	2	2	7.25	5.32	2	23.4375	3	3	3	7.25	6.53	3
CAB62367.1	A0A384KKX8	YPMT1.34A	8.357	75	hypothetical protein YPMT1.34A (plasmid) [Yersinia pestis CO92]	*	28	1	2	1	6.13	12.97	1
CAB62375.1	Q9RIC5	YPMT1.68A	8.293	75	hypothetical protein YPMT1.68A (plasmid) [Yersinia pestis CO92]	0								48	3	3	3	4.65	3.76	3
CAL18691.1	A0A384KI32		15.958	146	putative flavoprotein [Yersinia pestis CO92]	0.925521	8.21918	1	2	1	4.21	7.84	1	8.21918	1	1	1	4.21	4.59	1
CAL18692.1	A0A384LEP9	asnC	17.143	153	regulatory protein [Yersinia pestis CO92]	*	9.80392	1	1	1	7.3	2.93	1
CAL18693.1	Q8ZJT3	asnA	36.828	330	aspartate-ammonia ligase [Yersinia pestis CO92]	*	5.45455	1	1	1	5.87	5.04	1
CAL18695.1	Q8ZJT1	ravA	59.376	517	conserved hypothetical protein [Yersinia pestis CO92]	*	7.3501	2	2	2	6.93	9.96	2
CAL18697.1	Q7CLE5	rbsD	15.234	139	ribose permease [Yersinia pestis CO92]	4.62761	69.0647	7	10	7	5.83	33.08	7	5.7554	1	1	1	5.83		1
CAL18698.1	A0A384KYV1	rbsK	32.556	308	ribokinase [Yersinia pestis CO92]	*	32.4675	5	5	5	4.97	19.1	5
CAL18704.1	A0A384K9U0		10.168	89	conserved hypothetical protein [Yersinia pestis CO92]	0.308507	60.6742	3	4	3	5.83	15.11	3	75.2809	4	6	4	5.83	18.05	4
CAL18705.1	A0A384LLQ4	srkA	38.315	328	conserved hypothetical protein [Yersinia pestis CO92]	3.23932	27.7439	7	7	7	5.12	15.29	7	3.96341	1	1	1	5.12	2.2	1
CAL18706.1	Q9XBV2	dsbA	23.1	207	secreted thiol:disulfide interchange protein DsbA [Yersinia pestis CO92]	1.75849	51.6908	9	19	9	6.57	74.87	9	25.6039	4	5	4	6.57	16.08	4
CAL18707.1	Q7CG26	polA	103.431	932	DNA polymerase I [Yersinia pestis CO92]	*	1.50215	1	1	1	5.48	3.44	1
CAL18709.1	Q8ZJS0	engB	24.205	216	conserved hypothetical protein [Yersinia pestis CO92]	2.3138	20.3704	4	5	4	7.49	18.73	4	6.48148	1	1	1	7.49	3.97	1
CAL18710.1	Q8ZJR9	yihI	21.348	188	conserved hypothetical protein [Yersinia pestis CO92]	*	6.38298	1	1	1	7.4	2.65	1
CAL18711.1	A0A384LH38	hemN	53.054	457	oxygen-independent coproporphyrinogen III oxidase [Yersinia pestis CO92]	2.77656	17.0678	5	6	5	6.15	14.62	5	2.407	1	1	1	6.15		1
CAL18712.1	A0A384KHI4	glnG	52.372	470	nitrogen regulation protein [Yersinia pestis CO92]	*	10.6383	3	4	3	6.54	10.49	3
CAL18714.1	A0A384KGD1	glnA	51.735	469	glutamine synthetase [Yersinia pestis CO92]	*	50.1066	14	29	14	5.39	107.81	14
CAL18716.1	Q0WKR6	bipA	67.266	607	putative GTPase [Yersinia pestis CO92]	0.633251	49.4234	27	52	27	5.41	173.28	27	44.8105	25	38	25	5.41	109.81	25
CAL18717.1	A0A384LK04		22.415	196	conserved hypothetical protein [Yersinia pestis CO92]	0.636296	22.9592	4	11	4	5.05	28.93	4	22.449	5	8	5	5.05	19.88	5
CAL18719.1	P58534	dtd	15.863	145	conserved hypothetical protein [Yersinia pestis CO92]	0								5.51724	1	1	1	5.25	2.13	1
CAL18722.1	A0A384KQI5		34.28	307	conserved membrane protein [Yersinia pestis CO92]	5.09037	32.2476	9	11	9	7.34	37.61	9	4.56026	1	1	1	7.34	4.33	1
CAL18723.1	A0A384KZW0		62.695	569	possible exported protein [Yersinia pestis CO92]	3.00794	30.58	9	13	9	6.25	50.49	9	8.26011	2	2	2	6.25	8.91	2
CAL18726.1	A0A384KKY7	recG	76.66	693	ATP-dependent DNA helicase [Yersinia pestis CO92]	*	3.7518	2	3	2	7.52	10.5	2
CAL18728.1	A0A0H2W0T4	spoT	79.168	702	guanosine-3',5'-bisbis(diphosphate) 3'-pyrophosphydrolase [Yersinia pestis CO92]	*	3.9886	2	2	2	8.73	6.56	2
CAL18729.1	Q8ZJQ3	rpoZ	10.164	91	DNA-directed RNA polymerase, omega chain [Yersinia pestis CO92]	0.173535	56.044	4	6	4	5.05	26.61	4	92.3077	9	16	9	5.05	67.48	9
CAL18730.1	Q8ZJQ2	gmk	23.504	207	guanylate kinase [Yersinia pestis CO92]	1.85104	17.3913	3	4	3	6.55	14.6	3	4.34783	1	1	1	6.55	3.59	1
CAL18733.1	A0A384LCX1		33.343	287	conserved hypothetical protein [Yersinia pestis CO92]	*	31.7073	8	9	8	5.19	19.77	8
CAL18734.1	Q8ZJP8	rph	25.415	238	ribonuclease PH [Yersinia pestis CO92]	6.94141	53.7815	9	15	9	5.73	58.83	9	5.46218	1	1	1	5.73	4.53	1
CAL18735.1	Q8ZJP7	pyrE	23.954	215	orotate phosphoribosyltransferase [Yersinia pestis CO92]	1.20318	36.2791	6	13	6	6.13	50.66	6	23.2558	4	5	4	6.13	17.97	4
CAL18737.1	Q8ZJP5	dut	16.212	151	deoxyuridine 5'-triphosphate nucleotidohydrolase [Yersinia pestis CO92]	*	7.94702	1	2	1	5.45	5.21	1
CAL18738.1	Q74YA6	dfp	43.626	405	DNA/pantothenate metabolism flavoprotein [Yersinia pestis CO92]	1.1569	14.0741	4	5	4	7.01	18.43	4	5.18519	2	2	2	7.01	5.87	2
CAL18740.1	Q8ZJP2	rpmB	9.027	78	50S ribosomal protein L28 [Yersinia pestis CO92]	1.38828	35.8974	4	9	4	11.41	32.24	4	23.0769	2	3	2	11.41	9.21	2
CAL18744.1	A0A384LNE9	kdtX	29.455	260	lipopolysaccharide core biosynthesis glycosyl transferase [Yersinia pestis CO92]	*	11.9231	3	3	3	8.59	5.55	3
CAL18745.1	A0A384KS98	kdtA	47.624	425	3-deoxy-D-manno-octulosonic-acid transferase [Yersinia pestis CO92]	*	10.1176	3	4	3	9.6	13.92	3
CAL18746.1	A0A384KMM1	rfa-2	36.115	321	lipopolysaccharide heptosyltransferase-1 [Yersinia pestis CO92]	*	3.42679	1	1	1	8.91	2.85	1
CAL18747.1	Q0WKN5	rfaF	39.57	354	ADP-heptose--LPS heptosyltransferase II [Yersinia pestis CO92]	*	12.7119	4	4	4	6.95	7.83	4
CAL18748.1	Q8ZJN4	hldD	34.78	310	ADP-L-glycero-D-manno-heptose-6-epimerase [Yersinia pestis CO92]	0.4799	58.7097	18	28	18	5.07	93.49	18	70.6452	17	27	17	5.07	75.85	17
CAL18749.1	A0A384KV81	kbl	43.769	403	2-amino-3-ketobutyrate coenzyme A ligase [Yersinia pestis CO92]	2.02458	57.8164	18	35	18	6.61	112.56	18	23.5732	7	8	7	6.61	30.62	7
CAL18750.1	Q8ZJN2	tdh	37.303	341	threonine 3-dehydrogenase [Yersinia pestis CO92]	1.23403	31.6716	6	8	6	6.33	20.36	6	14.956	3	3	3	6.33	5.03	3
CAL18752.1	Q0WKN1		49.763	450	putative membrane protein [Yersinia pestis CO92]	*	9.77778	3	3	3	9.63	8.64	3
CAL18753.1	Q8ZJN0	gpmI	56.168	515	2,3-bisphosphoglycerate-independent phosphoglycerate mutase [Yersinia pestis CO92]	*	2.3301	1	1	1	5.3	2.8	1
CAL18754.1	A0A384L1D1		15.926	144	putative membrane protein [Yersinia pestis CO92]	2.08242	46.5278	5	9	5	9.33	28.22	5	19.4444	2	2	2	9.33	7.59	2
CAL18755.1	Q0WKM8	grxC	8.918	82	glutaredoxin [Yersinia pestis CO92]	0.462761	48.7805	2	2	2	6.9	5.26	2	40.2439	2	2	2	6.9	2.07	2
CAL18756.1	Q8ZJM7	secB	17.576	158	protein-export protein [Yersinia pestis CO92]	0.617014	26.5823	2	16	2	4.17	94.24	2	32.2785	3	12	3	4.17	64.4	3
CAL18757.1	Q8ZJM6	gpsA	36.194	339	glycerol-3-phosphate dehydrogenase [Yersinia pestis CO92]	0.308507	11.7994	2	2	2	7.83	7.14	2	6.48968	2	3	2	7.83	5.47	2
CAL18759.1	A0A384KMH6	cysE	29.172	273	serine acetyltransferase [Yersinia pestis CO92]	*	5.49451	1	2	1	6.52	5.87	1
CAL18760.1	Q74Y93	trmL	18.234	162	putative methyltransferase [Yersinia pestis CO92]	0.462761	14.1975	1	1	1	7.11	2.01	1	14.1975	1	1	1	7.11	3.16	1
CAL18763.1	A0A384KAY5	cpxR	26.495	232	two component system response regulatory protein [Yersinia pestis CO92]	0.308507	16.3793	3	4	3	5.52	6.83	3	29.3103	5	6	5	5.52	5.8	5
CAL18764.1	A0A384K9Y3	cpxP	18.636	162	putative exported protein [Yersinia pestis CO92]	1.01807	41.9753	6	11	6	9.5	32.72	6	16.0494	2	5	2	9.5	13.26	2
CAL18767.1	Q8ZJL6	pfkA	35.395	327	6-phosphofructokinase [Yersinia pestis CO92]	8.79245	28.4404	9	19	9	6.46	63.61	9	5.50459	1	1	1	6.46	4.17	1
CAL18768.1	A0A384LQ14	sbp1	36.385	329	exported sulfate-binding protein [Yersinia pestis CO92]	*	8.51064	2	2	2	7.53	4.52	2
CAL18769.1	A0A384KJ87		28.962	272	hypothetical protein YPO0080 [Yersinia pestis CO92]	*	6.25	1	1	1	5.19	2.02	1
CAL18774.1	Q8ZJK9	tpiA	26.794	255	triosephosphate isomerase [Yersinia pestis CO92]	0.683123	70.1961	16	31	16	6.43	103.37	16	65.098	14	21	14	6.43	62.95	14
CAL18777.1	Q0WKK6	fpr	27.936	248	ferredoxin--NADP reductase [Yersinia pestis CO92]	*	3.62903	1	1	1	6.44	2.71	1
CAL18782.1	Q7CLC9	zapB	9.285	79	conserved hypothetical protein [Yersinia pestis CO92]	0.841383	64.557	4	20	4	4.67	64.51	4	64.557	4	11	4	4.67	37.72	4
CAL18791.1	Q8ZJJ7	rraA	17.315	161	S-adenosylmethionine:2-demethylmenaquinone methyltransferase [Yersinia pestis CO92]	0.617014	34.7826	4	8	4	4.23	37.66	4	34.7826	3	6	3	4.23	30.81	3
CAL18793.1	Q8ZJJ5	hslU	49.804	443	ATP-binding heat shock protein [Yersinia pestis CO92]	1.98987	52.8217	21	43	21	5.35	138.86	21	19.1874	9	10	9	5.35	31.43	9
CAL18794.1	Q8ZJJ4	hslV	18.895	174	heat shock protein [Yersinia pestis CO92]	*	23.5632	3	6	3	5.94	26.18	3
CAL18795.1	A0A0H2W2E4	ftsN	30.544	281	cell division protein [Yersinia pestis CO92]	*	9.25267	2	2	2	10.18	6.52	2
CAL18796.1	Q0WKJ0	cytR	37.828	342	transcriptional repressor [Yersinia pestis CO92]	1.85104	28.3626	6	8	6	5.77	25.12	6	9.94152	2	2	2	5.77	6.12	2
CAL18798.1	P58471	rpmE	7.782	71	50S ribosomal protein L31 [Yersinia pestis CO92]	0.925521	21.1268	1	2	1	9.07	11.2	1	21.1268	1	1	1	9.07	4.81	1
CAL18801.1	Q8ZJI8	metJ	12.149	105	transcriptional repressor protein [Yersinia pestis CO92]	*	8.57143	2	3	2	6.32	6.78	2
CAL18803.1	A0A0H2W0Y3	metL	89.307	811	bifunctional aspartokinase/homoserine dehydrogenase II [Yersinia pestis CO92]	*	4.31566	4	4	4	6.14	10.85	4
CAL18807.1	A0A384LNK1	glpR	28.16	252	glycerol-3-phosphate repressor protein [Yersinia pestis CO92]	0.23138	13.4921	3	4	3	6.23	12.29	3	38.0952	7	8	7	6.23	23.41	7
CAL18812.1	A0A384L7I3	malQ	78.554	698	4-alpha-glucanotransferase [Yersinia pestis CO92]	1.85104	7.16332	4	4	4	6.76	10.34	4	2.5788	1	1	1	6.76	2.24	1
CAL18813.1	Q8ZJI0	*uA	21.004	191	conserved hypothetical protein [Yersinia pestis CO92]	0.359925	37.1728	6	7	6	4.68	24.22	6	37.1728	6	9	6	4.68	24.79	6
CAL18816.1	A0A384LB15		9.602	89	putative exported protein [Yersinia pestis CO92]	*	32.5843	3	5	3	8.31	19.36	3
CAL18818.1	A0A0H2W2F3	feoB	84.013	771	ferrous iron transport protein B [Yersinia pestis CO92]	*	8.56031	5	8	5	6.25	31.98	5
CAL18819.1	A0A384KPW0	feoA	8.469	75	hypothetical ferrous iron transport protein A [Yersinia pestis CO92]	*	17.3333	1	1	1	9.99	2.79	1
CAL18820.1	A0A384LBS1		87.347	791	conserved hypothetical protein [Yersinia pestis CO92]	1.01807	27.8129	18	22	18	6.4	60.61	18	16.5613	10	10	10	6.4	25.95	10
CAL18821.1	Q8ZJH2	greB	20.214	171	transcription elongation factor [Yersinia pestis CO92]	0								4.67836	1	1	1	5.16	2.52	1
CAL18822.1	A0A384LC72	kmt	27.369	239	transcriptional regulatory protein [Yersinia pestis CO92]	0.694141	62.3431	11	21	11	6.58	60.12	11	57.7406	12	14	12	6.58	40.3	12
CAL18823.1	A0A384LJN3	envZ	50.328	450	osmolarity sensor protein [Yersinia pestis CO92]	*	2.44444	1	1	1	6.29	3.51	1
CAL18824.1	Q8ZJG9	pckA	59.348	539	phosphoenolpyruvate carboxykinase [ATP] [Yersinia pestis CO92]	4.62761	51.0204	19	30	19	5.59	90.89	19	4.82375	2	3	2	5.59	2.18	2
CAL18825.1	Q8ZJG8	hslO	32.478	293	heat-shock chaperonin [Yersinia pestis CO92]	0.809831	46.0751	6	7	6	4.74	27.08	6	24.2321	4	4	4	4.74	12.03	4
CAL18827.1	A0A384L9U0		26.127	226	conserved hypothetical protein [Yersinia pestis CO92]	0.462761	14.1593	3	3	3	5.95		3	14.6018	3	3	3	5.95	7.32	3
CAL18831.1	A0A384KM08	b3396	93.751	851	penicillin-binding protein [Yersinia pestis CO92]	1.69679	14.1011	9	11	9	7.37	36.6	9	5.40541	3	3	3	7.37	11.56	3
CAL18837.1	Q8ZJF7	aroK	19.532	173	shikimate kinase I [Yersinia pestis CO92]	0.185104	14.4509	2	2	2	5.12	5.42	2	30.6358	4	5	4	5.12	16.36	4
CAL18838.1	Q8ZJF6	aroB	38.837	362	3-dehydroquinate synthase [Yersinia pestis CO92]	3.23932	39.5028	10	14	10	6.35	36.38	10	7.73481	2	2	2	6.35	7.29	2
CAL18839.1	A0A384K813	damX	34.63	329	conserved hypothetical membrane protein [Yersinia pestis CO92]	1.48083	31.6109	6	16	6	9.33	58.35	6	25.8359	5	5	5	9.33	16.75	5
CAL18841.1	A0A384LEX0	rpe	24.426	225	ribulose-phosphate 3-epimerase [Yersinia pestis CO92]	*	14.6667	2	3	2	5.43	7.1	2
CAL18842.1	Q8ZJF3	gph	24.605	232	phosphoglycolate phosphatase [Yersinia pestis CO92]	*	4.74138	1	2	1	6.13	5.8	1
CAL18843.1	Q8ZJF2	trpS	38.225	342	tryptophanyl-tRNA synthetase [Yersinia pestis CO92]	0.661087	34.3931	6	10	6	6.19	42.82	6	31.5029	6	7	6	6.19	31.16	6
CAL18850.1	A0A384LDE1		74.894	686	putative membrane receptor protein [Yersinia pestis CO92]	*	1.89504	1	1	1	8.98	2.53	1
CAL18851.1	A0A0H2W080		35.84	328	LacI-family transcriptional regulator [Yersinia pestis CO92]	*	5.4878	1	1	1	5.99	5.21	1
CAL18853.1	A0A384KIT0	ppiA	20.526	189	peptidyl-prolyl cis-trans isomerase A [Yersinia pestis CO92]	*	37.5661	4	4	4	8.6	11.88	4
CAL18854.1	A0A384K924		55.335	513	conserved hypothetical protein [Yersinia pestis CO92]	1.38828	12.8655	5	6	5	6.76	18.98	5	5.65302	2	2	2	6.76	7.35	2
CAL18859.1	A0A384KL53		79.673	706	putative membrane protein [Yersinia pestis CO92]	*	5.24079	2	2	2	8.15	4.65	2
CAL18860.1	A0A384L3J4	cap	23.628	210	cAMP-regulatory protein [Yersinia pestis CO92]	3.39358	47.1429	9	22	9	7.91	63.74	9	16.6667	3	3	3	7.91	9.79	3
CAL18861.1	A0A384KG01		14.667	135	conserved hypothetical protein [Yersinia pestis CO92]	0								8.14815	1	1	1	6.77		1
CAL18863.1	A0A384LPI2	prk	32.26	289	phosphoribulokinase 1 [Yersinia pestis CO92]	*	8.3045	2	2	2	6.47	5.01	2
CAL18877.1	Q7CFU4	slyD	21.052	195	peptidyl-prolyl cis-trans isomerase [Yersinia pestis CO92]	0.462761	21.5385	3	5	3	4.87	25.26	3	21.5385	3	5	3	4.87	24.17	3
CAL18878.1	Q8ZJC1	slyX	8.523	72	conserved hypothetical protein [Yersinia pestis CO92]	*	33.7662	2	3	2	4.96	12.03	2
CAL18879.1	A0A384LGW3	fkpA	28.573	266	peptidyl-prolyl cis-trans isomerase [Yersinia pestis CO92]	0.326208	68.4211	20	43	20	8.5	158.47	20	71.4286	24	61	24	8.5	212.3	24
CAL18880.1	A0A384KTE5		27.125	244	putative DNA-binding protein [Yersinia pestis CO92]	*	5.7377	1	1	1	5.45	4.76	1
CAL18884.1	Q8ZJB5	rpsL	13.73	124	30S ribosomal protein S12 [Yersinia pestis CO92]	7.40417	41.9355	6	16	6	10.62	31.21	6	8.87097	1	1	1	10.62	1.96	1
CAL18885.1	Q8ZJB4	rpsG	17.606	156	30S ribosomal protein S7 [Yersinia pestis CO92]	3.70208	64.1026	12	40	12	10.3	164.67	12	30.7692	3	5	3	10.3	22.74	3
CAL18886.1	Q8ZJB3	fusA	77.537	702	elongation factor G [Yersinia pestis CO92]	0.953999	72.3647	41	134	41	5.43	502.12	41	63.2479	38	65	38	5.43	228.82	38
CAL18887.1	Q8ZJB2	tufA	43.16	394	elongation factor Tu [Yersinia pestis CO92]	0.688131	76.6497	23	229	10	5.31	878.37	23	74.6193	27	154	10	5.31	570.46	27
CAL18890.1	A0A384KLG6	bfr	18.17	157	bacterioferritin [Yersinia pestis CO92]	0.34707	20.3822	2	3	2	4.87	9.74	2	43.949	4	4	4	4.87	11.77	4
CAL18891.1	P67906	rpsJ	11.767	103	30S ribosomal protein S10 [Yersinia pestis CO92]	5.32175	60.1942	10	23	10	9.86	66.66	10	14.5631	2	2	2	9.86	4.15	2
CAL18892.1	Q8ZJA9	rplC	22.292	209	50S ribosomal protein L3 [Yersinia pestis CO92]	1.38828	35.4067	7	15	7	9.91	45.84	7	25.8373	5	5	5	9.91	13.13	5
CAL18893.1	P60730	rplD	22.01	201	50S ribosomal protein L4 [Yersinia pestis CO92]	1.75849	60.6965	11	38	11	9.67	126.73	11	52.2388	8	10	8	9.67	28.91	8
CAL18895.1	P60436	rplB	30.073	274	50S ribosomal protein l2 [Yersinia pestis CO92]	3.62496	51.4599	13	47	13	10.95	141.63	13	28.1022	6	6	6	10.95	16.13	6
CAL18896.1	Q8ZJA8	rpsS	10.43	92	30S ribosomal protein S19 [Yersinia pestis CO92]	*	57.6087	6	14	6	10.65	37.28	6
CAL18897.1	Q8ZJA7	rplV	12.186	110	50S ribosomal protein L22 [Yersinia pestis CO92]	4.16485	55.4545	9	18	9	10.23	57.65	9	31.8182	2	2	2	10.23	6.37	2
CAL18898.1	Q8ZJA6	rpsC	25.829	232	30S ribosomal protein S3 [Yersinia pestis CO92]	1.77392	56.4655	13	46	13	10.24	171.94	13	48.7069	11	12	11	10.24	34.75	11
CAL18899.1	Q8ZJA5	rplP	15.274	136	50S ribosomal protein L16 [Yersinia pestis CO92]	8.79245	41.1765	5	19	5	10.86	69.03	5	11.7647	1	1	1	10.86	2.45	1
CAL18900.1	Q8ZJA4	rpmC	7.273	63	50S ribosomal protein L29 [Yersinia pestis CO92]	2.77656	49.2063	3	6	3	10.15	25.91	3	25.3968	1	1	1	10.15	4.13	1
CAL18901.1	Q8ZJA3	rpsQ	9.716	84	30S ribosomal protein S17 [Yersinia pestis CO92]	1.85104	41.6667	3	8	3	9.51	31.37	3	32.1429	2	2	2	9.51	7.23	2
CAL18902.1	Q7CFT7	rplN	13.582	123	50S ribosomal protein L14 [Yersinia pestis CO92]	2.3138	46.3415	6	20	6	10.42	86.92	6	37.3984	3	4	3	10.42	18.82	3
CAL18903.1	Q8ZJA1	rplX	11.347	104	50S ribosomal protein L24 [Yersinia pestis CO92]	*	56.7308	5	8	5	10.21	21.77	5
CAL18904.1	Q8ZJA0	rplE	20.264	179	50S ribosomal protein L5 [Yersinia pestis CO92]	1.94359	69.2737	11	42	11	9.58	120.3	11	56.4246	9	10	9	9.58	22.3	9
CAL18905.1	Q8ZJ99	rpsN	11.607	101	30S ribosomal protein S14 [Yersinia pestis CO92]	2.3138	31.6832	3	5	3	11.17	9.68	3	18.8119	1	1	1	11.17		1
CAL18906.1	Q8ZJ98	rpsH	14.109	130	30S ribosomal protein S8 [Yersinia pestis CO92]	1.85104	63.0769	7	12	7	9.54	37.77	7	23.0769	3	3	3	9.54	7.16	3
CAL18907.1	Q7CFT4	rplF	18.927	177	50S ribosomal protein L6 [Yersinia pestis CO92]	3.05422	77.9661	13	33	13	9.64	127.15	13	27.6836	5	5	5	9.64	16.47	5
CAL18908.1	Q8ZJ96	rplR	12.811	117	50S ribosomal protein L18 [Yersinia pestis CO92]	1.85104	30.7692	2	8	2	10.62	36.08	2	17.9487	2	2	2	10.62	3.05	2
CAL18909.1	Q8ZJ95	rpsE	17.533	167	30S ribosomal protein S5 [Yersinia pestis CO92]	3.31645	69.4611	12	43	12	10.15	153.3	12	47.3054	6	6	6	10.15	16.73	6
CAL18910.1	Q7CFT2	rpmD	6.546	59	50S ribosomal protein L30 [Yersinia pestis CO92]	*	33.8983	2	4	2	10.36	12.07	2
CAL18911.1	Q8ZJ93	rplO	15.207	144	50S ribosomal protein L15 [Yersinia pestis CO92]	1.92817	58.3333	9	25	9	11.12	96.74	9	39.5833	5	6	5	11.12	21.79	5
CAL18912.1	A0A384K961	prlA	48.631	443	preprotein translocase SecY subunit [Yersinia pestis CO92]	*	3.61174	1	1	1	9.89	3.77	1
CAL18914.1	Q8ZJ90	rpsM	13.252	118	30S ribosomal protein S13 [Yersinia pestis CO92]	4.16485	63.5593	9	27	9	10.78	87.3	9	28.8136	3	3	3	10.78	5.98	3
CAL18915.1	Q8ZJ89	rpsK	13.832	129	30S ribosomal protein S11 [Yersinia pestis CO92]	1.94359	61.2403	8	21	8	11.33	71.67	8	36.4341	4	5	4	11.33	13.99	4
CAL18916.1	Q8ZJ88	rpsD	23.549	206	30S ribosomal protein S4 [Yersinia pestis CO92]	4.3191	61.6505	17	56	17	10.08	196.29	17	32.0388	5	6	5	10.08	20.59	5
CAL18917.1	Q8ZJ87	rpoA	36.509	329	DNA-directed RNA polymerase alpha chain [Yersinia pestis CO92]	0.424651	78.7234	25	78	25	5.06	290.29	25	75.6839	24	85	24	5.06	303.08	24
CAL18918.1	Q7CFS8	rplQ	14.532	129	50S ribosomal protein L17 [Yersinia pestis CO92]	2.3138	34.8837	5	10	5	11.21	33.65	5	6.20155	1	2	1	11.21	5.7	1
CAL18921.1	Q8ZJ83	mscL	15.049	137	mechanosensitive ion channel [Yersinia pestis CO92]	0.462761	17.5182	1	1	1	6.55	4.31	1	17.5182	1	1	1	6.55	4.23	1
CAL18922.1	A0A384LNH6	trkA	50.288	458	trk system potassium uptake protein [Yersinia pestis CO92]	0								1.74672	1	1	1	5.54	1.87	1
CAL18923.1	Q8ZJ81	rsmB	48.444	429	conserved hypothetical protein [Yersinia pestis CO92]	*	24.0093	7	8	7	7.75	28.32	7
CAL18924.1	Q8ZJ80	fmt	34.14	315	methionyl-tRNA formyltransferase [Yersinia pestis CO92]	1.23403	28.5714	6	8	6	6.44	17.07	6	11.746	3	3	3	6.44	6.74	3
CAL18925.1	Q8ZJ79	def	19.391	170	polypeptide deformylase [Yersinia pestis CO92]	0.462761	22.9412	3	5	3	5.66	11.67	3	21.7647	4	5	4	5.66	9.24	4
CAL18929.1	Q74XX5	tsaC	21.153	190	conserved hypothetical protein [Yersinia pestis CO92]	*	18.4211	2	2	2	5.58	6.59	2
CAL18930.1	Q8ZJ74	aroE	29.595	273	shikimate 5-dehydrogenase [Yersinia pestis CO92]	*	24.5421	4	4	4	6.27	13.93	4
CAL18935.1	Q8ZJ73	actP	59.31	551	putative transmembrane transport protein [Yersinia pestis CO92]	0.154254	1.99637	1	1	1	9.64	3.44	1	3.81125	2	3	2	9.64	10.23	2
CAL18936.1	A0A384KT45		11.788	103	putative membrane protein [Yersinia pestis CO92]	0.23138	13.5922	1	1	1	6.7	4.41	1	12.6214	2	2	2	6.7	4.16	2
CAL18937.1	Q8D1G8	acs	72.072	652	acetyl-coenzyme A synthetase [Yersinia pestis CO92]	0.706319	70.8589	30	58	30	6.14	218.53	30	54.908	25	38	25	6.14	131.61	25
CAL18967.1	Q56991	hmuT	29.574	279	hemin-binding periplasmic protein [Yersinia pestis CO92]	0								4.6595	1	1	1	7.43	4.4	1
CAL18968.1	Q56990	hmuS	39.091	345	hemin transport protein [Yersinia pestis CO92]	*	3.76812	1	1	1	5.83	4.17	1
CAL18969.1	Q56989	hmuR	74.23	676	hemin receptor precursor [Yersinia pestis CO92]	0.462761	6.21302	4	4	4	5.24	20.27	4	6.50888	4	4	4	5.24	12.32	4
CAL18970.1	Q56987		23.223	216	conserved hypothetical protein [Yersinia pestis CO92]	1.54254	38.8889	6	10	6	7.43	26.2	6	18.5185	3	3	3	7.43	2.23	3
CAL18971.1	Q7CKR1		20.201	181	conserved hypothetical protein [Yersinia pestis CO92]	0.330543	24.8619	3	5	3	6.33	21.77	3	47.5138	5	7	5	6.33	27.69	5
CAL18972.1	A0A384LAZ5		49.227	437	putative coproporphyrinogen III oxidase [Yersinia pestis CO92]	*	6.86499	2	2	2	6.89	5.3	2
CAL18976.1	Q0WK16		39.883	359	conserved hypothetical protein [Yersinia pestis CO92]	*	3.62117	1	1	1	7.02	2.9	1
CAL18980.1	A0A384KYA1	terZ	21.509	197	tellurium resistance protein [Yersinia pestis CO92]	0.509037	52.7919	7	11	7	6.2	37.61	7	67.0051	7	10	7	6.2	30.39	7
CAL18981.1	Q0WK11	terA	38.214	350	putative tellurite resistance protein [Yersinia pestis CO92]	0								2	1	1	1	6.25		1
CAL18982.1	A0A384KXS9	terB	16.63	151	tellurite resistance protein [Yersinia pestis CO92]	0.34707	34.4371	4	6	4	5.34	16.45	4	43.7086	6	8	6	5.34	24.85	6
CAL18983.1	A0A0H2W1I9	terC	38.389	345	tellurium resistance protein [Yersinia pestis CO92]	0								5.21739	1	1	1	6.68	3.12	1
CAL18984.1	Q0WK08	terD	20.676	192	tellurium resistance protein [Yersinia pestis CO92]	3.81777	86.9792	12	33	12	4.86	133.92	12	38.0208	4	4	4	4.86	12.39	4
CAL18985.1	A0A384KH20	terE	20.576	191	tellurium resistance protein [Yersinia pestis CO92]	3.08507	76.9634	9	20	9	4.94	76.56	9	26.178	3	3	3	4.94	7.61	3
CAL18995.1	Q8ZJ20	ubiC	19.916	174	putative chorismate--pyruvate lyase [Yersinia pestis CO92]	*	16.092	2	2	2	5.54	6.93	2
CAL18997.1	Q8ZJ18	plsB	93.621	825	glycerol-3-phosphate acyltransferase [Yersinia pestis CO92]	6.94141	35.2727	20	30	20	9.11	102.97	20	3.75758	2	2	2	9.11	6.73	2
CAL18999.1	Q8ZJ16	lexA	22.365	202	LexA repressor [Yersinia pestis CO92]	0.0771268	6.93069	1	1	1	6.55		1	37.6238	5	6	5	6.55	15.71	5
CAL19000.1	A0A384L4L7		18.983	169	putative regulatory protein [Yersinia pestis CO92]	0.809831	41.4201	5	14	5	6.25	54.89	5	44.9704	5	8	5	6.25	33.86	5
CAL19003.1	A0A384KX66	b4051	34.692	327	quinone oxidoreductase [Yersinia pestis CO92]	0.925521	45.2599	10	12	10	6.89	39.65	10	25.6881	6	6	6	6.89	19.39	6
CAL19004.1	A0A384KJG2	b4052	52.575	468	replicative DNA helicase [Yersinia pestis CO92]	0.370208	12.8205	4	4	4	5.35	17.02	4	15.1709	5	5	5	5.35	18.78	5
CAL19006.1	A0A0H2W2H9	tyrB	44.032	397	aromatic-amino-acid aminotransferase [Yersinia pestis CO92]	*	20.1511	5	6	5	5.64	23.36	5
CAL19007.1	A0A384KJT3		13.617	119	conserved hypothetical protein [Yersinia pestis CO92]	0.462761	6.72269	1	1	1	6.87	2.48	1	6.72269	1	1	1	6.87	2.68	1
CAL19008.1	Q8ZJ07	uvrA	104.242	947	excinuclease ABC subunit A [Yersinia pestis CO92]	0.771268	4.85744	4	5	4	6.46	16.69	4	3.59029	3	3	3	6.46	5.16	3
CAL19009.1	Q8ZJ06	ssb	19.164	182	single-strand binding protein [Yersinia pestis CO92]	0.389693	45.0549	8	16	8	5.31	72.17	8	53.2967	10	19	10	5.31	63.83	10
CAL19020.1	A0A384LN78		15.868	141	putative exported protein [Yersinia pestis CO92]	2.3138	28.3688	2	5	2	8.44	20.34	2	10.6383	1	1	1	8.44	4.52	1
CAL19023.1	A0A384LFJ5		21.866	191	putative TetR-family regulatory protein [Yersinia pestis CO92]	*	19.8953	2	3	2	5.12	18.28	2
CAL19026.1	A0A0H2W329	b4079	77.899	715	formate dehydrogenase H [Yersinia pestis CO92]	*	0.979021	1	2	1	6.24		1
CAL19027.1	Q8ZIY9	dsbD	64.506	595	thiol:disulfide interchange protein [Yersinia pestis CO92]	*	1.51261	1	1	1	7.69	3.14	1
CAL19029.1	A0A384L434	b4138	45.471	433	anaerobic C4-dicarboxylate transporter [Yersinia pestis CO92]	*	2.30947	2	2	2	7.85	5.91	2
CAL19030.1	Q0WJW2	aspA	52.62	478	aspartate ammonia-lyase [Yersinia pestis CO92]	2.08242	75.523	26	144	26	5.3	524.88	26	46.4435	18	32	18	5.3	100.41	18
CAL19031.1	A0A384L2K1		20.949	192	putative membrane protein [Yersinia pestis CO92]	*	9.375	1	1	1	7.43	3.5	1
CAL19032.1	Q8ZIY4	groS	10.357	97	10 kDa chaperonin [Yersinia pestis CO92]	1.03722	79.3814	7	65	7	5.54	216.79	7	64.9485	6	29	6	5.54	115.29	6
CAL19033.1	Q8ZIY3	groL	57.431	548	60 kDa chaperonin [Yersinia pestis CO92]	1.92756	85.4015	49	529	49	5.01	2370.8	49	83.0292	40	127	40	5.01	536.67	40
CAL19034.1	Q0WJV8		13.269	128	putative lipoprotein [Yersinia pestis CO92]	*	27.3438	1	1	1	8.66	6.77	1
CAL19035.1	A0A384KUJ5		38.77	342	conserved hypothetical protein [Yersinia pestis CO92]	*	4.38596	1	1	1	8.22	3.84	1
CAL19036.1	Q8ZIY0	efp	20.711	188	elongation factor P [Yersinia pestis CO92]	0.370208	6.38298	1	4	1	5.02	16.04	1	11.7021	2	5	2	5.02	17.53	2
CAL19040.1	Q8ZIX7	frdC	14.679	130	fumarate reductase hydrophobic protein [Yersinia pestis CO92]	0								5.38462	1	1	1	9.99	2.11	1
CAL19041.1	A0A384LAG3	b4153	27.489	244	fumarate reductase iron-sulfur protein [Yersinia pestis CO92]	0.277656	15.9836	3	3	3	7.02	9.39	3	19.6721	3	5	3	7.02	14.17	3
CAL19042.1	A0A384KTG5	b4154	66.894	607	fumarate reductase flavoprotein subunit [Yersinia pestis CO92]	1.17794	32.9489	15	28	15	6.29	98	15	21.2521	11	11	11	6.29	38.25	11
CAL19044.1	Q8ZIX3	epmA	36.7	325	putative lysyl-tRNA synthetase [Yersinia pestis CO92]	*	4.30769	1	1	1	5.07	1.67	1
CAL19045.1	Q0WJU7		125.424	1119	putative membrane transport protein [Yersinia pestis CO92]	2.77656	14.3878	12	12	12	7.96	39.54	12	0.80429	1	2	1	7.96	5.22	1
CAL19046.1	Q8ZIX1	psd	32.235	293	phosphatidylserine decarboxylase proenzyme [Yersinia pestis CO92]	0.555313	29.3515	5	6	5	7.85	12.92	5	22.5256	4	5	4	7.85	12.09	4
CAL19047.1	Q8ZIX0	rsgA	39.092	350	conserved hypothetical protein [Yersinia pestis CO92]	*	38.8571	8	8	8	6.34	23.98	8
CAL19048.1	Q8ZIW9	orn	20.876	181	oligoribonuclease [Yersinia pestis CO92]	0.694141	25.4144	3	3	3	5.16	4.45	3	11.0497	2	2	2	5.16	4.55	2
CAL19050.1	A0A0H2W2L0	nnrE	53.755	504	conserved hypothetical protein [Yersinia pestis CO92]	0.462761	7.14286	2	2	2	6.99	9.34	2	4.36508	2	2	2	6.99	2.88	2
CAL19053.1	Q8ZIW4	mutL	70.288	635	DNA mismatch repair protein [Yersinia pestis CO92]	*	30.0787	10	11	10	6.61	42.74	10
CAL19054.1	Q8ZIW3	miaA	34.785	313	tRNA delta(2)-isopentenylpyrophosphate transferase [Yersinia pestis CO92]	0.154254	2.55591	1	1	1	6.44	2.24	1	14.377	3	3	3	6.44	5.11	3
CAL19055.1	Q8ZIW2	hfq	11.13	101	yersinia multiple regulator [Yersinia pestis CO92]	*	13.8614	1	2	1	7.59	6.71	1
CAL19056.1	A0A384LJ00	hflX	48.031	428	GTP-binding protein [Yersinia pestis CO92]	*	50.2336	15	22	15	6.42	75.18	15
CAL19057.1	A0A384LHJ8	hflA	45.286	419	putative membrane protein [Yersinia pestis CO92]	0.674859	60.1432	19	35	19	8.18	133.66	19	56.3246	17	24	17	8.18	88.7	17
CAL19058.1	A0A384KXZ6	hflA	37.437	334	putative membrane protein [Yersinia pestis CO92]	1.00718	55.6886	14	37	14	8.25	159.36	14	46.7066	12	17	12	8.25	66.21	12
CAL19060.1	Q8ZIV7	purA	47.278	432	adenylosuccinate synthetase [Yersinia pestis CO92]	0.86382	49.0741	17	28	17	5.55	87	17	30.3241	12	15	12	5.55	40.88	12
CAL19061.1	Q0WJT1	nsrR	15.645	141	conserved hypothetical protein [Yersinia pestis CO92]	*	10.6383	2	2	2	8.29	4.15	2
CAL19062.1	A0A384LB40	rnr	94.924	844	ribonuclease R [Yersinia pestis CO92]	3.70208	40.8768	26	40	26	8.37	129.57	26	9.47867	5	5	5	8.37	13.44	5
CAL19063.1	Q8ZIV4	rlmB	26.722	246	putative methylase [Yersinia pestis CO92]	1.85104	39.4309	6	8	6	6.64	30.06	6	8.94309	2	2	2	6.64	2.75	2
CAL19064.1	Q0WJS8	aidB	61.42	547	putative acyl-CoA dehydrogenase [Yersinia pestis CO92]	*	5.30165	2	2	2	8.03		2
CAL19088.1	Q7CG46	lsrG	11.098	96	conserved hypothetical protein [Yersinia pestis CO92]	0.71985	75	6	14	6	6.68	48.54	6	75	5	9	5	6.68	31.57	5
CAL19089.1	Q7CG47	lsrF	31.611	291	putative aldolase [Yersinia pestis CO92]	0.374996	90.0344	19	47	19	6.54	182.29	19	90.0344	20	58	20	6.54	240.18	20
CAL19090.1	Q74PW2	lsrB	36.708	339	putative periplasmic solute-binding protein [Yersinia pestis CO92]	1.05173	61.3569	13	25	13	8.32	85.94	13	51.9174	11	11	11	8.32	32.99	11
CAL19097.1	Q0WJP6		39.07	346	putative lipopolysaccharide core biosynthesis protein [Yersinia pestis CO92]	3.23932	21.3873	4	7	4	7.06	30.23	4	5.49133	1	1	1	7.06	3.95	1
CAL19098.1	A0A384KB11		44.908	410	putative O-antigen biosynthesis protein [Yersinia pestis CO92]	*	9.26829	2	2	2	9.22	8.43	2
CAL19102.1	A0A384KFS5		113.388	1028	putative multi-drug efflux protein [Yersinia pestis CO92]	*	2.82101	2	2	2	5.3	6.72	2
CAL19108.1	Q7CG56	rsmC	37.799	347	ribosomal RNA small subunit methyltransferase C [Yersinia pestis CO92]	*	30.5476	5	6	5	6.6	18.7	5
CAL19109.1	A0A384KKB3	b4372	16.077	145	DNA polymerase III, psi subunit [Yersinia pestis CO92]	1.38828	24.8276	2	3	2	5.68	10.24	2	14.4828	1	1	1	5.68	3.91	1
CAL19110.1	A0A384LPG1	b4373	16.63	147	ribosomal-protein-alanine acetyltransferase [Yersinia pestis CO92]	0.462761	8.84354	1	2	1	5.22	7.71	1	8.84354	1	2	1	5.22	7.86	1
CAL19111.1	Q8ZIR0	prfC	59.64	529	peptide chain release factor 3 [Yersinia pestis CO92]	*	15.879	6	8	6	6.49	26.98	6
CAL19112.1	A0A384L9Y2	b4376	21.296	204	osmotically inducible protein Y [Yersinia pestis CO92]	*	8.82353	1	1	1	5.76	5.76	1
CAL19117.1	Q8ZIQ4	deoC2	28.274	265	deoxyribose-phosphate aldolase [Yersinia pestis CO92]	1.1569	22.2642	3	5	3	5.85	20.8	3	14.717	2	2	2	5.85	7.51	2
CAL19119.1	Q8ZIQ3	deoB	44.106	407	phosphopentomutase [Yersinia pestis CO92]	6.01589	28.9926	8	13	8	5.24	46.51	8	2.7027	1	1	1	5.24	2.52	1
CAL19122.1	A0A384KFY6	b4388	35.354	326	phosphoserine phosphatase [Yersinia pestis CO92]	1.85104	36.8098	8	12	8	6.65	49.31	8	12.8834	3	3	3	6.65	9.91	3
CAL19123.1	A0A384KHZ2	b4389	49.56	460	DNA repair protein RadA [Yersinia pestis CO92]	4.16485	21.087	6	9	6	7.21	34.85	6	2.6087	1	1	1	7.21	3.13	1
CAL19128.1	A0A384KP33		46.704	425	putative exported protein [Yersinia pestis CO92]	*	5.17647	2	2	2	6.57	6.45	2
CAL19130.1	A0A384KPX3		99.213	908	putative cation-transporting P-type ATPase [Yersinia pestis CO92]	*	1.32159	1	1	1	6.01	3.2	1
CAL19131.1	A0A384KVX6	slt	72.636	639	putative soluble lytic murein transglycosylase [Yersinia pestis CO92]	*	1.40845	1	1	1	9.23	3.34	1
CAL19134.1	Q8ZIP0	gpmB	23.829	215	putative phosphoglycerate mutase [Yersinia pestis CO92]	4.16485	34.4186	6	9	6	6.64	28.28	6	6.97674	1	1	1	6.64	3.86	1
CAL19135.1	Q0WJL0	rob	33.065	288	putative right origin-binding protein [Yersinia pestis CO92]	*	7.63889	1	2	1	7.87	11.5	1
CAL19136.1	A0A384KW82	creA	16.905	155	putative exported protein [Yersinia pestis CO92]	*	6.45161	1	1	1	8.79	2.34	1
CAL19137.1	A0A384KMI6	arcA	27.261	238	aerobic respiration control protein [Yersinia pestis CO92]	0.647865	43.6975	8	14	8	5.82	52.15	8	39.0756	8	10	8	5.82	38.62	8
CAL19138.1	Q0WJK7	thrA	89.11	819	bifunctional aspartokinase/homoserine dehydrogenase I [Yersinia pestis CO92]	*	1.221	1	1	1	6.07	2.82	1
CAL19140.1	A0A384K8U0	thrC	47.068	429	threonine synthase [Yersinia pestis CO92]	1.33044	64.8019	17	23	17	6.2	74.02	17	30.0699	8	8	8	6.2	22.43	8
CAL19141.1	Q8ZIN3		29.073	258	conserved hypothetical protein [Yersinia pestis CO92]	3.23932	37.9845	6	7	6	7.33	21.13	6	7.36434	1	1	1	7.33	2.14	1
CAL19142.1	Q8ZIN2	tal	35.049	317	transaldolase B [Yersinia pestis CO92]	0.865161	76.3407	26	86	26	5.36	310.69	26	74.4479	23	46	23	5.36	159.83	23
CAL19143.1	A0A384LCF0	chlG	21.214	195	molybdopterin biosynthesis protein [Yersinia pestis CO92]	*	12.3077	2	2	2	4.98	4.83	2
CAL19147.1	Q8ZIM7	dnaK	69.025	636	chaperone protein DnaK [Yersinia pestis CO92]	0.289667	72.6415	34	82	34	4.98	301.57	34	77.2013	46	131	46	4.98	469.65	46
CAL19148.1	Q8ZIM6	dnaJ	41.279	379	chaperone protein DnaJ [Yersinia pestis CO92]	*	36.9393	11	14	11	7.84	42.45	11
CAL19151.1	Q8ZIM3	rpsT	9.789	87	30S ribosomal protein S20 [Yersinia pestis CO92]	*	44.8276	3	6	3	11.14	22.41	3
CAL19153.1	A0A384LE02	b0025	34.239	312	riboflavin biosynthesis protein (includes: riboflavin kinase and FMN adenyltransferase) [Yersinia pestis CO92]	*	17.9487	3	3	3	8.44	5.03	3
CAL19154.1	Q8ZIM0	ileS	104.69	938	isoleucyl-tRNA synthetase [Yersinia pestis CO92]	0.925521	17.8038	13	18	13	6.07	60.21	13	11.4072	9	9	9	6.07	25.71	9
CAL19157.1	P58680	ispH	34.709	317	LytB protein [Yersinia pestis CO92]	*	12.3028	4	4	4	5.25	11.97	4
CAL19160.1	Q8ZIL6	dapB	28.888	273	dihydrodipicolinate reductase [Yersinia pestis CO92]	0								24.9084	5	5	5	5.78	15.31	5
CAL19161.1	Q8ZIL5	carA	42.422	391	carbamoyl-phosphate synthase small chain [Yersinia pestis CO92]	0.297489	43.734	10	18	10	6.14	64.89	10	56.0102	14	28	14	6.14	97.22	14
CAL19162.1	Q8ZIL4	carB	118.244	1077	carbamoyl-phosphate synthase large chain [Yersinia pestis CO92]	1.21199	48.7465	38	55	38	5.3	205.81	38	23.9554	19	21	19	5.3	78.05	19
CAL19170.1	Q8ZIK7	apaH	32.341	289	bis(5'nucleosyl)-tetraphosphatase [Yersinia pestis CO92]	1.85104	16.609	3	4	3	5.11	13.05	3	6.22837	1	1	1	5.11	2.82	1
CAL19171.1	Q8ZIK6	apaG	14.126	125	ApaG protein homologue [Yersinia pestis CO92]	0.462761	12	2	2	2	5.36	2.36	2	12.8	2	2	2	5.36	5.02	2
CAL19172.1	Q8ZIK5	rsmA	30.458	272	dimethyladenosine transferase [Yersinia pestis CO92]	*	21.3235	4	6	4	8.76	22.78	4
CAL19173.1	P58719	pdxA	35.27	331	pyridoxal phosphate biosynthetic protein [Yersinia pestis CO92]	*	12.6888	3	3	3	5.8	8.78	3
CAL19174.1	Q7CG87	surA	47.733	434	survival protein SurA precursor (peptidyl-prolyl cis-trans isomerase) [Yersinia pestis CO92]	0.177985	23.7327	9	10	9	6.48	37.94	9	50.9217	18	26	18	6.48	89.56	18
CAL19175.1	Q8ZIK3	lptD	87.909	780	organic solvent tolerance protein precursor [Yersinia pestis CO92]	1.1569	8.20513	4	5	4	7.47	16.36	4	4.87179	2	2	2	7.47	8.31	2
CAL19176.1	Q74Q30	djlA	31.065	277	DnaJ-like protein [Yersinia pestis CO92]	*	13.3574	3	3	3	9.8	7.07	3
CAL19178.1	A0A384LDI5		28.767	247	hypothetical protein YPO0498 [Yersinia pestis CO92]	5.55313	62.3482	12	24	12	7.84	77.92	12	14.5749	2	2	2	7.84	5.09	2
CAL19180.1	A0A384KB95		21.089	186	conserved hypothetical protein [Yersinia pestis CO92]	0.236102	49.4624	7	25	7	4.69	99.92	7	56.9892	9	49	9	4.69	191.23	9
CAL19181.1	A0A384LN38		56.991	503	conserved hypothetical protein [Yersinia pestis CO92]	0.301496	57.0577	22	43	22	5.45	171.89	22	70.3777	31	66	31	5.45	261.84	31
CAL19182.1	A0A384KHH0		18.841	172	conserved hypothetical protein [Yersinia pestis CO92]	0.647865	62.2093	12	126	12	5.33	478.62	12	68.6047	14	90	14	5.33	319.41	14
CAL19186.1	A0A384KVB8	clpB	96.447	867	putative Clp ATPase [Yersinia pestis CO92]	*	38.293	26	33	26	5.92	105.53	26
CAL19198.1	Q8ZII0	rapA	110.127	968	RNA polymerase associated helicase [Yersinia pestis CO92]	4.16485	11.3636	8	9	8	5.19	28.26	8	2.16942	1	1	1	5.19	3.33	1
CAL19199.1	A0A384KNC8	dinA	90.558	789	DNA polymerase II [Yersinia pestis CO92]	0								6.97085	2	2	2	7.25	2.38	2
CAL19220.1	A0A384LH19	ilvH	18.125	164	acetolactate synthase isozyme III small subunit [Yersinia pestis CO92]	*	9.14634	1	1	1	7.36	4.85	1
CAL19223.1	A0A384LA24	cra	38.171	336	putative fructose repressor [Yersinia pestis CO92]	*	25.2976	7	9	7	7.87	27.07	7
CAL19225.1	Q8ZIF8	mraZ	17.414	152	conserved hypothetical protein [Yersinia pestis CO92]	0.330543	21.7105	3	5	3	5.34	16.31	3	32.2368	5	7	5	5.34	19.03	5
CAL19226.1	Q8ZIF7	rsmH	35.59	320	conserved hypothetical protein [Yersinia pestis CO92]	*	38.4375	9	12	9	6.89	41.67	9
CAL19228.1	Q0WJB8	ftsI	63.639	587	penicillin-binding protein 3 [Yersinia pestis CO92]	*	8.51789	3	3	3	9.58	11.5	3
CAL19229.1	Q8ZIF4	murE	52.235	490	UDP-N-acetylmuramoylalanyl-D-glutamate--2,6-diam i nopimelate ligase [Yersinia pestis CO92]	1.50397	22.2449	8	13	8	5.94	42.17	8	12.8571	4	4	4	5.94	10.27	4
CAL19230.1	A0A384LCM3	mra	48.37	458	UDP-N-acetylmuramoylalanyl-D-glutamyl-2,6-diamin o pimelate--D-alanyl-D-alanyl ligase [Yersinia pestis CO92]	2.08242	23.7991	7	9	7	5.64	33.74	7	8.51528	2	2	2	5.64	7.37	2
CAL19231.1	Q8ZIF2	mraY	40.077	360	phospho-N-acetylmuramoyl-pentapeptide-transferas e [Yersinia pestis CO92]	0.23138	2.77778	1	1	1	9.55	2.37	1	3.05556	2	2	2	9.55	1.75	2
CAL19234.1	Q8ZIE9	murG	37.774	356	UDP-N-acetylglucosamine:N-acetylmuramyl-(pentape p tide) pyrophosphoryl-undecaprenol N-acetylglucosamine transferase [Yersinia pestis CO92]	*	13.4831	3	4	3	9.7	10.22	3
CAL19235.1	Q8ZIE8	murC	53.654	491	UDP-N-acetylmuramate--alanine ligase [Yersinia pestis CO92]	*	23.8289	7	9	7	6.21	26.62	7
CAL19236.1	Q8ZIE7	ddl	33.15	306	D-alanine--D-alanine ligase B [Yersinia pestis CO92]	0.546899	47.0588	10	13	10	4.96	47.91	10	42.8105	9	11	9	4.96	38.75	9
CAL19238.1	A0A0H2W9H8	divA	45.313	418	cell division protein FtsA [Yersinia pestis CO92]	7.40417	46.89	12	16	12	6.01	48.9	12	2.87081	1	1	1	6.01	3.12	1
CAL19239.1	A0A384LQ43	ftsZ	40.368	383	cell division protein FtsZ [Yersinia pestis CO92]	0.588968	68.6684	17	28	17	4.86	97.45	17	48.0418	14	22	14	4.86	83.32	14
CAL19240.1	Q8ZIE3	lpxC	34.175	306	UDP-3-O-[3-hydroxymyristoyl] N-acetylglucosamine deacetylase [Yersinia pestis CO92]	*	7.07395	2	2	2	5.87	1.93	2
CAL19243.1	Q7CGB6	secA	102.625	904	preprotein translocase SecA [Yersinia pestis CO92]	0.800451	52.1018	33	64	33	5.43	249.72	33	41.2611	29	37	29	5.43	134.75	29
CAL19244.1	A0A384KZY2	mutT	14.645	128	mutator protein MutT [Yersinia pestis CO92]	0.240635	87.5	8	13	8	5.11	38.19	8	95.3125	11	25	11	5.11	77.76	11
CAL19250.1	A0A384LG10	yqjD	10.997	101	putative membrane protein [Yersinia pestis CO92]	0.73146	68.3168	6	49	6	6.57	134.45	6	83.1683	8	31	8	6.57	73.63	8
CAL19256.1	A0A384KPM5	exuR	30.86	264	exu regulon transcriptional regulator [Yersinia pestis CO92]	0.0925521	3.78788	1	1	1	6.05	2.53	1	20.8333	4	5	4	6.05	19.39	4
CAL19259.1	Q8ZIC6	uxaC	53.475	469	uronate isomerase [Yersinia pestis CO92]	*	2.77186	1	1	1	6.19	3.44	1
CAL19260.1	Q8ZIC5	uxaB	54.907	483	altronate oxidoreductase [Yersinia pestis CO92]	*	5.59006	1	1	1	5.16	4.94	1
CAL19265.1	A0A384LJY4		36.663	331	putative MocA-family oxidoreductase [Yersinia pestis CO92]	1.1569	22.9607	5	10	5	6.21	36.7	5	12.6888	4	4	4	6.21	10.65	4
CAL19268.1	Q0WJ78	rlmG	43.841	395	putative methyltransferase [Yersinia pestis CO92]	5.55313	24.557	7	12	7	5.74	46.74	7	2.53165	1	1	1	5.74		1
CAL19269.1	A0A384LJ40	fadH	72.904	673	2,4-dienoyl-CoA reductase [Yersinia pestis CO92]	*	17.5334	11	12	11	6.8	24.87	11
CAL19270.1	A0A384K938	hdeD	20.392	189	putative membrane protein [Yersinia pestis CO92]	0.462761	3.7037	1	1	1	9.45	2.3	1	3.7037	1	1	1	9.45	2.22	1
CAL19277.1	A0A384KJV1	terY	22.721	212	putative tellurium resistance protein [Yersinia pestis CO92]	0.462761	12.7358	2	2	2	5.02	8.21	2	15.566	1	2	1	5.02	5.8	1
CAL19279.1	Q7CGD9	cdiA	338.791	3295	putative adhesin [Yersinia pestis CO92]	*	0.424886	1	1	1	6.1		1
CAL19288.1	A0A384KTW1		36.492	328	LacI-family regulatory protein [Yersinia pestis CO92]	*	10.061	2	2	2	7.28	2.27	2
CAL19300.1	A0A384KSL1		45.352	410	putative aminotransferase [Yersinia pestis CO92]	1.14588	32.1951	18	52	18	5.29	162.85	18	27.0732	12	21	12	5.29	60.05	12
CAL19301.1	A0A384KX44		51.248	483	putative membrane protein [Yersinia pestis CO92]	*	1.86335	1	1	1	8.24	3.49	1
CAL19302.1	A0A384KBU5		16.783	148	hypothetical protein YPO0625 [Yersinia pestis CO92]	0.661087	47.973	5	10	5	4.87	33.67	5	49.3243	5	7	5	4.87	23.46	5
CAL19304.1	A0A384KRT8		13.558	126	putative translational inhibitor protein [Yersinia pestis CO92]	0.323932	28.5714	2	7	2	5.15	34.5	2	42.0635	4	10	4	5.15	36.87	4
CAL19305.1	Q0WJ41		14.228	134	putative translational inhibitor protein [Yersinia pestis CO92]	*	26.8657	2	3	2	5.33	7.87	2
CAL19306.1	A0A384LIV2		11.089	100	conserved hypothetical protein [Yersinia pestis CO92]	0								9	1	1	1	5.83		1
CAL19316.1	A0A0H2W6S2		17.758	156	hypothetical protein YPO0640 [Yersinia pestis CO92]	1.38828	55.7692	6	9	6	4.41	44.45	6	27.5641	2	3	2	4.41	17.03	2
CAL19320.1	A0A384KRD5	alt	70.185	612	RNA polymerase sigma factor RpoD [Yersinia pestis CO92]	1.18261	28.5948	15	23	14	4.82	59.19	15	14.2157	8	9	7	4.82	23.65	8
CAL19321.1	Q0WJ26	dnaG	65.775	582	DNA primase [Yersinia pestis CO92]	*	23.1959	9	9	9	6.44	22.72	9
CAL19322.1	P68686	rpsU	8.5	71	30S ribosomal protein S21 [Yersinia pestis CO92]	*	25.3521	2	2	2	11.15	5.5	2
CAL19323.1	Q74RQ9	tsaD	36.041	337	putative glycoprotease [Yersinia pestis CO92]	*	3.85757	1	1	1	6.33	3.16	1
CAL19324.1	Q8ZI67	plsY	23.62	216	putative membrane protein [Yersinia pestis CO92]	*	6.48148	1	2	1	9.38	8.25	1
CAL19325.1	A0A384KDD3	folB	13.391	119	putative dihydroneopterin aldolase [Yersinia pestis CO92]	*	10.9244	1	1	1	4.94		1
CAL19327.1	Q8ZI64	cca	46.289	412	tRNA nucleotidyltransferase [Yersinia pestis CO92]	*	20.6311	6	6	6	6.48	19.47	6
CAL19328.1	A0A384LEX4		23.218	207	putative exported protein [Yersinia pestis CO92]	1.38828	26.57	3	3	3	8.95	9.45	3	7.72947	1	1	1	8.95	2.77	1
CAL19329.1	A0A0H2W653		48.96	435	conserved hypothetical protein [Yersinia pestis CO92]	*	9.1954	3	3	3	5.64	10.73	3
CAL19330.1	Q8ZI61	glnE	108.33	951	glutamate-ammonia-ligase adenylyltransferase [Yersinia pestis CO92]	*	10.0946	5	5	5	5.48	19.38	5
CAL19331.1	Q8ZI60	hldE	51.218	476	ADP-heptose synthase [Yersinia pestis CO92]	0.809831	31.5126	11	14	11	5.59	44.15	11	20.5882	7	8	7	5.59	33.08	7
CAL19333.1	Q0WJ14		10.708	93	conserved hypothetical protein [Yersinia pestis CO92]	0.308507	32.2581	3	4	3	6.57	4.79	3	46.2366	5	6	5	6.57	7.38	5
CAL19335.1	Q8ZI56	ribB	23.36	217	3,4-dihydroxy-2-butanone 4-phosphate synthase [Yersinia pestis CO92]	0.555313	22.5806	4	12	4	5.43	54.12	4	29.4931	6	10	6	5.43	33.7	6
CAL19337.1	A0A384LBK8		44.947	386	conserved hypothetical protein [Yersinia pestis CO92]	1.1569	10.8808	4	5	4	4.83	10.21	4	4.92228	2	2	2	4.83	5.38	2
CAL19340.1	Q7CGH2	hasF	50.933	467	ABC-transporter outer membrane component [Yersinia pestis CO92]	0.81534	68.7366	22	37	22	8.13	156.6	22	55.2463	17	21	17	8.13	81.75	17
CAL19344.1	Q0WJ03		21.768	194	conserved hypothetical protein [Yersinia pestis CO92]	0.462761	25.2577	3	3	3	5.45	6.8	3	18.5567	2	3	2	5.45	13.24	2
CAL19345.1	A0A384KVM3	*xD	69.995	631	topoisomerase IV subunit B [Yersinia pestis CO92]	*	5.07132	2	2	2	5.66	3.69	2
CAL19348.1	A0A0H2W839	parC	84.239	757	DNA topoisomerase IV subunit A [Yersinia pestis CO92]	*	10.9643	5	5	5	6.83	16.73	5
CAL19349.1	A0A384KVE2	parF	27.146	243	putative acyltransferase [Yersinia pestis CO92]	*	27.572	4	5	4	9.6	18.94	4
CAL19352.1	Q8ZI40	dkgA	31.52	277	putative aldo/keto reductase family protein [Yersinia pestis CO92]	0.757245	58.8448	11	18	11	6.7	60.25	11	41.1552	10	11	9	6.7	30.05	10
CAL19354.1	A0A384LK46		42.04	385	putative iron-containing alcohol dehydrogenase [Yersinia pestis CO92]	0.665218	58.7013	15	23	15	6.11	87.29	15	50.1299	12	16	12	6.11	61.57	12
CAL19358.1	Q0WIZ0		25.502	237	MotA/TolQ/ExbB proton channel family protein [Yersinia pestis CO92]	0.636296	17.7215	4	11	4	8.54	42.3	4	17.7215	3	8	3	8.54	30.4	3
CAL19359.1	A0A384L9A9		15.575	143	ExbD/TolR-family transport protein [Yersinia pestis CO92]	0.462761	9.79021	1	2	1	4.77	8.6	1	9.79021	1	2	1	4.77	7.76	1
CAL19374.1	A0A384KED1		26.358	239	fimbrial chaperone protein [Yersinia pestis CO92]	*	20.5021	4	4	4	9.5	8.99	4
CAL19377.1	A0A384KNG4		37.569	331	putative exported protein [Yersinia pestis CO92]	0.308507	8.45921	2	2	2	6.86	3.86	2	13.8973	3	3	3	6.86	6.78	3
CAL19419.1	A0A384L4F8	fliA	26.979	231	putative RNA polymerase sigma factor for flagellar operon [Yersinia pestis CO92]	0.462761	3.4632	1	1	1	5.31	2.38	1	3.4632	1	1	1	5.31	2.4	1
CAL19431.1	A0A384KPP3		36.602	331	LacI-family regulatory protein [Yersinia pestis CO92]	0								3.02115	1	1	1	5.5		1
CAL19435.1	A0A0H2W808		162.294	1438	conserved hypothetical protein [Yersinia pestis CO92]	*	0.973574	1	1	1	6.64		1
CAL19455.1	Q8ZHV1	thyA	30.111	264	thymidylate synthase [Yersinia pestis CO92]	*	25.7576	5	7	5	6.23	22.76	5
CAL19456.1	Q8ZHV0	lgt	32.809	290	prolipoprotein diacylglyceryl transferase [Yersinia pestis CO92]	*	8.62069	2	2	2	9.45	8.39	2
CAL19457.1	A0A384K9J4	ptsP	83.05	748	phosphoenolpyruvate-protein phosphotransferase [Yersinia pestis CO92]	*	3.07487	2	2	2	5.31	6.64	2
CAL19462.1	A0A384KRH7	tas	38.659	346	putative aldo/keto reductase-family protein [Yersinia pestis CO92]	2.3138	20.2312	4	5	4	7.02	21.6	4	6.35838	1	1	1	7.02	6.95	1
CAL19463.1	Q0WIP2		16.308	141	hypothetical protein YPO0791 [Yersinia pestis CO92]	*	8.51064	1	1	1	6.16	2.76	1
CAL19465.1	Q74RZ6	aas	79.386	718	Aas bifunctional protein [Yersinia pestis CO92]	*	7.24234	4	4	4	9.42	6.14	4
CAL19466.1	Q74RZ7	bisC	83.349	753	putative biotin sulfoxide reductas2 [Yersinia pestis CO92]	*	4.78088	2	2	2	6.35	4.53	2
CAL19473.1	A0A384KY88		22.829	211	conserved hypothetical protein [Yersinia pestis CO92]	0								4.73934	1	1	1	6.95		1
CAL19474.1	Q0WIN1	cheD	60.133	547	putative methyl-accepting chemotaxis protein [Yersinia pestis CO92]	*	2.55941	1	1	1	6.33	2.25	1
CAL19483.1	Q74S14		13.417	114	general secretion pathway protein I [Yersinia pestis CO92]	*	21.0526	1	1	1	4.92	2.41	1
CAL19491.1	A0A384KVV7		26.812	251	putative carbonic anhydrase [Yersinia pestis CO92]	*	34.6614	5	6	5	6.37	27.04	5
CAL19501.1	A0A384KCL4		28.4	258	DeoR-family regulatory protein [Yersinia pestis CO92]	1.07977	27.907	5	7	5	6.05	25.11	5	15.8915	3	3	3	6.05	11.73	3
CAL19519.1	Q0WII8	lacI	39.15	357	lactose operon repressor [Yersinia pestis CO92]	*	5.60224	2	2	2	7.25	5.09	2
CAL19521.1	A0A384KF18		11.597	103	PTS transport protein (partial) [Yersinia pestis CO92]	0.0925521	26.2136	1	1	1	7.03	3.22	1	43.6893	4	5	4	7.03	16	4
CAL19522.1	Q0WII5	bgaB	78.165	686	puative beta-galactosidase [Yersinia pestis CO92]	3.70208	15.8892	7	8	7	5.88	29.36	7	1.6035	1	1	1	5.88	2.9	1
CAL19526.1	Q7CGV5		45.375	420	putative sugar-binding protein [Yersinia pestis CO92]	*	18.0952	4	5	4	5.81	20.88	4
CAL19527.1	Q0WII0		40.827	366	sugar transport ATP-binding protein [Yersinia pestis CO92]	0.462761	2.73224	1	2	1	6.62	6.08	1	2.73224	1	2	1	6.62	5.51	1
CAL19528.1	A0A384KZN7		55.034	502	sugar transport ATP-binding protein [Yersinia pestis CO92]	*	2.19124	1	1	1	6.6	2.54	1
CAL19529.1	A0A384L7X8		35.279	336	sugar transport system permease [Yersinia pestis CO92]	*	2.38095	1	1	1	9.72	1.64	1
CAL19530.1	A0A384KKD3		36.384	333	sugar-binding periplasmic protein [Yersinia pestis CO92]	*	6.60661	1	1	1	5.58	4.61	1
CAL19550.1	A0A384KWB6		14.657	132	conserved hypothetical protein [Yersinia pestis CO92]	*	11.3636	1	1	1	8.46	2.67	1
CAL19555.1	Q8ZHK5	lysS	57.577	505	lysyl-tRNA synthetase [Yersinia pestis CO92]	0.925521	22.9703	8	8	8	5.2	25.27	8	12.4752	4	4	4	5.2	11.27	4
CAL19556.1	Q8ZHK4	prfB	41.396	366	peptide chain release factor 2 [Yersinia pestis CO92]	0.799314	43.7158	12	19	12	4.86	66.78	12	31.1475	9	11	9	4.86	38.79	9
CAL19558.1	A0A0H2W928	dsbC	25.997	238	thiol:disulfide interchange protein (DsbC) [Yersinia pestis CO92]	1.85104	55.4622	7	8	7	7.42	27.82	7	15.5462	2	2	2	7.42	8.45	2
CAL19559.1	Q8ZHK1	xerD	34.215	299	integrase/recombinase [Yersinia pestis CO92]	*	4.01338	1	1	1	7.9	3.52	1
CAL19561.1	A0A384KZ09	creD	55.183	492	putative membrane protein [Yersinia pestis CO92]	0.694141	7.11382	2	3	2	6.86	8.73	2	3.86179	2	2	2	6.86	2.08	2
CAL19566.1	Q7CGT3		35.966	330	conserved hypothetical protein [Yersinia pestis CO92]	0.867676	35.7576	8	15	8	5.39	57.13	8	27.2727	7	8	7	5.39	26.02	7
CAL19572.1	Q8ZHI8	gcvP	104.737	959	glycine dehydrogenase [Yersinia pestis CO92]	2.04937	29.5099	20	31	20	6.14	91.37	20	8.65485	7	7	7	6.14	14.09	7
CAL19573.1	Q8ZHI7	gcvH	13.581	128	glycine cleavage system H protein [Yersinia pestis CO92]	0								17.1875	1	1	1	3.9	4.11	1
CAL19574.1	Q8ZHI6	gcvT	40.322	365	aminomethyltransferase [Yersinia pestis CO92]	0.404915	21.0959	6	7	6	6.54	21.98	6	26.0274	7	8	7	6.54	15.9	7
CAL19575.1	A0A384LIX3	visC	45.035	406	putative monooxygenase [Yersinia pestis CO92]	*	6.15764	2	3	2	7.03	9.58	2
CAL19577.1	A0A384LGT3	pepP	49.072	437	proline-specific aminopeptidase [Yersinia pestis CO92]	1.29573	28.833	9	14	9	5.44	46.41	9	12.8146	5	5	5	5.44	18.41	5
CAL19578.1	Q8ZHI2		21.131	192	putative exported protein [Yersinia pestis CO92]	0.23138	8.33333	1	1	1	4.37	4.27	1	22.9167	2	2	2	4.37	8.47	2
CAL19579.1	Q0WIC8	zapA	12.643	109	conserved hypothetical protein [Yersinia pestis CO92]	0.264435	51.3761	4	4	4	5.24	13.69	4	64.2202	5	7	5	5.24	29.29	5
CAL19580.1	A0A384L1X8		23.114	198	putative 5-formyltetrahydrofolate cyclo-ligase-family protein [Yersinia pestis CO92]	*	4.54545	1	1	1	8.24	2.12	1
CAL19581.1	A0A384KWS3	serA	44.507	413	D-3-phosphoglycerate dehydrogenase [Yersinia pestis CO92]	*	34.8668	10	16	10	6.24	58.48	10
CAL19582.1	Q8ZHH8	rpiA1	22.801	218	ribose 5-phosphate isomerase A [Yersinia pestis CO92]	0.34707	22.0183	4	6	4	5.39	22.35	4	27.5229	5	8	5	5.39	23.4	5
CAL19583.1	P58510	argP	33.892	302	chromosome initiation inhibitor [Yersinia pestis CO92]	*	24.5033	7	10	7	6.79	39	7
CAL19586.1	A0A384KRX5		31.111	289	putative membrane protein [Yersinia pestis CO92]	2.0053	38.0623	10	13	10	6.23	35.99	10	15.5709	3	3	3	6.23	7.96	3
CAL19587.1	A0A0H2W861	fba	39.128	359	fructose-bisphosphate aldolase class II [Yersinia pestis CO92]	1.44613	55.9889	16	50	16	6.11	194.83	16	37.6045	10	16	10	6.11	54.17	10
CAL19588.1	Q8ZHH3	pgk	41.074	387	phosphoglycerate kinase [Yersinia pestis CO92]	1.60186	62.7907	19	45	19	5.45	177.54	19	30.2326	10	13	9	5.45	38.03	10
CAL19593.1	Q0WIB4	tkt	71.873	664	transketolase 1 [Yersinia pestis CO92]	7.86693	71.8373	37	85	37	6.21	301.72	37	9.78916	5	5	5	6.21	11.56	5
CAL19594.1	Q0WIB3		26.688	250	putative lipoprotein [Yersinia pestis CO92]	0.771268	25.2	4	5	4	6.4	22.83	4	17.6	3	3	3	6.4	8.75	3
CAL19596.1	Q8ZHG8	speA	74.104	659	biosynthetic arginine decarboxylase [Yersinia pestis CO92]	2.22125	26.5554	13	24	13	5.02	91.33	13	9.40819	5	5	5	5.02	18.64	5
CAL19597.1	Q8ZHG7	metK	42.02	384	S-adenosylmethionine synthetase [Yersinia pestis CO92]	0.684081	56.5104	18	34	18	5.59	89.68	18	45.3125	14	23	14	5.59	74.06	14
CAL19600.1	A0A384KPF0		26.92	243	conserved hypothetical protein [Yersinia pestis CO92]	0.925521	9.0535	2	2	2	6.55	6.05	2	4.52675	1	1	1	6.55	2.78	1
CAL19601.1	P58582	gshB	36.015	319	glutathione synthetase [Yersinia pestis CO92]	*	28.5266	6	6	6	5.67	21.49	6
CAL19602.1	Q8ZHG3		20.609	187	conserved hypothetical protein [Yersinia pestis CO92]	0.0925521	11.7647	1	1	1	6.19	3.86	1	50.8021	5	5	5	6.19	20.24	5
CAL19604.1	A0A384LFS9		32.88	294	putative carbon-nitrogen hydrolase [Yersinia pestis CO92]	*	53.7415	10	17	10	5.82	58.46	10
CAL19605.1	Q8ZHG0	aguA	40.377	365	conserved hypothetical protein [Yersinia pestis CO92]	*	2.69542	1	1	1	4.78	2.93	1
CAL19608.1	A0A384LLI6	proC	29.281	273	putative pyrroline-5-carboxylate reductase [Yersinia pestis CO92]	0.462761	6.59341	2	2	2	5.99	4.1	2	12.8205	2	2	2	5.99	7.51	2
CAL19609.1	A0A384LLX6	yggT	20.81	184	putative membrane protein [Yersinia pestis CO92]	*	5.97826	1	1	1	9.35		1
CAL19613.1	Q7CGR6		353.081	3110	putative virulence determinant [Yersinia pestis CO92]	0								0.192926	1	1	1	5.22	1.65	1
CAL19615.1	Q8ZHF1	glsA1	33.7	308	putative glutaminase [Yersinia pestis CO92]	*	2.27273	1	1	1	5.73		1
CAL19617.1	Q8ZHE9	trmB	27.019	239	Putative methyltransferase [Yersinia pestis CO92]	*	5.02092	1	1	1	6.73	2.65	1
CAL19619.1	Q8ZHE7		10.707	90	conserved hypothetical protein [Yersinia pestis CO92]	0.420691	56.6667	7	10	7	7.18	22.33	7	63.3333	9	11	9	7.18	25.74	9
CAL19620.1	Q8ZHE6	mltC	39.947	358	membrane-bound lytic murein transglycosylase C [Yersinia pestis CO92]	*	8.28729	3	3	3	9.11	5.59	3
CAL19626.1	A0A384KMF4	speC	80.745	720	ornithine decarboxylase [Yersinia pestis CO92]	*	1.25	1	1	1	6.43	2.19	1
CAL19638.1	Q0WI70		86.702	782	conserved hypothetical protein [Yersinia pestis CO92]	0								2.17391	1	1	1	6.21		1
CAL19641.1	Q7CGP9		63.589	578	putative OmpA-family membrane protein [Yersinia pestis CO92]	0								4.15225	1	1	1	8.56		1
CAL19653.1	A0A384KAF1		50.543	458	putative exported protein [Yersinia pestis CO92]	*	11.1354	2	2	2	5.01	5.2	2
CAL19671.1	A0A0H2W7R2		70.346	626	putative antigenic leucine-rich repeat protein [Yersinia pestis CO92]	*	2.71565	1	1	1	4.89	5.28	1
CAL19675.1	Q8ZH96		44.891	410	probable peptidase [Yersinia pestis CO92]	*	8.04878	2	2	2	4.98	8.13	2
CAL19676.1	A0A384KSB9		79.01	690	putative TonB-dependent outer membrane receptor [Yersinia pestis CO92]	0								1.5942	1	1	1	5.48	2.61	1
CAL19684.1	A0A384LN08	recC	129.589	1123	exodeoxyribonuclease V gamma chain [Yersinia pestis CO92]	*	5.16474	3	3	3	5.39	10.21	3
CAL19685.1	A0A384LFS3	ptr	107.589	962	protease III precursor [Yersinia pestis CO92]	*	32.1206	19	27	19	6.1	81	19
CAL19686.1	A0A384LL88	recB	137.913	1220	exodeoxyribonuclease V beta chain [Yersinia pestis CO92]	*	1.80328	2	2	2	5.87	4.77	2
CAL19688.1	Q8ZH86	argA	49.355	441	amino-acid acetyltransferase [Yersinia pestis CO92]	*	9.75057	2	3	2	6.33	8.73	2
CAL19689.1	Q0WI21		45.933	416	N-acetylmuramoyl-L-alanine amidase AmiC precursor [Yersinia pestis CO92]	*	2.40385	1	1	1	9.83	2.23	1
CAL19692.1	A0A384LCR0		16.458	147	conserved hypothetical protein [Yersinia pestis CO92]	0.925521	22.449	2	2	2	7.12	9.21	2	13.6054	1	1	1	7.12	4.96	1
CAL19696.1	Q8ZH78	rlmM	42.307	368	conserved hypothetical protein [Yersinia pestis CO92]	*	9.51087	3	4	3	6.98	10.4	3
CAL19697.1	Q7CH07	xni	28.161	251	exodeoxyribonuclease IX [Yersinia pestis CO92]	*	15.9363	3	3	3	8.25	12.47	3
CAL19698.1	A0A384LCT4		50.721	454	conserved hypothetical protein [Yersinia pestis CO92]	0.859412	40.7489	13	13	13	6.38	41.18	13	14.5374	6	7	6	6.38	18.17	6
CAL19700.1	Q8CZY7	syd	20.78	183	Syd protein [Yersinia pestis CO92]	1.85104	18.7845	2	4	2	5.14	10.34	2	11.0497	1	1	1	5.14	2.8	1
CAL19702.1	A0A384KLS7		12.723	110	conserved hypothetical protein [Yersinia pestis CO92]	0								24.5455	1	1	1	4.25	2.51	1
CAL19704.1	A0A384L5H3		16.601	149	conserved hypothetical protein [Yersinia pestis CO92]	*	46.9799	4	5	4	4.44	21.56	4
CAL19705.1	Q74S44		15.232	129	conserved hypothetical protein [Yersinia pestis CO92]	1.04121	76.7442	12	18	12	7.33	37.53	12	51.1628	7	8	7	7.33	17.75	7
CAL19706.1	Q8ZH69	dapD	29.937	274	2,3,4,5-tetrahydropyridine-2-carboxylate N-succinyltransferase [Yersinia pestis CO92]	0.777438	60.219	16	42	16	5.95	157	16	63.8686	15	25	15	5.95	89.46	15
CAL19707.1	Q8ZH68	glnD	103.158	893	[protein-PII] uridylyltransferase [Yersinia pestis CO92]	*	1.97368	1	1	1	7.5	4.33	1
CAL19708.1	A0A384KKB2	ampM	29.201	263	methionine aminopeptidase [Yersinia pestis CO92]	1.11063	42.9658	7	12	7	6.18	40.09	7	25.0951	4	5	4	6.18	16.39	4
CAL19709.1	Q8ZH66	rpsB	26.841	241	30S ribosomal protein S2 [Yersinia pestis CO92]	1.88664	74.2739	19	53	19	7.59	156.68	19	49.7925	9	13	9	7.59	35.74	9
CAL19710.1	Q8ZH65	tsf	30.721	285	elongation factor Ts [Yersinia pestis CO92]	0.539887	49.8246	12	28	12	5.3	115.17	12	52.6316	14	24	14	5.3	85.8	14
CAL19711.1	Q8ZH64	pyrH	25.973	241	uridylate kinase [Yersinia pestis CO92]	3.70208	51.8672	7	8	7	6.21	28.86	7	5.39419	1	1	1	6.21	3.41	1
CAL19712.1	Q8ZH63	frr	20.71	185	ribosome recycling factor [Yersinia pestis CO92]	0.867676	52.4324	9	15	9	6.29	53.68	9	42.1622	6	8	6	6.29	28.4	6
CAL19713.1	Q8ZH62	dxr	43.115	398	1-deoxy-D-xylulose 5-phosphate reductoisomerase [Yersinia pestis CO92]	0.578451	20.1005	5	5	5	5.88	11.58	5	9.79899	4	4	4	5.88	12.91	4
CAL19714.1	Q8ZH61	uppS	28.528	252	undecaprenyl pyrophosphate synthetase [Yersinia pestis CO92]	*	3.57143	1	1	1	8.94	2.97	1
CAL19716.1	Q8ZH59	rseP	49.429	451	putative membrane protein [Yersinia pestis CO92]	*	20.3991	6	7	6	7.49	25.67	6
CAL19717.1	Q8ZH58	bamA	87.838	795	putative surface antigen [Yersinia pestis CO92]	0.908382	42.6415	30	53	30	5.6	172.06	30	37.8616	23	27	23	5.6	83.34	23
CAL19718.1	P58607	skp	18.279	165	cationic 19 kDa outer membrane protein precursor [Yersinia pestis CO92]	0.252415	31.5152	3	6	3	9.44	22.82	3	31.5152	6	11	6	9.44	34.8	6
CAL19719.1	P58611	lpxD	35.779	340	UDP-3-o-[3-hydroxymyristoyl] glucosamine N-acyltransferase [Yersinia pestis CO92]	1.38828	15.8824	4	6	4	6	22.05	4	8.82353	2	2	2	6	7.67	2
CAL19720.1	Q8ZH57	fabZ	20.17	181	(3R)-hydroxymyristoyl-(acyl carrier protein) dehydratase (EC 4.2.1.-) [Yersinia pestis CO92]	0.123403	24.3094	3	4	3	6.55	11.06	3	42.5414	7	15	7	6.55	55.44	7
CAL19721.1	Q8ZH56	lpxA	28.117	262	acyl-[acyl-carrier-protein]--UDP-N-acetylglucosa m ine O-acyltransferase [Yersinia pestis CO92]	0.289225	22.5191	4	5	4	6.84	18.63	4	31.6794	6	8	6	6.84	27.35	6
CAL19724.1	Q0WHY6	dnaE	131.421	1171	DNA polymerase III, alpha chain [Yersinia pestis CO92]	*	0.59778	1	1	1	5.35	1.97	1
CAL19725.1	Q8ZH52	accA	35.496	319	acetyl-coenzyme A carboxylase carboxyl transferase subunit alpha [Yersinia pestis CO92]	1.09906	46.0815	12	19	12	5.66	68.44	12	38.558	8	8	8	5.66	27.55	8
CAL19726.1	A0A384KSJ0		15.164	132	conserved hypothetical protein [Yersinia pestis CO92]	*	15.1515	1	1	1	5.02	4.41	1
CAL19729.1	A0A384L719		9.728	86	conserved hypothetical protein [Yersinia pestis CO92]	0.154254	29.0698	2	2	2	4.98	7.4	2	37.2093	3	6	3	4.98	19.48	3
CAL19730.1	Q8ZH47		7.228	66	conserved hypothetical protein [Yersinia pestis CO92]	0.23138	13.6364	1	1	1	4.35	3.21	1	40.9091	2	2	2	4.35	7	2
CAL19731.1	A0A384KEA9		21.199	182	conserved hypothetical protein [Yersinia pestis CO92]	*	5.49451	1	1	1	6.29		1
CAL19733.1	A0A384KHP8	cutF	26.936	242	putative copper homeostasis lipoprotein [Yersinia pestis CO92]	2.3138	40.0826	7	10	7	5.71	39.66	7	11.5702	2	2	2	5.71	7.98	2
CAL19734.1	Q7CH25	proS	63.856	572	prolyl-tRNA synthetase [Yersinia pestis CO92]	3.4707	16.2587	9	15	9	5.43	31.91	9	3.67133	2	2	2	5.43	2.59	2
CAL19736.1	Q0WHX4	rcsF	14.392	135	putative lipoprotein [Yersinia pestis CO92]	1.61966	35.5556	3	7	3	8.69	22.98	3	27.4074	2	2	2	8.69	6.19	2
CAL19737.1	Q8ZH40	metQ	29.377	271	putative lipoprotein [Yersinia pestis CO92]	1.04121	75.2768	15	54	15	5.54	245.71	15	56.8266	11	24	11	5.54	107.08	11
CAL19738.1	Q8ZH39	metI	23.218	217	ABC transporter permease protein [Yersinia pestis CO92]	*	8.29493	1	1	1	9.79	5.16	1
CAL19739.1	Q8ZH38	metN1	37.533	343	ABC transporter ATP-binding protein [Yersinia pestis CO92]	2.08242	37.6093	8	9	8	7.06	21.77	8	11.0787	2	2	2	7.06	3.95	2
CAL19741.1	Q8ZH36	dkgB	29.035	267	putative aldo/keto reductase [Yersinia pestis CO92]	0								2.99625	1	1		5.17	2.45	1
CAL19742.1	Q74S63		17.138	154	hypothetical protein YPO1076 [Yersinia pestis CO92]	0								12.987	1	1	1	6.54	2.38	1
CAL19748.1	A0A384L5Y8	dnaQ	28.762	254	DNA polymerase III, epsilon chain [Yersinia pestis CO92]	0.925521	9.05512	2	2	2	5.07	6.18	2	3.54331	1	1	1	5.07		1
CAL19767.1	Q8ZH14	smpB	18.407	160	SsrA-binding protein (small protein B) [Yersinia pestis CO92]	*	37.5	4	4	4	9.96	9.23	4
CAL19770.1	Q7CH39	bamE	12.834	116	conserved hypothetical protein [Yersinia pestis CO92]	*	67.2414	3	4	3	7.99	17	3
CAL19771.1	A0A384KZC9		62.583	559	DNA repair protein RecN [Yersinia pestis CO92]	0								7.15564	2	2	1	5.85	7.57	2
CAL19773.1	Q7CH40	grpE	21.557	192	heat shock protein GrpE [Yersinia pestis CO92]	1.00265	53.125	6	13	6	4.87	58.65	6	36.9792	5	6	5	4.87	21.26	5
CAL19774.1	A0A384KTM2	gltA	47.979	426	citrate synthase GltA [Yersinia pestis CO92]	0.723805	69.2488	23	61	23	6.95	216.64	23	72.5352	23	39	23	6.95	125.62	23
CAL19775.1	A0A384L111	cybA	14.08	129	succinate dehydrogenase cytochrome b-556 subunit [Yersinia pestis CO92]	0.462761	9.30233	1	1	1	9.72	3.61	1	9.30233	1	1	1	9.72	2.17	1
CAL19776.1	A0A384KHZ0	sdhD	12.958	115	succinate dehydrogenase hydrophobic membrane anchor protein [Yersinia pestis CO92]	0.925521	17.3913	2	4	2	9.19	12.64	2	8.69565	1	2	1	9.19	6.55	1
CAL19777.1	Q0WHT4	sdhA	64.305	588	succinate dehydrogenase flavoprotein subunit [Yersinia pestis CO92]	0.341188	64.966	27	87	27	6.04	342.51	27	73.9796	32	118	32	6.04	429.16	32
CAL19778.1	A0A384LFU3	sdhB	26.655	238	succinate dehydrogenase iron-sulfur protein [Yersinia pestis CO92]	0.462761	61.3445	12	32	12	7.21	102.27	12	77.3109	18	32	18	7.21	99.29	18
CAL19779.1	A0A0H2W1U8	sucA	105.11	935	2-oxoglutarate dehydrogenase E1 component [Yersinia pestis CO92]	1.20492	65.5615	47	138	47	6.39	585.02	47	51.4439	36	53	35	6.39	193.58	36
CAL19780.1	A0A384LCY6	sucB	44.314	407	dihydrolipoamide succinyltransferase component of 2-oxoglutarate dehydrogenase complex [Yersinia pestis CO92]	0.925521	51.1057	24	82	24	5.69	270.95	24	42.9975	23	41	23	5.69	123.41	23
CAL19781.1	Q8ZH00	sucC	41.406	388	succinyl-CoA synthetase beta chain [Yersinia pestis CO92]	1.02468	82.732	25	124	25	5.41	504.46	25	57.4742	21	56	21	5.41	220.99	21
CAL19782.1	A0A384LMX5	sucD	29.978	290	succinyl-CoA synthetase alpha chain [Yersinia pestis CO92]	0.674859	83.4483	15	70	15	6.54	283.2	15	93.1034	20	48	20	6.54	174.45	20
CAL19783.1	A0A0H2W2T7	cydA	58.269	522	cytochrome D ubiquinol oxidase subunit I [Yersinia pestis CO92]	1.1569	20.1149	8	15	8	6.46	46.81	8	9.1954	4	6	4	6.46	11.62	4
CAL19786.1	A0A384L9V2		15.293	133	conserved hypothetical protein [Yersinia pestis CO92]	0.308507	21.0526	2	2	2	7.56	5.84	2	23.3083	3	3	3	7.56	7.23	3
CAL19787.1	A0A384L7U6	tolQ	25.364	228	TolQ colicin import protein [Yersinia pestis CO92]	1.1569	22.3684	3	5	3	6.64	18.64	3	9.64912	2	2	2	6.64	3.56	2
CAL19788.1	A0A384KE99	tolR	15.51	142	TolR colicin import membrane protein [Yersinia pestis CO92]	*	25.3521	2	2	2	5.95	8.66	2
CAL19789.1	A0A384LIZ4	tolA	40.425	388	TolA colicin import membrane protein [Yersinia pestis CO92]	*	4.38144	1	1	1	8.73	4.18	1
CAL19790.1	Q8ZGZ1	tolB	46.045	430	TolB colicin import protein [Yersinia pestis CO92]	0.859412	61.3953	19	39	19	7.15	132.57	19	55.5814	16	21	16	7.15	67.07	16
CAL19791.1	A0A384KAK0	excC	18.084	168	peptidoglycan-associated lipoprotein Pal [Yersinia pestis CO92]	1.34621	72.619	9	32	9	6.8	114.99	9	47.0238	6	11	6	6.8	31.29	6
CAL19792.1	Q0WHR9	cpoB	29.062	269	putative exported protein [Yersinia pestis CO92]	1.04121	28.2528	5	9	5	9.01	42.79	5	15.9851	3	4	3	9.01	24.81	3
CAL19799.1	Q8ZGY5	gpmA	28.358	250	phosphoglycerate mutase 1 [Yersinia pestis CO92]	0.636296	74.8	14	33	14	5.9	104.28	14	67.2	14	24	14	5.9	64.12	14
CAL19802.1	Q8ZGY3	galK	41.866	383	galactokinase [Yersinia pestis CO92]	1.66594	48.564	11	18	11	5.38	73.4	11	18.5379	5	5	5	5.38	12.11	5
CAL19803.1	A0A384LC90	galB	39.909	350	galactose-1-phosphate uridylyltransferase [Yersinia pestis CO92]	0.925521	13.4286	3	4	3	6.52	16.66	3	10.2857	2	2	2	6.52	6.38	2
CAL19804.1	Q9F7D4	galE	36.732	338	UDP-glucose 4-epimerase [Yersinia pestis CO92]	0.976939	60.9467	12	19	12	6.84	66.4	12	31.6568	6	9	6	6.84	35.5	6
CAL19812.1	A0A384L0S0		30.079	273	conserved hypothetical protein [Yersinia pestis CO92]	*	17.5824	3	4	3	6.05	8.34	3
CAL19813.1	Q8ZGX4	pgl	36.446	334	conserved hypothetical protein [Yersinia pestis CO92]	0.555313	20.0599	5	6	5	6	20.42	5	18.5629	5	5	5	6	14.26	5
CAL19822.1	P58589		33.218	307	conserved hypothetical protein [Yersinia pestis CO92]	0.23138	5.21173	1	1	1	5.99	4.83	1	7.16612	2	2	2	5.99	2.34	2
CAL19824.1	Q8ZGW4	moaC	17.225	159	molybdenum cofactor biosynthesis protein C [Yersinia pestis CO92]	0								15.0943	2	2	2	7.46	5.99	2
CAL19828.1	Q74YM6	tnp	18.196	152	transposase for the IS1541 insertion element [Yersinia pestis CO92]	*	13.8158	2	2	2	9.45	6.75	2
CAL19847.1	A0A384L7Q2		33.642	309	putative substrate-binding periplasmic transport protein [Yersinia pestis CO92]	*	3.55987	1	1	1	6.7		1
CAL19850.1	Q0WHL4		17.936	157	conserved hypothetical protein [Yersinia pestis CO92]	1.07977	23.5669	4	7	4	8.72	22.06	4	10.828	2	3	1	8.72	4.64	2
CAL19858.1	A0A384KBV6		30.323	284	putative sulfurtransferase [Yersinia pestis CO92]	0.462761	2.11268	1	1	1	5.54		1	2.11268	1	1	1	5.54		1
CAL19864.1	A0A384L6S5		85.153	768	putative amino acid decarboxylase [Yersinia pestis CO92]	*	25.3906	14	19	14	6.13	66.83	14
CAL19866.1	A0A384KMK5	ompC2	40.708	371	outer membrane protein C2 [Yersinia pestis CO92]	0.308507	2.42588	1	2	1	5.85	5.47	1	5.12129	2	3		5.85	10.23	2
CAL19868.1	A0A0H2W3C2	katA	55.024	480	catalase [Yersinia pestis CO92]	*	27.2917	12	17	12	6.54	46.89	12
CAL19871.1	A0A384LBI0		43.263	397	conserved hypothetical protein [Yersinia pestis CO92]	1.38828	27.204	5	6	5	5.33	18.19	5	6.04534	2	2	2	5.33	2.29	2
CAL19872.1	Q8ZGS0	eco	18.871	169	putative ecotin precursor [Yersinia pestis CO92]	0.308507	27.8107	3	4	3	8.25	8.46	3	33.1361	6	6	6	8.25	18.15	6
CAL19874.1	A0A384L1S7	ftsB	43.407	376	ribonucleoside-diphosphate reductase 1 beta chain [Yersinia pestis CO92]	1.61966	18.0851	5	7	5	4.83	23	5	7.44681	2	2	2	4.83	5.43	2
CAL19875.1	A0A384KJJ3	dnaF	85.763	762	ribonucleoside-diphosphate reductase 1 alpha chain [Yersinia pestis CO92]	14.8083	45.0131	23	32	23	6.34	105.78	23	1.9685	1	1	1	6.34	2.54	1
CAL19876.1	Q8ZGR6	ubiG	27.466	242	3-demethylubiquinone-9 3-methyltransferase [Yersinia pestis CO92]	*	18.595	3	3	3	7.03	11.87	3
CAL19877.1	A0A0H2W3X0	gyrA	98.604	891	DNA gyrase subunit A [Yersinia pestis CO92]	0.718077	42.9854	27	45	27	5.02	156.29	27	36.3636	24	29	24	5.02	91.31	24
CAL19878.1	Q7CH97	rcsC	108.592	957	two component sensor kinase/response regulator protein RcsC [Yersinia pestis CO92]	*	1.67189	1	1	1	5.76	4.35	1
CAL19879.1	A0A384KT77	rcsB	23.815	217	probable two component response regulator component B [Yersinia pestis CO92]	2.3138	38.2488	4	5	4	6.61	17.22	4	11.5207	1	1	1	6.61	2.59	1
CAL19881.1	Q7CH99		39.368	384	putative membrane protein [Yersinia pestis CO92]	*	4.42708	1	1	1	9.38	3.91	1
CAL19882.1	A0A384KR45	ompC	41.063	371	outer membrane protein C, porin [Yersinia pestis CO92]	0.132217	2.42588	1	2	1	5.1	5.47	1	16.1725	6	7	4	5.1	22.57	6
CAL19884.1	A0A384LBL6	ampH	42.2	388	putative penicillin-binding protein [Yersinia pestis CO92]	*	4.38144	1	1	1	9.72	2.95	1
CAL19890.1	A0A0H2W1L3		26.279	240	putative prophage repressor protein [Yersinia pestis CO92]	*	10	2	2	2	6.81	6.08	2
CAL19897.1	A0A384KQJ5		22.598	205	putative ATP-binding protein [Yersinia pestis CO92]	0								11.7073	2	2	2	4.92	3.98	2
CAL19899.1	A0A0H2W3V5		53.491	502	putative bacteriophage tail sheath protein [Yersinia pestis CO92]	0.370208	12.5498	3	4	3	5.83	14.61	3	18.5259	5	5	5	5.83	15.35	5
CAL19900.1	A0A384KFF5		13.142	122	hypothetical protein YPO1243 [Yersinia pestis CO92]	0.154254	21.3115	1	1	1	4.84	3.72	1	31.9672	2	3	2	4.84	10.1	2
CAL19901.1	A0A384KQT9		10.927	99	hypothetical protein YPO1244 [Yersinia pestis CO92]	0.809831	46.4646	3	7	3	5.45	20.45	3	46.4646	3	4	3	5.45	12.17	3
CAL19902.1	A0A384LD81		54.782	497	putative bacteriophage coat protein [Yersinia pestis CO92]	0								4.62777	1	1	1	4.86	5.03	1
CAL19905.1	Q0WHG1		21.213	198	putative bacteriophage (baseplate assembly) protein [Yersinia pestis CO92]	0								15.1515	2	2	2	6.52	8.1	2
CAL19906.1	A0A384L0Z3		16.7	151	putative bacteriophage protein GP46 [Yersinia pestis CO92]	0								14.5695	1	1	1	4.77	4.65	1
CAL19907.1	Q0WHF9		40.017	378	putative bacteriophage protein [Yersinia pestis CO92]	0								6.61376	2	2	2	4.97	6.3	2
CAL19912.1	A0A384KEF7	bglA	54.704	478	6-phospho-beta-glucosidase [Yersinia pestis CO92]	0.771268	28.0335	11	15	11	5.87	44.46	11	18.8285	7	9	7	5.87	25.91	7
CAL19917.1	A0A384KKM6		67.474	598	putative membrane protein [Yersinia pestis CO92]	*	12.3746	5	5	5	6.61	16.36	5
CAL19918.1	Q8ZGM6		8.36	75	conserved hypothetical protein [Yersinia pestis CO92]	0								25.3333	1	1	1	6.79	5.82	1
CAL19919.1	Q8ZGM5		37.74	334	putative nucleoid-associated protein [Yersinia pestis CO92]	0.520606	37.4251	8	9	8	5.07	34.56	8	30.2395	7	8	7	5.07	32.08	7
CAL19921.1	Q8ZGM4	rplY	10.406	94	50S ribosomal protein L25 [Yersinia pestis CO92]	2.3138	24.4681	2	5	2	9.76	23.15	2	21.2766	1	1	1	9.76	4.51	1
CAL19923.1	Q8ZGM2	rsuA	26.541	235	ribosomal small subunit pseudouridine synthase A [Yersinia pestis CO92]	*	5.53191	1	1	1	6.29	4.15	1
CAL19926.1	A0A384KLU5		58.689	530	putative ABC transporter ATP-binding subunit [Yersinia pestis CO92]	5.55313	28.3019	10	12	10	8.25	40.89	10	1.88679	1	1	1	8.25		1
CAL19927.1	Q0WHD9		38.158	342	putative ABC transporter integral membrane subunit [Yersinia pestis CO92]	*	5.84795	1	1	1	9.51	2.07	1
CAL19928.1	A0A384L3X1		40.637	366	putative ABC transporter integral membrane subunit [Yersinia pestis CO92]	*	3.82514	1	1	1	8.68	3.49	1
CAL19932.1	A0A384KND6	lpxT	26.164	233	putative membrane protein [Yersinia pestis CO92]	*	4.29185	1	1	1	9.66	2.9	1
CAL19933.1	Q0WHD3		36.592	327	putative cobalamin synthesis protein [Yersinia pestis CO92]	*	18.3486	4	6	4	6.99	24.16	4
CAL19935.1	Q7CHD6		30.1	266	putative transcriptional regulatory protein [Yersinia pestis CO92]	*	3.7594	1	1	1	5.67	3.27	1
CAL19937.1	Q8ZGK8	uxuA	44.89	397	mannonate dehydratase [Yersinia pestis CO92]	0.462761	4.28212	1	1	1	5.68		1	4.28212	1	1	1	5.68		1
CAL19938.1	Q8ZGK7		21.271	190	putative elongation factor P [Yersinia pestis CO92]	0.23138	19.4737	2	2	2	5.1	8.58	2	33.6842	3	4	3	5.1	16.48	3
CAL19941.1	Q0WHC5		28.521	271	putative short chain oxidoreductase [Yersinia pestis CO92]	*	3.32103	1	1	1	7.09	1.83	1
CAL19951.1	A0A384KI85	fpr	39.919	377	fpr [Yersinia pestis CO92]	0.462761	22.2812	6	6	6	5.08	15.86	6	17.2414	5	6	5	5.08	17.22	5
CAL19952.1	A0A384LJV6	fpk	33.47	312	1-phosphofructokinase [Yersinia pestis CO92]	1.1569	30.1282	5	5	5	5.97	16.43	5	14.7436	2	2	2	5.97	7.55	2
CAL19953.1	A0A0H2W3C3	fruA	57.785	566	PTS system, fructose-specific IIBC component [Yersinia pestis CO92]	*	21.3781	6	8	6	8.63	35.13	6
CAL19954.1	P68588	psaE	23.958	214	putative regulatory protein [Yersinia pestis CO92]	*	10.7477	1	1	1	6.68	3.1	1
CAL19959.1	Q8ZGJ1	*o	31.672	285	endonuclease IV [Yersinia pestis CO92]	0.23138	9.47368	3	3	3	5.3	4.88	3	26.6667	6	6	6	5.3	16.05	6
CAL19961.1	A0A384KXT0		32.139	290	putative LysR-family transcriptional regulatory protein [Yersinia pestis CO92]	*	24.4828	4	4	4	6.07	16.42	4
CAL19962.1	A0A384LDC7	cadR	55.381	503	putative lysine-specific permease [Yersinia pestis CO92]	*	1.59046	1	1	1	9.35	2.31	1
CAL19963.1	Q0WHA3		41.314	381	putative periplasmic substrate-binding transport protein [Yersinia pestis CO92]	0.925521	27.8215	6	6	6	8.15	18.43	6	11.2861	3	3	3	8.15	10.03	3
CAL19965.1	A0A384K9N4		28.678	262	putative siderophore ABC transporter, ATP-binding subunit [Yersinia pestis CO92]	*	14.1221	3	3	3	9.26	7.52	3
CAL19966.1	A0A384KFZ8		73.909	665	putative outer membrane protein [Yersinia pestis CO92]	0.925521	4.51128	2	2	2	6.35	3.18	2	1.95489	1	1	1	6.35	3.84	1
CAL19967.1	A0A384LQM0		23.345	206	putative glutathione S-transferase-family protein [Yersinia pestis CO92]	1.1569	27.1845	4	5	4	6.77	10.48	4	8.25243	2	2	2	6.77	5.4	2
CAL19973.1	A0A384LK85	dacC	47.565	432	D-alanyl-D-alanine carboxypeptidase [Yersinia pestis CO92]	5.55313	33.5648	11	12	8	8.87	33.03	11	2.31481	1	1	1	8.87	2.49	1
CAL19974.1	A0A384KHK3	b2796	47.495	433	serine transporter [Yersinia pestis CO92]	*	3.00231	1	1	1	9.28	4.52	1
CAL19975.1	Q0WH91	deoR	28.553	254	deoxyribose operon repressor [Yersinia pestis CO92]	*	5.90551	1	1	1	6.87	4.28	1
CAL19979.1	Q8ZGH1		60.23	562	TrkA, Potassium channel-family protein [Yersinia pestis CO92]	*	2.4911	1	1	1	8.5	2.59	1
CAL19980.1	A0A384LN47	grxA	9.94	87	glutaredoxin 1 [Yersinia pestis CO92]	1.54254	78.1609	5	10	5	5.85	26.35	5	47.1264	3	3	3	5.85	7.69	3
CAL20003.1	Q0WH64	artI	26.903	243	arginine-binding periplasmic protein 1 precursor [Yersinia pestis CO92]	*	5.34979	1	1	1	6.09	3.45	1
CAL20005.1	Q7CHH5	pheA2	20.745	186	putative chorismate mutase [Yersinia pestis CO92]	3.23932	66.6667	8	14	8	6.93	48.61	8	8.60215	2	2	2	6.93	7.32	2
CAL20006.1	A0A384KLY7		20.736	191	putative lipoprotein [Yersinia pestis CO92]	1.75849	61.7801	7	19	7	8.31	75.23	7	42.4084	4	5	4	8.31	19.12	4
CAL20007.1	A0A384K9W2		37.793	335	conserved hypothetical protein [Yersinia pestis CO92]	*	6.86567	2	2	2	9.5	7.42	2
CAL20008.1	A0A384KJY0		55.555	496	putative membrane protein [Yersinia pestis CO92]	*	3.02419	1	1	1	8.56	3.23	1
CAL20009.1	A0A384K9S6	ltaA	36.72	339	L-allo-threonine aldolase [Yersinia pestis CO92]	2.3138	43.3628	8	10	8	6.68	29.15	8	6.19469	2	2	2	6.68	5.97	2
CAL20010.1	A0A384KQ38	poxB	61.857	573	pyruvate dehydrogenase [cytochrome] [Yersinia pestis CO92]	1.37286	67.3647	27	178	27	6.24	702.86	27	56.719	22	60	22	6.24	211.13	22
CAL20014.1	Q0WH53		63.488	555	conserved hypothetical protein [Yersinia pestis CO92]	*	6.12613	3	3	3	8.94	1.68	3
CAL20016.1	P58411	macA	40.186	371	putative HlyD family secretion protein [Yersinia pestis CO92]	*	16.1725	5	5	5	7.55	15	5
CAL20020.1	Q0WH47	clpA	84.404	758	ATP-dependent Clp protease ATP-binding subunit [Yersinia pestis CO92]	1.38828	51.847	25	30	25	6.13	98.43	25	15.6992	9	10	9	6.13	28.97	9
CAL20022.1	P65115	i*A	8.236	72	translation initiation factor IF-1 [Yersinia pestis CO92]	0.462761	22.2222	1	1	1	9.25	2.74	1	25	1	1	1	9.25	3.73	1
CAL20024.1	Q0WH43	cydC	62.932	574	transport ATP-binding protein [Yersinia pestis CO92]	*	12.892	3	3	3	8.13	15.52	3
CAL20025.1	Q7CHI5	cydD	65.888	594	transport ATP-binding protein [Yersinia pestis CO92]	*	6.56566	2	2	2	7.2	9.33	2
CAL20026.1	A0A384L3E0	trxB	34.255	320	thioredoxin reductase [Yersinia pestis CO92]	0.58454	58.125	13	24	13	5.4	90.11	13	62.8125	13	19	13	5.4	81.84	13
CAL20027.1	A0A384LDT6	alsB	18.837	164	leucine-responsive regulatory protein [Yersinia pestis CO92]	1.54254	39.0244	7	10	7	8.43	25.12	7	23.1707	3	3	3	8.43	8.6	3
CAL20029.1	Q8ZGC6	lolA	22.242	202	putative outer-membrane lipoproteins carrier protein [Yersinia pestis CO92]	*	18.3168	3	3	3	6.01	9.27	3
CAL20030.1	A0A384KC66		49.455	447	putative ATPase protein [Yersinia pestis CO92]	0.771268	13.4228	5	5	5	6.76	16.91	5	8.72483	3	3	3	6.76	9.76	3
CAL20031.1	Q8ZGC4	serS	48.569	430	seryl-tRNA synthetase [Yersinia pestis CO92]	10.6435	39.5349	15	23	15	5.78	70.85	15	3.48837	1	1	1	5.78	4.16	1
CAL20033.1	A0A384L1U4	act	27.912	244	pyruvate formate-lyase 1 activating enzyme [Yersinia pestis CO92]	*	13.1148	2	2	2	6.52	4.36	2
CAL20035.1	A0A384KR56	pfl	85.295	760	formate acetyltransferase 1 [Yersinia pestis CO92]	0.993242	59.2105	40	88	39	6.01	262.6	40	49.7368	31	41	30	6.01	116.42	31
CAL20037.1	A0A384LL96		65.705	588	conserved hypothetical protein [Yersinia pestis CO92]	*	1.53061	1	1	1	4.6	2.57	1
CAL20041.1	Q8ZGB4	serC	40.084	361	phosphoserine aminotransferase [Yersinia pestis CO92]	0.987223	77.8393	19	32	19	6.46	114.7	19	54.8476	12	15	12	6.46	41.37	12
CAL20042.1	Q60112	aroA	46.335	428	3-phosphoshikimate 1-carboxyvinyltransferase [Yersinia pestis CO92]	2.15955	53.271	14	28	14	5.26	116.76	14	18.2243	4	6	4	5.26	27.47	4
CAL20043.1	Q8ZGB3	cmk	25.195	230	cytidylate kinase [Yersinia pestis CO92]	0.636296	35.2174	8	11	8	6.23	41.52	8	31.7391	7	8	7	6.23	25.87	7
CAL20044.1	A0A384LCL5	rpsA	61.285	557	30S ribosomal protein S1 [Yersinia pestis CO92]	0.437052	62.298	32	102	32	5.05	368.35	32	64.632	34	108	34	5.05	348.18	34
CAL20045.1	Q8ZGB1	ihfB	10.56	94	integration host factor beta-subunit [Yersinia pestis CO92]	1.1569	47.8723	5	10	5	9.04	21.64	5	22.3404	2	4	2	9.04	9.04	2
CAL20047.1	Q8ZGA9	msbA	64.462	582	probable transport ATP-binding protein [Yersinia pestis CO92]	*	12.3711	6	8	6	7.61	23.95	6
CAL20051.1	Q74VT6		6.82	60	conserved hypothetical protein [Yersinia pestis CO92]	*	36.6667	2	2	2	5.31	5.97	2
CAL20052.1	Q8ZGA4	kdsB	27.336	250	putative 3-deoxy-manno-octulosonate cytidylyltransferase [Yersinia pestis CO92]	0.925521	20.8	3	4	3	5.63	8.44	3	10.4	2	2	2	5.63	3.79	2
CAL20055.1	Q8ZGA1	mukF	50.231	440	putative killing factor protein [Yersinia pestis CO92]	0.694141	9.77273	3	3	3	4.94	8.21	3	6.13636	2	2	2	4.94	6.06	2
CAL20056.1	Q8D049	mukE	26.682	233	conserved hypothetical protein [Yersinia pestis CO92]	0.694141	25.7511	4	6	4	4.89	14.07	4	22.7468	4	4	4	4.89	10.71	4
CAL20057.1	Q8ZG99	mukB	169.909	1485	cell division protein [Yersinia pestis CO92]	4.01059	22.3569	22	26	22	5.39	78.49	22	3.0303	3	3	3	5.39	11.52	3
CAL20061.1	A0A384L0F6		23.521	215	metallo-beta-lactamase superfamily protein [Yersinia pestis CO92]	1.38828	7.90698	2	3	2	5.36	7.49	2	4.65116	1	1	1	5.36	2.92	1
CAL20062.1	A0A384L6K6	aspC	43.119	396	aspartate aminotransferase [Yersinia pestis CO92]	0.776777	69.1919	19	47	19	5.44	177.37	19	56.0606	13	28	13	5.44	112.05	13
CAL20063.1	Q0WH04	ompF	39.611	360	Outer membrane porin protein F [Yersinia pestis CO92]	0.190548	20.2778	5	7	5	4.83	26.91	5	43.8889	11	17	9	4.83	65.64	11
CAL20064.1	P58697	asnS	52.074	466	asparaginyl-tRNA synthetase [Yersinia pestis CO92]	0.418688	25.9657	10	19	10	5.14	60.55	10	39.0558	16	21	16	5.14	71.34	16
CAL20066.1	A0A384KC34	pepN	98.492	871	putative aminopeptidase N [Yersinia pestis CO92]	11.1063	25.8324	17	24	17	5.39	77.62	17	1.60735	1	1	1	5.39	2.32	1
CAL20067.1	Q8ZG91	pyrD	36.832	336	dihydroorotate dehydrogenase [Yersinia pestis CO92]	2.46806	59.8214	17	32	17	8.15	122.81	17	24.1071	5	6	5	8.15	23.65	5
CAL20069.1	A0A384KJE6		40.748	370	putative iron-sulfur binding protein [Yersinia pestis CO92]	*	2.7027	1	1	1	7.55	2.37	1
CAL20070.1	Q7CHK7	rlmL	79.387	706	conserved hypothetical protein [Yersinia pestis CO92]	*	17.5637	8	9	8	8.63	21.69	8
CAL20071.1	A0A384KQC0	uup	71.663	637	ABC transporter ATP-binding protein [Yersinia pestis CO92]	*	21.978	9	15	9	5.6	55.44	9
CAL20073.1	A0A384KUQ2	pqiB	59.686	541	putative paraquat-inducible protein B [Yersinia pestis CO92]	*	20.5176	7	8	7	6.99	25.73	7
CAL20074.1	A0A384KNI8		21.257	192	putative lipoprotein protein [Yersinia pestis CO92]	*	15.625	3	3	3	6.3	9.08	3
CAL20082.1	Q8ZG80	fabA	18.81	172	3-hydroxydecanoyl-[acyl-carrier-protein] dehydratase [Yersinia pestis CO92]	*	18.6047	3	4	3	5.64	10.07	3
CAL20083.1	A0A384LDW6		65.788	590	putative Lon protease [Yersinia pestis CO92]	1.85104	8.64407	3	4	3	4.83	13.58	3	2.71186	1	1	1	4.83	2.67	1
CAL20086.1	Q8ZG77	ompA	37.93	353	putative outer membrane porin A protein [Yersinia pestis CO92]	0.902837	83.8527	32	199	32	7.27	621.18	32	80.17	28	102	28	7.27	311.58	28
CAL20087.1	Q7CHL5	sulA	19.06	168	putative cell division inhibitor [Yersinia pestis CO92]	0								5.95238	1	1	1	9.54	2.01	1
CAL20089.1	A0A384L1C8		80.661	712	putative membrane protein [Yersinia pestis CO92]	*	8.70787	4	4	4	8.28	14.23	4
CAL20090.1	A0A384KC40		16.453	148	putative membrane protein [Yersinia pestis CO92]	*	20.9459	2	2	2	9.52	3.67	2
CAL20092.1	Q8ZG71	mgsA	17.138	154	methylglyoxal synthase [Yersinia pestis CO92]	0.23138	8.44156	1	1	1	6.52	4.25	1	21.4286	2	2	2	6.52	7.06	2
CAL20094.1	A0A384LKJ7		14.967	138	conserved hypothetical protein [Yersinia pestis CO92]	*	34.058	3	3	3	5.5	9.76	3
CAL20096.1	Q7CHM1	rlmI	44.481	396	conserved hypothetical protein [Yersinia pestis CO92]	*	25.5051	6	9	6	6.43	36.82	6
CAL20097.1	A0A384KFT6		10.292	92	putative acylphosphatase [Yersinia pestis CO92]	0.925521	41.3043	2	2	2	8.76	10.61	2	21.7391	1	1	1	8.76	5.83	1
CAL20099.1	Q0WGW9		90.304	805	putative oxidoreductase [Yersinia pestis CO92]	*	4.09938	2	3	2	5.54	9.24	2
CAL20117.1	Q74VF0		63.606	578	putative exported protein [Yersinia pestis CO92]	0								4.15225	1	1	1	8.88		1
CAL20120.1	A0A0H2W2J2		86.749	782	conserved hypothetical protein [Yersinia pestis CO92]	0								2.17391	1	1	1	6.3		1
CAL20137.1	A0A384L3A8	ybiT	59.858	531	ABC transporter ATP-binding protein [Yersinia pestis CO92]	0.694141	22.0339	8	9	8	5.1	37.14	8	19.0207	6	6	6	5.1	21.91	6
CAL20141.1	Q0WGS7	bisB	45.251	424	molybdopterin biosynthesis protein [Yersinia pestis CO92]	1.85104	12.5	3	4	3	6.19	14.97	3	4.95283	1	1	1	6.19	4.52	1
CAL20142.1	A0A384KGH2		49.875	436	putative heme-binding protein [Yersinia pestis CO92]	0								1.37615	1	2	1	7.93	3.63	1
CAL20147.1	A0A384KX68		31.826	280	putative esterase [Yersinia pestis CO92]	*	4.28571	1	1	1	5.77	2.29	1
CAL20148.1	Q0WGS0		39.999	377	probable alcohol dehydrogenase [Yersinia pestis CO92]	*	5.30504	2	2	2	5.67	4.63	2
CAL20151.1	Q8ZG15	folE	24.714	220	GTP cyclohydrolase I [Yersinia pestis CO92]	0.694141	16.8182	3	3	3	8.44	4.35	3	8.63636	2	2	2	8.44	2.28	2
CAL20153.1	Q0WGR5	mglB	36.443	335	galactose-binding protein [Yersinia pestis CO92]	5.55313	55.8209	13	24	13	6.09	92.07	13	8.95522	2	2	2	6.09	4.11	2
CAL20154.1	Q7CHQ3	mglA	56.949	506	galactoside transport ATP-binding protein [Yersinia pestis CO92]	*	14.8221	5	5	5	7.59	18.52	5
CAL20156.1	A0A384LCY3	sanA	27.857	245	putative exported protein [Yersinia pestis CO92]	*	4.4898	1	1	1	9.29	3.58	1
CAL20157.1	Q8ZG09	maeA	62.828	565	NAD-dependent malic enzyme [Yersinia pestis CO92]	1.85104	44.2478	15	24	15	5.71	91.18	15	16.1062	5	6	5	5.71	20.95	5
CAL20162.1	Q7CHQ9		46.373	418	hypothetical protein YPO1516 [Yersinia pestis CO92]	*	8.61244	3	3	3	6.28	3.46	3
CAL20163.1	Q7CHR0		39.197	363	putative sugar ABC transporter [Yersinia pestis CO92]	0.370208	11.0193	3	4	3	5.33	13.37	3	21.4876	5	5	5	5.33	16.3	5
CAL20165.1	Q7ARK4	ypmt1.57c	29.426	260	insertion sequence IS100, ATP-binding protein [Yersinia pestis CO92]	*	47.3077	8	14	8	9.23	54.16	8
CAL20168.1	Q8ZG01	metG	75.636	675	methionyl-tRNA synthetase [Yersinia pestis CO92]	1.38828	50.3704	23	36	23	5.58	149.65	23	26.5185	12	12	12	5.58	44.54	12
CAL20169.1	A0A384L7F9		40.146	370	conserved hypothetical protein [Yersinia pestis CO92]	1.01807	21.6216	5	11	5	5.73	25.59	5	19.1892	4	5	4	5.73	10.53	4
CAL20170.1	Q8ZFZ9	udk	24.453	213	uridine kinase [Yersinia pestis CO92]	*	30.9859	5	8	5	8.37	26.77	5
CAL20171.1	Q8ZFZ8	dcd	21.14	193	deoxycytidine triphosphate deaminase [Yersinia pestis CO92]	0.462761	4.66321	1	1	1	5.9	3.08	1	4.66321	1	1	1	5.9	3.31	1
CAL20172.1	A0A384LCC2		68.043	618	putative exported protein [Yersinia pestis CO92]	4.62761	40.7767	16	20	16	8.68	82.66	16	4.04531	2	2	2	8.68	4.3	2
CAL20173.1	Q74VA0		59.267	528	putative membrane protein [Yersinia pestis CO92]	*	1.70455	1	1	1	5.53	1.96	1
CAL20176.1	A0A0H2W3M6	alcA	50.132	432	putative siderophore biosynthetic enzyme [Yersinia pestis CO92]	*	18.287	6	6	6	6.57	15.5	6
CAL20183.1	A0A384LHP6		83.838	753	putative iron-siderophore receptor [Yersinia pestis CO92]	0								0.796813	1	1	1	8.7		1
CAL20185.1	A0A384KJN3	galU	32.267	296	UTP-glucose-1-phosphate uridylyltransferase [Yersinia pestis CO92]	0.694141	11.8243	3	3	3	6.52	7.87	3	7.77027	2	2	2	6.52	4.77	2
CAL20186.1	A0A384KEN5	galF	32.362	297	UTP-glucose-1-phosphate uridylyltransferase [Yersinia pestis CO92]	0.23138	11.4478	2	2	2	5.48	3.39	2	25.5892	3	4	3	5.48	22.98	3
CAL20187.1	A0A384KLK1	gnd	51.573	469	6-phosphogluconate dehydrogenase,decarboxylating [Yersinia pestis CO92]	0.489982	68.2303	20	36	20	5.34	131.75	20	72.2814	24	34	24	5.34	121.1	24
CAL20192.1	Q8ZFX7	hisB	39.935	355	histidinol-phosphatase and imidazoleglycerol-phosphate dehydratase [Yersinia pestis CO92]	0.617014	7.32394	2	4	2	6.04	12.13	2	4.50704	1	3	1	6.04	9.7	1
CAL20193.1	Q8ZFX6	hisC	41.956	382	histidinol-phosphate aminotransferase [Yersinia pestis CO92]	*	4.18848	1	1	1	5.59	4.3	1
CAL20195.1	Q8ZFX4	hisG	33.456	299	ATP phosphoribosyltransferase [Yersinia pestis CO92]	0.617014	18.0602	4	4	4	5.63	17.96	4	15.7191	3	3	3	5.63	7.51	3
CAL20197.1	A0A384L5K8		29.689	275	putative exported protein [Yersinia pestis CO92]	*	12.7273	2	3	2	6.87	9.46	2
CAL20201.1	A0A384L479		38.762	363	putative dehydrogenase [Yersinia pestis CO92]	*	10.7438	2	2	2	5.72	3.97	2
CAL20203.1	A0A0H2W2U4	cpeA	54.622	476	exodeoxyribonuclease I [Yersinia pestis CO92]	1.38828	8.19328	3	3	3	5.74	6.24	3	1.89076	1	1	1	5.74	2.57	1
CAL20205.1	Q8ZFW5		12.461	105	conserved hypothetical protein [Yersinia pestis CO92]	5.09037	55.2381	3	11	3	9.17	48.39	3	12.381	1	1	1	9.17	2.16	1
CAL20214.1	Q8ZFV8	lldD	41.259	381	L-lactate dehydrogenase [Yersinia pestis CO92]	7.86693	32.5459	12	17	12	8.1	53.39	12	2.62467	1	1	1	8.1	2.59	1
CAL20215.1	Q8ZFV7	argG	51.009	455	argininosuccinate synthase [Yersinia pestis CO92]	1.20318	30.7692	10	13	10	5.27	36.75	10	12.5275	5	5	5	5.27	13.92	5
CAL20218.1	A0A384LAB7		34.894	302	putative polysaccharide deacetylase [Yersinia pestis CO92]	0.462761	9.27152	2	2	2	6.8	4.1	2	3.97351	1	2	1	6.8	2.68	1
CAL20220.1	Q74V69		18.965	170	conserved hypothetical protein [Yersinia pestis CO92]	*	12.3529	1	1	1	9	4.02	1
CAL20232.1	Q8ZFU4	pyrC	38.542	348	dihydroorotase [Yersinia pestis CO92]	*	14.3678	2	2	2	6.84	6.84	2
CAL20233.1	A0A384KPD6		11.009	95	conserved hypothetical protein [Yersinia pestis CO92]	0.385634	69.4737	6	10	6	6.18	25.44	6	81.0526	10	12	10	6.18	30.75	10
CAL20235.1	A0A0H2W6N0	ams	134.061	1221	ribonuclease E [Yersinia pestis CO92]	2.46806	33.3333	24	32	24	5.34	122.09	24	7.94431	6	6	6	5.34	22.42	6
CAL20239.1	A0A384KVT4		19.124	174	conserved hypothetical protein [Yersinia pestis CO92]	0.308507	14.9425	2	2	2	4.61	7.92	2	14.9425	3	3	3	4.61	8.86	3
CAL20240.1	Q8ZFT9	rpmF	6.176	55	50S ribosomal protein L32 [Yersinia pestis CO92]	*	25.4545	1	1	1	11.33	4.57	1
CAL20241.1	Q8ZFT8	plsX	36.636	344	fatty acid/phospholipid synthesis protein [Yersinia pestis CO92]	0.462761	6.97674	1	1	1	8.24	5.87	1	6.97674	1	1	1	8.24	6.17	1
CAL20242.1	Q8ZFT7	fabH	33.738	316	3-oxoacyl-[acyl-carrier-protein] synthase III [Yersinia pestis CO92]	0.462761	20.2532	4	7	4	5.39	24.35	4	24.3671	5	7	5	5.39	28.87	5
CAL20243.1	A0A384LNE4	fabD	32.652	309	malonyl CoA-acyl carrier protein transacylase [Yersinia pestis CO92]	0.668432	39.8058	8	13	8	5.21	67.16	8	29.4498	6	9	6	5.21	45.38	6
CAL20244.1	A0A0H2W5K6	fabG	25.765	244	3-oxoacyl-[acyl-carrier protein] reductase [Yersinia pestis CO92]	1.54254	50	8	10	8	5.76	39.14	8	16.3934	3	3	3	5.76	11.35	3
CAL20245.1	Q8ZFT4	acpP	8.701	78	acyl carrier protein [Yersinia pestis CO92]	1.1569	39.7436	4	15	4	4.03	54.54	4	39.7436	3	6	3	4.03	19.58	3
CAL20246.1	A0A0H2W5E4	fabF	43.186	413	3-oxoacyl-[acyl-carrier-protein] synthase II [Yersinia pestis CO92]	2.3138	16.2228	3	5	3	6.1	18.49	3	5.56901	1	1	1	6.1	2.5	1
CAL20250.1	O69169	tmk	23.088	212	thymidylate kinase [Yersinia pestis CO92]	0.11569	5.66038	1	1	1	5.2	3.76	1	34.9057	4	4	4	5.2	11.72	4
CAL20251.1	O69170	holB	38.114	340	DNA polymerase III, delta' subunit [Yersinia pestis CO92]	*	2.64706	1	1	1	7.3	2.14	1
CAL20252.1	A0A384LB90		29.806	269	putative deoxyribonuclease [Yersinia pestis CO92]	*	4.08922	1	1	1	5.47		1
CAL20253.1	A0A384KKG7	glcA	50.926	477	PTS system, glucose-specific IIBC component [Yersinia pestis CO92]	*	7.75681	3	4	3	8.46	10.76	3
CAL20255.1	Q7CJ16		31.724	292	putative shikimate dehydrogenase [Yersinia pestis CO92]	*	25.6849	5	5	5	8.28	19.37	5
CAL20256.1	A0A384L822		12.943	117	conserved hypothetical protein [Yersinia pestis CO92]	0.23138	11.1111	1	1	1	6.1	4.32	1	22.2222	2	2	2	6.1	4.04	2
CAL20257.1	A0A384KMZ4	ycfL	13.987	129	putative lipoprotein [Yersinia pestis CO92]	*	13.9535	1	1	1	9.35	2.61	1
CAL20258.1	Q7CJ14	lpoB	20.223	191	putative lipoprotein [Yersinia pestis CO92]	0.925521	7.32984	1	2	1	4.92	2.48	1	7.32984	1	1	1	4.92		1
CAL20261.1	Q8ZFS2		20.824	180	conserved hypothetical protein [Yersinia pestis CO92]	1.38828	10	2	3	2	6.73	5.85	2	4.44444	1	1	1	6.73	2.77	1
CAL20262.1	A0A384L2V9	ndh	47.18	434	NADH dehydrogenase [Yersinia pestis CO92]	*	7.60369	2	2	2	8.31	4.47	2
CAL20270.1	A0A384KI77	mfd	130.781	1148	transcription-repair coupling factor [Yersinia pestis CO92]	*	7.92683	8	9	8	6.35	19.37	8
CAL20271.1	A0A384L3S8	lolC	43.133	400	lipoprotein releasing system, transmembrane protein [Yersinia pestis CO92]	*	12.75	3	3	3	9.13	4.77	3
CAL20272.1	Q8ZFR4	lolD	25.642	234	lipoprotein releasing system, ATP-binding protein [Yersinia pestis CO92]	0.594978	44.0171	6	9	6	7.06	35.64	6	38.8889	6	7	6	7.06	21.83	6
CAL20275.1	Q8ZFR1	cobB	31.845	278	putative Sir2 family protein [Yersinia pestis CO92]	0								3.59712	1	1	1	6.99	2.48	1
CAL20277.1	A0A384KJ45		42.738	373	conserved hypothetical protein [Yersinia pestis CO92]	0.462761	2.41287	1	1	1	4.87	2.65	1	3.48525	1	1	1	4.87	4.29	1
CAL20278.1	A0A384KB03	phoQ	55.035	484	sensor protein kinase [Yersinia pestis CO92]	*	14.876	4	4	4	6.81	12.73	4
CAL20279.1	P74992	phoP	25.584	223	response regulator protein [Yersinia pestis CO92]	0.745559	77.5785	14	29	14	5.8	111.01	14	62.3318	10	18	10	5.8	69.27	10
CAL20281.1	Q0WGE1	purB	51.636	456	adenylosuccinate lyase [Yersinia pestis CO92]	0.786693	39.0351	12	17	12	6.23	40.32	12	22.807	8	10	8	6.23	25.45	8
CAL20282.1	Q8ZFQ6	hflD	22.73	208	conserved hypothetical protein [Yersinia pestis CO92]	*	53.8462	8	9	8	8.85	34.22	8
CAL20283.1	Q8ZFQ5	mnmA	41.366	371	tRNA (5-methylaminomethyl-2-thiouridylate)-methyltransferase [Yersinia pestis CO92]	0								3.2345	1	1	1	5.2	3.46	1
CAL20284.1	A0A384LEE7	nudJ	17.197	148	conserved hypothetical protein [Yersinia pestis CO92]	*	16.8919	2	2	2	5.47	4.97	2
CAL20286.1	A0A384L1F6	icd	45.868	417	isocitrate dehydrogenase [NADP] [Yersinia pestis CO92]	0.593876	63.789	27	77	27	5.68	261.49	27	70.7434	30	60	30	5.68	191.01	30
CAL20288.1	A0A384KMR7		9.223	86	hypothetical protein YPO1643 [Yersinia pestis CO92]	*	37.2093	2	3	2	4.54	8.84	2
CAL20294.1	A0A384LAM2		7.908	71	conserved hypothetical protein [Yersinia pestis CO92]	0								36.6197	3	3	3	7.53	9.58	3
CAL20296.1	A0A384L4D7		16.984	149	AsnC-family transcriptional regulatory protein [Yersinia pestis CO92]	*	12.0805	1	1	1	6.71	2.45	1
CAL20298.1	A0A384KN95		35.45	336	probable Zinc-binding dehydrogenase [Yersinia pestis CO92]	0.539887	31.25	6	7	6	6.86	23.14	6	25.2976	6	6	6	6.86	13.6	6
CAL20299.1	Q7CIZ3	lacZ	122.625	1060	beta-galactosidase [Yersinia pestis CO92]	0								2.16981	1	1	1	6.29	2.24	1
CAL20300.1	A0A384L276	cspC	7.513	70	cold shock protein [Yersinia pestis CO92]	0.308507	25.7143	2	6	1	7.24	15.28	2	25.7143	2	9	1	7.24	25.63	2
CAL20327.1	A0A384KLJ4		28.684	254	probable N-acetylmuramoyl-L-alanine amidase [Yersinia pestis CO92]	0.462761	69.2913	16	26	16	5.87	95.75	16	81.4961	15	26	15	5.87	90.09	15
CAL20332.1	A0A384L924		45.676	418	putative lipoprotein [Yersinia pestis CO92]	*	6.45933	1	1	1	7.37		1
CAL20336.1	A0A384LGQ2		14.509	129	conserved hypothetical protein [Yersinia pestis CO92]	*	11.6279	1	2	1	4.31	4.06	1
CAL20344.1	Q0WG84		95.773	883	conserved hypothetical protein [Yersinia pestis CO92]	*	6.34202	3	3	3	7.42	5.16	3
CAL20346.1	A0A384LHZ6		17.736	165	conserved hypothetical protein [Yersinia pestis CO92]	0.462761	6.66667	1	1	1	5.05	4.14	1	6.66667	1	1	1	5.05	3.07	1
CAL20347.1	Q8ZFJ9	proQ	26.498	237	ProP effector homologue [Yersinia pestis CO92]	*	41.7722	8	15	8	9.76	47.01	8
CAL20348.1	A0A384KYI7	prc	77.402	690	tail-specific protease precursor [Yersinia pestis CO92]	*	4.05797	2	2	2	8.48	5.33	2
CAL20349.1	Q8ZFJ7	htpX	32.064	293	putative heat shock protein [Yersinia pestis CO92]	*	9.55631	1	1	1	8.18	5.46	1
CAL20357.1	A0A384KBK5	kdgR	29.852	263	IclR-family transcriptional regulatory protein [Yersinia pestis CO92]	0.560184	56.2738	13	23	13	5.72	88.75	13	51.711	14	19	14	5.72	63.24	14
CAL20358.1	A0A0H2W5K5	b0867	31.291	283	probable N-acetylmuramoyl-L-alanine amidase [Yersinia pestis CO92]	*	26.1484	5	8	5	8.5	12.82	5
CAL20359.1	Q7CIV7	gltP	49.018	465	putative transport protein [Yersinia pestis CO92]	1.85104	6.66667	2	4	2	9.31	15.18	2	3.22581	1	1	1	9.31	2.17	1
CAL20361.1	A0A384L3G7		27.312	236	putative exported protein [Yersinia pestis CO92]	*	5.08475	1	1	1	9.07	2.76	1
CAL20367.1	Q0WG61	kduD1	27.394	253	2-deoxy-D-gluconate 3-dehydrogenase [Yersinia pestis CO92]	*	28.4585	4	4	4	5.73	16.93	4
CAL20368.1	Q8ZFH8	kduI	31.083	278	4-deoxy-L-threo-5-hexosulose-uronate ketol-isomerase [Yersinia pestis CO92]	0								2.8777	1	1	1	6.6	1.91	1
CAL20375.1	A0A384KJG5		10.455	94	conserved hypothetical protein [Yersinia pestis CO92]	0								8.51064	1	1	1	5.87	2.71	1
CAL20376.1	A0A0H2W3U5		31.742	283	conserved hypothetical protein [Yersinia pestis CO92]	*	15.9011	3	3	3	5.38	7.8	3
CAL20377.1	A0A384LQD6		63.783	572	putative ABC transporter (ATP-binding protein) [Yersinia pestis CO92]	*	2.44755	1	1	1	6.89	4.28	1
CAL20388.1	A0A384KG43	cspC	7.418	69	cold shock protein [Yersinia pestis CO92]	0.390454	86.9565	6	27	5	7.24	97.75	6	86.9565	6	32	5	7.24	117.5	6
CAL20389.1	Q0WG41		27.525	251	conserved hypothetical protein [Yersinia pestis CO92]	0								3.58566	1	1	1	7.65	1.8	1
CAL20390.1	A0A384LDS0	rrmA	31.32	279	rRNA (guanine-N1-)-methyltransferase [Yersinia pestis CO92]	*	4.30108	1	1	1	7.43	1.99	1
CAL20395.1	A0A384LF11	fcuA	82.084	758	ferrichrome receptor protein [Yersinia pestis CO92]	0.617014	11.4776	6	8	6	6.77	25.02	6	14.3799	6	6	6	6.77	19.98	6
CAL20398.1	Q7CHV1	gptB	32.338	295	PTS system, mannose-specific IID component [Yersinia pestis CO92]	0.520606	40.678	9	9	9	9.38	31.9	9	25.4237	6	8	6	9.38	30.08	6
CAL20399.1	A0A384LA10	manY	27.65	265	PTS system, mannose-specific IIC component [Yersinia pestis CO92]	0.462761	6.79245	1	1	1	5	5.19	1	6.79245	1	1	1	5	4.94	1
CAL20400.1	Q0WG31	gptB	35.187	324	PTS system, mannose-specific IIAB component [Yersinia pestis CO92]	0.198326	39.1975	11	18	11	5.81	61.25	11	74.0741	23	42	23	5.81	134.35	23
CAL20402.1	A0A384KDV9	hpaR	18.024	155	homoprotocatechuate degradative operon repressor [Yersinia pestis CO92]	*	9.67742	1	1	1	6.2	2.35	1
CAL20412.1	A0A384KDB2	sdaA	48.695	454	L-serine dehydratase [Yersinia pestis CO92]	*	3.0837	1	1	1	5.39		1
CAL20413.1	Q7CHW2	nudL	22.244	199	MutT-family protein [Yersinia pestis CO92]	0.23138	7.03518	1	1	1	6.6	2.75	1	14.5729	2	2	2	6.6	2.99	2
CAL20416.1	Q7CHW4	purT	42.511	393	phosphoribosylglycinamide formyltransferase [Yersinia pestis CO92]	0.786693	44.5293	13	17	13	5.8	55.04	13	31.5522	10	10	10	5.8	25.11	10
CAL20417.1	A0A384L604	dbpA	50.524	460	ATP-dependent RNA helicase [Yersinia pestis CO92]	*	3.91304	2	2	2	7.68	4.68	2
CAL20419.1	Q8ZFD6		11.852	102	conserved hypothetical protein [Yersinia pestis CO92]	0.462761	13.7255	1	1	1	5.97	5.58	1	13.7255	1	1	1	5.97	4.83	1
CAL20420.1	Q8ZFD5	yebF	14.905	136	putative exported protein [Yersinia pestis CO92]	*	12.0567	1	1	1	9.76	4.65	1
CAL20421.1	A0A384L072	ptrB	78.5	683	oligopeptidase B [Yersinia pestis CO92]	*	12.7379	8	9	8	5.01	23.09	8
CAL20422.1	A0A384LE04	pip	35.974	316	proline iminopeptidase [Yersinia pestis CO92]	*	10.7595	2	2	2	6.37	6.32	2
CAL20424.1	A0A384L1E3	ftn	19.209	169	ferritin [Yersinia pestis CO92]	2.0053	44.9704	5	13	5	5.16	39.94	5	33.1361	3	3	3	5.16	10.46	3
CAL20425.1	A0A384LJ60		13.624	128	putative copper resistance protein [Yersinia pestis CO92]	*	27.3438	2	2	2	9.11	5.89	2
CAL20427.1	A0A384KE07	yebY	13.146	118	putative exported protein [Yersinia pestis CO92]	*	5.08475	1	1	1	8.91		1
CAL20446.1	Q8ZFB1	flgI2	38.464	369	flagellar P-ring protein precursor [Yersinia pestis CO92]	*	2.16802	1	2	1	8.88	4.09	1
CAL20457.1	A0A384KQG6		15.549	139	conserved hypothetical protein [Yersinia pestis CO92]	0								12.9496	2	2	2	5.14	2.27	2
CAL20485.1	Q8ZF73	dcyD	35.039	330	putative deaminase [Yersinia pestis CO92]	*	3.93939	1	1	1	5.66	3.78	1
CAL20486.1	A0A0H2W417	fliY	29.122	266	putative cystine-binding periplasmic protein [Yersinia pestis CO92]	2.3138	22.9323	4	5	4	8.16	16.38	4	4.88722	1	1	1	8.16		1
CAL20488.1	Q0WFU6	yecC	27.989	253	putative amino-acid ABC transporter (ATP-binding protein) [Yersinia pestis CO92]	*	17.3913	3	3	3	8.78	13.27	3
CAL20491.1	Q0WFU3	poaA	144.38	1323	bifunctional PutA protein [includes: proline dehydrogenase and delta-1-pyrroline-5-carboxylate [Yersinia pestis CO92]	1.32217	55.0265	48	100	48	6.11	390.86	48	28.647	28	35	28	6.11	116.74	28
CAL20493.1	A0A384L9T8	putP	53.568	494	proline permease [Yersinia pestis CO92]	0.694141	3.84615	1	3	1	8.78	7.6	1	1.82186	1	2	1	8.78	6.28	1
CAL20495.1	Q0WFT9	efeO	41.353	376	putative exported protein [Yersinia pestis CO92]	1.85104	9.84043	3	4	3	5.29	6.68	3	2.92553	1	1	1	5.29		1
CAL20497.1	Q8ZF61		20.808	199	trp repressor binding protein [Yersinia pestis CO92]	0.694141	47.7387	8	15	8	8.37	47.94	8	47.7387	9	10	9	8.37	33.88	9
CAL20504.1	A0A384LG71		7.861	74	conserved hypothetical protein [Yersinia pestis CO92]	0.370208	20.2703	2	4	2	4.89	6.36	2	50	3	5	3	4.89	19.36	3
CAL20505.1	A0A384KTL0	uvrY	24.095	218	response regulator protein [Yersinia pestis CO92]	*	24.7706	4	4	4	6.87	8.19	4
CAL20506.1	Q8ZF52	uvrC	68.693	610	excinuclease ABC subunit C [Yersinia pestis CO92]	*	4.59016	1	1	1	8.95	3.52	1
CAL20592.1	P74989	hmsS	17.503	155	haemin storage system, HmsS protein [Yersinia pestis CO92]	0								16.7742	1	1	1	6.68		1
CAL20597.1	Q9ZC64	narR	67.258	593	nitrate/nitrite sensor protein [Yersinia pestis CO92]	0								1.18044	1	1	1	6.34	1.84	1
CAL20607.1	Q0WFI1	y0016	28.127	250	putative IS100 transposase [Yersinia pestis CO92]	*	49.2	8	14	8	9.23	54.16	8
CAL20612.1	Q9ZC77		20.555	190	conserved hypothetical protein [Yersinia pestis CO92]	2.3138	47.8947	5	5	5	6.9	14.82	5	10.5263	1	1	1	6.9	3.68	1
CAL20627.1	A0A384KJW8		23.107	212	putative sugar-phosphate isomerase [Yersinia pestis CO92]	*	9.90566	2	3	2	6.19	9.32	2
CAL20628.1	A0A384L0L3		24.463	219	conserved hypothetical protein [Yersinia pestis CO92]	*	5.47945	1	1	1	8.27	2.37	1
CAL20631.1	A0A384LPR1		35.163	310	hypothetical protein YPO1995 [Yersinia pestis CO92]	*	10	2	2	2	6.54	9.42	2
CAL20632.1	Q0WFF7		34.091	301	hypothetical protein YPO1996 [Yersinia pestis CO92]	1.38828	14.6179	3	3	3	4.75	10.19	3	1.99336	1	1	1	4.75	1.67	1
CAL20647.1	A0A384LA14	ychF	39.528	363	conserved hypothetical protein [Yersinia pestis CO92]	0.578451	61.157	13	20	13	4.84	64.18	13	51.2397	13	16	13	4.84	41.71	13
CAL20648.1	Q8ZEY4	pth	21.271	196	peptidyl-tRNA hydrolase [Yersinia pestis CO92]	*	8.16327	1	1	1	8.6	3.92	1
CAL20650.1	Q8ZEY2	prs	34.261	315	ribose-phosphate pyrophosphokinase [Yersinia pestis CO92]	1.7669	56.1905	14	42	14	5.59	165.53	14	48.254	10	11	10	5.59	42.48	10
CAL20651.1	Q8ZEY1	ispE	32.675	299	putative 4-diphosphocytidyl-2-C-methyl-D-erythritol kinase [Yersinia pestis CO92]	*	5.35117	1	1	1	6.54	3.24	1
CAL20652.1	Q8ZEY0	lolB	23.981	207	putative lipoprotein [Yersinia pestis CO92]	*	20.7729	4	5	4	9.25	15.95	4
CAL20654.1	Q8ZEX8	prfA	40.564	360	peptide chain release factor 1 [Yersinia pestis CO92]	0.578451	19.7222	5	5	5	5.17	13.97	5	20.8333	4	4	4	5.17	17.05	4
CAL20658.1	Q8ZEX4	kdsA	30.74	284	2-dehydro-3-deoxyphosphooctonate aldolase [Yersinia pestis CO92]	0.832969	67.6056	13	27	13	6.3	114.58	13	64.7887	12	15	12	6.3	57.61	12
CAL20670.1	A0A0H2W5G8		31.577	276	hypothetical protein YPO2035 [Yersinia pestis CO92]	*	3.26087	1	1	1	6.4	2.56	1
CAL20672.1	Q8ZEW6		26.93	245	conserved hypothetical protein [Yersinia pestis CO92]	*	8.16327	2	2	2	6.33	4.99	2
CAL20673.1	A0A384LCA8		20.927	186	conserved hypothetical protein [Yersinia pestis CO92]	*	4.30108	1	1	1	4.37	1.95	1
CAL20674.1	A0A384KQP0		20.595	187	putative lipoprotein [Yersinia pestis CO92]	*	36.3636	4	6	4	8.02	22.9	4
CAL20676.1	A0A0H2W4U8	rimJ	22.907	194	ribosomal-protein-alanine acetyltransferase [Yersinia pestis CO92]	*	29.8969	4	4	4	8.75	13.35	4
CAL20677.1	A0A384LLW4		59.854	536	putative oxidoreductase [Yersinia pestis CO92]	1.38828	13.0597	5	6	5	6.77	18.91	5	6.71642	2	2	2	6.77	7.26	2
CAL20678.1	A0A0H2W3V3	mviN	55.377	511	putative membrane protein [Yersinia pestis CO92]	0								2.15264	1	1	1	10.21		1
CAL20681.1	Q8ZEV7	argS	64.142	576	arginyl-tRNA synthetase [Yersinia pestis CO92]	1.50397	27.6042	11	13	11	5.55	49.53	11	9.72222	4	4	4	5.55	14.13	4
CAL20682.1	A0A384KN80		21.684	191	conserved hypothetical protein [Yersinia pestis CO92]	*	25.6545	3	3	3	6.1	11.78	3
CAL20683.1	Q8ZEV5	cutC	27.327	254	putative copper homeostasis protein [Yersinia pestis CO92]	1.1569	46.063	8	10	8	6.29	45.36	8	22.4409	4	4	4	6.29	10.95	4
CAL20685.1	Q7CIB7	cmoA	30.04	267	conserved hypothetical protein [Yersinia pestis CO92]	*	8.98876	2	3	2	5.8	9.88	2
CAL20688.1	Q8ZEV0	aspS	66.642	598	aspartyl-tRNA synthetase [Yersinia pestis CO92]	*	34.4482	13	21	13	5.35	74.47	13
CAL20690.1	Q8ZEU8		26.243	247	conserved hypothetical protein [Yersinia pestis CO92]	0.925521	11.336	2	2	2	4.83	7.21	2	6.88259	1	1	1	4.83	3.65	1
CAL20692.1	Q8ZEU6	ruvA	22.188	204	Holliday junction DNA helicase [Yersinia pestis CO92]	0.154254	13.7255	1	1	1	5.29	3.05	1	23.0392	3	3	3	5.29	7.79	3
CAL20695.1	Q7CIC2	znuC	27.62	253	high-affinity zinc uptake system ATP-binding protein [Yersinia pestis CO92]	*	5.13834	1	1	1	9.72	2.8	1
CAL20699.1	Q0WF92	pykA	51.543	480	pyruvate kinase II [Yersinia pestis CO92]	9.25521	37.7083	15	20	15	7.02	64.56	15	3.125	1	1	1	7.02	4.24	1
CAL20700.1	A0A384K831	hexR	31.883	289	hex regulon repressor [Yersinia pestis CO92]	*	4.84429	1	1	1	6.25	4.99	1
CAL20701.1	Q0WF90	zwf	56.442	494	glucose-6-phosphate 1-dehydrogenase [Yersinia pestis CO92]	1.0938	37.247	15	26	15	6.49	79.52	15	23.2794	11	11	11	6.49	27.26	11
CAL20702.1	A0A384KH41	eda	22.147	213	KHG/KDPG aldolase [Yersinia pestis CO92]	*	33.3333	5	7	5	5.16	18.25	5
CAL20705.1	A0A384L1A5		12.61	114	conserved hypothetical protein [Yersinia pestis CO92]	*	19.2982	2	2	2	4.78	7.31	2
CAL20707.1	A0A384KTS0		24.898	232	conserved hypothetical protein [Yersinia pestis CO92]	*	3.44828	1	1	1	5.2	2.16	1
CAL20708.1	A0A384KBA6		21.318	195	putative lipoprotein [Yersinia pestis CO92]	2.77656	43.0769	6	18	6	9.45	58.76	6	20.5128	3	3	3	9.45	4.76	3
CAL20709.1	Q8ZES9	fadD	62.639	562	long-chain-fatty-acid-CoA ligase [Yersinia pestis CO92]	1.27259	56.5836	20	33	20	6.87	123.24	20	28.1139	11	12	11	6.87	35.05	11
CAL20710.1	A0A384LD61	rnd	42.429	373	ribonuclease D [Yersinia pestis CO92]	*	12.0643	3	4	3	5.24	18.54	3
CAL20711.1	Q8ZES7	minE	10.332	89	cell division topological specificity factor [Yersinia pestis CO92]	0.308507	32.5843	2	2	2	5.5	5.36	2	17.9775	2	3	2	5.5	8.51	2
CAL20712.1	A0A384KMP8	minD	29.676	270	septum site-determining protein [Yersinia pestis CO92]	0.727195	50	12	22	12	5.19	80.64	12	47.037	11	14	11	5.19	51.79	11
CAL20713.1	Q8ZES5	minC	24.546	228	cell division inhibitor [Yersinia pestis CO92]	*	24.5614	4	5	4	7.83	13.42	4
CAL20717.1	A0A384KB94		23.754	218	putative fumarylacetoacetate hydrolase family protein [Yersinia pestis CO92]	0								8.25688	1	1	1	6.54		1
CAL20745.1	A0A384L1Y9		19.026	176	hypothetical phage protein [Yersinia pestis CO92]	*	9.09091	1	1	1	4.7	2.15	1
CAL20758.1	Q0WF36		24.29	210	hypothetical phage protein [Yersinia pestis CO92]	0.694141	65.7143	12	21	12	6	53.07	12	54.2857	10	14	10	6	34.84	10
CAL20759.1	Q0WF35		20.139	179	putative phage regulatory protein [Yersinia pestis CO92]	0								20.6704	3	3	3	5.47	10.94	3
CAL20764.1	Q0WF30		11.428	103	hypothetical phage protein [Yersinia pestis CO92]	0								16.5049	1	1	1	7.34	3.58	1
CAL20777.1	Q8ZEL9	fadR	26.902	239	fatty acid metabolism regulatory protein [Yersinia pestis CO92]	*	14.6444	2	2	2	7.5	8.85	2
CAL20778.1	A0A384KMX6		60.894	511	conserved hypothetical protein [Yersinia pestis CO92]	*	6.45793	2	2	2	6.04	6.2	2
CAL20779.1	Q8ZEL7	dadA	47.204	434	D-amino acid dehydrogenase small subunit [Yersinia pestis CO92]	2.46806	51.6129	18	32	18	7.49	108.17	18	24.1935	6	6	6	7.49	15.63	6
CAL20781.1	A0A384KAR7		31.418	289	conserved hypothetical protein [Yersinia pestis CO92]	*	4.84429	1	1	1	5.72	2.73	1
CAL20785.1	A0A384KL81		74.137	644	conserved hypothetical protein [Yersinia pestis CO92]	11.8004	63.1988	30	51	30	5.92	176.14	30	2.79503	2	2	2	5.92	4.81	2
CAL20786.1	A0A0H2W5M7		28.928	256	putative exported protein [Yersinia pestis CO92]	0.462761	16.4062	2	3	2	6.6	10.91	2	19.9219	3	3	3	6.6	13.15	3
CAL20787.1	A0A384LL38		32.396	291	conserved hypothetical protein [Yersinia pestis CO92]	0.879245	51.2027	9	19	9	6.18	68.83	9	32.9897	7	10	7	6.18	34.98	7
CAL20788.1	A0A384K9R3	gapA	35.956	334	glyceraldehyde 3-phosphate dehydrogenase A [Yersinia pestis CO92]	1.27259	86.8263	25	110	25	6.65	394.88	25	71.5569	21	40	21	6.65	115.96	21
CAL20789.1	Q8ZEK7	msrB	15.515	137	conserved hypothetical protein [Yersinia pestis CO92]	0.925521	21.8978	2	2	2	5.27	2.6	2	8.0292	1	1	1	5.27		1
CAL20790.1	A0A384KN39		10.369	90	conserved hypothetical protein [Yersinia pestis CO92]	0								17.7778	1	1	1	5.87	3.33	1
CAL20793.1	Q7CIH6	sppA	67.034	616	protease IV [Yersinia pestis CO92]	0.462761	7.30519	2	2	2	7.18	9.75	2	6.65584	2	2	2	7.18	8.1	2
CAL20794.1	A0A0H2W620		20.215	183	putative nitroreductase [Yersinia pestis CO92]	0.802118	68.8525	10	26	10	7.59	70.95	10	50.2732	9	15	9	7.59	34.46	9
CAL20795.1	Q8ZEK1	selD	36.623	348	selenide, water dikinase [Yersinia pestis CO92]	*	19.8276	5	8	5	5.78	25.62	5
CAL20796.1	Q0WEZ8	topB	72.48	642	DNA topoisomerase III [Yersinia pestis CO92]	*	1.40187	1	1	1	8.48	3.67	1
CAL20798.1	A0A384KTC5	nudG	14.236	128	putative pyrophosphohydrolase [Yersinia pestis CO92]	*	14.0625	1	1	1	5.2	2.4	1
CAL20799.1	A0A384LAT1	xth	30.72	268	exodeoxyribonuclease III [Yersinia pestis CO92]	0.34707	22.7612	5	6	5	5.92	14.43	5	32.0896	8	8	8	5.92	21.17	8
CAL20803.1	Q8ZEJ5		17.623	154	conserved hypothetical protein [Yersinia pestis CO92]	*	9.74026	1	1	1	7.85	2.53	1
CAL20805.1	A0A384KFR0		49.336	448	putative nucleotide sugar dehydrogenase [Yersinia pestis CO92]	*	31.6964	10	12	10	5.34	38.48	10
CAL20806.1	Q0WEY9	bglY	15.018	132	DNA-binding protein Hns [Yersinia pestis CO92]	0.435539	56.0606	8	32	8	5.27	146.9	8	71.2121	11	34	11	5.27	154.69	11
CAL20810.1	A0A384L887	adhE	96.632	891	aldehyde-alcohol dehydrogenase [Yersinia pestis CO92]	1.34621	54.9944	44	96	44	6.76	369.18	44	34.4557	26	33	26	6.76	115.63	26
CAL20812.1	Q0WEY3	oppA	61.619	545	periplasmic oligopeptide-binding protein precursor [Yersinia pestis CO92]	2.08242	29.5413	9	9	9	6.2	25.28	9	4.0367	2	2	2	6.2	4.75	2
CAL20813.1	A0A384KWG9	oppB	33.376	306	oligopeptide transport system permease protein [Yersinia pestis CO92]	*	3.59477	1	1	1	9.73	2.85	1
CAL20815.1	A0A384LKA1	oppD	36.788	333	oligopeptide transport ATP-binding protein [Yersinia pestis CO92]	*	8.40841	2	2	2	7.75	6.68	2
CAL20816.1	A0A384KZV6	oppF	36.901	333	oligopeptide transport ATP-binding protein [Yersinia pestis CO92]	*	13.8138	3	3	3	7.71	5.35	3
CAL20817.1	Q8ZEI3		12.413	107	conserved hypothetical protein [Yersinia pestis CO92]	0								7.47664	1	2	1	4.13	6.79	1
CAL20818.1	Q8ZEI2	clsA	55.127	486	cardiolipin synthetase [Yersinia pestis CO92]	*	5.55556	2	2	2	7.05	7.23	2
CAL20820.1	A0A384KJ89	ail	19.518	179	attachment invasion locus protein precursor [Yersinia pestis CO92]	*	3.91061	1	1	1	9.41	2.55	1
CAL20821.1	A0A384KKX2		10.148	87	hypothetical protein YPO2191 [Yersinia pestis CO92]	0.462761	9.1954	1	1	1	7.53	2.19	1	9.1954	1	1	1	7.53	1.63	1
CAL20822.1	A0A0H2W5R7		10.684	98	conserved hypothetical protein [Yersinia pestis CO92]	0								19.3878	2	2	2	5.34	5.77	2
CAL20823.1	A0A384KW01	tonB	27.502	252	TonB protein [Yersinia pestis CO92]	*	6.74603	1	1	1	6.3	3.72	1
CAL20830.1	Q0WEW6	ompW	23.122	211	putative exported protein [Yersinia pestis CO92]	0								6.16114	1	1	1	5.9		1
CAL20831.1	A0A384LIQ0		11.02	104	putative lipoprotein [Yersinia pestis CO92]	2.08242	48.0769	4	9	4	9.6	33.68	4	29.8077	2	2	2	9.6	9.09	2
CAL20841.1	A0A384LF37		22.906	206	conserved hypothetical protein [Yersinia pestis CO92]	1.23403	53.3981	7	8	7	5.96	27.27	7	17.9612	3	3	3	5.96	9.39	3
CAL20842.1	Q8ZEG0	rluB	35.695	318	putative RNA pseudouridylate synthase-family protein [Yersinia pestis CO92]	*	10.6918	4	4	4	10.23	9.68	4
CAL20843.1	A0A384KA56	btuR	21.889	196	cob(I)alamin adenosyltransferase [Yersinia pestis CO92]	*	9.18367	2	2	2	6.64	6.17	2
CAL20844.1	A0A384KUT8		27.149	253	putative short chain dehydrogenase [Yersinia pestis CO92]	*	23.7154	4	7	4	8.41	24.12	4
CAL20845.1	A0A384KDA8	sohB	38.748	348	peptidase family U7 protein [Yersinia pestis CO92]	*	15.2299	3	3	3	8.88	5.68	3
CAL20846.1	A0A384L3B6		9.457	83	conserved hypothetical protein [Yersinia pestis CO92]	0.694141	61.4458	4	6	4	6.62	17.77	4	51.8072	4	4	4	6.62	13.35	4
CAL20848.1	A0A384KHN0	supX	97.976	871	DNA topoisomerase I [Yersinia pestis CO92]	*	21.6992	13	20	13	8.46	75.41	13
CAL20849.1	A0A0H2W670	cysB	36.064	324	cys regulon transcriptional activator [Yersinia pestis CO92]	*	37.037	8	9	8	7.72	27.76	8
CAL20851.1	A0A0H2W529	acn	97.729	890	aconitate hydratase 1 [Yersinia pestis CO92]	13.4201	34.0449	19	29	19	6.48	101.08	19	1.91011	1	1	1	6.48	5.08	1
CAL20854.1	A0A384KBI2	lapA	11.489	103	putative membrane protein [Yersinia pestis CO92]	*	23.301	1	1	1	8.79	4.96	1
CAL20855.1	Q0WEU1	lapB	44.337	389	conserved hypothetical protein [Yersinia pestis CO92]	*	2.31362	1	1	1	6.37	2.83	1
CAL20856.1	A0A384LDV9		11.238	100	hypothetical protein YPO2226 [Yersinia pestis CO92]	0								10	1	1	1	8.62	2.59	1
CAL20857.1	P58644	pyrF	26.207	245	orotidine 5'-phosphate decarboxylase [Yersinia pestis CO92]	*	8.57143	2	2	2	5.31	5.91	2
CAL20862.1	A0A384LK92	mipB	23.299	221	putative transaldolase [Yersinia pestis CO92]	*	7.23982	1	1	1	5.63	3.25	1
CAL20864.1	Q0WET2	cstA	74.801	688	putative carbon starvation protein A [Yersinia pestis CO92]	3.23932	5.6686	4	7	4	9.29	25.43	4	1.45349	1	1	1	9.29	2.73	1
CAL20865.1	Q8ZED8	rnb	72.875	644	exoribonuclease II [Yersinia pestis CO92]	*	25.6211	11	12	11	5.8	36.68	11
CAL20867.1	Q0WES9		36.85	333	conserved hypothetical protein [Yersinia pestis CO92]	0.848394	37.5375	9	11	9	5.25	37.43	9	23.4234	6	6	6	5.25	18.1	6
CAL20868.1	A0A384KGL5	nth	23.861	213	endonuclease III [Yersinia pestis CO92]	*	11.2676	1	1	1	7.96		1
CAL20880.1	P58540	araA	55.599	500	L-arabinose isomerase [Yersinia pestis CO92]	*	5.4	2	2	2	6.25	5.29	2
CAL20886.1	A0A0H2W4D0		38.125	349	putative oxidoreductase [Yersinia pestis CO92]	0.189311	38.9685	8	9	8	6.01	28.84	8	56.447	14	22	14	6.01	78.29	14
CAL20887.1	Q0WER1		37.07	342	putative membrane protein [Yersinia pestis CO92]	*	3.50877	1	1	1	8.65	3.03	1
CAL20889.1	A0A0H2W5Z1		56.004	514	putative exported protein [Yersinia pestis CO92]	0.789415	70.8171	28	58	28	5.15	218.68	28	68.4825	27	34	27	5.15	118.07	27
CAL20890.1	A0A0H2W4D5	manA	42.556	391	mannose-6-phosphate isomerase [Yersinia pestis CO92]	*	32.2251	8	13	8	5.29	35.39	8
CAL20891.1	Q8ZEB6	fumC	50.129	465	fumarate hydratase, class II [Yersinia pestis CO92]	1.61966	19.5699	6	7	6	6.58	20.92	6	4.94624	2	2	2	6.58	5.11	2
CAL20898.1	Q0WEQ1		9.871	87	phage hypothetical protein [Yersinia pestis CO92]	0.462761	20.6897	1	1	1	5.8	5.54	1	20.6897	1	1	1	5.8	3.84	1
CAL20899.1	Q0WEQ0		15.802	135	phage hypothetical protein [Yersinia pestis CO92]	0.401059	71.8519	7	13	7	4.65	40.99	7	81.4815	10	15	10	4.65	49.7	10
CAL20900.1	Q0WEP9		15.654	140	phage hypothetical protein [Yersinia pestis CO92]	0.462761	42.1429	4	4	4	6.01	13.41	4	35.7143	4	4	4	6.01	10.96	4
CAL20920.1	Q0WEM9		29.467	264	putative lipoprotein [Yersinia pestis CO92]	*	12.5	3	3	3	8.57	3.87	3
CAL20921.1	A0A0H2W594	ilvB	60.052	560	putative acetolactate synthase large subunit [Yersinia pestis CO92]	0.694141	11.7857	4	6	4	5.62	23.11	4	7.67857	4	4	4	5.62	13.38	4
CAL20922.1	Q0WEM7	ilvN	11.493	100	putative acetolactate synthase small subunit [Yersinia pestis CO92]	*	9	1	1	1	6.52	2.86	1
CAL20927.1	A0A384KLT8	ogt	19.283	172	putative methylated-DNA--protein-cysteine methyltransferase [Yersinia pestis CO92]	0.462761	8.72093	1	1	1	8.31	4.85	1	6.97674	1	1	1	8.31	2.83	1
CAL20928.1	Q8ZE82	fnr	28.133	250	fumarate and nitrate reduction regulatory protein [Yersinia pestis CO92]	*	19.6	3	4	3	7.83	5.58	3
CAL20929.1	Q8ZE81	uspE	35.774	318	putative stress protein [Yersinia pestis CO92]	0.99163	46.8553	11	15	11	5.25	44.5	11	26.4151	7	7	7	5.25	16.82	7
CAL20930.1	A0A384LPY3	pntB	49.05	464	NAD(P) transhydrogenase subunit beta [Yersinia pestis CO92]	2.3138	16.1638	6	10	6	5.63	36.93	6	3.87931	2	2	2	5.63	2.75	2
CAL20931.1	Q0WEL8	pntA	54.271	508	NAD(P) transhydrogenase alpha subunit [Yersinia pestis CO92]	1.38828	25.1969	9	15	9	5.26	57.18	9	11.6142	5	5	5	5.26	11.14	5
CAL20933.1	A0A384L3X9		34.089	317	putative exported protein [Yersinia pestis CO92]	0								5.04732	1	1	1	8.21	2.57	1
CAL20943.1	Q8ZE68		20.909	192	putative exported protein [Yersinia pestis CO92]	0.925521	20.3125	2	2	2	6.2	6.92	2	5.20833	1	1	1	6.2	3.15	1
CAL20950.1	Q0WEJ9	hrpA	146.494	1280	ATP-dependent helicase [Yersinia pestis CO92]	*	10.7812	9	9	9	8.18	20.73	9
CAL20952.1	A0A384LMW5		34.431	318	putative transcriptional regulatory protein [Yersinia pestis CO92]	0.462761	8.49057	2	2	2	6.52	8.11	2	9.1195	2	2	2	6.52	6.47	2
CAL20957.1	A0A384LA48	hslI	36.786	330	D-lactate dehydrogenase [Yersinia pestis CO92]	1.1569	54.5455	17	35	17	5.55	133.24	17	40.303	10	14	10	5.55	54.03	10
CAL20958.1	A0A384KVE3	hslJ	16.304	150	putative heat shock protein [Yersinia pestis CO92]	2.77656	51.3333	4	6	4	6.79	17.01	4	11.3333	1	1	1	6.79	2.58	1
CAL20960.1	A0A384KGU7		23.88	219	putative membrane protein [Yersinia pestis CO92]	*	10.0457	1	1	1	8.38	3.82	1
CAL20962.1	A0A384KST0	nifJ	129.526	1177	putative pyruvate-flavodoxin oxidoreductase [Yersinia pestis CO92]	*	0.764656	1	1	1	6.23	2.14	1
CAL20963.1	Q7CIP8	ttcA	35.799	313	conserved hypothetical protein [Yersinia pestis CO92]	*	10.8626	3	3	3	6.34	7.7	3
CAL20964.1	A0A384KA10		36.964	334	putative exported protein [Yersinia pestis CO92]	0								10.1796	3	3	3	6.35	8.69	3
CAL20966.1	Q8ZE46	zntB	36.701	327	CorA-like Mg2+ transporter protein [Yersinia pestis CO92]	0								4.89297	1	1	1	5.35	4.51	1
CAL20967.1	A0A384KB99	mppA	60.025	538	putative periplasmic murein peptide-binding protein [Yersinia pestis CO92]	*	11.71	4	4	4	7.62	8.22	4
CAL20970.1	Q8ZE42	tpx	17.592	167	thiol peroxidase [Yersinia pestis CO92]	0.63829	82.6347	9	40	9	5.26	194.57	9	86.2275	10	29	10	5.26	119.82	10
CAL20972.1	A0A384L049	tyrR	59.281	525	transcriptional regulatory protein [Yersinia pestis CO92]	*	36.9524	16	22	16	5.85	60.16	16
CAL20975.1	Q8ZE38		39.264	353	putative membrane protein [Yersinia pestis CO92]	*	8.2153	2	2	2	8.92	7.84	2
CAL20977.1	Q0WEH2	pspC	13.464	119	phage shock protein C [Yersinia pestis CO92]	1.38828	15.1261	1	3	1	8.19	11.9	1	15.1261	1	1	1	8.19	3.62	1
CAL20978.1	A0A384L3A9	pspB	8.985	75	phage shock protein B [Yersinia pestis CO92]	0.925521	21.3333	1	2	1	6.79	4.51	1	18.6667	1	1	1	6.79	2.54	1
CAL20979.1	Q0WEH0	pspA	25.402	221	phage shock protein A [Yersinia pestis CO92]	1.09906	60.181	11	19	11	6.01	56.32	11	41.629	7	8	7	6.01	28.19	7
CAL20995.1	Q0WEF5	gst	22.534	201	glutathione S-transferase [Yersinia pestis CO92]	0.560184	63.6816	10	23	10	6.8	84.35	10	64.6766	10	19	10	6.8	64.01	10
CAL20996.1	Q7CIR8	pdxY	31.185	286	pyridoxamine kinase [Yersinia pestis CO92]	0.462761	6.99301	1	1	1	5.55	3.9	1	6.99301	1	1	1	5.55	4.17	1
CAL20997.1	Q8ZE20	tyrS	47.158	424	tyrosyl-tRNA synthetase [Yersinia pestis CO92]	3.70208	27.8302	7	8	7	5.85	23.1	7	3.30189	1	1	1	5.85	4.08	1
CAL20999.1	A0A384KJ86		11.508	104	putative lipoprotein [Yersinia pestis CO92]	*	9.61538	1	1	1	7.87	2.42	1
CAL21000.1	Q0WEF0	anmK	39.492	370	conserved hypothetical protein [Yersinia pestis CO92]	0								3.51351	1	1	1	5.99	3.69	1
CAL21001.1	A0A384KYN9	pcp	15.366	155	putative lipoprotein [Yersinia pestis CO92]	0.751986	45.8065	6	13	6	9.45	53.06	6	45.8065	5	8	5	9.45	33.42	5
CAL21002.1	P69988	slyA	16.17	143	MarR-family transcriptional regulatory protein [Yersinia pestis CO92]	2.3138	67.1329	9	25	9	8.48	85.16	9	38.4615	5	5	5	8.48	13.06	5
CAL21003.1	A0A0H2W6H9		33.514	298	putative aldo/keto reductase [Yersinia pestis CO92]	*	14.7651	2	2	2	6.18	9.51	2
CAL21007.1	A0A384KIR0		39.795	365	NADH:flavin oxidoreductase / NADH oxidase family protein [Yersinia pestis CO92]	*	8.76712	2	2	2	6.61	4.44	2
CAL21009.1	A0A384LHT4	gloA	14.834	135	lactoylglutathione lyase [Yersinia pestis CO92]	1.04121	36.2963	4	9	4	5.12	36.28	4	21.4815	2	4	2	5.12	12.9	2
CAL21010.1	Q8ZE08	rnt	23.212	215	ribonuclease T [Yersinia pestis CO92]	*	3.72093	1	1	1	6.52	1.99	1
CAL21011.1	A0A384KIX5		13.126	116	conserved hypothetical protein [Yersinia pestis CO92]	0.424197	51.7241	5	11	5	4.75	44.69	5	51.7241	5	12	5	4.75	50.24	5
CAL21014.1	A0A384L1S6	sodB	21.466	192	superoxide dismutase [Fe] [Yersinia pestis CO92]	2.77656	26.0417	5	6	5	6.19	16.6	5	4.6875	1	1	1	6.19	1.66	1
CAL21015.1	Q7CIS2	purR	37.839	341	purine nucleotide synthesis repressor [Yersinia pestis CO92]	*	48.9736	11	13	11	7.31	40.72	11
CAL21018.1	A0A384KE92	cdfA	44.107	383	cyclopropane-fatty-acyl-phospholipid synthase [Yersinia pestis CO92]	*	16.188	4	4	4	6.79	13.24	4
CAL21019.1	A0A384LF95	ribC	24.075	218	riboflavin synthase alpha chain [Yersinia pestis CO92]	0.694141	31.6514	4	6	4	6.73	17.55	4	20.6422	3	4	3	6.73	13.66	3
CAL21021.1	Q0WEC9	pykF	50.481	470	pyruvate kinase I [Yersinia pestis CO92]	4.01059	46.1702	14	26	14	6.24	102.45	14	8.7234	3	3	3	6.24	10.2	3
CAL21022.1	Q8ZDZ6	lpp	8.317	78	major outer membrane lipoprotein [Yersinia pestis CO92]	1.17051	66.6667	9	43	9	8.84	164.35	9	66.6667	6	17	6	8.84	71.04	6
CAL21028.1	Q8D0M6	sufS	44.024	406	putative selenocysteine lyase [Yersinia pestis CO92]	1.1569	26.1084	6	10	6	5.95	35.29	6	16.9951	4	4	4	5.95	16.61	4
CAL21029.1	Q0WEC2		45.626	407	conserved hypothetical protein [Yersinia pestis CO92]	0.925521	18.6732	4	4	4	6.87	10.65	4	6.14251	2	2	2	6.87	6.89	2
CAL21030.1	A0A384KWF5		27.571	248	putative ATP-dependent transporter [Yersinia pestis CO92]	0.569551	37.5	8	16	8	5.1	40.34	8	38.3065	9	13	9	5.1	40.09	9
CAL21031.1	A0A384KWM5		55.012	503	conserved hypothetical protein [Yersinia pestis CO92]	0.925521	22.2664	8	10	8	4.88	27.3	8	14.7117	5	5	5	4.88	11.86	5
CAL21032.1	A0A384K866		13.43	123	conserved hypothetical protein [Yersinia pestis CO92]	0.462761	7.31707	1	1	1	4.63	2.46	1	11.3821	1	1	1	4.63	2	1
CAL21034.1	A0A384LNQ2	menI	15.076	138	conserved hypothetical protein [Yersinia pestis CO92]	0.462761	34.7826	3	4	3	6.77	17.96	3	34.7826	3	4	3	6.77	19.21	3
CAL21037.1	A0A384LPZ8	pps	87.696	794	phosphoenolpyruvate synthase [Yersinia pestis CO92]	0.702119	38.1612	21	44	21	5.27	156.79	21	32.4937	20	29	20	5.27	96.25	20
CAL21038.1	Q8ZDY4		30.731	273	Conserved hypothetical protein [Yersinia pestis CO92]	*	45.4212	8	14	8	6.23	49.95	8
CAL21039.1	A0A384KPJ7	aroH	38.31	348	phospho-2-dehydro-3-deoxyheptonate aldolase [Yersinia pestis CO92]	*	14.3678	2	2	2	5.58	8.7	2
CAL21041.1	Q8ZDY2	lplA	37.994	338	putative lipoate-protein ligase A [Yersinia pestis CO92]	*	27.8107	7	7	7	6.29	17.24	7
CAL21045.1	Q8ZDX9	arnT	62.289	554	dolichyl-phosphate-mannose-protein mannosyltransferase-family protein [Yersinia pestis CO92]	*	3.79061	2	3	2	8.97	8.46	2
CAL21046.1	Q7CIT9	arnD	33.504	301	conserved hypothetical protein [Yersinia pestis CO92]	*	16.9435	3	3	3	6.64	12.97	3
CAL21047.1	Q8ZDX8	arnA	74.921	667	probable formyl transferase [Yersinia pestis CO92]	3.85634	57.5712	30	50	30	6.28	150.9	30	13.7931	6	6	6	6.28	16	6
CAL21049.1	Q93PE0	arnB	42.246	384	conserved hypothteical protein [Yersinia pestis CO92]	1.25606	39.5833	12	19	12	6.83	64.47	12	20.3125	5	7	5	6.83	25.03	5
CAL21051.1	A0A384L300	btuE	20.473	184	putative vitamin B12 transport protein [Yersinia pestis CO92]	0.925521	12.5	1	2	1	6.87	6.94	1	12.5	1	1	1	6.87	4.47	1
CAL21054.1	Q8ZDX2	ihfA	11.186	98	integration host factor alpha-subunit [Yersinia pestis CO92]	4.62761	35.7143	5	10	5	9.63	23.7	5	15.3061	1	1	1	9.63		1
CAL21055.1	Q8ZDX1	pheT	87.03	795	phenylalanyl-tRNA synthetase beta chain [Yersinia pestis CO92]	0.610003	36.478	19	29	19	5.62	117.7	19	36.478	19	22	19	5.62	86.18	19
CAL21056.1	Q8ZDX0	pheS	37.139	327	phenylalanyl-tRNA synthetase alpha chain [Yersinia pestis CO92]	0.300794	50.4587	13	13	13	5.94	33.05	13	58.7156	17	20	17	5.94	57.96	17
CAL21058.1	Q8ZDW8	rplT	13.511	118	50S ribosomal protein L20 [Yersinia pestis CO92]	1.85104	35.5932	5	8	5	11.56	20.4	5	22.8814	2	2	2	11.56	5.72	2
CAL21060.1	Q8ZDW6	i*C	20.936	183	translation initiation factor IF-3 [Yersinia pestis CO92]	4.85899	51.9126	8	21	8	9.47	90.77	8	14.7541	2	2	2	9.47	8.33	2
CAL21061.1	Q8ZDW5	thrS	73.655	642	threonyl-tRNA synthetase [Yersinia pestis CO92]	3.81777	36.4486	19	33	19	6.27	124.87	19	8.41121	3	4	3	6.27	15.95	3
CAL21068.1	Q56953	yfeB	32.396	296	ATP-binding transport protein [Yersinia pestis CO92]	*	12.5	2	2	2	6.68	6.35	2
CAL21072.1	Q0WE80		33.271	291	conserved hypothetical protein [Yersinia pestis CO92]	0.509037	25.7732	6	11	6	5.15	36.93	6	30.5842	8	10	8	5.15	31.02	8
CAL21073.1	Q56956	yfeE	20.913	184	putative yfeABCD locus regulator [Yersinia pestis CO92]	*	5.97826	1	1	1	9.31	2.26	1
CAL21074.1	Q0WE78		24.606	221	conserved hypothetical protein [Yersinia pestis CO92]	0.617014	25.3394	4	4	4	4.74	12.01	4	19.9095	3	3	3	4.74	4.83	3
CAL21076.1	P58526	solA	40.467	371	putative sarcosine oxidase [Yersinia pestis CO92]	*	7.81671	1	1	1	5.5	2.88	1
CAL21085.1	Q9RH45	ypeR	28.33	245	quorum-sensing transcriptional activator YpeR [Yersinia pestis CO92]	*	4.4898	1	1	1	9.29	2.36	1
CAL21090.1	A0A384KC96		20.707	184	conserved hypothetical protein [Yersinia pestis CO92]	*	36.413	5	6	5	9.39	20.1	5
CAL21091.1	Q0WE61		36.902	334	conserved hypothetical protein [Yersinia pestis CO92]	1.75849	49.4012	12	19	12	6.62	66.39	12	15.8683	5	5	5	6.62	12.63	5
CAL21092.1	A0A384L4Q0		35.099	316	conserved hypothetical protein [Yersinia pestis CO92]	*	11.0759	3	4	3	6.95	8.17	3
CAL21093.1	A0A384KK98		51.362	448	conserved hypothetical protein [Yersinia pestis CO92]	*	14.9554	5	5	5	6.28	15.21	5
CAL21107.1	A0A384L222	manB	51.593	462	phosphomannomutase [Yersinia pestis CO92]	*	11.2554	3	3	3	6.54	12.38	3
CAL21125.1	A0A384LE71		35.345	313	putativeLlysR-family transcriptional regulatory protein [Yersinia pestis CO92]	0								1.91693	1	1		7.56		1
CAL21129.1	A0A384KWQ1	rbsB	32.433	305	sugar binding protein precursor [Yersinia pestis CO92]	*	2.95082	1	1	1	5.57	3.07	1
CAL21134.1	A0A384KCB5	omp4	18.618	174	putative outer membrane protein [Yersinia pestis CO92]	0.617014	33.3333	4	4	4	6.29	15.85	4	23.5632	3	3	3	6.29	10.9	3
CAL21138.1	Q7CJ65	dps	18.871	167	putative DNA-binding protein [Yersinia pestis CO92]	0.367835	71.8563	13	31	13	6.29	117	13	80.2395	14	39	14	6.29	153.12	14
CAL21139.1	A0A384KM18		41.788	375	putative exported protein [Yersinia pestis CO92]	0.727195	33.6	10	11	10	8.63	34.76	10	20.8	7	7	7	8.63	20.65	7
CAL21140.1	A0A384KDI8	glnH	26.952	247	putative glutamine-binding periplasmic protein [Yersinia pestis CO92]	*	25.1012	4	4	4	7.23	15.08	4
CAL21142.1	A0A384KAH5	glnQ	26.564	240	putative glutamine transport ATP-binding protein [Yersinia pestis CO92]	0.925521	19.1667	2	2	2	6.96	6.7	2	6.25	1	1	1	6.96	3.46	1
CAL21146.1	Q7CJ72	rlmF	37.477	336	conserved hypothetical protein [Yersinia pestis CO92]	*	40.7738	8	8	8	8.25	18.36	8
CAL21148.1	A0A384L3Q4	ybiB	34.932	319	putative glycosyl transferase [Yersinia pestis CO92]	*	4.70219	1	1	1	6.54	2.56	1
CAL21151.1	A0A0H2W5K8	menB	31.596	285	naphthoate synthase [Yersinia pestis CO92]	0.396652	28.4211	5	6	5	6.54	18.31	5	34.7368	7	7	7	6.54	15.55	7
CAL21162.1	A0A384LH64		36.195	330	putative LacI-family transcriptional regulatory protein [Yersinia pestis CO92]	1.85104	23.0303	4	4	4	5.69	11.42	4	4.24242	1	1	1	5.69	4.67	1
CAL21163.1	Q0WDY9		48.23	427	putative lipoprotein [Yersinia pestis CO92]	*	2.57611	1	1	1	6.92		1
CAL21166.1	A0A384L808		17.305	155	conserved hypothetical protein [Yersinia pestis CO92]	0.462761	7.74194	1	1	1	5.17	2.43	1	7.74194	1	1	1	5.17	3.14	1
CAL21171.1	Q7CJ87	nuoK	10.88	100	NADH dehydrogenase i chain k [Yersinia pestis CO92]	*	13	1	1	1	7.43	2.22	1
CAL21173.1	Q7CJ89	nuoI	20.559	180	NADH Dehydrogenase I chain I [Yersinia pestis CO92]	0.925521	25.5556	3	4	3	5.68	13.66	3	15	2	2	2	5.68	6.01	2
CAL21174.1	Q8ZDL3	nuoH	36.185	325	NADH dehydrogenase I chain H [Yersinia pestis CO92]	*	5.53846	2	3	2	6.92	7.36	2
CAL21175.1	Q8ZDL2	nuoG	100.621	914	NADH dehydrogenase I chain G [Yersinia pestis CO92]	0.727195	36.8709	20	33	20	6.11	132.45	20	33.5886	20	21	20	6.11	73.53	20
CAL21176.1	A0A384L585	nuoF	50.453	461	NADH dehydrogenase I chain F [Yersinia pestis CO92]	1.61966	47.2885	14	21	14	6.73	66.64	14	18.6551	6	6	6	6.73	19.36	6
CAL21177.1	A0A384KJZ7	nuoE	19.038	172	NADH dehydrogenase I chain E [Yersinia pestis CO92]	0.617014	36.0465	4	4	4	5.24	16.38	4	27.907	3	3	3	5.24	12.59	3
CAL21178.1	Q7CJ92	nuoC	68.886	598	NADH dehydrogenase I chain C/D [Yersinia pestis CO92]	0.788407	52.5084	25	46	25	6.24	154.45	25	46.8227	21	27	21	6.24	84.04	21
CAL21179.1	Q7CJ93	nuoB	25.611	225	NADH dehydrogenase I chain B [Yersinia pestis CO92]	0.462761	19.1111	4	5	4	6.13	10.98	4	16.4444	4	5	4	6.13	13.28	4
CAL21180.1	Q0WDX2	nuoA	18.376	166	NADH dehydrogenase I chain A [Yersinia pestis CO92]	1.85104	24.3902	2	4	2	9.14	18.6	2	15.2439	1	1	1	9.14	5.92	1
CAL21183.1	Q0WDW9	aat	45.541	404	probable aminotransferase [Yersinia pestis CO92]	*	35.1485	9	13	9	6.05	46.74	9
CAL21184.1	Q8ZDK3		22.729	197	conserved hypothetical protein [Yersinia pestis CO92]	*	5.07614	1	1	1	6.8	1.86	1
CAL21187.1	A0A0H2W5N0		23.183	220	putative haloacid dehalogenase-like hydrolase [Yersinia pestis CO92]	*	15.4545	2	3	2	4.73	14.43	2
CAL21188.1	Q8ZDJ9		19.492	164	conserved hypothetical protein [Yersinia pestis CO92]	*	27.439	4	4	4	6.39	13.17	4
CAL21191.1	Q8ZDJ6	ackA	43.018	400	acetate kinase [Yersinia pestis CO92]	2.3138	16	5	5	5	6.33	15.8	5	4.75	1	1	1	6.33	3.31	1
CAL21192.1	Q7CJ96	pta	77.402	717	phosphate acetyltransferase [Yersinia pestis CO92]	0.694141	17.4338	9	9	9	5.36	30.28	9	11.0181	6	6	6	5.36	20	6
CAL21194.1	A0A384KTX0		15.843	147	phosphotransferase enzyme II, A component [Yersinia pestis CO92]	1.38828	27.8912	3	3	3	4.91	10.14	3	10.2041	1	1	1	4.91	4.83	1
CAL21201.1	A0A384L0L8		54.475	508	putative aldehyde dehydrogenase [Yersinia pestis CO92]	*	27.3622	9	9	9	6.52	33.35	9
CAL21202.1	Q0WDV2		70.994	648	putative thiamine pyrophosphate-dependent protein [Yersinia pestis CO92]	*	4.32099	1	1	1	6.6	3.12	1
CAL21210.1	A0A384LI59		30.635	271	conserved hypothetical protein [Yersinia pestis CO92]	*	5.90406	1	1	1	5.87	2.05	1
CAL21218.1	A0A384KBL4	cspE	7.365	69	putative cold shock protein [Yersinia pestis CO92]	0.194847	76.8116	6	8	5	8.54	21.1	6	86.9565	6	19	5	8.54	59.57	6
CAL21221.1	Q8ZDH0	lipA	36.086	321	lipoic acid synthetase [Yersinia pestis CO92]	*	19.9377	4	4	4	8.13	11.79	4
CAL21223.1	Q8ZDG8		9.805	87	conserved hypothetical protein [Yersinia pestis CO92]	0.740417	55.1724	3	8	3	5.33	37.77	3	55.1724	3	5	3	5.33	22.81	3
CAL21224.1	A0A0H2W3P5	dacA	44.089	400	putative penicillin-binding protein 5 [Yersinia pestis CO92]	1.38828	14.75	5	6	2	8.63	15.74	5	6.25	2	2	2	8.63	7.45	2
CAL21225.1	Q8ZDG6	rlpA	38.018	360	rare lipoprotein A precursor [Yersinia pestis CO92]	0.578451	28.0556	5	5	5	6.07	18.93	5	16.6667	4	4	4	6.07	11.53	4
CAL21229.1	A0A384KXT3	rsfS	11.605	105	conserved hypothetical protein [Yersinia pestis CO92]	0.23138	15.2381	1	1	1	4.67	5.5	1	28.5714	2	2	2	4.67	7.16	2
CAL21231.1	A0A0H2W1Z0	holA	39.489	344	DNA polymerase III, delta subunit [Yersinia pestis CO92]	*	4.06977	1	1	1	6.98		1
CAL21232.1	Q7CJV2	lptE	22.57	207	rare lipoprotein B precursor [Yersinia pestis CO92]	2.3138	36.2319	4	5	4	6.95	18.54	4	6.76329	1	1	1	6.95	3.7	1
CAL21233.1	Q8ZDF8	leuS	97.051	860	leucyl-tRNA synthetase [Yersinia pestis CO92]	0.676342	22.907	15	19	15	5.29	60.24	15	19.0698	13	13	13	5.29	37.1	13
CAL21234.1	A0A384KQ69		18.941	160	conserved hypothetical protein [Yersinia pestis CO92]	0.462761	19.375	2	2	2	5.6	2.17	2	17.5	2	2	2	5.6	4.88	2
CAL21235.1	Q7CJV1	gltL	26.76	242	putative glutamate/aspartate transport ATP-binding protein [Yersinia pestis CO92]	0.462761	6.19835	1	2	1	6.7	7.92	1	19.0083	2	2	2	6.7	7.23	2
CAL21236.1	A0A0H2W2X6	gltK	24.794	224	putative glutamate/aspartate transport system permease [Yersinia pestis CO92]	*	4.01786	1	1	1	9.6	2.4	1
CAL21238.1	A0A384KHX2	glnH	33.649	305	putative amino acid-binding protein precursor [Yersinia pestis CO92]	2.71045	63.2787	15	41	15	8.29	169.22	15	27.541	6	7	6	8.29	26.79	6
CAL21239.1	Q8D124	lnt	57.672	515	putative apolipoprotein N-acyltransferase [Yersinia pestis CO92]	1.38828	9.51456	3	3	3	8.88	7.69	3	2.71845	1	1	1	8.88	2.34	1
CAL21240.1	A0A384LKB0	ybeX	33.51	292	putative membrane protein [Yersinia pestis CO92]	0.23138	21.5753	4	5	4	4.74	12.31	4	34.2466	8	10	8	4.74	33.22	8
CAL21241.1	Q8ZDF0	ybeY	17.745	157	conserved hypothetical protein [Yersinia pestis CO92]	1.1569	28.6624	3	5	3	4.37	18.39	3	19.1083	2	2	2	4.37	7.47	2
CAL21242.1	Q0WDR3		41.819	370	conserved hypothetical protein [Yersinia pestis CO92]	0.867676	51.3514	11	15	11	6.32	67.08	11	28.9189	7	8	7	6.32	31.79	7
CAL21243.1	Q0WDR2	miaB	53.405	474	putative tRNA-thiotransferase [Yersinia pestis CO92]	2.77656	27.0042	10	12	10	5.77	39.19	10	5.06329	1	2	1	5.77	7.46	1
CAL21244.1	A0A384L7G7	ubiF	43.797	393	putative 2-octaprenyl-3-methyl-6-methoxy-1,4-benzoquinol hydroxylase [Yersinia pestis CO92]	*	3.05344	1	1	1	7.84	3.28	1
CAL21246.1	A0A384K8S0	asnB	62.735	554	asparagine synthetase B [Yersinia pestis CO92]	*	12.4549	4	6	4	5.94	18.28	4
CAL21247.1	A0A384L4E8	nagD	27.091	250	putative N-acetylglucosamine metabolism protein [Yersinia pestis CO92]	0.308507	10.8	2	2	2	5.8		2	20.4	3	3	3	5.8	6.1	3
CAL21248.1	Q0WDQ7	nagC	44.727	409	putative N-acetylglucosamine regulatory protein [Yersinia pestis CO92]	*	2.93399	1	1	1	7.96		1
CAL21249.1	A0A0H2W2U3	nagA	41.142	381	putative N-acetylglucosamine-6-phosphate deacetylase [Yersinia pestis CO92]	0.569551	41.7323	9	16	9	5.64	56.98	9	34.1207	11	13	11	5.64	35.42	11
CAL21250.1	Q8ZDE1	nagB	29.667	266	putative glucosamine-6-phosphate isomerase [Yersinia pestis CO92]	1.85104	38.3459	6	12	6	7.11	34.88	6	10.9023	2	3	2	7.11	6.1	2
CAL21251.1	A0A384L3W4	nagE	71.695	677	pts system, N-acetylglucosamine-specific IIABC component [Yersinia pestis CO92]	1.27259	23.1905	12	22	12	6.38	66.98	12	14.9188	6	8	6	6.38	22.12	6
CAL21253.1	Q8ZDD9	glnS	63.751	555	glutaminyl-tRNA synthetase [Yersinia pestis CO92]	0.427164	27.9279	10	12	10	5.72	40.76	10	28.8288	13	13	13	5.72	42.39	13
CAL21256.1	P33086	fur	16.728	148	ferric uptake regulator [Yersinia pestis CO92]	0.694141	45.9459	4	6	4	6.58	25.59	4	18.2432	2	4	2	6.58	17.31	2
CAL21266.1	A0A384LPN4	proU	36.542	334	glycine betaine-binding periplasmic protein [Yersinia pestis CO92]	*	12.5749	2	3	2	5.82	8.63	2
CAL21268.1	Q0WDN9	proV	43.941	399	glycine betaine/L-proline transport ATP-binding protein [Yersinia pestis CO92]	1.85104	21.8045	6	8	6	5.67	17.18	6	6.51629	2	2	2	5.67	3.09	2
CAL21269.1	A0A384KDL2	nrdF	36.823	323	ribonucleoside-diphosphate reductase 2 beta chain [Yersinia pestis CO92]	0.462761	15.1703	3	7	3	5.17	34.84	3	17.0279	4	7	4	5.17	31.49	4
CAL21270.1	Q0WDN7	nrdE	79.181	693	ribonucleoside-diphosphate reductase 2 alpha chain [Yersinia pestis CO92]	*	3.8961	2	2	2	6.77	6.51	2
CAL21284.1	P69994	ureA	11.049	100	urease gamma subunit [Yersinia pestis CO92]	0.771268	58	4	5	4	5.54	15.45	4	22	2	3	2	5.54	7.03	2
CAL21285.1	P69990	ureB	15.822	144	urease beta subunit [Yersinia pestis CO92]	*	34.0278	3	3	3	9.44	5.67	3
CAL21286.1	Q9ZFR9	ureC	61.019	572	urease alpha subunit [Yersinia pestis CO92]	1.58661	40.2098	15	24	15	5.81	79.4	15	16.4336	6	7	6	5.81	20.63	6
CAL21287.1	Q9ZFR8	ureE	25.948	231	urease accessory protein [Yersinia pestis CO92]	1.38828	16.4502	3	3	3	6.32	10.31	3	4.329	1	1	1	6.32	2.95	1
CAL21289.1	P69992	ureG	24.007	220	urease accessory protein [Yersinia pestis CO92]	*	30.9091	6	10	6	4.98	25.65	6
CAL21292.1	A0A384LGY2		38.706	352	putative nickel transport protein [Yersinia pestis CO92]	0								4.82955	1	1	1	9.14	2.58	1
CAL21293.1	A0A384KKQ9	hdeB	12.174	109	putative exported protein [Yersinia pestis CO92]	*	27.5229	2	2	2	6.54	8.43	2
CAL21294.1	A0A384KCM0		43.098	391	putative potassium channel protein [Yersinia pestis CO92]	1.61966	13.2992	3	7	3	7.81	34.86	3	8.18414	2	2	2	7.81	9.66	2
CAL21299.1	A0A384KT41	celC	12.585	115	PTS system, cellobiose-specific IIA component [Yersinia pestis CO92]	0								29.5652	2	2	2	4.78	4.18	2
CAL21304.1	A0A384L0G7	seqA	19.742	175	putative negative regulator of replication initiation [Yersinia pestis CO92]	1.38828	20	2	3	2	8.21	10.95	2	10.2857	1	1	1	8.21	3.51	1
CAL21305.1	A0A384K858	pgm	59.101	547	phosphoglucomutase [Yersinia pestis CO92]	1.1569	37.1115	14	20	14	6.21	73.53	14	19.5612	7	8	7	6.21	32.68	7
CAL21310.1	Q8ZD97	kdpB	72.962	688	putative potassium-transporting ATPase B chain [Yersinia pestis CO92]	0								1.16279	1	1	1	7.18	2.26	1
CAL21315.1	Q8ZD92	cpdP	37.874	343	putative 3',5'-cyclic-nucleotide phosphodiesterase [Yersinia pestis CO92]	0								12.2449	2	2	2	7.21	6.21	2
CAL21316.1	Q8ZD91		27.485	247	conserved hypothetical protein [Yersinia pestis CO92]	*	5.64516	1	1	1	6.21	2.84	1
CAL21318.1	Q0WDJ2		34.647	316	conserved hypothetical protein [Yersinia pestis CO92]	*	3.79747	1	1	1	8.46	3.23	1
CAL21319.1	Q8ZD89	pxpA	26.281	245	conserved hypothetical protein [Yersinia pestis CO92]	*	4.4898	1	1	1	5.24	2.51	1
CAL21322.1	Q8ZD86	pcp	23.142	215	putative pyrrolidone-carboxylate peptidase [Yersinia pestis CO92]	*	9.30233	2	2	2	5.71	5.91	2
CAL21323.1	Q8ZD85	ung	25.559	228	putative uracil-DNA glycosylase [Yersinia pestis CO92]	*	3.07018	1	1	1	8.19	1.84	1
CAL21324.1	Q8ZD84	grcA	14.353	127	conserved hypothetical protein [Yersinia pestis CO92]	0.408318	74.8031	7	15	6	4.77	50.34	7	79.5276	9	17	8	4.77	55.84	9
CAL21327.1	A0A384L816	rbaB	49.638	441	ATP-dependent RNA helicase [Yersinia pestis CO92]	*	12.4717	4	12	4	9.32	33.23	4
CAL21329.1	Q8ZD80	nadB	59.294	533	L-aspartate oxidase [Yersinia pestis CO92]	*	28.8073	12	15	12	6.39	48.7	12
CAL21332.1	A0A384KQD2	rseB	35.669	318	sigma E factor regulatory protein [Yersinia pestis CO92]	*	3.14465	1	1	1	8.35		1
CAL21335.1	Q8ZD74	lepA	66.709	599	putative GTP-binding elongation factor [Yersinia pestis CO92]	9.71797	42.404	19	21	19	5.83	66.68	19	2.00334	1	1	1	5.83	3.57	1
CAL21336.1	Q0WDH4	lepB	36.549	332	signal peptidase I [Yersinia pestis CO92]	*	21.3855	5	7	5	7.33	15.2	5
CAL21337.1	Q8ZD72	rnc	25.707	226	ribonuclease III [Yersinia pestis CO92]	1.38828	35.3982	5	6	5	6.44	15.02	5	10.177	2	2	2	6.44		2
CAL21338.1	Q8ZD71	era	34.473	303	putative GTP-binding protein [Yersinia pestis CO92]	2.08242	33.6634	7	9	7	7.06	33.08	7	11.5512	2	2	2	7.06	5.73	2
CAL21345.1	A0A384KJ78		32.166	282	hypothetical protein YPO2726 [Yersinia pestis CO92]	0								2.12766	1	2	1	5	2.44	1
CAL21349.1	A0A384KGU6		12.305	113	conserved hypothetical protein [Yersinia pestis CO92]	0								24.7788	3	3	3	5.26	6.91	3
CAL21361.1	A0A384L622	ccmH	44.553	408	putative cytochrome c-type biogenesis protein [Yersinia pestis CO92]	0								1.47059	1	2	1	5.38		1
CAL21362.1	A0A384L056	vacJ	27.997	254	VacJ lipoprotein [Yersinia pestis CO92]	*	20.0787	3	3	3	5.03	9.75	3
CAL21363.1	A0A384LPX6	fadL	45.669	423	putative long-chain fatty acid transport protein [Yersinia pestis CO92]	0.23138	13.0024	4	6	4	5.01	27.87	4	39.7163	10	12	10	5.01	45.15	10
CAL21364.1	A0A384KHW3		10.729	98	conserved hypothetical protein [Yersinia pestis CO92]	0.925521	11.2245	1	2	1	4.67	5.87	1	11.2245	1	1	1	4.67	3.43	1
CAL21365.1	Q8ZD46	fadI	46.311	436	putative 3-ketoacyl-CoA thiolase [Yersinia pestis CO92]	2.66087	60.7798	20	46	20	7.18	173.67	20	26.6055	7	8	7	7.18	28.06	7
CAL21366.1	Q8ZD45	fadJ	80.695	747	putative fatty oxidation complex alpha subunit,enoyl-CoA hydratase [Yersinia pestis CO92]	2.82284	45.8656	29	61	29	9.31	207.23	29	15.2455	9	10	9	9.31	28.05	9
CAL21367.1	A0A384LKE7	sixA	17.509	163	putative phosphohistidine phosphatase [Yersinia pestis CO92]	*	23.3129	2	4	2	4.68	14.39	2
CAL21369.1	Q0WDE1	prmB	35.296	310	conserved hypothetical protein [Yersinia pestis CO92]	4.62761	25.1613	7	10	7	4.81	31.27	7	6.77419	1	1	1	4.81	2.1	1
CAL21370.1	Q8ZD41	aroC	38.982	361	chorismate synthase [Yersinia pestis CO92]	0.11569	2.77008	1	1	1	6.27	1.7	1	7.75623	3	4	3	6.27	11.83	3
CAL21375.1	Q8ZD36	mnmC	76.671	689	conserved hypothetical protein [Yersinia pestis CO92]	*	3.19303	1	1	1	6.99	6.21	1
CAL21376.1	A0A384KN94	fabB	42.834	407	3-oxoacyl-[acyl-carrier-protein] synthase I [Yersinia pestis CO92]	0.832969	57.4939	13	36	13	5.54	156.77	13	58.9681	15	20	15	5.54	77.4	15
CAL21379.1	A0A384LC69	flk	38.156	345	putative flagellar assembly regulatory protein,Flk [Yersinia pestis CO92]	*	3.47826	1	1	1	7.4		1
CAL21382.1	Q8D0U3	pdxB	41.167	375	putative D-isomer specific 2-hydroxyacid dehydrogenase [Yersinia pestis CO92]	1.85104	13.3333	4	4	4	5.83	7.95	4	3.2	1	1	1	5.83	3.25	1
CAL21384.1	A0A0H2W6Y4	asd	36.06	336	putative aspartate-semialdehyde dehydrogenase [Yersinia pestis CO92]	0.433838	36.3095	8	15	8	4.46	55.55	8	40.7738	10	16	10	4.46	58.52	10
CAL21385.1	Q8ZD27	truA	29.348	264	tRNA pseudouridine synthase A [Yersinia pestis CO92]	*	12.1212	2	2	2	8.63	4.96	2
CAL21386.1	A0A384KVZ6	dedA	24.809	220	putative membrane protein [Yersinia pestis CO92]	*	5.45455	1	1	1	9.5	2.03	1
CAL21387.1	Q0WDC3	accD	33.274	304	acetyl-coenzyme A carboxylase carboxyl transferase subunit beta [Yersinia pestis CO92]	2.54518	50.3289	12	22	12	7.99	74.19	12	12.5	4	4	4	7.99	8.38	4
CAL21388.1	Q0WDC2	dedC	47.229	434	putative FolC bifunctional protein [Yersinia pestis CO92]	1.46541	48.3871	11	19	11	5.73	61.16	11	23.5023	6	6	6	5.73	18.97	6
CAL21389.1	A0A384LPZ7	dedD	25.397	240	putative membrane protein [Yersinia pestis CO92]	*	6.25	1	1	1	7.39		1
CAL21391.1	A0A384KW51	purF	56.667	505	amidophosphoribosyltransferase [Yersinia pestis CO92]	*	14.0594	5	5	5	6.27	17.45	5
CAL21392.1	A0A384L1Z2	ubiX	21.189	190	probable 3-octaprenyl-4-hydroxybenzoate carboxy-lyase [Yersinia pestis CO92]	*	8.42105	1	1	1	6.87		1
CAL21393.1	Q0WDB7	hisJ	28.634	262	histidine-binding periplasmic protein [Yersinia pestis CO92]	3.70208	34.3511	6	8	6	5.63	31.53	6	2.67176	1	1	1	5.63	2.17	1
CAL21397.1	Q0WDB3		33.499	302	conserved hypothetical protein [Yersinia pestis CO92]	*	26.8212	6	7	6	6.02	10.27	6
CAL21400.1	Q8ZD12		20.654	182	conserved hypothetical protein [Yersinia pestis CO92]	*	6.59341	1	1	1	4.86	1.64	1
CAL21417.1	A0A384LJQ9	bglB	86.854	793	putative beta-glucosidase [Yersinia pestis CO92]	*	13.7453	8	8	8	5.71	23.08	8
CAL21419.1	Q7CJX8		33.564	297	putative aldo/keto reductase [Yersinia pestis CO92]	0.165272	27.9461	5	5	5	6.32	13.6	5	52.1886	11	14	10	6.32	48.48	11
CAL21420.1	A0A384KCW7		36.036	329	putative aldo/keto reductase [Yersinia pestis CO92]	0.555313	26.7477	6	6	6	5.6	17.85	6	18.845	5	5	5	5.6	13.38	5
CAL21437.1	Q7CJY7	folD	30.983	288	putative FolD bifunctional protein [Yersinia pestis CO92]	0								3.47222	1	1	1	6.3	3.84	1
CAL21438.1	A0A384LG21		7.772	70	conserved hypothetical protein [Yersinia pestis CO92]	*	34.2857	2	2	2	8.02	8.15	2
CAL21440.1	Q8ZCX9	upp	22.574	208	uracil phosphoribosyltransferase [Yersinia pestis CO92]	1.23403	33.1731	5	8	5	5.66	21.74	5	13.4615	3	3	3	5.66	7.43	3
CAL21441.1	Q8ZCX8	purM	36.854	347	putative phosphoribosylaminoimidazole synthetase [Yersinia pestis CO92]	1.18996	56.196	11	18	11	5.03	64.09	11	33.1412	7	7	7	5.03	18.52	7
CAL21443.1	A0A384LKN0	speG	21.253	181	spermidine acetyltransferase [Yersinia pestis CO92]	0.462761	35.3591	6	6	6	6.43	17.85	6	33.7017	6	6	6	6.43	14.5	6
CAL21448.1	Q8ZCX2	ppk	80.015	687	polyphosphate kinase [Yersinia pestis CO92]	1.33044	33.77	19	23	19	8.19	74.39	19	16.0116	8	8	8	8.19	23.32	8
CAL21449.1	A0A0H2W7J2	ppx	58.711	519	putative exopolyphosphatase [Yersinia pestis CO92]	3.08507	47.3988	16	20	16	6.27	55.51	16	6.1657	3	3	3	6.27	3.75	3
CAL21451.1	A0A384KAD8	mgtE	54.241	491	putative divalent cation transport protein [Yersinia pestis CO92]	*	6.51731	2	2	2	5.27	6.59	2
CAL21465.1	Q8ZCV6	yegP	12.177	112	conserved hypothetical protein [Yersinia pestis CO92]	0.617014	50.8929	3	4	3	9.11	20.5	3	41.0714	3	3	3	9.11	12.83	3
CAL21466.1	A0A0H2W6H2		52.254	464	putative protease [Yersinia pestis CO92]	0.983366	28.4483	10	17	10	6.48	53.63	10	18.75	7	8	7	6.48	22	7
CAL21468.1	P58483		17.048	154	putative exported protein [Yersinia pestis CO92]	*	22.7273	3	4	3	9.41	14.5	3
CAL21470.1	A0A384LMC5	thiD	28.582	266	putative phosphomethylpyrimidine kinase [Yersinia pestis CO92]	1.38828	13.9098	2	3	2	6.42	8.31	2	9.3985	1	1	1	6.42	3.29	1
CAL21481.1	Q8ZCU4	guaA	58.422	525	putative GMP synthase [Yersinia pestis CO92]	1.09079	42.6667	19	33	19	5.82	127.9	19	33.5238	12	14	12	5.82	59.63	12
CAL21482.1	Q0WD32	guaB	51.824	487	inosine-5'-monophosphate dehydrogenase [Yersinia pestis CO92]	0.436567	59.7536	19	50	19	6.76	188.71	19	66.1191	20	53	20	6.76	211.02	20
CAL21484.1	A0A384L7Y4		8.251	74	conserved hypothetical protein [Yersinia pestis CO92]	*	13.5135	1	1	1	7.03	2.87	1
CAL21486.1	Q8ZCT9	der	55.007	495	putative GTP-binding protein [Yersinia pestis CO92]	1.18996	27.2727	11	18	11	5.71	59.47	11	17.5758	7	7	7	5.71	19.62	7
CAL21487.1	Q7CJM5	bamB	42.092	393	putative lipoprotein [Yersinia pestis CO92]	1.92817	47.0738	14	25	14	5.21	91.04	14	22.9008	6	6	6	5.21	20.28	6
CAL21488.1	A0A384KZ73	yfgM	22.64	211	putative membrane protein [Yersinia pestis CO92]	0.501324	68.7204	10	26	10	5.67	125.25	10	57.346	9	24	9	5.67	118.17	9
CAL21489.1	Q8ZCT6	hisS	47.262	424	histidyl-tRNA synthetase [Yersinia pestis CO92]	0.427164	25	9	12	9	5.38	45.8	9	38.6792	13	13	13	5.38	39.18	13
CAL21490.1	P58672	ispG	40.798	375	putative acetyltransferase [Yersinia pestis CO92]	*	17.6	5	5	5	7.02	15.42	5
CAL21494.1	Q8ZCT2	ndk	15.631	142	nucleoside diphosphate kinase [Yersinia pestis CO92]	0.740417	83.0986	7	24	7	5.52	118.05	7	83.0986	7	15	7	5.52	63.34	7
CAL21499.1	A0A384KDJ3		35.154	317	hypothetical protein YPO2888 [Yersinia pestis CO92]	0								2.83912	1	1	1	4.81		1
CAL21500.1	P58475	pepB	46.531	432	peptidase B [Yersinia pestis CO92]	0.856107	73.1481	20	37	20	6	162.08	20	50.2315	15	20	15	6	70.82	15
CAL21502.1	A0A384KHG1	fdx	12.413	111	adrenodoxin family ferredoxin [Yersinia pestis CO92]	0.462761	10.8108	1	1	1	4.75	2.21	1	10.8108	1	1	1	4.75		1
CAL21503.1	Q8ZCS5	hscA	69.21	650	chaperone protein HscA [Yersinia pestis CO92]	0.925521	3.38462	2	2	2	5.07	5.06	2	2.15385	1	1	1	5.07	3.29	1
CAL21504.1	Q8ZCS4	hscB	20.635	174	chaperone protein HscB [Yersinia pestis CO92]	*	6.89655	1	1	1	5.07	3.45	1
CAL21506.1	A0A384KYH4	nifU	13.759	128	NifU family protein [Yersinia pestis CO92]	0.401059	71.875	6	13	6	5.52	47	6	80.4688	9	15	9	5.52	46.44	9
CAL21507.1	A0A384KF83	iscS	45.258	409	putative aminotransferase [Yersinia pestis CO92]	1.12385	62.5917	18	34	18	6.37	131.55	18	44.4988	12	14	12	6.37	50.51	12
CAL21508.1	Q0WD07	iscR	17.765	164	conserved hypothetical protein [Yersinia pestis CO92]	0.427164	57.9268	7	12	7	7.88	61.1	7	67.0732	8	13	8	7.88	44.82	8
CAL21509.1	Q7CJN8	trmJ	28.385	257	putative SpoU-family rRNA methylase [Yersinia pestis CO92]	1.38828	20.6226	3	3	3	6.73	12.31	3	8.94942	1	1	1	6.73	4.68	1
CAL21516.1	A0A384KE26	ail	20.242	182	attachment invasion locus protein [Yersinia pestis CO92]	2.2132	56.044	22	110	22	8.5	424.09	22	54.9451	13	23	13	8.5	88.79	13
CAL21518.1	Q8ZCR1	glyA	45.422	417	serine hydroxymethyltransferase [Yersinia pestis CO92]	0.578451	43.6451	15	30	15	6.42	96.05	15	47.7218	16	24	16	6.42	79.15	16
CAL21519.1	Q8ZCR0	hmp	44.816	396	flavohemoprotein [Yersinia pestis CO92]	2.77656	20.9596	5	6	5	6.39	24.88	5	3.53535	1	1	1	6.39		1
CAL21521.1	Q7CJP6	glnB	12.455	112	nitrogen regulatory protein P-II [Yersinia pestis CO92]	0.185104	16.9643	2	2	2	5.33	5.27	2	59.8214	4	5	4	5.33	14.95	4
CAL21522.1	A0A0H2W580	adgA	59.794	540	putative glutamine-dependent NAD [Yersinia pestis CO92]	2.77656	24.0741	10	18	10	5.39	57.08	10	10.3704	3	3	3	5.39	14.23	3
CAL21523.1	A0A384KJ39		49.321	445	two-component system response regulator [Yersinia pestis CO92]	*	21.7978	6	6	6	7.03	18.57	6
CAL21524.1	Q0WCZ2		36.553	331	putative lipoprotein [Yersinia pestis CO92]	*	34.7432	7	7	7	6.64	24.18	7
CAL21525.1	A0A0H2W5X0		54.733	483	two-component system sensor kinase [Yersinia pestis CO92]	*	9.31677	3	3	3	6.54	13.67	3
CAL21529.1	Q8ZCQ2	purL	142.048	1296	phosphoribosylformylglycinamidine synthase [Yersinia pestis CO92]	*	19.9846	16	17	16	5.73	48.18	16
CAL21533.1	Q8ZCP8	murQ	30.902	295	putative glucokinase protein [Yersinia pestis CO92]	*	14.2373	3	7	3	6.55	28.45	3
CAL21538.1	Q8ZCP4	pdxJ	26.297	243	pyridoxal phosphate biosynthetic protein PdxJ [Yersinia pestis CO92]	0.323932	32.9218	4	7	4	6.1	25.27	4	33.3333	6	10	6	6.1	34.38	6
CAL21545.1	A0A384L1W4		56.196	500	conserved hypothetical protein [Yersinia pestis CO92]	0								1.2	1	1	1	5.67	2.15	1
CAL21552.1	Q0WCW6	clpB5	97.758	891	Clp ATPase [Yersinia pestis CO92]	*	1.23457	1	1	1	5.48	2.75	1
CAL21562.1	A0A384LC68	mltB	41.311	370	putative membrane-bound lytic murein transglycosylase B [Yersinia pestis CO92]	*	4.59459	1	1	1	8.72		1
CAL21563.1	A0A384K8W0	sfuA	36.336	339	iron(III)-binding periplasmic protein [Yersinia pestis CO92]	*	44.5428	9	12	9	7.58	42.81	9
CAL21565.1	Q8ZCM2	fbpC	37.756	349	iron(III)-transport ATP-binding protein [Yersinia pestis CO92]	*	6.59026	1	2	1	7.15	6.25	1
CAL21567.1	A0A384KBY0		17.722	161	conserved hypothetical protein [Yersinia pestis CO92]	*	24.8447	2	2	2	7.25	10.78	2
CAL21576.1	A0A384KJV7		24.165	223	putative lipoprotein [Yersinia pestis CO92]	*	6.72646	1	1	1	9.13	2.74	1
CAL21579.1	Q7CJE7		45.843	411	putative aminotransferase [Yersinia pestis CO92]	4.47335	57.6642	18	29	18	7.27	102.27	18	10.219	3	3	3	7.27	8.75	3
CAL21580.1	A0A384LL35		46.862	415	conserved hypothetical protein [Yersinia pestis CO92]	*	15.6627	4	4	4	5.72	12.23	4
CAL21581.1	P58619	glk	34.664	323	glucokinase [Yersinia pestis CO92]	1.38828	39.0093	8	9	8	5.63	28.06	8	9.28793	3	3	3	5.63	5.25	3
CAL21584.1	Q0WCT4		36.531	329	putative ion channel protein [Yersinia pestis CO92]	0.269944	27.6596	7	7	7	6.38	17.21	7	43.465	10	12	10	6.38	44.7	10
CAL21588.1	Q8ZCK0	gltX	53.11	471	glutamyl-tRNA synthetase [Yersinia pestis CO92]	0.308507	29.2994	10	14	10	5.71	41.98	10	40.9766	16	21	16	5.71	66.48	16
CAL21593.1	Q7CJF3	ligA	73.898	670	DNA ligase [Yersinia pestis CO92]	0.257089	9.55224	5	5	5	5.74	14.65	5	18.0597	9	9	9	5.74	28.21	9
CAL21594.1	P58492	zipA	36.098	328	putative cell division protein [Yersinia pestis CO92]	1.85104	15.2439	4	8	4	5.85	23.74	4	7.31707	2	2	2	5.85	7.6	2
CAL21596.1	A0A384KU48	cysK	34.318	322	cysteine synthase A [Yersinia pestis CO92]	4.47335	72.6708	18	87	18	5.34	373.1	18	29.5031	5	9	5	5.34	49.19	5
CAL21597.1	A0A384L5I0	hpr	9.105	85	PTS system, phosphocarrier protein [Yersinia pestis CO92]	0.462761	15.2941	1	2	1	6.54	10.12	1	15.2941	1	2	1	6.54	8.93	1
CAL21598.1	A0A0H2W631	ptsI	63.378	575	PTS sytem, enzyme I component [Yersinia pestis CO92]	1.65823	55.6522	22	43	22	4.92	156.66	22	26.6087	11	12	11	4.92	45.48	11
CAL21599.1	Q0WCR9	crr	18.238	169	PTS system, glucose-specific IIA component [Yersinia pestis CO92]	1.07977	66.8639	6	14	6	4.89	30.05	6	40.2367	4	6	4	4.89	17.51	4
CAL21602.1	A0A384L3F5		25.231	227	putative two-component system response regulator [Yersinia pestis CO92]	*	22.9075	2	3	2	6.81	15.19	2
CAL21610.1	A0A0H2W643		56.097	509	putative membrane protein [Yersinia pestis CO92]	0								4.71513	1	1	1	8.41	3.34	1
CAL21618.1	A0A384KCM8	cysP	38.505	345	thiosulfate-binding protein [Yersinia pestis CO92]	0.925521	8.11594	2	2	2	8.18	4.81	2	5.21739	1	1	1	8.18		1
CAL21620.1	A0A384LHM7		31.102	292	putative rpiR-family transcriptional regulatory protein [Yersinia pestis CO92]	*	16.0959	3	3	3	7.44	11.49	3
CAL21627.1	A0A384LQC9		33.389	299	conserved hypothetical protein [Yersinia pestis CO92]	*	3.01003	1	1	1	6.09	2.46	1
CAL21628.1	A0A384LLD5	yfeY	22.121	203	putative lipoprotein [Yersinia pestis CO92]	*	15.2709	2	2	2	7.34	3.62	2
CAL21629.1	A0A384LD36	ygiW	14.879	137	putative exported protein [Yersinia pestis CO92]	0.0617014	7.29927	1	2	1	8.12	7.03	1	45.9854	7	15	7	8.12	41.14	7
CAL21633.1	Q8ZCG0		16.362	141	putative acetyltransferase [Yersinia pestis CO92]	*	6.38298	1	1	1	4.92	3.07	1
CAL21635.1	Q8ZCF8		17.097	152	conserved hypothetical protein [Yersinia pestis CO92]	0.154254	9.86842	1	1	1	6.79	3.32	1	33.5526	3	3	3	6.79	9.74	3
CAL21636.1	Q0WCN4	maeB	82.169	761	NADP-dependent malic enzyme [Yersinia pestis CO92]	*	4.3364	1	1	1	5.96	3.53	1
CAL21643.1	A0A384KM26	narP	23.534	209	nitrate/nitrite response regulator protein NarP [Yersinia pestis CO92]	0.462761	20.0957	3	3	3	5.85	11.03	3	20.0957	3	3	3	5.85	11.8	3
CAL21650.1	Q0WCM0		39.372	356	probable ABC-transporter, ATP-binding protein [Yersinia pestis CO92]	0.727195	55.3371	11	22	11	6.39	67.17	11	36.7978	9	14	9	6.39	45.89	9
CAL21651.1	Q7CJI6		64.63	589	putative binding protein-dependent transport system, inner-membrane component [Yersinia pestis CO92]	*	1.35823	1	1	1	9.7	1.79	1
CAL21652.1	A0A384KNN9		40.195	362	putative exported protein [Yersinia pestis CO92]	4.39623	44.7514	13	19	13	8.4	73.56	13	8.01105	2	2	2	8.4	8.66	2
CAL21654.1	Q0WCL6		15.057	132	conserved hypothetical protein [Yersinia pestis CO92]	0								8.33333	1	1	1	5.97	2.83	1
CAL21655.1	Q7CJI9	dapE	40.933	375	succinyl-diaminopimelate desuccinylase [Yersinia pestis CO92]	0.578451	20.5333	5	5	5	5.99	19.53	5	14.6667	4	4	4	5.99	15.14	4
CAL21660.1	A0A384KDC0		31.531	288	putative membrane protein [Yersinia pestis CO92]	0								9.02778	2	2	2	6.54	6.65	2
CAL21661.1	Q8ZCD2	purC	27.03	237	phosphoribosylaminoimidazole-succinocarboxamide synthase [Yersinia pestis CO92]	0.518853	66.6667	14	37	14	5.33	126.5	14	74.2616	19	33	19	5.33	108.15	19
CAL21663.1	Q0WCK7	bamC	38.327	352	lipoprotein [Yersinia pestis CO92]	1.90246	75.8523	19	37	19	6.16	135.61	19	30.6818	7	9	7	6.16	31.71	7
CAL21664.1	Q8ZCD0	dapA	31.426	293	dihydrodipicolinate synthase [Yersinia pestis CO92]	*	37.884	7	9	7	5.34	35.37	7
CAL21665.1	A0A384LG26	gcvR	21.004	189	glycine cleavage system transcriptional repressor [Yersinia pestis CO92]	0.617014	22.7513	3	4	3	5.29	15.38	3	13.2275	2	3	2	5.29	8.06	2
CAL21666.1	Q0WCK4	bcp	17.716	157	bacterioferritin comigratory protein [Yersinia pestis CO92]	0.314677	77.707	8	17	8	5.35	51.01	8	80.2548	11	25	11	5.35	95.81	11
CAL21672.1	A0A384KZY1	yfgD	13.481	118	putative arsenate reductase [Yersinia pestis CO92]	0.257089	44.9153	4	5	4	8.12	17.55	4	50.8475	6	9	6	8.12	31.04	6
CAL21675.1	Q8ZCC0	cysS	52.162	461	cysteinyl-tRNA synthetase [Yersinia pestis CO92]	1.20318	29.9349	10	13	10	5.64	44.87	10	13.0152	5	5	5	5.64	14.97	5
CAL21676.1	A0A384KTC0	ppiB	18.151	164	peptidyl-prolyl cis-trans isomerase B [Yersinia pestis CO92]	0.624727	86.5854	9	27	9	5.8	106.85	9	85.9756	9	20	9	5.8	72.87	9
CAL21678.1	A0A384KAN6	purE	17.952	174	phosphoribosylaminoimidazole carboxylase catalytic subunit PurE [Yersinia pestis CO92]	0.925521	20.1149	2	2	2	5.97	4.55	2	16.6667	1	1	1	5.97	5.53	1
CAL21680.1	Q0WCJ0	ybbP	89.791	809	putative permease [Yersinia pestis CO92]	*	1.60692	1	1	1	9.51	3.38	1
CAL21681.1	A0A384LPI7	ybbA	24.856	228	putative ABC transporter ATP-binding protein [Yersinia pestis CO92]	0.694141	10.9649	3	3	3	6.13	7.63	3	10.9649	2	2	2	6.13	4.22	2
CAL21683.1	A0A384K9B4	ybbO	27.941	258	probable short-chain dehydrogenase [Yersinia pestis CO92]	*	6.20155	1	2	1	9.44	9.61	1
CAL21684.1	A0A384L7G8	ybbN	32.012	289	putative thioredoxin [Yersinia pestis CO92]	1.5205	53.9792	12	23	12	4.83	87.11	12	33.91	6	7	6	4.83	23.18	6
CAL21685.1	A0A384KQ97		33.489	304	conserved hypothetical protein [Yersinia pestis CO92]	2.0053	40.1316	7	13	7	5.59	61.24	7	16.7763	3	3	3	5.59	13.97	3
CAL21686.1	A0A0H2W2F1	ybbJ	16.765	149	putative membrane protein [Yersinia pestis CO92]	*	8.72483	1	1	1	6.54	2.38	1
CAL21688.1	Q8ZCA7	copA	101.409	961	putative cation-transporting ATPase [Yersinia pestis CO92]	*	1.2487	1	1	1	5.54	3.56	1
CAL21690.1	Q0WCI0		17.154	159	conserved hypothetical protein [Yersinia pestis CO92]	*	13.2075	2	2	2	8.94	5.37	2
CAL21694.1	A0A384KE23	rosB	60.269	563	putative potassium antiporter [Yersinia pestis CO92]	*	3.73002	2	2	2	5.39	6.3	2
CAL21695.1	A0A384LK61	gsk	48.607	434	inosine-guanosine kinase [Yersinia pestis CO92]	*	3.22581	1	1	1	5.74	3.4	1
CAL21713.1	Q8ZC98	hemH	36.185	320	ferrochelatase [Yersinia pestis CO92]	*	46.5625	8	9	8	7.52	23	8
CAL21714.1	O69172	adk	23.672	214	adenylate kinase [Yersinia pestis CO92]	0.462761	25.2336	5	9	5	5.54	30.56	5	31.3084	6	9	6	5.54	28.09	6
CAL21715.1	P58482	htpG	70.786	622	heat shock protein HtpG [Yersinia pestis CO92]	0.413179	44.8718	19	25	19	5.16	76.53	19	44.2308	21	28	21	5.16	77.88	21
CAL21717.1	Q8ZC96		12.093	110	conserved hypothetical protein [Yersinia pestis CO92]	0.617014	69.0909	5	8	5	5.07	36.16	5	43.6364	3	6	3	5.07	18.2	3
CAL21718.1	A0A384KCQ2	dnaX	72.146	658	DNA polymerase III subunit Tau (contains DNA polymerase III subunit Gamma) [Yersinia pestis CO92]	*	10.0304	5	5	5	6.89	12.4	5
CAL21719.1	Q8ZC94	apt	20.142	187	adenine phosphoribosyltransferase [Yersinia pestis CO92]	*	6.95187	1	1		6.39		1
CAL21724.1	A0A384LAP7	aefA	128.41	1139	putative potassium efflux system [Yersinia pestis CO92]	3.70208	9.04302	7	8	7	7.52	26.15	7	1.58033	1	1	1	7.52	5.36	1
CAL21725.1	A0A384KJS0		12.68	117	conserved hypothetical protein [Yersinia pestis CO92]	*	15.3846	1	1	1	5.08	3.75	1
CAL21727.1	A0A384L2L8	acrA	41.89	395	multidrug efflux protein [Yersinia pestis CO92]	0.749991	58.2278	19	47	19	6.37	157.72	19	56.4557	16	29	16	6.37	94.52	16
CAL21728.1	A0A0H2W1D8	acrB	113.562	1050	multidrug efflux protein [Yersinia pestis CO92]	0.879245	32.0952	21	38	21	6.11	164.29	21	24.2857	16	20	16	6.11	73.32	16
CAL21733.1	P0A3X0	ymoA	8.063	67	modulating protein YmoA (histone-like protein) [Yersinia pestis CO92]	0								13.4328	1	1	1	6.54	1.91	1
CAL21735.1	A0A384KPN5	ybaY	17.857	173	putative lipoprotein [Yersinia pestis CO92]	7.40417	57.8035	5	16	5	7.36	78.83	5	9.82659	1	1	1	7.36	5.74	1
CAL21736.1	A0A384KIK4	tesB	32.463	286	acyl-CoA thioesterase II [Yersinia pestis CO92]	0.385634	10.4895	3	5	3	6.38	18.27	3	14.3357	4	6	4	6.38	22.22	4
CAL21739.1	Q0WCD9	mdl	66.589	607	probable ATP transporter (ATP-binding protein) [Yersinia pestis CO92]	*	2.63591	1	1	1	7.62	3.74	1
CAL21740.1	A0A0H2W3N6	mdl	65.337	588	probable ABC transporter (ATP-binding protein) [Yersinia pestis CO92]	*	4.08163	2	2	2	6.3	7.92	2
CAL21742.1	A0A384L7W0		38.555	346	putative Pyridoxal-phosphate dependent protein [Yersinia pestis CO92]	*	5.49133	1	1	1	6.18		1
CAL21745.1	Q8ZC72	queC	25.472	232	conserved hypothetical protein [Yersinia pestis CO92]	0.462761	8.62069	2	2	2	6.2	1.98	2	12.5	2	2	2	6.2	8.06	2
CAL21748.1	A0A384KMR9	ppiD	69.892	628	peptidyl-prolyl cis-trans isomerase D [Yersinia pestis CO92]	0.590758	57.1656	26	60	26	5.06	238.9	26	60.9873	30	47	30	5.06	182.68	30
CAL21749.1	A0A384LDF7	hopD	9.268	90	DNA-binding protein HU-beta [Yersinia pestis CO92]	0.289225	50	4	5	4	9.77	19.42	4	50	3	8	3	9.77	33.28	3
CAL21750.1	A0A0H2W279	capR	87.432	784	ATP-dependent protease La [Yersinia pestis CO92]	1.92224	52.0408	34	54	34	6.24	168.02	34	25.1276	13	13	13	6.24	35.05	13
CAL21751.1	Q8ZC66	clpX	46.033	423	ATP-dependent Clp protease ATP-binding subunit ClpX [Yersinia pestis CO92]	0.671003	56.7376	16	29	16	5.4	102.83	16	46.5721	13	20	13	5.4	64.2	13
CAL21752.1	Q8ZC65	clpP	23.32	207	ATP-dependent Clp protease proteolytic subunit ClpP [Yersinia pestis CO92]	3.70208	38.1643	6	8	6	5.44	28.56	6	9.17874	1	1	1	5.44	4.77	1
CAL21753.1	Q8ZC64	tig	48.241	434	Trigger factor [Yersinia pestis CO92]	0.21287	47.6959	14	23	14	4.91	56.04	14	60.8295	28	50	28	4.91	133.16	28
CAL21755.1	A0A384KBB8	bolA	11.928	106	BolA protein [Yersinia pestis CO92]	0.23138	33.9623	2	2	2	7.12	6.21	2	45.283	3	4	3	7.12	14.13	3
CAL21756.1	A0A384KMD6	yajG	20.822	192	putative lipoprotein [Yersinia pestis CO92]	2.93082	51.0417	7	19	7	8.62	77.44	7	30.7292	3	3	3	8.62	13.57	3
CAL21759.1	A0A384K8J6	cyoA	35.049	318	cytochrome O ubiquinol oxidase subunit II [Yersinia pestis CO92]	1.38828	46.2264	10	15	10	8.72	59.41	10	15.4088	3	5	3	8.72	18.54	3
CAL21760.1	Q0WCB8	cyoB	74.117	663	cytochrome O ubiquinol oxidase subunit I [Yersinia pestis CO92]	0.925521	2.86576	2	6	2	7.09	12.65	2	1.65913	1	3	1	7.09	5.56	1
CAL21765.1	Q8ZC52		18.35	163	conserved hypothetical protein [Yersinia pestis CO92]	0.205671	25.9036	3	4	3	5.48	17.12	3	40.9639	5	9	5	5.48	37.6	5
CAL21766.1	Q8ZC51	panE	33.844	303	2-dehydropantoate 2-reductase [Yersinia pestis CO92]	*	24.4224	4	6	4	6.57	24.35	4
CAL21767.1	A0A384KWD1	thiJ	21.178	196	4-methyl-5(B-hydroxyethyl)-thiazol monophosphate biosynthesis enzyme [Yersinia pestis CO92]	*	4.08163	1	1	1	5.92	3.36	1
CAL21768.1	Q8ZC49	thiI	54.894	483	thiamine biosynthesis protein [Yersinia pestis CO92]	2.3138	17.1843	5	5	5	6.54	18.47	5	3.31263	1	1	1	6.54	2.8	1
CAL21770.1	Q8ZC47	xseB	9.307	84	exodeoxyribonuclease VII small subunit [Yersinia pestis CO92]	0.198326	65.4762	3	3	3	4.41	14.79	3	79.7619	4	7	4	4.41	34.65	4
CAL21771.1	A0A384KJX1	ispA	32.919	306	geranyltranstransferase [Yersinia pestis CO92]	*	7.84314	1	1	1	5.12	3.58	1
CAL21772.1	Q8ZC45	dxs	67.674	619	1-deoxy-D-xylulose 5-phosphate synthase [Yersinia pestis CO92]	0.925521	8.07754	2	2	2	6.49	9.78	2	3.55412	1	1	1	6.49	4.68	1
CAL21775.1	A0A384LJU9	thiL	35.753	329	thiamine-monophosphate kinase [Yersinia pestis CO92]	0.925521	18.2371	3	4	3	5.1	17.24	3	15.1976	2	2	2	5.1	7.42	2
CAL21776.1	Q8ZC42	nusB	15.506	138	N utilization substance protein B [Yersinia pestis CO92]	0.694141	21.0145	3	3	3	7.2	8	3	13.7681	2	2	2	7.2	5.41	2
CAL21777.1	Q8ZC41	ribH	16.197	156	6,7-dimethyl-8-ribityllumazine synthase [Yersinia pestis CO92]	3.35501	59.6154	7	29	7	5.03	126.78	7	47.4359	4	4	4	5.03	11.95	4
CAL21778.1	A0A384LCL3	ribD	40.261	369	riboflavin biosynthesis protein RibD [includes: diaminohydroxyphosphoribosylaminopyrimidine deaminase; 5-amino-6-(5-phosphoribosylamino)uracil reductase [Yersinia pestis CO92]	0.925521	8.13008	2	2	2	6.73	8.19	2	4.06504	1	1	1	6.73	4.83	1
CAL21779.1	Q8ZC39	nrdR	17.205	149	conserved hypothetical protein [Yersinia pestis CO92]	*	52.349	6	10	6	7.8	29.05	6
CAL21782.1	Q56938	tnp	18.256	152	transposase for the IS1541 insertion element [Yersinia pestis CO92]	*	13.8158	2	2	2	9.51	6.75	2
CAL21783.1	A0A384KVD9	secF	35.178	322	protein-export membrane protein SecF [Yersinia pestis CO92]	1.85104	14.9068	3	4	3	5.69	16.38	3	4.65839	1	1	1	5.69	3.35	1
CAL21784.1	A0A384KLP5	secD	66.833	615	protein-export membrane protein SecD [Yersinia pestis CO92]	1.50397	32.8455	17	39	16	8.78	97.11	17	15.6098	7	12	6	8.78	22.69	7
CAL21785.1	A0A384KE14	yajC	12.019	111	putative membrane protein [Yersinia pestis CO92]	0.99163	45.045	4	15	4	9.58	53.7	4	45.045	3	7	3	9.58	20.99	3
CAL21786.1	Q8ZC33	tgt	42.633	374	queuine tRNA-ribosyltransferase [Yersinia pestis CO92]	*	4.81283	1	1	1	6.68	3.7	1
CAL21789.1	A0A384L2F1	ahpC	22.258	200	putative alkyl hydroperoxide reductase subunit c [Yersinia pestis CO92]	0.781906	70	15	49	15	6.06	141.49	15	77.5	14	29	14	6.06	78.89	14
CAL21794.1	A0A384KXY2		24.108	226	probable short-chain dehydrogenase [Yersinia pestis CO92]	1.48083	58.4071	10	16	10	7.77	54.54	10	28.3186	5	5	5	7.77	15.21	5
CAL21795.1	Q0WC84	malZ	69.084	609	putative maltodextrin glucosidase [Yersinia pestis CO92]	0.809831	19.5402	7	7	7	5.38	15.19	7	8.21018	3	4	3	5.38	4.82	3
CAL21796.1	Q0WC83	proY	50.712	463	probable proline-specific permease [Yersinia pestis CO92]	*	2.80778	1	1	1	9.47	3.18	1
CAL21805.1	A0A0H2W255		32.464	304	conserved hypothetical protein [Yersinia pestis CO92]	*	26.9737	4	4	4	5.52	12.86	4
CAL21806.1	Q8ZC18	rdgC	34.204	303	recombination associated protein RdgC [Yersinia pestis CO92]	0.771268	29.703	7	10	7	5.33	26.56	7	31.0231	6	6	6	5.33	23.42	6
CAL21807.1	Q8ZC17	ppnP	10.427	95	conserved hypothetical protein [Yersinia pestis CO92]	0.578451	41.0526	3	5	3	4.56	23.57	3	50.5263	4	4	4	4.56	13.78	4
CAL21815.1	Q8ZC09	proA	45.343	419	gamma-glutamyl phosphate reductase [Yersinia pestis CO92]	2.42949	37.2315	13	21	13	6.29	63.03	13	10.0239	4	4	4	6.29	9.34	4
CAL21816.1	Q8ZC08	proB	39.291	367	glutamate 5-kinase [Yersinia pestis CO92]	2.3138	17.9837	5	5	5	6.61	19.34	5	2.7248	1	1	1	6.61	2.95	1
CAL21818.1	Q8D170		47.007	415	conserved hypothetical protein [Yersinia pestis CO92]	*	14.4578	5	6	5	6.42	22.68	5
CAL21819.1	Q8ZC05	gpt	16.966	152	xanthine-guanine phosphoribosyltransferase [Yersinia pestis CO92]	*	34.8684	3	4	3	5.9	10.89	3
CAL21821.1	A0A0H2W248		58.545	534	putative carbohydrate-binding protein [Yersinia pestis CO92]	0.925521	4.49438	2	2	2	5.95	6.49	2	1.87266	1	1	1	5.95	3.25	1
CAL21824.1	A0A384LI20	pepD	52.993	486	aminoacyl-histidine dipeptidase [Yersinia pestis CO92]	1.01807	57.2016	19	44	19	5.71	151.27	19	42.3868	14	20	14	5.71	68.74	14
CAL21826.1	A0A384LHY7		35.003	315	putative exported protein [Yersinia pestis CO92]	0.23138	5.39683	1	1	1	7.18	4.94	1	11.4286	2	2	2	7.18	9.41	2
CAL21828.1	A0A384L512	apbE	37.476	340	thiamine biosynthesis lipoprotein [Yersinia pestis CO92]	0.99163	46.1765	10	15	10	5.21	45.75	10	25.5882	7	7	7	5.21	22.03	7
CAL21829.1	Q8ZBZ5	nqrF	45.455	407	NADH-uniquinone oxidoreductase subunit F [Yersinia pestis CO92]	0.859412	30.4668	11	13	11	5.08	40.58	11	19.1646	7	7	7	5.08	20.65	7
CAL21832.1	Q8ZBZ2	nqrC	29.067	266	Na+-translocating NADH-quinone reductase subunit C [Yersinia pestis CO92]	1.38828	36.8421	7	12	7	8.98	49.08	7	17.2932	3	4	3	8.98	14.75	3
CAL21833.1	Q8ZBZ1	nqrB	45.379	413	NADH-ubiquinone oxidoreductase subunit B [Yersinia pestis CO92]	0								4.35835	1	1	1	8.73	3.95	1
CAL21834.1	Q8ZBZ0	nqrA	49.016	447	NADH-ubiquinone oxidoreductase subunit A [Yersinia pestis CO92]	2.66087	37.3602	12	23	12	6.71	68.78	12	11.4094	4	4	4	6.71	7.94	4
CAL21836.1	A0A384KBG6		28.976	257	conserved hypothetical protein [Yersinia pestis CO92]	*	10.1167	2	2	2	8.37	6.36	2
CAL21837.1	Q8ZBY7	gmhA	20.987	193	phosphoheptose isomerase [Yersinia pestis CO92]	1.69679	38.8601	5	11	5	5.99	41.54	5	21.2435	3	3	3	5.99	6.27	3
CAL21838.1	Q8ZBY6	fadE	88.968	815	probable acyl-CoA dehydrogenase [Yersinia pestis CO92]	5.09037	23.1902	15	22	15	8.24	79.38	15	3.92638	2	2	2	8.24	8.21	2
CAL21839.1	A0A384LEE8		28.22	248	hypothetical protein YPO3245 [Yersinia pestis CO92]	*	10.0806	1	1	1	7.34		1
CAL21854.1	A0A384LD25		49.872	465	probable amidase [Yersinia pestis CO92]	*	4.94624	1	1	1	6.98	3.6	1
CAL21859.1	A0A384LCE1	emrR	19.949	170	MarR-family transcriptional regulatory protein [Yersinia pestis CO92]	*	28.8235	3	4	3	7.24	14.99	3
CAL21862.1	A0A384LCT1	yfiF	42.489	388	putative tRNA/rRNA methyltransferase [Yersinia pestis CO92]	*	33.2474	10	12	10	8.16	29.28	10
CAL21865.1	Q0WC16	yfiQ	96.783	880	putative acetyltransferase [Yersinia pestis CO92]	*	7.84091	4	4	4	6.76	15.99	4
CAL21866.1	Q0WC15	pss	52.492	452	CDP-diacylglycerol--serine O-phosphatidyltransferase [Yersinia pestis CO92]	*	32.9646	13	17	13	9.28	44.77	13
CAL21868.1	Q74X11	clpB	95.644	857	Clp ATPase [Yersinia pestis CO92]	0.702119	47.3746	30	44	30	5.82	164.57	30	37.4562	26	29	26	5.82	95.97	26
CAL21871.1	A0A384LI44	yfiO	27.502	243	putative lipoprotein [Yersinia pestis CO92]	3.70208	46.9136	10	16	10	8.02	49.03	10	11.5226	2	2	2	8.02	2.54	2
CAL21872.1	A0A384LL60	yfiA	13.403	120	putative sigma 54 modulation protein [Yersinia pestis CO92]	0.357588	75.8333	8	17	8	5.53	71.85	8	76.6667	9	22	9	5.53	91.77	9
CAL21877.1	A0A384LQ69	tyrA	42.195	373	T-protein [includes: chorismate mutase and prephenate dehydrogenase] [Yersinia pestis CO92]	0.257089	22.5201	5	5	5	5.69	12.51	5	27.0777	8	9	8	5.69	22.94	8
CAL21878.1	A0A384KVH1	aroF	39.072	356	phospho-2-dehydro-3-deoxyheptonate aldolase,tyr-sensitive [Yersinia pestis CO92]	0.925521	28.0899	6	8	6	6.24	27.34	6	19.6629	4	4	4	6.24	13.26	4
CAL21883.1	Q8ZBV0	rplS	13.09	115	50S ribosomal protein L19 [Yersinia pestis CO92]	5.09037	52.1739	6	22	6	10.58	66.55	6	20.8696	2	2	2	10.58	5.54	2
CAL21885.1	Q8ZBU8	rimM	20.754	182	16S rRNA processing protein [Yersinia pestis CO92]	0.462761	41.2088	6	7	6	4.96	20.83	6	48.3516	6	7	6	4.96	29.45	6
CAL21886.1	Q8ZBU7	rpsP	9.097	82	30S ribosomal protein S16 [Yersinia pestis CO92]	2.77656	58.5366	3	6	3	10.55	22.34	3	23.1707	1	1	1	10.55	3.62	1
CAL21887.1	Q0WBZ6	ffh	49.78	453	signal recognition particle protein [Yersinia pestis CO92]	10.1807	34.6578	13	22	13	9.6	80.47	13	4.41501	1	1	1	9.6		1
CAL21889.1	A0A384KX56	b2612	47.838	427	putative membrane protein [Yersinia pestis CO92]	*	2.57611	1	1	1	6.64	3.12	1
CAL21891.1	Q8ZBU3	luxS	19.396	171	autoinducer-2 production protein [Yersinia pestis CO92]	0.605148	42.6901	6	17	6	5.72	53.66	6	47.3684	8	13	8	5.72	33.65	8
CAL21894.1	A0A384KQ75	yqaB	20.973	188	putative hydrolase [Yersinia pestis CO92]	0.462761	58.5106	7	9	7	5.25	26.12	7	68.617	8	9	8	5.25	24.4	8
CAL21895.1	P63876	csrA	6.853	61	carbon storage regulator [Yersinia pestis CO92]	0.154254	19.6721	1	1	1	8.62		1	40.9836	3	3	3	8.62	6.25	3
CAL21896.1	Q8ZBT8	alaS	96.331	875	alanyl-tRNA synthetase [Yersinia pestis CO92]	0.925521	60.3429	35	60	35	5.76	227.3	35	40.2286	24	30	24	5.76	105.86	24
CAL21898.1	P37858	recA	37.886	356	RecA protein [Yersinia pestis CO92]	1.1747	55.3371	14	33	14	5.24	115.39	14	36.7978	9	13	9	5.24	44.34	9
CAL21899.1	A0A384KQA9		17.104	162	putative competence-damaged protein [Yersinia pestis CO92]	*	11.1111	2	3	2	6.79	7.06	2
CAL21901.1	A0A384L5X6		33.813	314	putative transcriptional regulatory protein [Yersinia pestis CO92]	*	7.32484	2	2	2	5.49	2.89	2
CAL21910.1	Q9X6B0	katG	81.365	737	catalase-peroxidase [Yersinia pestis CO92]	0.669785	64.4505	45	110	45	7.34	412.24	45	57.1235	39	76	39	7.34	244.76	39
CAL21911.1	Q9X6B1	cybC1	14.192	127	putative cytochrome B562 [Yersinia pestis CO92]	0.308507	21.2598	2	2	2	7.34	5.95	2	19.685	3	3	3	7.34	7.65	3
CAL21917.1	Q0WBW6	araD	25.235	231	L-ribulose-5-phosphate 4-epimerase [Yersinia pestis CO92]	*	14.2857	2	2	2	6.11	7.22	2
CAL21919.1	A0A384L3M8		39.648	367	putative sugar ABC transporter, periplasmic protein [Yersinia pestis CO92]	0								5.17711	2	2	1	6.71	4.78	2
CAL21926.1	A0A384KE37	fumA	60.131	547	fumarate hydratase, class I [Yersinia pestis CO92]	0.81873	41.1335	13	23	13	6.44	94.5	13	34.3693	12	13	12	6.44	47.48	12
CAL21928.1	A0A384KR24	map	28.277	261	methionine aminopeptidase [Yersinia pestis CO92]	0.771268	27.5862	4	5	4	6.1	20.75	4	16.8582	3	3	3	6.1	9.49	3
CAL21937.1	A0A384KXE1		35.174	319	transcriptional regulatory protein [Yersinia pestis CO92]	*	13.1661	3	3	3	6.46	7.18	3
CAL21939.1	A0A384KZM8	dhaK	35.451	333	putative dihydroxyacetone kinase [Yersinia pestis CO92]	*	3.6036	1	1	1	5.4		1
CAL21941.1	A0A384LBN3	ydjJ	40.365	371	putative Zinc-binding dehydrogenase [Yersinia pestis CO92]	*	25.0674	9	12	9	5.58	26.62	9
CAL21943.1	Q8ZBQ3	mutS	94.814	851	DNA mismatch repair protein MutS [Yersinia pestis CO92]	*	20.4465	10	12	10	6.02	38.83	10
CAL21944.1	Q7CKC7	appR	38.214	332	RNA polymerase sigma factor RpoS [Yersinia pestis CO92]	0.751986	36.4458	7	13	6	4.86	52.99	7	23.1928	6	8	5	4.86	32.72	6
CAL21945.1	Q7CKC8	nlpD	34.825	333	lipoprotein [Yersinia pestis CO92]	1.29573	29.4294	8	14	8	9.5	52.9	8	13.2132	4	5	4	9.5	16.56	4
CAL21946.1	Q8ZBQ0	pcm	23.432	208	protein-L-isoaspartate O-methyltransferase [Yersinia pestis CO92]	0.925521	11.0577	2	2	2	6.89	2.91	2	4.80769	1	1	1	6.89		1
CAL21947.1	Q8ZBP9	surE	27.231	254	stationary-phase survival protein [Yersinia pestis CO92]	*	5.51181	1	1	1	5.27	2.94	1
CAL21948.1	Q8ZBP8	truD	39.144	349	conserved hypothetical protein [Yersinia pestis CO92]	*	16.9054	5	6	5	6.2	16.04	5
CAL21954.1	Q8ZBP2	cysN	53.07	478	sulfate adenylyltransferase subunit 1 [Yersinia pestis CO92]	0								3.76569	1	1	1	5.29	1.83	1
CAL21960.1	Q8ZBN7	cysI	64.076	576	sulfite reductase [NADPH] hemoprotein beta-component [Yersinia pestis CO92]	*	8.50694	3	3	3	7.64	7.12	3
CAL21963.1	Q0WBS2	queE	25.015	223	conserved hypothetical protein [Yersinia pestis CO92]	1.38828	9.86547	2	3	2	5.86	7.44	2	3.58744	1	1	1	5.86	2.1	1
CAL21964.1	A0A384KRV4	sodC	20.675	201	superoxide dismutase [Cu-Zn] precursor [Yersinia pestis CO92]	0.138828	18.408	2	3	2	7.66	11.34	2	29.8507	4	10	4	7.66	29.37	4
CAL21965.1	Q8ZBN2	eno	45.469	431	enolase [Yersinia pestis CO92]	1.09263	73.7819	25	85	25	5.31	323.46	25	62.645	18	36	18	5.31	120.51	18
CAL21966.1	Q8ZBN1	pyrG	60.363	545	CTP synthase [Yersinia pestis CO92]	2.14027	48.8073	22	37	22	5.83	123.46	22	15.4128	7	8	7	5.83	19.15	7
CAL21969.1	Q0WBR6	relA	84.318	744	GTP pyrophosphokinase [Yersinia pestis CO92]	9.71797	32.6613	18	21	18	6.46	58.7	18	2.28495	1	1	1	6.46		1
CAL21971.1	A0A384L498	degP	49.867	481	global stress requirement protein GsrA [Yersinia pestis CO92]	0.451742	49.6881	18	41	18	8.73	160.93	18	53.4304	22	42	22	8.73	163.33	22
CAL21973.1	Q7CKD4	mtnN	24.609	233	MTA/SAH nucleosidase [Yersinia pestis CO92]	1.85104	16.7382	3	4	3	4.93	15.61	3	6.43777	1	1	1	4.93	2.14	1
CAL21976.1	Q0WBQ9	erpA	12.269	114	conserved hypothetical protein [Yersinia pestis CO92]	0.462761	7.89474	1	1	1	4.48	2.61	1	10.5263	1	1	1	4.48	4.2	1
CAL21977.1	Q8ZBM0	clcA	50.847	478	putative chloride channel protein [Yersinia pestis CO92]	*	4.08163	1	1	1	8.91	4.6	1
CAL21978.1	Q8ZBL9	hemL	45.794	426	glutamate-1-semialdehyde 2,1-aminomutase [Yersinia pestis CO92]	0.694141	29.8122	8	15	8	5.33	64	8	28.4038	8	10	8	5.33	41.62	8
CAL21981.1	A0A384LCY5	fhuC	28.753	264	ferrichrome transport ATP-binding protein FhuC [Yersinia pestis CO92]	*	16.2879	2	2	2	7.01	5.5	2
CAL21982.1	A0A384LBB8	b0149	91.816	824	penicillin-binding protein 1B [Yersinia pestis CO92]	6.01589	24.5146	13	13	13	8.95	50.22	13	1.82039	1	1	1	8.95	2.85	1
CAL21983.1	Q0WBQ2	hrpB	91.983	828	ATP-dependent helicase [Yersinia pestis CO92]	*	2.17391	1	1	1	7.09	4.35	1
CAL21984.1	A0A384KFU9	ligT	21.112	191	putative 2'-5' RNA ligase [Yersinia pestis CO92]	*	5.2356	1	1	1	9.79	3.77	1
CAL21986.1	A0A384KT42	dksA	17.385	151	DnaK suppressor protein homologue [Yersinia pestis CO92]	0.138828	24.5033	3	3	3	5.22	11.04	3	44.3709	7	10	7	5.22	35.28	7
CAL21988.1	Q0WBP7	pcnB	51.075	440	poly(A) polymerase [Yersinia pestis CO92]	*	32.9545	12	14	12	9.52	43.8	12
CAL21989.1	A0A0H2W2M8	folK	17.97	159	2-amino-4-hydroxy-6-hydroxymethyldihydropteridin e pyrophosphokinase [Yersinia pestis CO92]	*	5.66038	1	1	1	7.39	2.22	1
CAL21990.1	Q8ZBK8	panB	28.699	265	3-methyl-2-oxobutanoate hydroxymethyltransferase [Yersinia pestis CO92]	*	24.0602	4	5	4	5.74	14.31	4
CAL21991.1	Q8ZBK7	panC	31.772	284	pantoate--beta-alanine ligase [Yersinia pestis CO92]	0.859412	31.6901	7	13	7	5.69	53.95	7	22.8873	5	7	5	5.69	29.5	5
CAL21992.1	Q8ZBK6	panD	13.906	126	aspartate 1-decarboxylase precursor [Yersinia pestis CO92]	0								7.93651	1	1	1	7.83	3.06	1
CAL21995.1	Q0WBP0	yadG	34.448	308	putative ABC transporter, ATP-binding protein [Yersinia pestis CO92]	*	4.22078	1	1	1	6.58	3.07	1
CAL21996.1	A0A384LG04	yadF	24.871	220	putative carbonic anhydrase [Yersinia pestis CO92]	0.832969	30.9091	6	9	6	6.37	27.52	6	29.0909	5	5	5	6.37	12.08	5
CAL21997.1	Q0WBN8	b0125	20.204	178	hypoxanthine phosphoribosyltransferase [Yersinia pestis CO92]	0.462761	7.86517	1	1	1	5.31	2.56	1	4.49438	1	1	1	5.31	2.55	1
CAL22000.1	Q8ZBJ8	speE	33.166	296	spermidine synthase [Yersinia pestis CO92]	1.23403	35.1351	6	8	6	5.01	31.87	6	17.2297	3	3	3	5.01	10.41	3
CAL22001.1	Q8ZBJ7	speD	30.293	264	S-adenosylmethionine decarboxylase proenzyme [Yersinia pestis CO92]	2.3138	20.8333	3	5	3	5.38	22.22	3	7.95455	1	1	1	5.38	6.1	1
CAL22003.1	Q8ZBJ5		13.772	119	conserved hypothetical protein [Yersinia pestis CO92]	0.462761	10.084	1	2	1	4.41	5.06	1	13.4454	2	2	2	4.41	4.68	2
CAL22004.1	A0A0H2W250	acnB	93.453	865	aconitate hydratase 2 [Yersinia pestis CO92]	2.09895	71.4451	49	127	49	5.29	477.68	49	33.8728	22	28	22	5.29	89.71	22
CAL22006.1	A0A384K8A4	lpd	50.666	475	dihydrolipoamide dehydrogenase component of pyruvate dehydrogenase complex [Yersinia pestis CO92]	1.66924	61.6842	24	101	24	6.11	400.57	24	45.2632	16	28	16	6.11	108.81	16
CAL22007.1	A0A384L3Y9	aceF	53.949	509	dihydrolipoamide acetyltransferase component of pyruvate dehydrogenase complex [Yersinia pestis CO92]	5.24462	42.8291	18	34	18	5.41	106.85	18	8.05501	3	3	3	5.41	6.42	3
CAL22008.1	A0A384KQH8	aceE	99.615	887	pyruvate dehydrogenase E1 component [Yersinia pestis CO92]	1.00265	58.5118	43	91	43	5.69	330.69	43	47.3506	33	42	33	5.69	139.47	33
CAL22009.1	A0A384LA31	aceC	29.409	254	pyruvate dehydrogenase complex repressor [Yersinia pestis CO92]	*	27.1654	5	8	5	6.46	29.68	5
CAL22011.1	A0A384KFD8	ampE	32.313	284	putative membrane-bound sensory transducer in beta-lactamase regulation [Yersinia pestis CO92]	*	14.0845	2	3	2	9.26	7.12	2
CAL22013.1	A0A384K9F9	nadC	32.953	302	nicotinate-nucleotide pyrophosphorylase [carboxylating] [Yersinia pestis CO92]	1.50397	40.0662	8	13	8	5.39	39.86	8	10.596	3	4	3	5.39	6.95	3
CAL22017.1	Q8ZBI2	guaC	37.492	347	GMP reductase [Yersinia pestis CO92]	3.4707	70.0288	15	30	15	7.44	109.71	15	12.3919	4	4	4	7.44	6.98	4
CAL22019.1	Q8ZBI0	coaE	22.506	206	conserved hypothetical protein [Yersinia pestis CO92]	0.277656	21.3592	3	3	3	6.64	8.75	3	33.0097	5	5	5	6.64	14.76	5
CAL22020.1	Q8ZBH9	zapD	28.427	250	conserved hypothetical protein [Yersinia pestis CO92]	2.3138	37.6	7	10	7	7.47	37.37	7	8	2	2	2	7.47	3.7	2
CAL22021.1	Q8ZBH8	yacG	7.9	68	conserved hypothetical protein [Yersinia pestis CO92]	*	22.0588	1	1	1	4.41	4.51	1
CAL22026.1	A0A384L986		73.564	636	conserved hypothetical protein [Yersinia pestis CO92]	*	1.25786	1	1	1	6.19	1.74	1
CAL22028.1	A0A384KLX7		39.481	358	putative membrane protein [Yersinia pestis CO92]	*	3.35196	1	1	1	8.78		1
CAL22029.1	A0A384LLZ3		39.855	364	putative membrane protein [Yersinia pestis CO92]	1.85104	14.2857	4	4	4	9.73	13.26	4	2.74725	1	1	1	9.73	3.62	1
CAL22030.1	Q8ZBH3	pepA	54.797	503	cytosol aminopeptidase [Yersinia pestis CO92]	0.624727	47.5149	16	27	16	7.44	110.45	16	48.9066	17	20	17	7.44	77.95	17
CAL22031.1	A0A0H2W3E4	holC	16.875	149	DNA polymerase III, chi subunit [Yersinia pestis CO92]	0.23138	22.8188	3	3	3	6.09	7.96	3	52.349	6	6	6	6.09	18.86	6
CAL22032.1	Q8ZBH1	valS	109.566	965	valyl-tRNA synthetase [Yersinia pestis CO92]	6.47865	20.6218	13	14	13	5.49	37.04	13	1.24352	1	1	1	5.49	3.4	1
CAL22036.1	A0A384KCT2		16.676	152	conserved hypothetical protein [Yersinia pestis CO92]	0.462761	17.7632	2	2	2	5.95	5.49	2	17.7632	2	2	2	5.95	5.85	2
CAL22040.1	A0A384LBX1		32.019	292	putative ABC transporter transporter, ATP-binding protein [Yersinia pestis CO92]	0								4.79452	1	1	1	6.68	4.11	1
CAL22042.1	Q0WBJ5	nrdD	80.039	712	anaerobic ribonucleoside-triphosphate reductase [Yersinia pestis CO92]	*	4.49438	3	4	3	6.65	11.83	3
CAL22054.1	A0A0H2W0Z6		23.147	212	conserved hypothetical protein [Yersinia pestis CO92]	*	7.54717	1	2	1	10.43	8.84	1
CAL22060.1	Q0WBH7		48.191	437	putative sugar binding protein [Yersinia pestis CO92]	0.0925521	4.34783	1	1	1	6.65	4.2	1	18.9931	5	5	5	6.65	20.26	5
CAL22064.1	A0A384LKI7		18.365	168	putative acetyltransferase [Yersinia pestis CO92]	0.462761	18.4524	3	5	3	4.51	11.84	3	32.7381	5	5	5	4.51	8.56	5
CAL22071.1	A0A384K8G0		40.942	386	multidrug efflux protein [Yersinia pestis CO92]	0.462761	2.33161	1	2	1	5.99	7.63	1	2.33161	1	2	1	5.99	7.36	1
CAL22072.1	A0A384KG78		38.38	351	conserved hypothetical protein [Yersinia pestis CO92]	0.462761	7.69231	2	2	2	6.46	2.44	2	6.55271	2	2	2	6.46	7	2
CAL22076.1	Q0WBG1	csdA	73.341	664	cold-shock dead-box protein A [Yersinia pestis CO92]	*	23.6446	11	17	11	8.94	58.15	11
CAL22077.1	Q7CKI5	nlpI	33.741	294	lipoprotein NlpI [Yersinia pestis CO92]	*	11.2245	3	3	3	4.87	5.78	3
CAL22078.1	Q0WBF9	pnp	76.196	705	polyribonucleotide nucleotidyltransferase [Yersinia pestis CO92]	1.49717	57.4468	32	55	32	5.21	194.87	32	25.1064	14	17	14	5.21	57.57	14
CAL22081.1	Q8ZBC5	rpsO	10.14	89	30S ribosomal protein S15 [Yersinia pestis CO92]	0.694141	16.8539	3	3	3	10.65	6.34	3	15.7303	2	2	2	10.65	1.99	2
CAL22082.1	Q8ZBC4	truB	35.812	324	tRNA pseudouridine synthase B [Yersinia pestis CO92]	*	5.55556	1	1	1	5.97	3.04	1
CAL22083.1	Q8ZBC3	rbfA	15.263	136	ribosome-binding factor A [Yersinia pestis CO92]	1.85104	39.7059	4	4	4	6.83	13.45	4	5.88235	1	1	1	6.83	2.88	1
CAL22084.1	Q8ZBC2	i*B	97.567	892	translation initiation factor IF2-2 [Yersinia pestis CO92]	2.3138	51.2443	36	70	36	6.13	229.73	36	21.6063	14	14	14	6.13	39.31	14
CAL22085.1	A0A384KVZ4	nusA	54.709	495	N utilization substance protein A [Yersinia pestis CO92]	0.56122	58.7879	27	57	27	4.65	207.98	27	62.2222	28	47	28	4.65	159.1	28
CAL22086.1	Q8ZBC0	rimP	16.871	152	conserved hypothetical protein [Yersinia pestis CO92]	0								23.6842	2	2	2	4.75	5.88	2
CAL22087.1	A0A384L3B5	secG	11.63	111	protein-export membrane protein [Yersinia pestis CO92]	1.85104	27.9279	3	4	3	5.11	15.87	3	27.9279	1	1	1	5.11	3.82	1
CAL22088.1	Q8ZBB8	glmM	47.898	446	probable phosphoglucomutase/phosphomannomutase [Yersinia pestis CO92]	1.5205	51.3453	17	23	17	5.66	75.35	17	22.1973	7	7	7	5.66	19.22	7
CAL22089.1	A0A384KP04	dhpS	29.999	277	dihydropteroate synthase [Yersinia pestis CO92]	1.85104	15.5235	3	4	3	6.52	8.1	3	6.85921	1	1	1	6.52		1
CAL22090.1	A0A384KS70	ftsH	70.805	644	cell division protein [Yersinia pestis CO92]	0.711939	46.118	23	40	23	6.15	145.53	23	41.6149	20	26	20	6.15	87.96	20
CAL22091.1	Q8ZBB5	rlmE	23.409	209	ribosomal RNA large subunit methyltransferase J [Yersinia pestis CO92]	*	18.1818	2	2	2	9.36	6.19	2
CAL22093.1	Q8ZBB3	greA	17.778	158	transcription elongation factor [Yersinia pestis CO92]	0.277656	38.6076	5	6	5	4.98	23.24	5	57.5949	8	10	8	4.98	33.27	8
CAL22094.1	A0A0H2W1R1	dacB	52.177	482	penicillin-binding protein 4 precursor [Yersinia pestis CO92]	*	5.39419	2	2	2	8.92	7.21	2
CAL22095.1	A0A384LG34	basR	24.819	220	two-component system response regulator [Yersinia pestis CO92]	0								5.45455	1	1	1	5.48	3.86	1
CAL22097.1	Q7CKJ6	obg	43.148	390	putative GTP-binding protein [Yersinia pestis CO92]	0.99163	36.9231	9	15	9	4.82	51.77	9	23.8462	6	7	6	4.82	20.67	6
CAL22099.1	Q8ZBA7	rpmA	9.124	85	50S ribosomal protein L27 [Yersinia pestis CO92]	*	25.8824	2	3	2	10.39	11.27	2
CAL22100.1	Q0WBD7	rplU	11.644	103	50S ribosomal protein L21 [Yersinia pestis CO92]	*	22.3301	2	4	2	9.85	9.11	2
CAL22101.1	A0A384KP52	cel	35.312	323	octaprenyl-diphosphate synthase [Yersinia pestis CO92]	1.38828	21.3622	4	6	4	5.14	21.55	4	11.4551	2	2	2	5.14	6.04	2
CAL22104.1	P61892	mdh	32.625	312	malate dehydrogenase [Yersinia pestis CO92]	0.809831	75	18	77	18	5.73	326.07	18	76.9231	19	44	19	5.73	191.07	19
CAL22105.1	Q8ZBA2	argR	17.124	156	arginine repressor [Yersinia pestis CO92]	0.462761	12.8205	1	2	1	5.63	9.28	1	17.9487	2	2	2	5.63	5.61	2
CAL22107.1	A0A384LII3	mpl	50.107	460	UDP-N-acetylmuramate:L-alanyl-gamma-D-glutamyl-m e so-diaminopimelate ligase [Yersinia pestis CO92]	0.694141	20.6522	7	9	7	5.78	23.45	7	12.6087	5	6	5	5.78	16.21	5
CAL22108.1	Q0WBC9	fbp	36.996	337	fructose-1,6-bisphosphatase [Yersinia pestis CO92]	1.61966	54.5994	12	21	12	6.06	69.15	12	24.0356	5	6	5	6.06	17.96	5
CAL22109.1	Q8ZB98	ppa	19.614	175	inorganic pyrophosphatase [Yersinia pestis CO92]	2.3138	38.2857	6	10	6	5.07	32.19	6	9.71429	2	2	2	5.07	5.2	2
CAL22110.1	A0A384KUD9		13.875	118	conserved hypothetical protein [Yersinia pestis CO92]	0.462761	6.77966	1	2	1	6.68	3.9	1	13.5593	2	2	2	6.68	3.74	2
CAL22111.1	Q0WBC6		139.865	1305	putative exported protein [Yersinia pestis CO92]	5.09037	15.1724	11	11	11	7.53	34.76	11	2.60536	1	1	1	7.53	2.99	1
CAL22112.1	Q0WBC5		64.405	578	putative exported protein [Yersinia pestis CO92]	*	4.49827	2	2	2	6.83	6.58	2
CAL22113.1	Q8ZB94	msrA	23.434	212	peptide methionine sulfoxide reductase [Yersinia pestis CO92]	0.925521	20.7547	2	2	2	5.97	2.71	2	7.54717	1	1	1	5.97		1
CAL22114.1	A0A384KXD1		49.237	443	putative membrane protein [Yersinia pestis CO92]	*	6.99774	2	3	2	4.97	9.6	2
CAL22116.1	A0A384LFZ0		20.887	187	putative exported protein [Yersinia pestis CO92]	0.925521	22.4599	2	2	2	9.17	6.65	2	11.7647	1	1	1	9.17	4.93	1
CAL22117.1	A0A384KEQ0	amtA	27.245	247	inositol monophosphatase family protein [Yersinia pestis CO92]	0.694141	15.3846	3	3	3	5.31	5.64	3	12.1457	2	2	2	5.31	6.51	2
CAL22120.1	A0A0H2W363	fklB	22.426	206	FKBP-type peptidyl-prolyl cis-trans isomerase [Yersinia pestis CO92]	0.34707	19.4175	2	3	2	4.82	12.26	2	33.0097	4	4	4	4.82	11.76	4
CAL22122.1	A0A384K9J1		16.728	151	putative exported protein [Yersinia pestis CO92]	0								5.96026	1	1	1	5.03	2.49	1
CAL22124.1	Q8ZB84	rplI	15.861	150	50S ribosomal protein L9 [Yersinia pestis CO92]	0.249179	72	9	14	9	6.8	49.79	9	85.3333	12	26	12	6.8	88.27	12
CAL22125.1	Q8ZB83	rpsR	8.989	75	30S ribosomal protein S18 [Yersinia pestis CO92]	*	48	3	11	3	10.42	17.31	3
CAL22127.1	Q8ZB81	rpsF	15.008	130	30S ribosomal protein S6 [Yersinia pestis CO92]	0.227459	81.5385	9	29	9	5.53	108.46	9	90	15	59	15	5.53	198.69	15
CAL22133.1	A0A384KNY6		33.298	297	lysR-family transcriptional regulatory protein [Yersinia pestis CO92]	*	13.8047	2	2	2	8.12	7.39	2
CAL22135.1	A0A384KI82	rsmI	32.963	299	putative tetrapyrrole methylase [Yersinia pestis CO92]	0.385634	31.4381	5	5	5	6.19	18.42	5	32.7759	6	6	6	6.19	14.5	6
CAL22136.1	A0A384KHH7	lpoA	70.212	657	putative exported protein [Yersinia pestis CO92]	0.462761	8.82801	4	4	4	5.03	15.79	4	7.91476	4	4	4	5.03	12.91	4
CAL22138.1	Q8ZB74	diaA	20.938	196	probable phosphosugar isomerase [Yersinia pestis CO92]	0.925521	32.6531	3	4	3	5.33	12.99	3	7.65306	1	2	1	5.33	8.98	1
CAL22139.1	A0A384KYR4		20.215	191	putative exported protein [Yersinia pestis CO92]	1.2103	63.8743	8	34	8	9.17	131.87	8	63.8743	8	13	8	9.17	53.13	8
CAL22141.1	A0A384KJV2	elb2	22.897	217	enhancing lycopene biosynthesis protein 2 [Yersinia pestis CO92]	0.694141	47.0046	6	12	6	4.91	49.99	6	67.7419	7	8	7	4.91	28.9	7
CAL22143.1	A0A384KVQ8	arcB	87.901	778	aerobic respiration control sensor/response regulatory protein [Yersinia pestis CO92]	2.77656	8.22622	5	6	5	5.54	21.92	5	0.899743	1	1	1	5.54	2.39	1
CAL22147.1	Q0WB92		17.047	161	putative exported protein [Yersinia pestis CO92]	0.0661087	9.31677	1	1	1	8.76	2.99	1	34.7826	5	7	5	8.76	25.34	5
CAL22148.1	A0A384KQ70	sspB	18.86	171	putative stringent starvation protein B [Yersinia pestis CO92]	0.0925521	7.60234	1	1	1	4.61	3.69	1	26.3158	4	5	4	4.61	14.38	4
CAL22149.1	A0A384KMD8	pog	24.525	213	putative stringent starvation protein A [Yersinia pestis CO92]	1.18996	57.277	11	18	11	5.22	46.71	11	30.5164	6	7	6	5.22	18.7	6
CAL22150.1	Q8ZB62	rpsI	14.769	130	30S ribosomal protein S9 [Yersinia pestis CO92]	5.78451	43.8462	7	25	7	10.8	75.49	7	15.3846	2	2	2	10.8	6.52	2
CAL22151.1	Q0WB88	rplM	16.032	142	50S ribosomal protein L13 [Yersinia pestis CO92]	4.47335	63.3803	11	29	11	9.88	68.43	11	19.7183	3	3	3	9.88	7.03	3
CAL22153.1	A0A384L3N9		15.485	134	putative membrane protein [Yersinia pestis CO92]	0.879245	67.1642	7	19	7	5.9	65.95	7	67.1642	6	10	6	5.9	29.5	6
CAL22154.1	A0A384KSM1	degQ	47.399	457	protease [Yersinia pestis CO92]	0.294484	51.6411	18	35	18	8.16	126.26	18	59.7374	23	55	23	8.16	202.44	23
CAL22156.1	A0A384LFU1	degS	38.373	362	protease [Yersinia pestis CO92]	*	3.03867	1	1	1	6.57	2.82	1
CAL22157.1	Q8ZB56	murA	44.845	420	UDP-N-acetylglucosamine 1-carboxyvinyltransferase [Yersinia pestis CO92]	0.694141	25.9524	6	9	6	5.96	41.5	6	18.5714	6	6	6	5.96	18.17	6
CAL22158.1	A0A384L5J1		9.962	87	BolA-like protein [Yersinia pestis CO92]	0.462761	10.3448	1	1	1	6.28	2.25	1	10.3448	1	1	1	6.28	1.93	1
CAL22159.1	Q0WB80		11.35	100	putative anti-sigma B factor antagonist [Yersinia pestis CO92]	0.289225	53	4	5	4	4.92	15.17	4	53	4	8	4	4.92	27.56	4
CAL22160.1	A0A384LIR6	yrbC	23.409	207	putative exported protein [Yersinia pestis CO92]	*	7.72947	1	1	1	9.29	3.67	1
CAL22161.1	A0A384LB99	yrbD	19.796	185	putative membrane protein [Yersinia pestis CO92]	0.617014	36.7568	4	8	4	5.87	34.21	4	43.2432	5	6	5	5.87	25.25	5
CAL22162.1	A0A384KED2	yrbE	27.883	260	putative membrane protein [Yersinia pestis CO92]	*	6.15385	1	1	1	9.5	2.28	1
CAL22163.1	A0A384LBM9	yrbF	29.911	272	putative ABC transporter ATP-binding protein [Yersinia pestis CO92]	*	8.82353	2	2	2	5.5	6.94	2
CAL22165.1	Q8D1Q8	kdsD	35.062	328	conserved hypothetical protein [Yersinia pestis CO92]	0.694141	19.2073	5	6	5	6.07	16.79	5	16.4634	4	4	4	6.07	11.88	4
CAL22166.1	Q8ZB47	kdsC	20.299	187	conserved hypothetical protein [Yersinia pestis CO92]	*	13.369	1	1	1	5.08	3.24	1
CAL22167.1	A0A384KJ22	yrbK	20.901	187	putative exported protein [Yersinia pestis CO92]	0.462761	6.41711	1	1	1	5.64	3.72	1	6.41711	1	1	1	5.64	4.21	1
CAL22168.1	A0A384KAK3	lptA	19.794	181	conserved hypothetical protein [Yersinia pestis CO92]	0.0771268	6.62983	1	1	1	9.01		1	61.326	6	6	6	9.01	8.99	6
CAL22169.1	Q0WB70	yhbG	26.927	241	probable ABC transporter ATP-binding protein [Yersinia pestis CO92]	0.925521	52.6971	11	14	11	6.44	38.1	11	42.3237	7	7	7	6.44	16.25	7
CAL22170.1	A0A384LA61	gl*	53.639	477	RNA polymerase sigma-54 factor [Yersinia pestis CO92]	0.462761	2.72537	1	1	1	4.77	4.89	1	2.72537	1	1	1	4.77	4.33	1
CAL22172.1	A0A384LLU2	ptsN	17.497	160	nitrogen regulatory IIA protein [Yersinia pestis CO92]	0.771268	33.75	4	5	4	6.18	15.7	4	18.125	3	3	3	6.18	7.99	3
CAL22173.1	Q8ZB41	rapZ	32.533	284	conserved hypothetical protein [Yersinia pestis CO92]	*	26.0563	5	6	5	7.02	21.18	5
CAL22175.1	Q8ZB39	pyrB	34.559	311	aspartate carbamoyltransferase catalytic subunit [Yersinia pestis CO92]	0.185104	31.5113	7	8	7	6.07	29.36	7	45.9807	15	20	15	6.07	55.09	15
CAL22176.1	Q8ZB38	pyrI	17.337	154	aspartate carbamoyltransferase regulatory chain [Yersinia pestis CO92]	1.61966	49.3506	7	7	7	7.33	13.36	7	11.039	2	2	2	7.33	5.75	2
CAL22177.1	A0A384KKS3		13.738	128	conserved hypothetical protein [Yersinia pestis CO92]	0.565596	67.9688	5	11	5	7.18	38.14	5	68.75	6	9	6	7.18	28.78	6
CAL22198.1	A0A384KEP5		18.313	161	conserved hypothetical protein [Yersinia pestis CO92]	0								14.9068	1	1	1	4.64		1
CAL22200.1	A0A384LC95		15.529	135	putative transcriptional regulatory protein [Yersinia pestis CO92]	*	5.92593	1	1	1	7.43		1
CAL22204.1	A0A384LJF8		30.592	264	conserved hypothetical protein [Yersinia pestis CO92]	0.462761	7.57576	1	1	1	5		1	2.27273	1	1	1	5	1.87	1
CAL22205.1	A0A384KX85		33.185	299	hypothetical protein YPO3617 [Yersinia pestis CO92]	*	4.01338	1	1	1	5.76	2.4	1
CAL22206.1	A0A384L9C4		42.806	376	putative oxidoreductase [Yersinia pestis CO92]	0.462761	4.25532	1	1	1	6.28	4.21	1	2.65957	1	1	1	6.28	3.36	1
CAL22209.1	A0A384KC21	rbsK	33.255	310	probable carbohydrate kinase [Yersinia pestis CO92]	0.925521	9.35484	2	2	2	4.53	7.8	2	3.22581	1	1	1	4.53	2.98	1
CAL22217.1	A0A0H2W884	yjcD	46.248	451	putative xanthine/uracil permease [Yersinia pestis CO92]	1.38828	6.20843	2	3	2	6.14	7.47	2	4.43459	1	1	1	6.14	2.96	1
CAL22218.1	Q0WB23	yjcE	59.937	549	putative putative Na(+)/H(+) exchanger protein [Yersinia pestis CO92]	*	8.74317	4	4	4	7.59	17.77	4
CAL22221.1	A0A384KRV5		38.419	352	putative periplasmic binding protein [Yersinia pestis CO92]	0.29227	37.2159	9	12	9	8.22	53.46	9	57.3864	17	19	16	8.22	61.99	17
CAL22222.1	A0A384LGR5		54.929	498	ABC transporter ATP binding protein [Yersinia pestis CO92]	*	9.63855	4	4	4	7.15	9.64	4
CAL22225.1	A0A384KSK1		59.461	545	putative carbohydrate kinase [Yersinia pestis CO92]	*	14.4954	6	10	6	6.61	31.28	6
CAL22227.1	A0A384KXR8	yghU	32.126	284	putative glutathione S-transferase [Yersinia pestis CO92]	0.277656	11.6197	2	3	2	6.46	14.25	2	23.9437	4	5	4	6.46	20.54	4
CAL22231.1	O34279	cspa2	7.466	70	major cold shock protein Cspa2 [Yersinia pestis CO92]	0.308507	17.1429	1	4	1	5.24	13.48	1	17.1429	1	6	1	5.24	20.03	1
CAL22232.1	A0A384KRC1	cspa1	7.482	70	major cold shock protein Cspa1 [Yersinia pestis CO92]	0.308507	17.1429	1	4	1	5.24	13.48	1	17.1429	1	6	1	5.24	20.03	1
CAL22234.1	Q0WB07	pcp	15.212	155	outer membrane lipoprotein [Yersinia pestis CO92]	0.925521	16.7742	2	2	2	11.11	7.64	2	10.9677	1	1	1	11.11	4.72	1
CAL22235.1	A0A384LB91		30.924	275	conserved hypothetical protein [Yersinia pestis CO92]	*	7.63636	1	2	1	6.67	7.82	1
CAL22236.1	A0A0H2WA10		32.14	296	putative 2-hydroxy-3-oxopropionate reductase [Yersinia pestis CO92]	1.50397	44.5946	8	13	8	5.67	48.58	8	20.9459	4	4	4	5.67	13.26	4
CAL22237.1	A0A384L616		14.584	131	putative gamma carboxymuconolactone decarboxylase [Yersinia pestis CO92]	2.3138	50.3817	3	5	3	6.68	17.7	3	15.2672	1	1	1	6.68	4.82	1
CAL22240.1	A0A384L484		17.947	158	hypothetical protein YPO3652 [Yersinia pestis CO92]	0								7.59494	1	1	1	5.03		1
CAL22244.1	Q8ZAX6	prmA	31.848	293	ribosomal protein L11 methyltransferase [Yersinia pestis CO92]	1.85104	14.6758	3	4	3	4.67	13.82	3	5.11945	1	1	1	4.67	3.78	1
CAL22247.1	A0A384L0V0	accC	49.595	449	biotin carboxylase [Yersinia pestis CO92]	0.740417	39.6437	15	24	15	6.84	82.6	15	35.412	14	15	14	6.84	41.06	14
CAL22248.1	Q0WAZ3	accB	16.389	154	biotin carboxyl carrier protein of acetyl-CoA carboxylase [Yersinia pestis CO92]	0.173535	14.2857	2	3	2	4.61	9.99	2	42.2078	4	8	4	4.61	30.66	4
CAL22251.1	Q8ZAW9	msrP	40.979	366	conserved hypothetical protein [Yersinia pestis CO92]	*	7.65027	2	2	2	9.19	6.78	2
CAL22254.1	A0A0H2W9J4	envB	36.901	347	rod shape-determining protein MreB [Yersinia pestis CO92]	2.0053	48.9914	15	26	15	5.26	90.88	15	18.1556	5	6	5	5.26	24.62	5
CAL22257.1	P58636		21.357	197	putative inhibitor of septum formation [Yersinia pestis CO92]	0.462761	9.64467	1	1	1	6.64	4.24	1	7.1066	1	1	1	6.64	4.8	1
CAL22258.1	A0A384L9M2	cafA	55.245	489	ribonuclease G [Yersinia pestis CO92]	1.85104	13.0879	4	4	4	6.21	7.2	4	3.27198	1	1	1	6.21		1
CAL22260.1	Q0WAY1		32.273	289	putative carbon-nitrogen hydrolase [Yersinia pestis CO92]	2.77656	54.3253	10	12	10	8	47.63	10	14.8789	2	2	2	8	7.17	2
CAL22261.1	A0A384L4X0	tldD	51.189	481	putative modulator of DNA gyrase [Yersinia pestis CO92]	1.38828	20.3742	6	6	6	5.43	18.82	6	8.31601	2	2	2	5.43	8.84	2
CAL22270.1	A0A384KXA7		33.227	288	putative lysR-family transcriptional regulatory protein [Yersinia pestis CO92]	*	47.5694	10	17	10	8.72	58.95	10
CAL22277.1	A0A384KUI6		10.739	93	putative ribonuclease inhibitor [Yersinia pestis CO92]	0.23138	29.0323	2	2	2	4.87	2.9	2	48.3871	3	4	3	4.87	17.1	3
CAL22278.1	Q8ZAU5		21.156	182	conserved hypothetical protein [Yersinia pestis CO92]	1.85104	18.1319	2	4	2	5.81	16.34	2	11.5385	1	1	1	5.81		1
CAL22279.1	A0A384L395	pmbA	48.132	446	Putative modulator of DNA gyrase [Yersinia pestis CO92]	0.809831	37.8924	13	14	13	5.8	42.03	13	25.3363	7	8	7	5.8	28.41	7
CAL22282.1	A0A384KVS9	rnk	14.975	136	regulator of nucleoside diphosphate kinase [Yersinia pestis CO92]	*	22.0588	2	3	2	4.56	9.31	2
CAL22283.1	Q0WAW0	olgH	64.077	555	putative trehalose-6-phosphate hydrolase [Yersinia pestis CO92]	2.3138	16.2162	9	10	9	5.45	27.38	9	3.06306	2	2	2	5.45	4.74	2
CAL22284.1	Q7CL81	treB	52.462	483	PTS system, trehalose-specific IIBC component [Yersinia pestis CO92]	1.38828	5.38302	2	3	2	8.88	7.85	2	2.48447	1	1	1	8.88	2.04	1
CAL22285.1	A0A384KHV9	treR	35.171	317	trehalose operon repressor [Yersinia pestis CO92]	*	4.10095	1	1	1	7.23	3.31	1
CAL22286.1	Q7CL83		17.098	158	putative exported protein [Yersinia pestis CO92]	0.404915	55.0633	6	7	6	4.97	30.93	6	69.6203	8	8	8	4.97	33.99	8
CAL22293.1	Q7CLD3		56.133	493	conserved hypothetical protein [Yersinia pestis CO92]	0.34707	7.91075	2	3	2	5.66	9.77	2	8.72211	3	4	3	5.66	18.54	3
CAL22294.1	Q0WAV0		18.39	165	conserved hypothetical protein [Yersinia pestis CO92]	0.23138	20	2	2	2	5.05	2.96	2	27.2727	3	4	3	5.05	15.73	3
CAL22295.1	A0A0H2W8A5		19.1	172	conserved hypothetical protein [Yersinia pestis CO92]	0.370208	29.6512	3	4	3	5.74	14.33	3	29.0698	4	5	4	5.74	17.47	4
CAL22297.1	Q7CLD5	malM	32.576	309	maltose operon periplasmic protein [Yersinia pestis CO92]	0								30.4207	5	5	5	6.8	12.7	5
CAL22298.1	Q8ZAS9	lamB1	46.853	423	maltoporin [Yersinia pestis CO92]	0.185104	7.0922	2	2	2	5.21	4.84	2	17.0213	5	5	5	5.21	13.18	5
CAL22299.1	Q8ZAS8	malK	40.839	369	maltose/maltodextrin transport ATP-binding protein [Yersinia pestis CO92]	0.925521	31.4363	8	16	8	6.39	49.8	8	26.2873	6	8	6	6.39	23.32	6
CAL22301.1	A0A384LAA8	malE	43.829	403	maltose-binding periplasmic protein precursor [Yersinia pestis CO92]	3.4707	45.9057	13	30	13	6.6	107.79	13	15.3846	4	4	4	6.6	9.04	4
CAL22302.1	Q74RF9	malF	59.092	530	maltose transport system permease protein MalF [Yersinia pestis CO92]	1.38828	12.7619	5	6	5	8.06	24.18	5	4.95238	2	2	2	8.06	7.6	2
CAL22305.1	Q8ZAS2	pgi	61.161	548	glucose-6-phosphate isomerase [Yersinia pestis CO92]	13.4201	40.3285	15	29	15	6.2	84.44	15	2.91971	1	1	1	6.2	3.3	1
CAL22306.1	A0A384LA59	apk	49.691	461	lysine-sensitive aspartokinase III [Yersinia pestis CO92]	*	2.60304	1	1	1	5.11	4.05	1
CAL22309.1	A0A384KXF0	metH	136.149	1231	5-Methyltetrahydrofolate--homocysteine methyltransferase [Yersinia pestis CO92]	*	6.74249	5	5	5	5.07	16.43	5
CAL22311.1	Q8ZAR7	aceK	67.622	575	isocitrate dehydrogenase kinase/phosphatase [Yersinia pestis CO92]	*	41.0435	15	25	15	6.47	97.05	15
CAL22312.1	A0A384KWU6	aceA	47.672	435	isocitrate lyase [Yersinia pestis CO92]	1.00167	86.6667	34	171	34	5.72	674.47	34	69.4253	27	79	27	5.72	304.75	27
CAL22313.1	A0A384L9Z1	aceB	60.257	532	malate synthase A [Yersinia pestis CO92]	1.07166	67.1053	30	88	30	6.38	283.04	30	56.391	24	38	24	6.38	105.4	24
CAL22314.1	Q8ZAR4	metAS	35.365	309	homoserine O-succinyltransferase [Yersinia pestis CO92]	*	5.82524	1	1	1	5.29	3.2	1
CAL22315.1	Q8ZAR3	purH	57.154	529	bifunctional purine biosynthesis protein PurH [includes: phosphoribosylaminoimidazolecarboxamide formyltransferase and IMP cyclohydrolase [Yersinia pestis CO92]	0.925521	7.3724	2	2	2	5.85	5.76	2	1.89036	1	1	1	5.85	2.47	1
CAL22316.1	Q8ZAR2	purD	45.317	428	phosphoribosylamine--glycine ligase [Yersinia pestis CO92]	0.462761	6.7757	1	1	1	4.97	7.38	1	6.7757	1	1	1	4.97	6.76	1
CAL22317.1	Q7CKT3	yjaH	26.136	233	putative exported protein [Yersinia pestis CO92]	0								2.57511	1	1	1	8.63	1.68	1
CAL22318.1	A0A384K8L8	hupA	9.661	91	DNA-binding protein HU-alpha [Yersinia pestis CO92]	0.594978	62.6374	5	18	5	9.58	69.76	5	48.3516	4	14	4	9.58	60.45	4
CAL22319.1	Q7CKT5		22.433	196	conserved hypothetical protein [Yersinia pestis CO92]	0.809831	29.0816	4	7	4	4.6	24.86	4	22.449	4	4	4	4.6	13.95	4
CAL22321.1	Q8ZAQ7	hemE	39.268	355	uroporphyrinogen decarboxylase [Yersinia pestis CO92]	*	30.1408	8	14	8	6.8	48.04	8
CAL22324.1	Q7CKT7	rsd	19.187	169	regulator of sigma D [Yersinia pestis CO92]	0.462761	8.87574	1	1	1	5.74	2.78	1	8.87574	1	1	1	5.74		1
CAL22329.1	Q8ZAP9	thiG	28.873	271	thiamine biosynthesis protein ThiG [Yersinia pestis CO92]	*	2.7027	1	1	1	7.43	2.77	1
CAL22333.1	Q8D1H3	rpoC	154.904	1406	DNA-directed RNA polymerase beta' chain [Yersinia pestis CO92]	2.49891	65.5761	77	162	77	7.12	577.03	77	26.5292	27	30	27	7.12	93.21	27
CAL22334.1	Q8ZAP5	rpoB	150.389	1342	DNA-directed RNA polymerase beta chain [Yersinia pestis CO92]	1.74946	68.0328	68	155	68	5.27	610.29	68	36.9598	36	41	36	5.27	139.77	36
CAL22335.1	Q8ZAP4	rplL	12.53	122	50S ribosomal protein L7/L12 [Yersinia pestis CO92]	0.826358	61.4754	6	25	6	4.49	106.45	6	88.5246	7	14	7	4.49	63.71	7
CAL22336.1	Q8ZAP3	rplJ	17.676	165	50S ribosomal protein L10 [Yersinia pestis CO92]	0.711939	67.2727	8	20	8	9.31	61.02	8	38.7879	6	13	6	9.31	35.37	6
CAL22337.1	Q8ZAP2	rplA	24.803	234	50S ribosomal protein L1 [Yersinia pestis CO92]	4.28054	56.4103	15	37	15	9.57	132.05	15	17.9487	3	4	3	9.57	13.51	3
CAL22338.1	Q8ZAP1	rplK	14.763	142	50S ribosomal protein L11 [Yersinia pestis CO92]	0.925521	42.2535	6	16	6	9.39	49.62	6	42.2535	6	8	6	9.39	15.01	6
CAL22339.1	Q8ZAP0	nusG	20.514	181	transcription antitermination protein [Yersinia pestis CO92]	*	42.5414	5	8	5	6.37	29.96	5
CAL22341.1	Q8ZAN8	tufB	43.17	394	elongation factor Tu [Yersinia pestis CO92]	0.651642	76.6497	24	207	11	5.25	846.37	24	78.6802	28	147	11	5.25	550.53	28
CAL22345.1	Q8ZAN6	coaA	36.016	316	pantothenate kinase [Yersinia pestis CO92]	*	6.96203	2	2	2	7.03	6.64	2
CAL22346.1	A0A384LBS3	bioR	35.165	319	bifunctional protein BirA [Yersinia pestis CO92]	*	29.4671	5	7	5	6.81	24.63	5
CAL22348.1	A0A384KV38	hemG	20.373	177	protoporphyrinogen oxidase [Yersinia pestis CO92]	*	9.60452	2	2	2	9.42	5.6	2
CAL22352.1	Q0WAP4	pepQ	50.912	443	proline dipeptidase [Yersinia pestis CO92]	1.32217	51.0158	14	20	14	5.73	64.97	14	17.1558	5	7	5	5.73	24.01	5
CAL22353.1	Q8ZAN0	fadB	78.826	729	fatty acid oxidation complex alpha subunit [Yersinia pestis CO92]	3.20847	74.2112	39	104	39	6.23	432.35	39	29.0809	13	15	13	6.23	63.88	13
CAL22354.1	Q8ZAM9	fadA	40.917	387	3-ketoacyl-CoA thiolase [Yersinia pestis CO92]	0.859412	62.5323	13	26	13	7.15	92.04	13	43.4109	10	14	10	7.15	49.31	10
CAL22355.1	A0A384L8Q0	fadI	26.222	233	NAD(P)H-flavin reductase [Yersinia pestis CO92]	1.20318	57.5107	9	13	9	5.15	50.43	9	38.1974	5	5	5	5.15	17.91	5
CAL22356.1	Q0WAP0	ubiD	56.311	498	conserved hypothetical protein [Yersinia pestis CO92]	1.61966	12.4498	5	7	5	5.6	25.44	5	5.42169	2	2	2	5.6	7.85	2
CAL22358.1	A0A384K8J9	hemB	37.637	340	delta-aminolevulinic acid dehydratase [Yersinia pestis CO92]	*	20.2941	4	5	4	5.57	12.92	4
CAL22364.1	Q8ZAM2	tatA	9.389	88	Sec-independent protein translocase protein TatA [Yersinia pestis CO92]	*	27.2727	2	4	2	7.24	19.81	2
CAL22365.1	Q8ZAM1	ubiB	62.427	543	ubiquinone biosynthesis protein [Yersinia pestis CO92]	*	7.91897	4	4	4	7.33	12.08	4
CAL22367.1	Q8D1I3	ubiE	28.198	251	ubiquinone/menaquinone biosynthesis methyltransferase [Yersinia pestis CO92]	1.38828	16.3347	3	3	3	7.53	6.33	3	6.3745	1	1	1	7.53	2.44	1
CAL22368.1	Q8ZAL8	rmuC	54.899	477	putative DNA recombination protein [Yersinia pestis CO92]	*	4.61216	1	1	1	6.25	2.26	1
CAL22371.1	A0A384L4Z3		30.891	276	conserved hypothetical protein [Yersinia pestis CO92]	1.38828	14.4928	3	3	3	5.87	8.5	3	3.62319	1	1	1	5.87	2.28	1
CAL22372.1	A0A384L964	udp	27.095	253	uridine phosphorylase [Yersinia pestis CO92]	7.40417	72.7273	12	32	12	6.44	137.15	12	14.2292	2	2	2	6.44	6.56	2
CAL22373.1	Q8ZAL4		29.671	267	putative carboxymethylenebutenolidase [Yersinia pestis CO92]	*	4.86891	1	1	1	6.42	2.63	1
CAL22374.1	Q8ZAL3	metE	85.677	758	5-methyltetrahydropteroyltriglutamate--homocyste i ne methyltransferase [Yersinia pestis CO92]	1.98326	31.9261	19	30	19	5.59	101.33	19	10.8179	7	7	7	5.59	21.1	7
CAL22378.1	A0A384KCH8	ugpQ	27.169	249	glycerophosphoryl diester phosphodiesterase [Yersinia pestis CO92]	3.70208	39.3574	6	8	6	5.62	23.33	6	2.81124	1	1	1	5.62		1
CAL22394.1	A0A384LGP3	livJ	39.63	371	branched-chain amino acid-binding protein [Yersinia pestis CO92]	*	3.77358	1	1	1	5.81	4.33	1
CAL22395.1	A0A384KJR1	yhhK	15.131	130	putative acetyltransferase [Yersinia pestis CO92]	*	21.5385	2	2	2	8.03	9.15	2
CAL22398.1	A0A384KR68	ftsS	34.849	317	cell division protein [Yersinia pestis CO92]	*	12.3028	3	3	3	8.1	12.74	3
CAL22399.1	Q0WAJ8	ftsE	24.466	222	cell division ATP-binding protein [Yersinia pestis CO92]	*	14.8649	3	3	3	9.58	5.77	3
CAL22400.1	Q0WAJ7	ftsY	58.757	541	cell division protein [Yersinia pestis CO92]	0.11569	2.21811	1	1	1	4.56	3.97	1	12.0148	4	4	4	4.56	15.11	4
CAL22402.1	Q0WAJ5		24.351	220	conserved hypothetical protein [Yersinia pestis CO92]	*	16.3636	2	2	2	7.88		2
CAL22404.1	A0A384LB54		15.871	139	putative membrane protein [Yersinia pestis CO92]	*	41.7266	5	5	5	9.48	11.37	5
CAL22405.1	A0A384LQA0		11.965	106	conserved hypothetical protein [Yersinia pestis CO92]	0.694141	51.8868	3	3	3	6.02	6.38	3	14.1509	2	2	2	6.02	3.74	2
CAL22406.1	A0A384KIV0	yhhN	23.45	208	putative membrane protein [Yersinia pestis CO92]	0.462761	11.5385	1	1	1	9.48	2.33	1	11.5385	1	1	1	9.48	3.24	1
CAL22410.1	A0A384KDI2	dcrB	18.823	175	putative lipoprotein [Yersinia pestis CO92]	1.46541	48.5714	5	19	5	6.1	82.17	5	30.2857	3	6	3	6.1	22.95	3
CAL22416.1	A0A384L565		30.451	269	putative haloacid dehalogenase-like hydrolase [Yersinia pestis CO92]	1.1569	26.7658	5	5	5	5.14	16.05	5	7.0632	2	2	2	5.14	6.76	2
CAL22417.1	A0A384LCS7	pldB	38.847	337	putative lysophospholipase [Yersinia pestis CO92]	2.3138	22.5519	5	5	5	7.23	11.01	5	3.26409	1	1	1	7.23		1
CAL22421.1	A0A384KK92	pldA	33.759	292	phospholipase A [Yersinia pestis CO92]	0								4.45205	1	1	1	5.16		1
CAL22424.1	Q8ZAG5	corA	36.495	316	magnesium and cobalt transport protein [Yersinia pestis CO92]	0.578451	21.519	5	5	5	4.77	15.03	5	23.1013	4	4	4	4.77	18.07	4
CAL22425.1	Q7CKY2		30.104	280	conserved hypothetical protein [Yersinia pestis CO92]	1.02468	52.5	9	31	9	5.47	151.1	9	40	7	14	7	5.47	63.86	7
CAL22426.1	Q8ZAG3		43.585	405	conserved hypothetical protein [Yersinia pestis CO92]	0.598867	47.1605	15	44	15	5.2	149.22	15	45.9259	17	34	17	5.2	108.41	17
CAL22428.1	Q0WAG9	mutU	81.764	720	DNA helicase II [Yersinia pestis CO92]	*	3.61111	2	2	2	6.29	7.04	2
CAL22429.1	A0A384KRZ9		26.898	238	putative haloacid dehalogenase-like hydrolase [Yersinia pestis CO92]	0.462761	7.56303	2	2	2	6.96	5.95	2	15.1261	2	2	2	6.96	6.87	2
CAL22432.1	P46357	dapF	30.252	274	diaminopimelate epimerase [Yersinia pestis CO92]	0.462761	6.20438	1	1	1	6.13	5.91	1	6.20438	1	1	1	6.13	5.5	1
CAL22433.1	A0A384KFW8		6.627	62	putative lipoprotein [Yersinia pestis CO92]	1.38828	46.7742	2	3	2	6.54	12.82	2	29.0323	1	1	1	6.54	5.58	1
CAL22436.1	P46355	hemC	34.335	313	porphobilinogen deaminase [Yersinia pestis CO92]	0								3.19489	1	1	1	6.3	2.72	1
CAL22438.1	Q0WAF9	hemX	41.632	374	putative uroporphyrin-III C-methyltransferase [Yersinia pestis CO92]	0.448299	65.508	19	31	19	4.88	111.07	19	64.7059	19	32	19	4.88	127.88	19
CAL22439.1	A0A384KSL0	hemY	45.866	406	putative protoheme IX biogenesis protein [Yersinia pestis CO92]	0.925521	18.7192	6	8	6	8.63	27.26	6	10.3448	4	4	4	8.63	10.16	4
CAL22442.1	Q8ZAF2	wecG	27.676	246	probable UDP-N-acetyl-D-mannosaminuronic acid transferase [Yersinia pestis CO92]	1.85104	21.5447	4	4	4	9.29	11.78	4	4.47154	1	1	1	9.29	2.68	1
CAL22444.1	Q8ZAF0	wecF	41.071	361	conserved hypothetical protein [Yersinia pestis CO92]	3.70208	25.2078	7	8	7	7.99	28.05	7	4.43213	1	1	1	7.99	4.14	1
CAL22446.1	A0A384LIA0	b3791	41.862	376	putative lipopolysaccharide biosynthesis protein [Yersinia pestis CO92]	0.925521	34.3085	7	10	7	6.54	38.02	7	21.2766	5	5	5	6.54	10.59	5
CAL22448.1	A0A384LK36	rffH	32.467	293	glucose-1-phosphate thymidylyltransferase [Yersinia pestis CO92]	1.04121	25.9386	6	9	6	5.4	22.82	6	19.4539	4	4	4	5.4	3.15	4
CAL22449.1	A0A384KET7	rffG	39.635	355	dTDP-D-glucose-4,6-dehydratase [Yersinia pestis CO92]	*	17.7465	3	4	3	5.63	12.76	3
CAL22450.1	Q8ZAE4	wecC	45.639	420	putative UDP-glucose/GDP-mannose dehydrogenase [Yersinia pestis CO92]	1.04121	37.619	10	18	10	5.88	49.34	10	26.9048	8	8	8	5.88	19.22	8
CAL22451.1	Q8ZAE3	wecB	42.379	376	UDP-N-acetylglucosamine 2-epimerase [Yersinia pestis CO92]	*	23.4043	5	6	5	6.42	11.94	5
CAL22452.1	Q0WAE5	b3785	39.114	353	putative lipopolysaccharide biosynthesis protein [Yersinia pestis CO92]	0.925521	43.9093	11	16	11	5.94	60.95	11	26.9122	6	8	6	5.94	34.16	6
CAL22454.1	A0A384KL30	nitA	46.859	419	transcription termination factor [Yersinia pestis CO92]	2.02458	47.2554	16	35	16	7.64	114.97	16	19.8091	7	8	7	7.64	26.33	7
CAL22455.1	A0A384L653	fipA	11.796	108	thioredoxin 1 [Yersinia pestis CO92]	1.29573	48.1481	4	14	4	4.79	49.6	4	48.1481	4	5	4	4.79	17.93	4
CAL22456.1	Q8ZAD8	rhlB	47.947	428	putative DEAD-box helicase [Yersinia pestis CO92]	1.85104	33.8785	9	12	9	7.39	47.33	9	12.1495	3	3	3	7.39	9.87	3
CAL22458.1	A0A384KFC6	rep	77.316	673	ATP-dependent DNA helicase Rep [Yersinia pestis CO92]	*	3.12036	2	2	2	6.89	5.56	2
CAL22459.1	Q0WAD9	ppiC	10.291	93	peptidyl-prolyl cis-trans isomerase C [Yersinia pestis CO92]	0.308507	25.8065	2	2	2	7.99	6.37	2	25.8065	2	3	2	7.99	8.38	2
CAL22461.1	O68779	y1062	45.67	402	transposase for the IS285 insertion element [Yersinia pestis CO92]	*	7.71144	2	2	2	8.47	9.82	2
CAL22482.1	Q0WAB6	ilvA	55.935	514	threonine dehydratase [Yersinia pestis CO92]	*	2.33463	1	1	1	6.01	2	1
CAL22483.1	Q8ZAB3	ilvD	65.499	616	dihydroxy-acid dehydratase [Yersinia pestis CO92]	*	13.961	6	6	6	5.82	19.11	6
CAL22484.1	A0A0H2W809	ilvE	33.865	308	branched-chain amino acid aminotransferase [Yersinia pestis CO92]	*	5.19481	1	1	1	6.13	3.58	1
CAL22488.1	A0A384LBX8		13.118	112	conserved hypothetical protein [Yersinia pestis CO92]	1.38828	38.3929	3	3	3	6.19	11.05	3	8.03571	1	1	1	6.19	2.38	1
CAL22493.1	A0A384KMS8		33.866	318	putative periplasmic protein precursor [Yersinia pestis CO92]	*	2.51572	1	1	1	7.78		1
CAL22494.1	Q8ZAA2	murI	31.266	287	putative glutamate racemase [Yersinia pestis CO92]	*	51.9164	8	9	8	5.64	19.92	8
CAL22496.1	Q8ZAA0	trmA	42.413	367	tRNA (uracil-5)-methyltransferase [Yersinia pestis CO92]	*	8.71935	3	3	3	6.35	9.9	3
CAL22499.1	Q8ZA97	sthA	51.382	466	soluble pyridine nucleotide transhydrogenase [Yersinia pestis CO92]	0.647865	31.1159	9	14	9	6.65	48.84	9	27.6824	8	10	8	6.65	32.02	8
CAL22500.1	A0A384KAR2	oxyR	34.384	305	oxidative stress transcriptional regulatory protein [Yersinia pestis CO92]	5.09037	42.623	11	22	11	6.09	74.17	11	7.21311	2	2	2	6.09	7.31	2
CAL22508.1	Q8ZA88	argH	50.1	457	putative argininosuccinate lyase [Yersinia pestis CO92]	1.85104	12.6915	4	4	4	5.31	14.28	4	3.28228	1	1		5.31		1
CAL22510.1	Q8ZA86	argC	35.87	334	N-acetyl-gamma-glutamyl-phosphate reductase [Yersinia pestis CO92]	0.925521	6.88623	2	2	2	6.62	5.98	2	2.99401	1	1	1	6.62		1
CAL22511.1	Q8ZA85	argE	42.95	389	acetylornithine deacetylase [Yersinia pestis CO92]	1.07977	23.1362	6	7	6	5.41	24.19	6	11.8252	3	3	3	5.41	11.31	3
CAL22512.1	Q8ZA84	ppc	98.324	878	phosphoenolpyruvate carboxylase [Yersinia pestis CO92]	1.92817	54.1002	34	50	34	5.6	147.68	34	17.6538	12	12	12	5.6	29.92	12
CAL22519.1	A0A384LIQ3	glgP	93.379	815	glycogen phosphorylase [Yersinia pestis CO92]	1.98715	52.7607	34	73	34	6.13	271.74	34	26.3804	13	17	13	6.13	62.68	13
CAL22520.1	Q8ZA78	glgA	52.276	476	glycogen synthase [Yersinia pestis CO92]	1.05774	43.6975	11	16	11	6.61	68.74	11	23.3193	7	7	7	6.61	22.86	7
CAL22522.1	Q8ZA76	glgX	73.912	662	putative alpha-amylase [Yersinia pestis CO92]	*	7.0997	3	3	3	5.77	8.09	3
CAL22523.1	Q8ZA75	glgB	84.135	727	1,4-alpha-glucan branching enzyme [Yersinia pestis CO92]	0.694141	6.05227	3	3	3	6.21	10.13	3	2.47593	2	2	2	6.21	4.38	2
CAL22530.1	Q9ETB0	asd	40.191	367	aspartate semialdehyde dehydrogenase [Yersinia pestis CO92]	1.38828	16.0763	3	3	3	6.44	7.89	3	4.63215	1	1	1	6.44	4.65	1
CAL22536.1	A0A384KCI7	gntR	36.488	331	gluconate utilization system Gnt-I transcriptional repressor [Yersinia pestis CO92]	0								2.41692	1	1	1	6.62	1.89	1
CAL22537.1	A0A384KC31		26.442	231	conserved hypothetical protein [Yersinia pestis CO92]	0.154254	8.22511	2	2	2	5.43	5.93	2	22.9437	5	6	5	5.43	19.49	5
CAL22540.1	A0A0H2W7H0		36.975	335	PfkB family carbohydrate kinase [Yersinia pestis CO92]	0								5.97015	1	1	1	5.15	3.35	1
CAL22541.1	Q0WA57		31.06	286	putative class-II fructose-bisphosphate aldolase [Yersinia pestis CO92]	*	16.4336	3	3	3	6.06	3.65	3
CAL22548.1	A0A384L3U8		53.563	498	phosphate transport protein [Yersinia pestis CO92]	*	2.00803	1	1	1	9.5	3.13	1
CAL22551.1	Q8ZA49	uspA	16.439	148	universal stress protein A [Yersinia pestis CO92]	0.663961	82.4324	8	33	8	4.94	141.16	8	82.4324	7	23	7	4.94	97.94	7
CAL22552.1	A0A384KDU5	gdhA	48.458	447	NADP-specific glutamate dehydrogenase [Yersinia pestis CO92]	0.793304	45.4139	14	24	14	7.09	104.51	14	40.4922	13	14	13	7.09	49.79	13
CAL22554.1	Q8ZA46	rsmJ	27.595	256	conserved hypothetical protein [Yersinia pestis CO92]	*	11.7188	2	2	2	9.16	8.19	2
CAL22555.1	A0A384KV46	opdA	76.532	680	oligopeptidase A [Yersinia pestis CO92]	*	40	18	23	18	5.34	67.27	18
CAL22557.1	A0A384L6D0	gor	48.92	450	glutathione reductase [Yersinia pestis CO92]	1.54254	25.7778	7	10	7	6.3	37.05	7	13.5556	3	3	3	6.3	8.22	3
CAL22560.1	A0A384LJ89	glxK	39.157	378	putative glycerate kinase [Yersinia pestis CO92]	0								6.08466	1	1	1	4.89	2.09	1
CAL22566.1	Q8ZA34	cdh	28.779	258	CDP-diacylglycerol pyrophosphatase [Yersinia pestis CO92]	3.70208	53.1008	6	8	6	6.71	33	6	7.36434	1	1	1	6.71	4.66	1
CAL22570.1	A0A384L174	kdgK	34.872	314	2-dehydro-3-deoxygluconokinase [Yersinia pestis CO92]	0.925521	31.5287	9	12	9	4.93	33.61	9	24.8408	6	6	6	4.93	13.88	6
CAL22571.1	A0A0H2W8G9		55.445	499	putative insulinase family protease [Yersinia pestis CO92]	1.38828	11.022	3	3	3	5.43	9.22	3	3.20641	1	1	1	5.43	4.56	1
CAL22575.1	Q0WA23		26.66	234	putative exported protein [Yersinia pestis CO92]	*	5.12821	1	1	1	9.09	2.76	1
CAL22576.1	Q74QU7	yhjK	76.129	671	putative membrane protein [Yersinia pestis CO92]	*	6.55738	3	3	3	6.7	8.91	3
CAL22582.1	Q0WA17	dppA	60.327	535	periplasmic dipeptide transport protein [Yersinia pestis CO92]	*	2.42991	1	1	1	6.04	3.26	1
CAL22590.1	A0A384KK56	uhpA	21.232	196	two-component system response regulator [Yersinia pestis CO92]	*	15.8163	2	2	2	5.88	5.5	2
CAL22592.1	A0A384KZC6		54.059	487	putative membrane protein [Yersinia pestis CO92]	*	13.5524	5	5	5	8.97	11.91	5
CAL22600.1	A0A384KCF6		34.128	317	putative iron transport protein [Yersinia pestis CO92]	1.31115	63.4069	10	17	10	5.45	63.25	10	28.3912	6	6	6	5.45	22.85	6
CAL22615.1	A0A0H2W7P4	xylB	52.437	484	xylulose kinase [Yersinia pestis CO92]	*	3.30579	1	1	1	6.38	4.01	1
CAL22628.1	Q8Z9Y1	selA	50.209	462	L-seryl-tRNA selenium transferase [Yersinia pestis CO92]	*	2.5974	1	1	1	6.09	3.35	1
CAL22634.1	A0A384LEC1	sodA	23.237	207	superoxide dismutase [Mn] [Yersinia pestis CO92]	*	67.6329	10	18	10	6.34	60.37	10
CAL22637.1	Q0W9W7		16.457	150	hypothetical protein YPO4064 [Yersinia pestis CO92]	0.34707	26	3	3	3	5.54	7.37	3	23.3333	4	4	4	5.54	9.39	4
CAL22640.1	Q8Z9X0	mtlD	42.018	387	mannitol-1-phosphate 5-dehydrogenase [Yersinia pestis CO92]	1.38828	14.7287	3	3	3	5.95	12.1	3	3.10078	1	1	1	5.95	3.47	1
CAL22641.1	A0A384K9N9	mtlA	68.432	643	PTS system, mannitol-specific IIABC component [Yersinia pestis CO92]	2.77656	10.5754	5	6	5	6.23	20.77	5	2.17729	1	1	1	6.23	3.23	1
CAL22642.1	Q7CFP6	yiaF	26.888	241	putative exported protein [Yersinia pestis CO92]	1.18996	48.9627	13	36	13	9.13	126.65	13	29.4606	8	14	8	9.13	46.53	8
CAL22643.1	Q8Z9W7	glyS	76.204	689	glycyl-tRNA synthetase beta subunit [Yersinia pestis CO92]	0.771268	37.4456	20	35	20	5.74	118.34	20	24.5283	15	21	15	5.74	52.14	15
CAL22644.1	Q8Z9W6	glyQ	34.758	304	glycyl-tRNA synthetase alpha subunit [Yersinia pestis CO92]	0.925521	47.3684	9	16	9	5.03	55	9	35.5263	7	8	7	5.03	25.75	7
CAL22647.1	A0A384KIX7	yiaD	22.175	219	putative lipoprotein [Yersinia pestis CO92]	0.925521	8.6758	1	2	1	9.7	8.99	1	8.6758	1	1	1	9.7	4.82	1
CAL22649.1	Q0W9V5	ghrB	35.465	326	putative D-isomer specific 2-hydroxyacid dehydrogenase [Yersinia pestis CO92]	0								23.0061	5	9	5	5.83	25.01	5
CAL22654.1	Q8Z9V6	ibpB	17.489	154	heat shock protein [Yersinia pestis CO92]	0.305225	66.8831	10	31	10	5.17	89.37	10	68.1818	11	47	11	5.17	158.77	11
CAL22655.1	Q8Z9V5	ibpA	15.648	137	heat shock protein [Yersinia pestis CO92]	0.23138	54.7445	6	10	6	5.97	40.74	6	67.8832	10	20	10	5.97	64.45	10
CAL22658.1	A0A384LFJ8		33.766	320	pyridoxal-phosphate dependent enzyme [Yersinia pestis CO92]	*	6.5625	1	1	1	6.06		1
CAL22659.1	A0A384LPH7		34.401	317	putative ornithine cyclodeaminase [Yersinia pestis CO92]	*	12.3028	2	2	2	5.77	3.24	2
CAL22662.1	A0A384KYZ4		29.71	269	putative haloacid dehalogenase-like hydrolase [Yersinia pestis CO92]	0.578451	27.881	5	5	5	5.07	16.91	5	20.4461	4	4	4	5.07	10.98	4
CAL22663.1	A0A384KWA4	acrB	90.268	804	DNA gyrase subunit B [Yersinia pestis CO92]	5.09037	44.6517	31	55	31	6.35	173.7	31	7.71144	5	5	5	6.35	14.31	5
CAL22665.1	A0A384KHE7	dnaN	40.741	366	DNA polymerase III, beta subunit protein [Yersinia pestis CO92]	1.07977	33.8798	11	14	11	5.31	34.77	11	14.7541	5	6	5	5.31	16.12	5
CAL22666.1	Q8Z9U7	dnaA	52.176	462	chromosomal replication initiator protein [Yersinia pestis CO92]	*	25.3247	7	8	7	8.66	26.73	7
CAL22670.1	Q8Z9U3	yidC	61.291	546	probable membrane protein [Yersinia pestis CO92]	1.38828	24.7253	9	12	9	8.53	40.84	9	8.60806	4	4	4	8.53	12.1	4
CAL22671.1	Q8Z9U2	mnmE	48.978	454	putative thiophene and furan oxidation protein [Yersinia pestis CO92]	0.539887	24.4493	7	7	7	5.21	21.87	7	19.8238	6	6	6	5.21	16.63	6
CAL22672.1	Q8Z9U1	fabV	43.346	399	conserved hypothetical protein [Yersinia pestis CO92]	0.715175	36.3409	11	17	11	5.25	64.52	11	27.5689	7	11	7	5.25	39.84	7
CAL22679.1	A0A0H2W8G4		30.947	284	putative periplasmic solute-binding protein [Yersinia pestis CO92]	0								4.92958	1	1	1	8.12	2.87	1
CAL22681.1	Q0W9S4	nmpA	27.427	240	putative phosphate transport system protein [Yersinia pestis CO92]	0.848394	47.9167	9	11	9	5.66	38.39	9	32.9167	6	6	6	5.66	19.12	6
CAL22682.1	Q8Z9T1	pstB2	29.04	258	putative phosphate transport ATP-binding protein [Yersinia pestis CO92]	0.23138	5.42636	1	1	1	5.94	3.16	1	14.3411	2	2	2	5.94	5.59	2
CAL22686.1	Q8Z9S8	glmS	66.525	609	glucosamine--fructose-6-phosphate aminotransferase [Yersinia pestis CO92]	2.04937	45.8128	19	31	19	5.83	119.18	19	17.4056	6	7	6	5.83	26.97	6
CAL22687.1	Q8Z9S7	glmU	48.84	456	UDP-N-acetylglucosamine pyrophosphorylase [Yersinia pestis CO92]	2.62231	28.0702	11	17	11	6.48	54.47	11	8.55263	3	3	3	6.48	9.09	3
CAL22688.1	P58647	atpC	15.117	140	ATP synthase epsilon subunit protein [Yersinia pestis CO92]	0.359925	44.2857	5	7	5	6.54	27.02	5	38.5714	6	9	6	6.54	21.12	6
CAL22689.1	Q7CFM8	atpD	50.127	460	ATP synthase beta subunit protein [Yersinia pestis CO92]	0.642723	91.087	31	200	31	5.06	821.14	31	90.6522	31	144	31	5.06	572.54	31
CAL22690.1	Q8Z9S5	atpG	31.578	287	ATP synthase gamma subunit protein [Yersinia pestis CO92]	5.09037	75.2613	21	55	21	8.92	174.8	21	15.6794	4	5	4	8.92	15.88	4
CAL22691.1	Q8Z9S4	atpA	55.2	513	ATP synthase alpha subunit protein [Yersinia pestis CO92]	0.853403	65.4971	31	142	30	5.71	516.52	31	66.6667	30	77	29	5.71	265.71	30
CAL22692.1	Q7CFM5	atpH	19.495	177	ATP synthase delta subunit protein [Yersinia pestis CO92]	0.414049	35.0282	5	17	5	5.4	69.22	5	71.7514	9	19	9	5.4	74.39	9
CAL22693.1	Q7CFM4	atpF	17.258	156	ATP synthase subunit B protein [Yersinia pestis CO92]	0.975103	67.9487	17	59	17	5.48	223.51	17	67.3077	16	28	16	5.48	113.81	16
CAL22694.1	P68706	atpE	8.256	79	ATP synthase subunit C protein [Yersinia pestis CO92]	0.154254	11.3924	1	1	1	4.61		1	20.2532	2	3	2	4.61	4.43	2
CAL22695.1	Q7CFM3	atpB	30.411	274	ATP synthase subunit B protein [Yersinia pestis CO92]	0.23138	9.85401	2	2	2	6.8	3.99	2	16.0584	3	4	3	6.8	17.86	3
CAL22698.1	Q8Z9R8	mnmG	70.039	629	glucose inhibited division protein A [Yersinia pestis CO92]	*	3.33863	2	2	2	6.44	6.67	2

## Sheet: 28C Sorted by enrichment score
Table S1. Mass spectrometry data from whole cell lysate of Yersinia pestis grown on BHI agar at 28°C bound to Nanotraps (CN3080s) *= not found in control sample Grey= the #PSMs do not reach enrichment calculation threshhold
							NT							Control
Accession	Entry	Gene names (primary )	Mass (kDa)	Length	Description	Enrichment score	Coverage	# Peptides	# PSMs	# Unique Peptides	calc. pI	Score A Sequest HT	# Peptides A Sequest HT	Coverage	# Peptides	# PSMs	# Unique Peptides	calc. pI	Score A Sequest HT	# Peptides A Sequest HT
CAL19875.1	A0A384KJJ3	dnaF	85.763	762	ribonucleoside-diphosphate reductase 1 alpha chain [Yersinia pestis CO92]	14.8083	45.0131	23	32	23	6.34	105.78	23	1.9685	1	1	1	6.34	2.54	1
CAL20851.1	A0A0H2W529	acn	97.729	890	aconitate hydratase 1 [Yersinia pestis CO92]	13.4201	34.0449	19	29	19	6.48	101.08	19	1.91011	1	1	1	6.48	5.08	1
CAL22305.1	Q8ZAS2	pgi	61.161	548	glucose-6-phosphate isomerase [Yersinia pestis CO92]	13.4201	40.3285	15	29	15	6.2	84.44	15	2.91971	1	1	1	6.2	3.3	1
CAL20785.1	A0A384KL81		74.137	644	conserved hypothetical protein [Yersinia pestis CO92]	11.8004	63.1988	30	51	30	5.92	176.14	30	2.79503	2	2	2	5.92	4.81	2
CAL20066.1	A0A384KC34	pepN	98.492	871	putative aminopeptidase N [Yersinia pestis CO92]	11.1063	25.8324	17	24	17	5.39	77.62	17	1.60735	1	1	1	5.39	2.32	1
CAL20031.1	Q8ZGC4	serS	48.569	430	seryl-tRNA synthetase [Yersinia pestis CO92]	10.6435	39.5349	15	23	15	5.78	70.85	15	3.48837	1	1	1	5.78	4.16	1
CAL21887.1	Q0WBZ6	ffh	49.78	453	signal recognition particle protein [Yersinia pestis CO92]	10.1807	34.6578	13	22	13	9.6	80.47	13	4.41501	1	1	1	9.6		1
CAL21335.1	Q8ZD74	lepA	66.709	599	putative GTP-binding elongation factor [Yersinia pestis CO92]	9.71797	42.404	19	21	19	5.83	66.68	19	2.00334	1	1	1	5.83	3.57	1
CAL21969.1	Q0WBR6	relA	84.318	744	GTP pyrophosphokinase [Yersinia pestis CO92]	9.71797	32.6613	18	21	18	6.46	58.7	18	2.28495	1	1	1	6.46		1
CAL20699.1	Q0WF92	pykA	51.543	480	pyruvate kinase II [Yersinia pestis CO92]	9.25521	37.7083	15	20	15	7.02	64.56	15	3.125	1	1	1	7.02	4.24	1
CAL18767.1	Q8ZJL6	pfkA	35.395	327	6-phosphofructokinase [Yersinia pestis CO92]	8.79245	28.4404	9	19	9	6.46	63.61	9	5.50459	1	1	1	6.46	4.17	1
CAL18899.1	Q8ZJA5	rplP	15.274	136	50S ribosomal protein L16 [Yersinia pestis CO92]	8.79245	41.1765	5	19	5	10.86	69.03	5	11.7647	1	1	1	10.86	2.45	1
CAL19593.1	Q0WIB4	tkt	71.873	664	transketolase 1 [Yersinia pestis CO92]	7.86693	71.8373	37	85	37	6.21	301.72	37	9.78916	5	5	5	6.21	11.56	5
CAL20214.1	Q8ZFV8	lldD	41.259	381	L-lactate dehydrogenase [Yersinia pestis CO92]	7.86693	32.5459	12	17	12	8.1	53.39	12	2.62467	1	1	1	8.1	2.59	1
CAL18884.1	Q8ZJB5	rpsL	13.73	124	30S ribosomal protein S12 [Yersinia pestis CO92]	7.40417	41.9355	6	16	6	10.62	31.21	6	8.87097	1	1	1	10.62	1.96	1
CAL19238.1	A0A0H2W9H8	divA	45.313	418	cell division protein FtsA [Yersinia pestis CO92]	7.40417	46.89	12	16	12	6.01	48.9	12	2.87081	1	1	1	6.01	3.12	1
CAL21735.1	A0A384KPN5	ybaY	17.857	173	putative lipoprotein [Yersinia pestis CO92]	7.40417	57.8035	5	16	5	7.36	78.83	5	9.82659	1	1	1	7.36	5.74	1
CAL22372.1	A0A384L964	udp	27.095	253	uridine phosphorylase [Yersinia pestis CO92]	7.40417	72.7273	12	32	12	6.44	137.15	12	14.2292	2	2	2	6.44	6.56	2
CAL18734.1	Q8ZJP8	rph	25.415	238	ribonuclease PH [Yersinia pestis CO92]	6.94141	53.7815	9	15	9	5.73	58.83	9	5.46218	1	1	1	5.73	4.53	1
CAL18997.1	Q8ZJ18	plsB	93.621	825	glycerol-3-phosphate acyltransferase [Yersinia pestis CO92]	6.94141	35.2727	20	30	20	9.11	102.97	20	3.75758	2	2	2	9.11	6.73	2
CAL22032.1	Q8ZBH1	valS	109.566	965	valyl-tRNA synthetase [Yersinia pestis CO92]	6.47865	20.6218	13	14	13	5.49	37.04	13	1.24352	1	1	1	5.49	3.4	1
CAL19119.1	Q8ZIQ3	deoB	44.106	407	phosphopentomutase [Yersinia pestis CO92]	6.01589	28.9926	8	13	8	5.24	46.51	8	2.7027	1	1	1	5.24	2.52	1
CAL21982.1	A0A384LBB8	b0149	91.816	824	penicillin-binding protein 1B [Yersinia pestis CO92]	6.01589	24.5146	13	13	13	8.95	50.22	13	1.82039	1	1	1	8.95	2.85	1
CAL22150.1	Q8ZB62	rpsI	14.769	130	30S ribosomal protein S9 [Yersinia pestis CO92]	5.78451	43.8462	7	25	7	10.8	75.49	7	15.3846	2	2	2	10.8	6.52	2
CAL19178.1	A0A384LDI5		28.767	247	hypothetical protein YPO0498 [Yersinia pestis CO92]	5.55313	62.3482	12	24	12	7.84	77.92	12	14.5749	2	2	2	7.84	5.09	2
CAL19268.1	Q0WJ78	rlmG	43.841	395	putative methyltransferase [Yersinia pestis CO92]	5.55313	24.557	7	12	7	5.74	46.74	7	2.53165	1	1	1	5.74		1
CAL19926.1	A0A384KLU5		58.689	530	putative ABC transporter ATP-binding subunit [Yersinia pestis CO92]	5.55313	28.3019	10	12	10	8.25	40.89	10	1.88679	1	1	1	8.25		1
CAL19973.1	A0A384LK85	dacC	47.565	432	D-alanyl-D-alanine carboxypeptidase [Yersinia pestis CO92]	5.55313	33.5648	11	12	8	8.87	33.03	11	2.31481	1	1	1	8.87	2.49	1
CAL20153.1	Q0WGR5	mglB	36.443	335	galactose-binding protein [Yersinia pestis CO92]	5.55313	55.8209	13	24	13	6.09	92.07	13	8.95522	2	2	2	6.09	4.11	2
CAL18891.1	P67906	rpsJ	11.767	103	30S ribosomal protein S10 [Yersinia pestis CO92]	5.32175	60.1942	10	23	10	9.86	66.66	10	14.5631	2	2	2	9.86	4.15	2
CAL22007.1	A0A384L3Y9	aceF	53.949	509	dihydrolipoamide acetyltransferase component of pyruvate dehydrogenase complex [Yersinia pestis CO92]	5.24462	42.8291	18	34	18	5.41	106.85	18	8.05501	3	3	3	5.41	6.42	3
CAL22663.1	A0A384KWA4	acrB	90.268	804	DNA gyrase subunit B [Yersinia pestis CO92]	5.09037	44.6517	31	55	31	6.35	173.7	31	7.71144	5	5	5	6.35	14.31	5
CAL22690.1	Q8Z9S5	atpG	31.578	287	ATP synthase gamma subunit protein [Yersinia pestis CO92]	5.09037	75.2613	21	55	21	8.92	174.8	21	15.6794	4	5	4	8.92	15.88	4
CAL18722.1	A0A384KQI5		34.28	307	conserved membrane protein [Yersinia pestis CO92]	5.09037	32.2476	9	11	9	7.34	37.61	9	4.56026	1	1	1	7.34	4.33	1
CAL20205.1	Q8ZFW5		12.461	105	conserved hypothetical protein [Yersinia pestis CO92]	5.09037	55.2381	3	11	3	9.17	48.39	3	12.381	1	1	1	9.17	2.16	1
CAL21838.1	Q8ZBY6	fadE	88.968	815	probable acyl-CoA dehydrogenase [Yersinia pestis CO92]	5.09037	23.1902	15	22	15	8.24	79.38	15	3.92638	2	2	2	8.24	8.21	2
CAL21883.1	Q8ZBV0	rplS	13.09	115	50S ribosomal protein L19 [Yersinia pestis CO92]	5.09037	52.1739	6	22	6	10.58	66.55	6	20.8696	2	2	2	10.58	5.54	2
CAL22111.1	Q0WBC6		139.865	1305	putative exported protein [Yersinia pestis CO92]	5.09037	15.1724	11	11	11	7.53	34.76	11	2.60536	1	1	1	7.53	2.99	1
CAL22500.1	A0A384KAR2	oxyR	34.384	305	oxidative stress transcriptional regulatory protein [Yersinia pestis CO92]	5.09037	42.623	11	22	11	6.09	74.17	11	7.21311	2	2	2	6.09	7.31	2
CAL21060.1	Q8ZDW6	i*C	20.936	183	translation initiation factor IF-3 [Yersinia pestis CO92]	4.85899	51.9126	8	21	8	9.47	90.77	8	14.7541	2	2	2	9.47	8.33	2
CAL18697.1	Q7CLE5	rbsD	15.234	139	ribose permease [Yersinia pestis CO92]	4.62761	69.0647	7	10	7	5.83	33.08	7	5.7554	1	1	1	5.83		1
CAL18824.1	Q8ZJG9	pckA	59.348	539	phosphoenolpyruvate carboxykinase [ATP] [Yersinia pestis CO92]	4.62761	51.0204	19	30	19	5.59	90.89	19	4.82375	2	3	2	5.59	2.18	2
CAL20172.1	A0A384LCC2		68.043	618	putative exported protein [Yersinia pestis CO92]	4.62761	40.7767	16	20	16	8.68	82.66	16	4.04531	2	2	2	8.68	4.3	2
CAL21054.1	Q8ZDX2	ihfA	11.186	98	integration host factor alpha-subunit [Yersinia pestis CO92]	4.62761	35.7143	5	10	5	9.63	23.7	5	15.3061	1	1	1	9.63		1
CAL21369.1	Q0WDE1	prmB	35.296	310	conserved hypothetical protein [Yersinia pestis CO92]	4.62761	25.1613	7	10	7	4.81	31.27	7	6.77419	1	1	1	4.81	2.1	1
CAL21579.1	Q7CJE7		45.843	411	putative aminotransferase [Yersinia pestis CO92]	4.47335	57.6642	18	29	18	7.27	102.27	18	10.219	3	3	3	7.27	8.75	3
CAL21596.1	A0A384KU48	cysK	34.318	322	cysteine synthase A [Yersinia pestis CO92]	4.47335	72.6708	18	87	18	5.34	373.1	18	29.5031	5	9	5	5.34	49.19	5
CAL22151.1	Q0WB88	rplM	16.032	142	50S ribosomal protein L13 [Yersinia pestis CO92]	4.47335	63.3803	11	29	11	9.88	68.43	11	19.7183	3	3	3	9.88	7.03	3
CAL21652.1	A0A384KNN9		40.195	362	putative exported protein [Yersinia pestis CO92]	4.39623	44.7514	13	19	13	8.4	73.56	13	8.01105	2	2	2	8.4	8.66	2
CAL18916.1	Q8ZJ88	rpsD	23.549	206	30S ribosomal protein S4 [Yersinia pestis CO92]	4.3191	61.6505	17	56	17	10.08	196.29	17	32.0388	5	6	5	10.08	20.59	5
CAL22337.1	Q8ZAP2	rplA	24.803	234	50S ribosomal protein L1 [Yersinia pestis CO92]	4.28054	56.4103	15	37	15	9.57	132.05	15	17.9487	3	4	3	9.57	13.51	3
CAL18897.1	Q8ZJA7	rplV	12.186	110	50S ribosomal protein L22 [Yersinia pestis CO92]	4.16485	55.4545	9	18	9	10.23	57.65	9	31.8182	2	2	2	10.23	6.37	2
CAL18914.1	Q8ZJ90	rpsM	13.252	118	30S ribosomal protein S13 [Yersinia pestis CO92]	4.16485	63.5593	9	27	9	10.78	87.3	9	28.8136	3	3	3	10.78	5.98	3
CAL19123.1	A0A384KHZ2	b4389	49.56	460	DNA repair protein RadA [Yersinia pestis CO92]	4.16485	21.087	6	9	6	7.21	34.85	6	2.6087	1	1	1	7.21	3.13	1
CAL19134.1	Q8ZIP0	gpmB	23.829	215	putative phosphoglycerate mutase [Yersinia pestis CO92]	4.16485	34.4186	6	9	6	6.64	28.28	6	6.97674	1	1	1	6.64	3.86	1
CAL19198.1	Q8ZII0	rapA	110.127	968	RNA polymerase associated helicase [Yersinia pestis CO92]	4.16485	11.3636	8	9	8	5.19	28.26	8	2.16942	1	1	1	5.19	3.33	1
CAL20057.1	Q8ZG99	mukB	169.909	1485	cell division protein [Yersinia pestis CO92]	4.01059	22.3569	22	26	22	5.39	78.49	22	3.0303	3	3	3	5.39	11.52	3
CAL21021.1	Q0WEC9	pykF	50.481	470	pyruvate kinase I [Yersinia pestis CO92]	4.01059	46.1702	14	26	14	6.24	102.45	14	8.7234	3	3	3	6.24	10.2	3
CAL21047.1	Q8ZDX8	arnA	74.921	667	probable formyl transferase [Yersinia pestis CO92]	3.85634	57.5712	30	50	30	6.28	150.9	30	13.7931	6	6	6	6.28	16	6
CAL18984.1	Q0WK08	terD	20.676	192	tellurium resistance protein [Yersinia pestis CO92]	3.81777	86.9792	12	33	12	4.86	133.92	12	38.0208	4	4	4	4.86	12.39	4
CAL21061.1	Q8ZDW5	thrS	73.655	642	threonyl-tRNA synthetase [Yersinia pestis CO92]	3.81777	36.4486	19	33	19	6.27	124.87	19	8.41121	3	4	3	6.27	15.95	3
CAL18885.1	Q8ZJB4	rpsG	17.606	156	30S ribosomal protein S7 [Yersinia pestis CO92]	3.70208	64.1026	12	40	12	10.3	164.67	12	30.7692	3	5	3	10.3	22.74	3
CAL19062.1	A0A384LB40	rnr	94.924	844	ribonuclease R [Yersinia pestis CO92]	3.70208	40.8768	26	40	26	8.37	129.57	26	9.47867	5	5	5	8.37	13.44	5
CAL19522.1	Q0WII5	bgaB	78.165	686	puative beta-galactosidase [Yersinia pestis CO92]	3.70208	15.8892	7	8	7	5.88	29.36	7	1.6035	1	1	1	5.88	2.9	1
CAL19711.1	Q8ZH64	pyrH	25.973	241	uridylate kinase [Yersinia pestis CO92]	3.70208	51.8672	7	8	7	6.21	28.86	7	5.39419	1	1	1	6.21	3.41	1
CAL20997.1	Q8ZE20	tyrS	47.158	424	tyrosyl-tRNA synthetase [Yersinia pestis CO92]	3.70208	27.8302	7	8	7	5.85	23.1	7	3.30189	1	1	1	5.85	4.08	1
CAL21393.1	Q0WDB7	hisJ	28.634	262	histidine-binding periplasmic protein [Yersinia pestis CO92]	3.70208	34.3511	6	8	6	5.63	31.53	6	2.67176	1	1	1	5.63	2.17	1
CAL21724.1	A0A384LAP7	aefA	128.41	1139	putative potassium efflux system [Yersinia pestis CO92]	3.70208	9.04302	7	8	7	7.52	26.15	7	1.58033	1	1	1	7.52	5.36	1
CAL21752.1	Q8ZC65	clpP	23.32	207	ATP-dependent Clp protease proteolytic subunit ClpP [Yersinia pestis CO92]	3.70208	38.1643	6	8	6	5.44	28.56	6	9.17874	1	1	1	5.44	4.77	1
CAL21871.1	A0A384LI44	yfiO	27.502	243	putative lipoprotein [Yersinia pestis CO92]	3.70208	46.9136	10	16	10	8.02	49.03	10	11.5226	2	2	2	8.02	2.54	2
CAL22378.1	A0A384KCH8	ugpQ	27.169	249	glycerophosphoryl diester phosphodiesterase [Yersinia pestis CO92]	3.70208	39.3574	6	8	6	5.62	23.33	6	2.81124	1	1	1	5.62		1
CAL22444.1	Q8ZAF0	wecF	41.071	361	conserved hypothetical protein [Yersinia pestis CO92]	3.70208	25.2078	7	8	7	7.99	28.05	7	4.43213	1	1	1	7.99	4.14	1
CAL22566.1	Q8ZA34	cdh	28.779	258	CDP-diacylglycerol pyrophosphatase [Yersinia pestis CO92]	3.70208	53.1008	6	8	6	6.71	33	6	7.36434	1	1	1	6.71	4.66	1
CAL18895.1	P60436	rplB	30.073	274	50S ribosomal protein l2 [Yersinia pestis CO92]	3.62496	51.4599	13	47	13	10.95	141.63	13	28.1022	6	6	6	10.95	16.13	6
CAL19734.1	Q7CH25	proS	63.856	572	prolyl-tRNA synthetase [Yersinia pestis CO92]	3.4707	16.2587	9	15	9	5.43	31.91	9	3.67133	2	2	2	5.43	2.59	2
CAL22017.1	Q8ZBI2	guaC	37.492	347	GMP reductase [Yersinia pestis CO92]	3.4707	70.0288	15	30	15	7.44	109.71	15	12.3919	4	4	4	7.44	6.98	4
CAL22301.1	A0A384LAA8	malE	43.829	403	maltose-binding periplasmic protein precursor [Yersinia pestis CO92]	3.4707	45.9057	13	30	13	6.6	107.79	13	15.3846	4	4	4	6.6	9.04	4
CAL18860.1	A0A384L3J4	cap	23.628	210	cAMP-regulatory protein [Yersinia pestis CO92]	3.39358	47.1429	9	22	9	7.91	63.74	9	16.6667	3	3	3	7.91	9.79	3
CAL21777.1	Q8ZC41	ribH	16.197	156	6,7-dimethyl-8-ribityllumazine synthase [Yersinia pestis CO92]	3.35501	59.6154	7	29	7	5.03	126.78	7	47.4359	4	4	4	5.03	11.95	4
CAL18909.1	Q8ZJ95	rpsE	17.533	167	30S ribosomal protein S5 [Yersinia pestis CO92]	3.31645	69.4611	12	43	12	10.15	153.3	12	47.3054	6	6	6	10.15	16.73	6
CAL18705.1	A0A384LLQ4	srkA	38.315	328	conserved hypothetical protein [Yersinia pestis CO92]	3.23932	27.7439	7	7	7	5.12	15.29	7	3.96341	1	1	1	5.12	2.2	1
CAL18838.1	Q8ZJF6	aroB	38.837	362	3-dehydroquinate synthase [Yersinia pestis CO92]	3.23932	39.5028	10	14	10	6.35	36.38	10	7.73481	2	2	2	6.35	7.29	2
CAL19097.1	Q0WJP6		39.07	346	putative lipopolysaccharide core biosynthesis protein [Yersinia pestis CO92]	3.23932	21.3873	4	7	4	7.06	30.23	4	5.49133	1	1	1	7.06	3.95	1
CAL19141.1	Q8ZIN3		29.073	258	conserved hypothetical protein [Yersinia pestis CO92]	3.23932	37.9845	6	7	6	7.33	21.13	6	7.36434	1	1	1	7.33	2.14	1
CAL20005.1	Q7CHH5	pheA2	20.745	186	putative chorismate mutase [Yersinia pestis CO92]	3.23932	66.6667	8	14	8	6.93	48.61	8	8.60215	2	2	2	6.93	7.32	2
CAL20864.1	Q0WET2	cstA	74.801	688	putative carbon starvation protein A [Yersinia pestis CO92]	3.23932	5.6686	4	7	4	9.29	25.43	4	1.45349	1	1	1	9.29	2.73	1
CAL22353.1	Q8ZAN0	fadB	78.826	729	fatty acid oxidation complex alpha subunit [Yersinia pestis CO92]	3.20847	74.2112	39	104	39	6.23	432.35	39	29.0809	13	15	13	6.23	63.88	13
CAL18985.1	A0A384KH20	terE	20.576	191	tellurium resistance protein [Yersinia pestis CO92]	3.08507	76.9634	9	20	9	4.94	76.56	9	26.178	3	3	3	4.94	7.61	3
CAL21449.1	A0A0H2W7J2	ppx	58.711	519	putative exopolyphosphatase [Yersinia pestis CO92]	3.08507	47.3988	16	20	16	6.27	55.51	16	6.1657	3	3	3	6.27	3.75	3
CAL18907.1	Q7CFT4	rplF	18.927	177	50S ribosomal protein L6 [Yersinia pestis CO92]	3.05422	77.9661	13	33	13	9.64	127.15	13	27.6836	5	5	5	9.64	16.47	5
CAL18723.1	A0A384KZW0		62.695	569	possible exported protein [Yersinia pestis CO92]	3.00794	30.58	9	13	9	6.25	50.49	9	8.26011	2	2	2	6.25	8.91	2
CAL21756.1	A0A384KMD6	yajG	20.822	192	putative lipoprotein [Yersinia pestis CO92]	2.93082	51.0417	7	19	7	8.62	77.44	7	30.7292	3	3	3	8.62	13.57	3
CAL21366.1	Q8ZD45	fadJ	80.695	747	putative fatty oxidation complex alpha subunit,enoyl-CoA hydratase [Yersinia pestis CO92]	2.82284	45.8656	29	61	29	9.31	207.23	29	15.2455	9	10	9	9.31	28.05	9
CAB54928.1	Q56973	yscB	15.409	137	hypothetical protein YPCD1.51 (plasmid) [Yersinia pestis CO92]	2.77656	41.6058	4	6	4	9.25	17.85	4	14.5985	1	1	1	9.25		1
CAL18711.1	A0A384LH38	hemN	53.054	457	oxygen-independent coproporphyrinogen III oxidase [Yersinia pestis CO92]	2.77656	17.0678	5	6	5	6.15	14.62	5	2.407	1	1	1	6.15		1
CAL18900.1	Q8ZJA4	rpmC	7.273	63	50S ribosomal protein L29 [Yersinia pestis CO92]	2.77656	49.2063	3	6	3	10.15	25.91	3	25.3968	1	1	1	10.15	4.13	1
CAL19045.1	Q0WJU7		125.424	1119	putative membrane transport protein [Yersinia pestis CO92]	2.77656	14.3878	12	12	12	7.96	39.54	12	0.80429	1	2	1	7.96	5.22	1
CAL20708.1	A0A384KBA6		21.318	195	putative lipoprotein [Yersinia pestis CO92]	2.77656	43.0769	6	18	6	9.45	58.76	6	20.5128	3	3	3	9.45	4.76	3
CAL20958.1	A0A384KVE3	hslJ	16.304	150	putative heat shock protein [Yersinia pestis CO92]	2.77656	51.3333	4	6	4	6.79	17.01	4	11.3333	1	1	1	6.79	2.58	1
CAL21014.1	A0A384L1S6	sodB	21.466	192	superoxide dismutase [Fe] [Yersinia pestis CO92]	2.77656	26.0417	5	6	5	6.19	16.6	5	4.6875	1	1	1	6.19	1.66	1
CAL21243.1	Q0WDR2	miaB	53.405	474	putative tRNA-thiotransferase [Yersinia pestis CO92]	2.77656	27.0042	10	12	10	5.77	39.19	10	5.06329	1	2	1	5.77	7.46	1
CAL21519.1	Q8ZCR0	hmp	44.816	396	flavohemoprotein [Yersinia pestis CO92]	2.77656	20.9596	5	6	5	6.39	24.88	5	3.53535	1	1	1	6.39		1
CAL21522.1	A0A0H2W580	adgA	59.794	540	putative glutamine-dependent NAD [Yersinia pestis CO92]	2.77656	24.0741	10	18	10	5.39	57.08	10	10.3704	3	3	3	5.39	14.23	3
CAL21886.1	Q8ZBU7	rpsP	9.097	82	30S ribosomal protein S16 [Yersinia pestis CO92]	2.77656	58.5366	3	6	3	10.55	22.34	3	23.1707	1	1	1	10.55	3.62	1
CAL22143.1	A0A384KVQ8	arcB	87.901	778	aerobic respiration control sensor/response regulatory protein [Yersinia pestis CO92]	2.77656	8.22622	5	6	5	5.54	21.92	5	0.899743	1	1	1	5.54	2.39	1
CAL22260.1	Q0WAY1		32.273	289	putative carbon-nitrogen hydrolase [Yersinia pestis CO92]	2.77656	54.3253	10	12	10	8	47.63	10	14.8789	2	2	2	8	7.17	2
CAL22641.1	A0A384K9N9	mtlA	68.432	643	PTS system, mannitol-specific IIABC component [Yersinia pestis CO92]	2.77656	10.5754	5	6	5	6.23	20.77	5	2.17729	1	1	1	6.23	3.23	1
CAL21238.1	A0A384KHX2	glnH	33.649	305	putative amino acid-binding protein precursor [Yersinia pestis CO92]	2.71045	63.2787	15	41	15	8.29	169.22	15	27.541	6	7	6	8.29	26.79	6
CAL21365.1	Q8ZD46	fadI	46.311	436	putative 3-ketoacyl-CoA thiolase [Yersinia pestis CO92]	2.66087	60.7798	20	46	20	7.18	173.67	20	26.6055	7	8	7	7.18	28.06	7
CAL21834.1	Q8ZBZ0	nqrA	49.016	447	NADH-ubiquinone oxidoreductase subunit A [Yersinia pestis CO92]	2.66087	37.3602	12	23	12	6.71	68.78	12	11.4094	4	4	4	6.71	7.94	4
CAL22687.1	Q8Z9S7	glmU	48.84	456	UDP-N-acetylglucosamine pyrophosphorylase [Yersinia pestis CO92]	2.62231	28.0702	11	17	11	6.48	54.47	11	8.55263	3	3	3	6.48	9.09	3
CAL21387.1	Q0WDC3	accD	33.274	304	acetyl-coenzyme A carboxylase carboxyl transferase subunit beta [Yersinia pestis CO92]	2.54518	50.3289	12	22	12	7.99	74.19	12	12.5	4	4	4	7.99	8.38	4
CAL22333.1	Q8D1H3	rpoC	154.904	1406	DNA-directed RNA polymerase beta' chain [Yersinia pestis CO92]	2.49891	65.5761	77	162	77	7.12	577.03	77	26.5292	27	30	27	7.12	93.21	27
CAL20067.1	Q8ZG91	pyrD	36.832	336	dihydroorotate dehydrogenase [Yersinia pestis CO92]	2.46806	59.8214	17	32	17	8.15	122.81	17	24.1071	5	6	5	8.15	23.65	5
CAL20235.1	A0A0H2W6N0	ams	134.061	1221	ribonuclease E [Yersinia pestis CO92]	2.46806	33.3333	24	32	24	5.34	122.09	24	7.94431	6	6	6	5.34	22.42	6
CAL20779.1	Q8ZEL7	dadA	47.204	434	D-amino acid dehydrogenase small subunit [Yersinia pestis CO92]	2.46806	51.6129	18	32	18	7.49	108.17	18	24.1935	6	6	6	7.49	15.63	6
CAL21815.1	Q8ZC09	proA	45.343	419	gamma-glutamyl phosphate reductase [Yersinia pestis CO92]	2.42949	37.2315	13	21	13	6.29	63.03	13	10.0239	4	4	4	6.29	9.34	4
CAL18709.1	Q8ZJS0	engB	24.205	216	conserved hypothetical protein [Yersinia pestis CO92]	2.3138	20.3704	4	5	4	7.49	18.73	4	6.48148	1	1	1	7.49	3.97	1
CAL18902.1	Q7CFT7	rplN	13.582	123	50S ribosomal protein L14 [Yersinia pestis CO92]	2.3138	46.3415	6	20	6	10.42	86.92	6	37.3984	3	4	3	10.42	18.82	3
CAL18905.1	Q8ZJ99	rpsN	11.607	101	30S ribosomal protein S14 [Yersinia pestis CO92]	2.3138	31.6832	3	5	3	11.17	9.68	3	18.8119	1	1	1	11.17		1
CAL18918.1	Q7CFS8	rplQ	14.532	129	50S ribosomal protein L17 [Yersinia pestis CO92]	2.3138	34.8837	5	10	5	11.21	33.65	5	6.20155	1	2	1	11.21	5.7	1
CAL19020.1	A0A384LN78		15.868	141	putative exported protein [Yersinia pestis CO92]	2.3138	28.3688	2	5	2	8.44	20.34	2	10.6383	1	1	1	8.44	4.52	1
CAL19462.1	A0A384KRH7	tas	38.659	346	putative aldo/keto reductase-family protein [Yersinia pestis CO92]	2.3138	20.2312	4	5	4	7.02	21.6	4	6.35838	1	1	1	7.02	6.95	1
CAL19733.1	A0A384KHP8	cutF	26.936	242	putative copper homeostasis lipoprotein [Yersinia pestis CO92]	2.3138	40.0826	7	10	7	5.71	39.66	7	11.5702	2	2	2	5.71	7.98	2
CAL19879.1	A0A384KT77	rcsB	23.815	217	probable two component response regulator component B [Yersinia pestis CO92]	2.3138	38.2488	4	5	4	6.61	17.22	4	11.5207	1	1	1	6.61	2.59	1
CAL19921.1	Q8ZGM4	rplY	10.406	94	50S ribosomal protein L25 [Yersinia pestis CO92]	2.3138	24.4681	2	5	2	9.76	23.15	2	21.2766	1	1	1	9.76	4.51	1
CAL20009.1	A0A384K9S6	ltaA	36.72	339	L-allo-threonine aldolase [Yersinia pestis CO92]	2.3138	43.3628	8	10	8	6.68	29.15	8	6.19469	2	2	2	6.68	5.97	2
CAL20246.1	A0A0H2W5E4	fabF	43.186	413	3-oxoacyl-[acyl-carrier-protein] synthase II [Yersinia pestis CO92]	2.3138	16.2228	3	5	3	6.1	18.49	3	5.56901	1	1	1	6.1	2.5	1
CAL20486.1	A0A0H2W417	fliY	29.122	266	putative cystine-binding periplasmic protein [Yersinia pestis CO92]	2.3138	22.9323	4	5	4	8.16	16.38	4	4.88722	1	1	1	8.16		1
CAL20612.1	Q9ZC77		20.555	190	conserved hypothetical protein [Yersinia pestis CO92]	2.3138	47.8947	5	5	5	6.9	14.82	5	10.5263	1	1	1	6.9	3.68	1
CAL20930.1	A0A384LPY3	pntB	49.05	464	NAD(P) transhydrogenase subunit beta [Yersinia pestis CO92]	2.3138	16.1638	6	10	6	5.63	36.93	6	3.87931	2	2	2	5.63	2.75	2
CAL21002.1	P69988	slyA	16.17	143	MarR-family transcriptional regulatory protein [Yersinia pestis CO92]	2.3138	67.1329	9	25	9	8.48	85.16	9	38.4615	5	5	5	8.48	13.06	5
CAL21191.1	Q8ZDJ6	ackA	43.018	400	acetate kinase [Yersinia pestis CO92]	2.3138	16	5	5	5	6.33	15.8	5	4.75	1	1	1	6.33	3.31	1
CAL21232.1	Q7CJV2	lptE	22.57	207	rare lipoprotein B precursor [Yersinia pestis CO92]	2.3138	36.2319	4	5	4	6.95	18.54	4	6.76329	1	1	1	6.95	3.7	1
CAL21768.1	Q8ZC49	thiI	54.894	483	thiamine biosynthesis protein [Yersinia pestis CO92]	2.3138	17.1843	5	5	5	6.54	18.47	5	3.31263	1	1	1	6.54	2.8	1
CAL21816.1	Q8ZC08	proB	39.291	367	glutamate 5-kinase [Yersinia pestis CO92]	2.3138	17.9837	5	5	5	6.61	19.34	5	2.7248	1	1	1	6.61	2.95	1
CAL22001.1	Q8ZBJ7	speD	30.293	264	S-adenosylmethionine decarboxylase proenzyme [Yersinia pestis CO92]	2.3138	20.8333	3	5	3	5.38	22.22	3	7.95455	1	1	1	5.38	6.1	1
CAL22020.1	Q8ZBH9	zapD	28.427	250	conserved hypothetical protein [Yersinia pestis CO92]	2.3138	37.6	7	10	7	7.47	37.37	7	8	2	2	2	7.47	3.7	2
CAL22084.1	Q8ZBC2	i*B	97.567	892	translation initiation factor IF2-2 [Yersinia pestis CO92]	2.3138	51.2443	36	70	36	6.13	229.73	36	21.6063	14	14	14	6.13	39.31	14
CAL22109.1	Q8ZB98	ppa	19.614	175	inorganic pyrophosphatase [Yersinia pestis CO92]	2.3138	38.2857	6	10	6	5.07	32.19	6	9.71429	2	2	2	5.07	5.2	2
CAL22237.1	A0A384L616		14.584	131	putative gamma carboxymuconolactone decarboxylase [Yersinia pestis CO92]	2.3138	50.3817	3	5	3	6.68	17.7	3	15.2672	1	1	1	6.68	4.82	1
CAL22283.1	Q0WAW0	olgH	64.077	555	putative trehalose-6-phosphate hydrolase [Yersinia pestis CO92]	2.3138	16.2162	9	10	9	5.45	27.38	9	3.06306	2	2	2	5.45	4.74	2
CAL22417.1	A0A384LCS7	pldB	38.847	337	putative lysophospholipase [Yersinia pestis CO92]	2.3138	22.5519	5	5	5	7.23	11.01	5	3.26409	1	1	1	7.23		1
CAL19596.1	Q8ZHG8	speA	74.104	659	biosynthetic arginine decarboxylase [Yersinia pestis CO92]	2.22125	26.5554	13	24	13	5.02	91.33	13	9.40819	5	5	5	5.02	18.64	5
CAB55256.1	Q9RIC3	tox	61.174	532	murine toxin (plasmid) [Yersinia pestis CO92]	2.22125	62.594	36	72	36	5.86	206.3	36	28.9474	13	15	13	5.86	36.49	13
CAL21516.1	A0A384KE26	ail	20.242	182	attachment invasion locus protein [Yersinia pestis CO92]	2.2132	56.044	22	110	22	8.5	424.09	22	54.9451	13	23	13	8.5	88.79	13
CAL20042.1	Q60112	aroA	46.335	428	3-phosphoshikimate 1-carboxyvinyltransferase [Yersinia pestis CO92]	2.15955	53.271	14	28	14	5.26	116.76	14	18.2243	4	6	4	5.26	27.47	4
CAL21966.1	Q8ZBN1	pyrG	60.363	545	CTP synthase [Yersinia pestis CO92]	2.14027	48.8073	22	37	22	5.83	123.46	22	15.4128	7	8	7	5.83	19.15	7
CAL22004.1	A0A0H2W250	acnB	93.453	865	aconitate hydratase 2 [Yersinia pestis CO92]	2.09895	71.4451	49	127	49	5.29	477.68	49	33.8728	22	28	22	5.29	89.71	22
CAL18754.1	A0A384L1D1		15.926	144	putative membrane protein [Yersinia pestis CO92]	2.08242	46.5278	5	9	5	9.33	28.22	5	19.4444	2	2	2	9.33	7.59	2
CAL19030.1	Q0WJW2	aspA	52.62	478	aspartate ammonia-lyase [Yersinia pestis CO92]	2.08242	75.523	26	144	26	5.3	524.88	26	46.4435	18	32	18	5.3	100.41	18
CAL19230.1	A0A384LCM3	mra	48.37	458	UDP-N-acetylmuramoylalanyl-D-glutamyl-2,6-diamin o pimelate--D-alanyl-D-alanyl ligase [Yersinia pestis CO92]	2.08242	23.7991	7	9	7	5.64	33.74	7	8.51528	2	2	2	5.64	7.37	2
CAL19739.1	Q8ZH38	metN1	37.533	343	ABC transporter ATP-binding protein [Yersinia pestis CO92]	2.08242	37.6093	8	9	8	7.06	21.77	8	11.0787	2	2	2	7.06	3.95	2
CAL20812.1	Q0WEY3	oppA	61.619	545	periplasmic oligopeptide-binding protein precursor [Yersinia pestis CO92]	2.08242	29.5413	9	9	9	6.2	25.28	9	4.0367	2	2	2	6.2	4.75	2
CAL20831.1	A0A384LIQ0		11.02	104	putative lipoprotein [Yersinia pestis CO92]	2.08242	48.0769	4	9	4	9.6	33.68	4	29.8077	2	2	2	9.6	9.09	2
CAL21338.1	Q8ZD71	era	34.473	303	putative GTP-binding protein [Yersinia pestis CO92]	2.08242	33.6634	7	9	7	7.06	33.08	7	11.5512	2	2	2	7.06	5.73	2
CAL19572.1	Q8ZHI8	gcvP	104.737	959	glycine dehydrogenase [Yersinia pestis CO92]	2.04937	29.5099	20	31	20	6.14	91.37	20	8.65485	7	7	7	6.14	14.09	7
CAL22686.1	Q8Z9S8	glmS	66.525	609	glucosamine--fructose-6-phosphate aminotransferase [Yersinia pestis CO92]	2.04937	45.8128	19	31	19	5.83	119.18	19	17.4056	6	7	6	5.83	26.97	6
CAL18749.1	A0A384KV81	kbl	43.769	403	2-amino-3-ketobutyrate coenzyme A ligase [Yersinia pestis CO92]	2.02458	57.8164	18	35	18	6.61	112.56	18	23.5732	7	8	7	6.61	30.62	7
CAL22454.1	A0A384KL30	nitA	46.859	419	transcription termination factor [Yersinia pestis CO92]	2.02458	47.2554	16	35	16	7.64	114.97	16	19.8091	7	8	7	7.64	26.33	7
CAL19586.1	A0A384KRX5		31.111	289	putative membrane protein [Yersinia pestis CO92]	2.0053	38.0623	10	13	10	6.23	35.99	10	15.5709	3	3	3	6.23	7.96	3
CAL20424.1	A0A384L1E3	ftn	19.209	169	ferritin [Yersinia pestis CO92]	2.0053	44.9704	5	13	5	5.16	39.94	5	33.1361	3	3	3	5.16	10.46	3
CAL21685.1	A0A384KQ97		33.489	304	conserved hypothetical protein [Yersinia pestis CO92]	2.0053	40.1316	7	13	7	5.59	61.24	7	16.7763	3	3	3	5.59	13.97	3
CAL22254.1	A0A0H2W9J4	envB	36.901	347	rod shape-determining protein MreB [Yersinia pestis CO92]	2.0053	48.9914	15	26	15	5.26	90.88	15	18.1556	5	6	5	5.26	24.62	5
CAL18793.1	Q8ZJJ5	hslU	49.804	443	ATP-binding heat shock protein [Yersinia pestis CO92]	1.98987	52.8217	21	43	21	5.35	138.86	21	19.1874	9	10	9	5.35	31.43	9
CAL22519.1	A0A384LIQ3	glgP	93.379	815	glycogen phosphorylase [Yersinia pestis CO92]	1.98715	52.7607	34	73	34	6.13	271.74	34	26.3804	13	17	13	6.13	62.68	13
CAL22374.1	Q8ZAL3	metE	85.677	758	5-methyltetrahydropteroyltriglutamate--homocyste i ne methyltransferase [Yersinia pestis CO92]	1.98326	31.9261	19	30	19	5.59	101.33	19	10.8179	7	7	7	5.59	21.1	7
CAL18904.1	Q8ZJA0	rplE	20.264	179	50S ribosomal protein L5 [Yersinia pestis CO92]	1.94359	69.2737	11	42	11	9.58	120.3	11	56.4246	9	10	9	9.58	22.3	9
CAL18915.1	Q8ZJ89	rpsK	13.832	129	30S ribosomal protein S11 [Yersinia pestis CO92]	1.94359	61.2403	8	21	8	11.33	71.67	8	36.4341	4	5	4	11.33	13.99	4
CAL18911.1	Q8ZJ93	rplO	15.207	144	50S ribosomal protein L15 [Yersinia pestis CO92]	1.92817	58.3333	9	25	9	11.12	96.74	9	39.5833	5	6	5	11.12	21.79	5
CAL21487.1	Q7CJM5	bamB	42.092	393	putative lipoprotein [Yersinia pestis CO92]	1.92817	47.0738	14	25	14	5.21	91.04	14	22.9008	6	6	6	5.21	20.28	6
CAL22512.1	Q8ZA84	ppc	98.324	878	phosphoenolpyruvate carboxylase [Yersinia pestis CO92]	1.92817	54.1002	34	50	34	5.6	147.68	34	17.6538	12	12	12	5.6	29.92	12
CAL19033.1	Q8ZIY3	groL	57.431	548	60 kDa chaperonin [Yersinia pestis CO92]	1.92756	85.4015	49	529	49	5.01	2370.8	49	83.0292	40	127	40	5.01	536.67	40
CAL21750.1	A0A0H2W279	capR	87.432	784	ATP-dependent protease La [Yersinia pestis CO92]	1.92224	52.0408	34	54	34	6.24	168.02	34	25.1276	13	13	13	6.24	35.05	13
CAL21663.1	Q0WCK7	bamC	38.327	352	lipoprotein [Yersinia pestis CO92]	1.90246	75.8523	19	37	19	6.16	135.61	19	30.6818	7	9	7	6.16	31.71	7
CAL19709.1	Q8ZH66	rpsB	26.841	241	30S ribosomal protein S2 [Yersinia pestis CO92]	1.88664	74.2739	19	53	19	7.59	156.68	19	49.7925	9	13	9	7.59	35.74	9
CAL18906.1	Q8ZJ98	rpsH	14.109	130	30S ribosomal protein S8 [Yersinia pestis CO92]	1.85104	63.0769	7	12	7	9.54	37.77	7	23.0769	3	3	3	9.54	7.16	3
CAL19122.1	A0A384KFY6	b4388	35.354	326	phosphoserine phosphatase [Yersinia pestis CO92]	1.85104	36.8098	8	12	8	6.65	49.31	8	12.8834	3	3	3	6.65	9.91	3
CAL20157.1	Q8ZG09	maeA	62.828	565	NAD-dependent malic enzyme [Yersinia pestis CO92]	1.85104	44.2478	15	24	15	5.71	91.18	15	16.1062	5	6	5	5.71	20.95	5
CAL21250.1	Q8ZDE1	nagB	29.667	266	putative glucosamine-6-phosphate isomerase [Yersinia pestis CO92]	1.85104	38.3459	6	12	6	7.11	34.88	6	10.9023	2	3	2	7.11	6.1	2
CAL22456.1	Q8ZAD8	rhlB	47.947	428	putative DEAD-box helicase [Yersinia pestis CO92]	1.85104	33.8785	9	12	9	7.39	47.33	9	12.1495	3	3	3	7.39	9.87	3
CAL18730.1	Q8ZJQ2	gmk	23.504	207	guanylate kinase [Yersinia pestis CO92]	1.85104	17.3913	3	4	3	6.55	14.6	3	4.34783	1	1	1	6.55	3.59	1
CAL18796.1	Q0WKJ0	cytR	37.828	342	transcriptional repressor [Yersinia pestis CO92]	1.85104	28.3626	6	8	6	5.77	25.12	6	9.94152	2	2	2	5.77	6.12	2
CAL18812.1	A0A384L7I3	malQ	78.554	698	4-alpha-glucanotransferase [Yersinia pestis CO92]	1.85104	7.16332	4	4	4	6.76	10.34	4	2.5788	1	1	1	6.76	2.24	1
CAL18901.1	Q8ZJA3	rpsQ	9.716	84	30S ribosomal protein S17 [Yersinia pestis CO92]	1.85104	41.6667	3	8	3	9.51	31.37	3	32.1429	2	2	2	9.51	7.23	2
CAL18908.1	Q8ZJ96	rplR	12.811	117	50S ribosomal protein L18 [Yersinia pestis CO92]	1.85104	30.7692	2	8	2	10.62	36.08	2	17.9487	2	2	2	10.62	3.05	2
CAL19063.1	Q8ZIV4	rlmB	26.722	246	putative methylase [Yersinia pestis CO92]	1.85104	39.4309	6	8	6	6.64	30.06	6	8.94309	2	2	2	6.64	2.75	2
CAL19170.1	Q8ZIK7	apaH	32.341	289	bis(5'nucleosyl)-tetraphosphatase [Yersinia pestis CO92]	1.85104	16.609	3	4	3	5.11	13.05	3	6.22837	1	1	1	5.11	2.82	1
CAL19558.1	A0A0H2W928	dsbC	25.997	238	thiol:disulfide interchange protein (DsbC) [Yersinia pestis CO92]	1.85104	55.4622	7	8	7	7.42	27.82	7	15.5462	2	2	2	7.42	8.45	2
CAL19700.1	Q8CZY7	syd	20.78	183	Syd protein [Yersinia pestis CO92]	1.85104	18.7845	2	4	2	5.14	10.34	2	11.0497	1	1	1	5.14	2.8	1
CAL20083.1	A0A384LDW6		65.788	590	putative Lon protease [Yersinia pestis CO92]	1.85104	8.64407	3	4	3	4.83	13.58	3	2.71186	1	1	1	4.83	2.67	1
CAL20141.1	Q0WGS7	bisB	45.251	424	molybdopterin biosynthesis protein [Yersinia pestis CO92]	1.85104	12.5	3	4	3	6.19	14.97	3	4.95283	1	1	1	6.19	4.52	1
CAL20359.1	Q7CIV7	gltP	49.018	465	putative transport protein [Yersinia pestis CO92]	1.85104	6.66667	2	4	2	9.31	15.18	2	3.22581	1	1	1	9.31	2.17	1
CAL20495.1	Q0WFT9	efeO	41.353	376	putative exported protein [Yersinia pestis CO92]	1.85104	9.84043	3	4	3	5.29	6.68	3	2.92553	1	1	1	5.29		1
CAL21058.1	Q8ZDW8	rplT	13.511	118	50S ribosomal protein L20 [Yersinia pestis CO92]	1.85104	35.5932	5	8	5	11.56	20.4	5	22.8814	2	2	2	11.56	5.72	2
CAL21162.1	A0A384LH64		36.195	330	putative LacI-family transcriptional regulatory protein [Yersinia pestis CO92]	1.85104	23.0303	4	4	4	5.69	11.42	4	4.24242	1	1	1	5.69	4.67	1
CAL21180.1	Q0WDX2	nuoA	18.376	166	NADH dehydrogenase I chain A [Yersinia pestis CO92]	1.85104	24.3902	2	4	2	9.14	18.6	2	15.2439	1	1	1	9.14	5.92	1
CAL21268.1	Q0WDN9	proV	43.941	399	glycine betaine/L-proline transport ATP-binding protein [Yersinia pestis CO92]	1.85104	21.8045	6	8	6	5.67	17.18	6	6.51629	2	2	2	5.67	3.09	2
CAL21382.1	Q8D0U3	pdxB	41.167	375	putative D-isomer specific 2-hydroxyacid dehydrogenase [Yersinia pestis CO92]	1.85104	13.3333	4	4	4	5.83	7.95	4	3.2	1	1	1	5.83	3.25	1
CAL21594.1	P58492	zipA	36.098	328	putative cell division protein [Yersinia pestis CO92]	1.85104	15.2439	4	8	4	5.85	23.74	4	7.31707	2	2	2	5.85	7.6	2
CAL21783.1	A0A384KVD9	secF	35.178	322	protein-export membrane protein SecF [Yersinia pestis CO92]	1.85104	14.9068	3	4	3	5.69	16.38	3	4.65839	1	1	1	5.69	3.35	1
CAL21973.1	Q7CKD4	mtnN	24.609	233	MTA/SAH nucleosidase [Yersinia pestis CO92]	1.85104	16.7382	3	4	3	4.93	15.61	3	6.43777	1	1	1	4.93	2.14	1
CAL22029.1	A0A384LLZ3		39.855	364	putative membrane protein [Yersinia pestis CO92]	1.85104	14.2857	4	4	4	9.73	13.26	4	2.74725	1	1	1	9.73	3.62	1
CAL22083.1	Q8ZBC3	rbfA	15.263	136	ribosome-binding factor A [Yersinia pestis CO92]	1.85104	39.7059	4	4	4	6.83	13.45	4	5.88235	1	1	1	6.83	2.88	1
CAL22087.1	A0A384L3B5	secG	11.63	111	protein-export membrane protein [Yersinia pestis CO92]	1.85104	27.9279	3	4	3	5.11	15.87	3	27.9279	1	1	1	5.11	3.82	1
CAL22089.1	A0A384KP04	dhpS	29.999	277	dihydropteroate synthase [Yersinia pestis CO92]	1.85104	15.5235	3	4	3	6.52	8.1	3	6.85921	1	1	1	6.52		1
CAL22244.1	Q8ZAX6	prmA	31.848	293	ribosomal protein L11 methyltransferase [Yersinia pestis CO92]	1.85104	14.6758	3	4	3	4.67	13.82	3	5.11945	1	1	1	4.67	3.78	1
CAL22258.1	A0A384L9M2	cafA	55.245	489	ribonuclease G [Yersinia pestis CO92]	1.85104	13.0879	4	4	4	6.21	7.2	4	3.27198	1	1	1	6.21		1
CAL22278.1	Q8ZAU5		21.156	182	conserved hypothetical protein [Yersinia pestis CO92]	1.85104	18.1319	2	4	2	5.81	16.34	2	11.5385	1	1	1	5.81		1
CAL22442.1	Q8ZAF2	wecG	27.676	246	probable UDP-N-acetyl-D-mannosaminuronic acid transferase [Yersinia pestis CO92]	1.85104	21.5447	4	4	4	9.29	11.78	4	4.47154	1	1	1	9.29	2.68	1
CAL22508.1	Q8ZA88	argH	50.1	457	putative argininosuccinate lyase [Yersinia pestis CO92]	1.85104	12.6915	4	4	4	5.31	14.28	4	3.28228	1	1		5.31		1
CAL18898.1	Q8ZJA6	rpsC	25.829	232	30S ribosomal protein S3 [Yersinia pestis CO92]	1.77392	56.4655	13	46	13	10.24	171.94	13	48.7069	11	12	11	10.24	34.75	11
CAL20650.1	Q8ZEY2	prs	34.261	315	ribose-phosphate pyrophosphokinase [Yersinia pestis CO92]	1.7669	56.1905	14	42	14	5.59	165.53	14	48.254	10	11	10	5.59	42.48	10
CAL18706.1	Q9XBV2	dsbA	23.1	207	secreted thiol:disulfide interchange protein DsbA [Yersinia pestis CO92]	1.75849	51.6908	9	19	9	6.57	74.87	9	25.6039	4	5	4	6.57	16.08	4
CAL18893.1	P60730	rplD	22.01	201	50S ribosomal protein L4 [Yersinia pestis CO92]	1.75849	60.6965	11	38	11	9.67	126.73	11	52.2388	8	10	8	9.67	28.91	8
CAL20006.1	A0A384KLY7		20.736	191	putative lipoprotein [Yersinia pestis CO92]	1.75849	61.7801	7	19	7	8.31	75.23	7	42.4084	4	5	4	8.31	19.12	4
CAL21091.1	Q0WE61		36.902	334	conserved hypothetical protein [Yersinia pestis CO92]	1.75849	49.4012	12	19	12	6.62	66.39	12	15.8683	5	5	5	6.62	12.63	5
CAL22334.1	Q8ZAP5	rpoB	150.389	1342	DNA-directed RNA polymerase beta chain [Yersinia pestis CO92]	1.74946	68.0328	68	155	68	5.27	610.29	68	36.9598	36	41	36	5.27	139.77	36
CAL18831.1	A0A384KM08	b3396	93.751	851	penicillin-binding protein [Yersinia pestis CO92]	1.69679	14.1011	9	11	9	7.37	36.6	9	5.40541	3	3	3	7.37	11.56	3
CAL21837.1	Q8ZBY7	gmhA	20.987	193	phosphoheptose isomerase [Yersinia pestis CO92]	1.69679	38.8601	5	11	5	5.99	41.54	5	21.2435	3	3	3	5.99	6.27	3
CAL22006.1	A0A384K8A4	lpd	50.666	475	dihydrolipoamide dehydrogenase component of pyruvate dehydrogenase complex [Yersinia pestis CO92]	1.66924	61.6842	24	101	24	6.11	400.57	24	45.2632	16	28	16	6.11	108.81	16
CAL19802.1	Q8ZGY3	galK	41.866	383	galactokinase [Yersinia pestis CO92]	1.66594	48.564	11	18	11	5.38	73.4	11	18.5379	5	5	5	5.38	12.11	5
CAL21598.1	A0A0H2W631	ptsI	63.378	575	PTS sytem, enzyme I component [Yersinia pestis CO92]	1.65823	55.6522	22	43	22	4.92	156.66	22	26.6087	11	12	11	4.92	45.48	11
CAL19736.1	Q0WHX4	rcsF	14.392	135	putative lipoprotein [Yersinia pestis CO92]	1.61966	35.5556	3	7	3	8.69	22.98	3	27.4074	2	2	2	8.69	6.19	2
CAL19874.1	A0A384L1S7	ftsB	43.407	376	ribonucleoside-diphosphate reductase 1 beta chain [Yersinia pestis CO92]	1.61966	18.0851	5	7	5	4.83	23	5	7.44681	2	2	2	4.83	5.43	2
CAL20891.1	Q8ZEB6	fumC	50.129	465	fumarate hydratase, class II [Yersinia pestis CO92]	1.61966	19.5699	6	7	6	6.58	20.92	6	4.94624	2	2	2	6.58	5.11	2
CAL21176.1	A0A384L585	nuoF	50.453	461	NADH dehydrogenase I chain F [Yersinia pestis CO92]	1.61966	47.2885	14	21	14	6.73	66.64	14	18.6551	6	6	6	6.73	19.36	6
CAL21294.1	A0A384KCM0		43.098	391	putative potassium channel protein [Yersinia pestis CO92]	1.61966	13.2992	3	7	3	7.81	34.86	3	8.18414	2	2	2	7.81	9.66	2
CAL22108.1	Q0WBC9	fbp	36.996	337	fructose-1,6-bisphosphatase [Yersinia pestis CO92]	1.61966	54.5994	12	21	12	6.06	69.15	12	24.0356	5	6	5	6.06	17.96	5
CAL22176.1	Q8ZB38	pyrI	17.337	154	aspartate carbamoyltransferase regulatory chain [Yersinia pestis CO92]	1.61966	49.3506	7	7	7	7.33	13.36	7	11.039	2	2	2	7.33	5.75	2
CAL22356.1	Q0WAP0	ubiD	56.311	498	conserved hypothetical protein [Yersinia pestis CO92]	1.61966	12.4498	5	7	5	5.6	25.44	5	5.42169	2	2	2	5.6	7.85	2
CAL19588.1	Q8ZHH3	pgk	41.074	387	phosphoglycerate kinase [Yersinia pestis CO92]	1.60186	62.7907	19	45	19	5.45	177.54	19	30.2326	10	13	9	5.45	38.03	10
CAL21286.1	Q9ZFR9	ureC	61.019	572	urease alpha subunit [Yersinia pestis CO92]	1.58661	40.2098	15	24	15	5.81	79.4	15	16.4336	6	7	6	5.81	20.63	6
CAB54944.1	O68720	yopH	50.869	468	putative protein-tyrosine phosphatase Yop effector (plasmid) [Yersinia pestis CO92]	1.56182	75	28	108	28	8.68	415.49	28	58.1197	21	32	21	8.68	110.08	21
CAL18970.1	Q56987		23.223	216	conserved hypothetical protein [Yersinia pestis CO92]	1.54254	38.8889	6	10	6	7.43	26.2	6	18.5185	3	3	3	7.43	2.23	3
CAL19980.1	A0A384LN47	grxA	9.94	87	glutaredoxin 1 [Yersinia pestis CO92]	1.54254	78.1609	5	10	5	5.85	26.35	5	47.1264	3	3	3	5.85	7.69	3
CAL20027.1	A0A384LDT6	alsB	18.837	164	leucine-responsive regulatory protein [Yersinia pestis CO92]	1.54254	39.0244	7	10	7	8.43	25.12	7	23.1707	3	3	3	8.43	8.6	3
CAL20244.1	A0A0H2W5K6	fabG	25.765	244	3-oxoacyl-[acyl-carrier protein] reductase [Yersinia pestis CO92]	1.54254	50	8	10	8	5.76	39.14	8	16.3934	3	3	3	5.76	11.35	3
CAL22557.1	A0A384L6D0	gor	48.92	450	glutathione reductase [Yersinia pestis CO92]	1.54254	25.7778	7	10	7	6.3	37.05	7	13.5556	3	3	3	6.3	8.22	3
CAL21684.1	A0A384L7G8	ybbN	32.012	289	putative thioredoxin [Yersinia pestis CO92]	1.5205	53.9792	12	23	12	4.83	87.11	12	33.91	6	7	6	4.83	23.18	6
CAL22088.1	Q8ZBB8	glmM	47.898	446	probable phosphoglucomutase/phosphomannomutase [Yersinia pestis CO92]	1.5205	51.3453	17	23	17	5.66	75.35	17	22.1973	7	7	7	5.66	19.22	7
CAL19229.1	Q8ZIF4	murE	52.235	490	UDP-N-acetylmuramoylalanyl-D-glutamate--2,6-diam i nopimelate ligase [Yersinia pestis CO92]	1.50397	22.2449	8	13	8	5.94	42.17	8	12.8571	4	4	4	5.94	10.27	4
CAL20681.1	Q8ZEV7	argS	64.142	576	arginyl-tRNA synthetase [Yersinia pestis CO92]	1.50397	27.6042	11	13	11	5.55	49.53	11	9.72222	4	4	4	5.55	14.13	4
CAL21784.1	A0A384KLP5	secD	66.833	615	protein-export membrane protein SecD [Yersinia pestis CO92]	1.50397	32.8455	17	39	16	8.78	97.11	17	15.6098	7	12	6	8.78	22.69	7
CAL22013.1	A0A384K9F9	nadC	32.953	302	nicotinate-nucleotide pyrophosphorylase [carboxylating] [Yersinia pestis CO92]	1.50397	40.0662	8	13	8	5.39	39.86	8	10.596	3	4	3	5.39	6.95	3
CAL22236.1	A0A0H2WA10		32.14	296	putative 2-hydroxy-3-oxopropionate reductase [Yersinia pestis CO92]	1.50397	44.5946	8	13	8	5.67	48.58	8	20.9459	4	4	4	5.67	13.26	4
CAL22078.1	Q0WBF9	pnp	76.196	705	polyribonucleotide nucleotidyltransferase [Yersinia pestis CO92]	1.49717	57.4468	32	55	32	5.21	194.87	32	25.1064	14	17	14	5.21	57.57	14
CAL18839.1	A0A384K813	damX	34.63	329	conserved hypothetical membrane protein [Yersinia pestis CO92]	1.48083	31.6109	6	16	6	9.33	58.35	6	25.8359	5	5	5	9.33	16.75	5
CAL21794.1	A0A384KXY2		24.108	226	probable short-chain dehydrogenase [Yersinia pestis CO92]	1.48083	58.4071	10	16	10	7.77	54.54	10	28.3186	5	5	5	7.77	15.21	5
CAL21388.1	Q0WDC2	dedC	47.229	434	putative FolC bifunctional protein [Yersinia pestis CO92]	1.46541	48.3871	11	19	11	5.73	61.16	11	23.5023	6	6	6	5.73	18.97	6
CAL22410.1	A0A384KDI2	dcrB	18.823	175	putative lipoprotein [Yersinia pestis CO92]	1.46541	48.5714	5	19	5	6.1	82.17	5	30.2857	3	6	3	6.1	22.95	3
CAL19587.1	A0A0H2W861	fba	39.128	359	fructose-bisphosphate aldolase class II [Yersinia pestis CO92]	1.44613	55.9889	16	50	16	6.11	194.83	16	37.6045	10	16	10	6.11	54.17	10
CAL18892.1	Q8ZJA9	rplC	22.292	209	50S ribosomal protein L3 [Yersinia pestis CO92]	1.38828	35.4067	7	15	7	9.91	45.84	7	25.8373	5	5	5	9.91	13.13	5
CAL20020.1	Q0WH47	clpA	84.404	758	ATP-dependent Clp protease ATP-binding subunit [Yersinia pestis CO92]	1.38828	51.847	25	30	25	6.13	98.43	25	15.6992	9	10	9	6.13	28.97	9
CAL20931.1	Q0WEL8	pntA	54.271	508	NAD(P) transhydrogenase alpha subunit [Yersinia pestis CO92]	1.38828	25.1969	9	15	9	5.26	57.18	9	11.6142	5	5	5	5.26	11.14	5
CAL21759.1	A0A384K8J6	cyoA	35.049	318	cytochrome O ubiquinol oxidase subunit II [Yersinia pestis CO92]	1.38828	46.2264	10	15	10	8.72	59.41	10	15.4088	3	5	3	8.72	18.54	3
CAB54950.1	A0A384KFS7		16.689	149	hypothetical protein YPCD1.73c (plasmid) [Yersinia pestis CO92]	1.38828	20.1342	2	3	2	4.74	10.37	2	8.05369	1	1	1	4.74	2.02	1
CAL18740.1	Q8ZJP2	rpmB	9.027	78	50S ribosomal protein L28 [Yersinia pestis CO92]	1.38828	35.8974	4	9	4	11.41	32.24	4	23.0769	2	3	2	11.41	9.21	2
CAL18854.1	A0A384K924		55.335	513	conserved hypothetical protein [Yersinia pestis CO92]	1.38828	12.8655	5	6	5	6.76	18.98	5	5.65302	2	2	2	6.76	7.35	2
CAL19109.1	A0A384KKB3	b4372	16.077	145	DNA polymerase III, psi subunit [Yersinia pestis CO92]	1.38828	24.8276	2	3	2	5.68	10.24	2	14.4828	1	1	1	5.68	3.91	1
CAL19316.1	A0A0H2W6S2		17.758	156	hypothetical protein YPO0640 [Yersinia pestis CO92]	1.38828	55.7692	6	9	6	4.41	44.45	6	27.5641	2	3	2	4.41	17.03	2
CAL19328.1	A0A384LEX4		23.218	207	putative exported protein [Yersinia pestis CO92]	1.38828	26.57	3	3	3	8.95	9.45	3	7.72947	1	1	1	8.95	2.77	1
CAL19719.1	P58611	lpxD	35.779	340	UDP-3-o-[3-hydroxymyristoyl] glucosamine N-acyltransferase [Yersinia pestis CO92]	1.38828	15.8824	4	6	4	6	22.05	4	8.82353	2	2	2	6	7.67	2
CAL19871.1	A0A384LBI0		43.263	397	conserved hypothetical protein [Yersinia pestis CO92]	1.38828	27.204	5	6	5	5.33	18.19	5	6.04534	2	2	2	5.33	2.29	2
CAL20061.1	A0A384L0F6		23.521	215	metallo-beta-lactamase superfamily protein [Yersinia pestis CO92]	1.38828	7.90698	2	3	2	5.36	7.49	2	4.65116	1	1	1	5.36	2.92	1
CAL20168.1	Q8ZG01	metG	75.636	675	methionyl-tRNA synthetase [Yersinia pestis CO92]	1.38828	50.3704	23	36	23	5.58	149.65	23	26.5185	12	12	12	5.58	44.54	12
CAL20203.1	A0A0H2W2U4	cpeA	54.622	476	exodeoxyribonuclease I [Yersinia pestis CO92]	1.38828	8.19328	3	3	3	5.74	6.24	3	1.89076	1	1	1	5.74	2.57	1
CAL20261.1	Q8ZFS2		20.824	180	conserved hypothetical protein [Yersinia pestis CO92]	1.38828	10	2	3	2	6.73	5.85	2	4.44444	1	1	1	6.73	2.77	1
CAL20632.1	Q0WFF7		34.091	301	hypothetical protein YPO1996 [Yersinia pestis CO92]	1.38828	14.6179	3	3	3	4.75	10.19	3	1.99336	1	1	1	4.75	1.67	1
CAL20677.1	A0A384LLW4		59.854	536	putative oxidoreductase [Yersinia pestis CO92]	1.38828	13.0597	5	6	5	6.77	18.91	5	6.71642	2	2	2	6.77	7.26	2
CAL20977.1	Q0WEH2	pspC	13.464	119	phage shock protein C [Yersinia pestis CO92]	1.38828	15.1261	1	3	1	8.19	11.9	1	15.1261	1	1	1	8.19	3.62	1
CAL21194.1	A0A384KTX0		15.843	147	phosphotransferase enzyme II, A component [Yersinia pestis CO92]	1.38828	27.8912	3	3	3	4.91	10.14	3	10.2041	1	1	1	4.91	4.83	1
CAL21224.1	A0A0H2W3P5	dacA	44.089	400	putative penicillin-binding protein 5 [Yersinia pestis CO92]	1.38828	14.75	5	6	2	8.63	15.74	5	6.25	2	2	2	8.63	7.45	2
CAL21239.1	Q8D124	lnt	57.672	515	putative apolipoprotein N-acyltransferase [Yersinia pestis CO92]	1.38828	9.51456	3	3	3	8.88	7.69	3	2.71845	1	1	1	8.88	2.34	1
CAL21287.1	Q9ZFR8	ureE	25.948	231	urease accessory protein [Yersinia pestis CO92]	1.38828	16.4502	3	3	3	6.32	10.31	3	4.329	1	1	1	6.32	2.95	1
CAL21304.1	A0A384L0G7	seqA	19.742	175	putative negative regulator of replication initiation [Yersinia pestis CO92]	1.38828	20	2	3	2	8.21	10.95	2	10.2857	1	1	1	8.21	3.51	1
CAL21337.1	Q8ZD72	rnc	25.707	226	ribonuclease III [Yersinia pestis CO92]	1.38828	35.3982	5	6	5	6.44	15.02	5	10.177	2	2	2	6.44		2
CAL21470.1	A0A384LMC5	thiD	28.582	266	putative phosphomethylpyrimidine kinase [Yersinia pestis CO92]	1.38828	13.9098	2	3	2	6.42	8.31	2	9.3985	1	1	1	6.42	3.29	1
CAL21509.1	Q7CJN8	trmJ	28.385	257	putative SpoU-family rRNA methylase [Yersinia pestis CO92]	1.38828	20.6226	3	3	3	6.73	12.31	3	8.94942	1	1	1	6.73	4.68	1
CAL21581.1	P58619	glk	34.664	323	glucokinase [Yersinia pestis CO92]	1.38828	39.0093	8	9	8	5.63	28.06	8	9.28793	3	3	3	5.63	5.25	3
CAL21832.1	Q8ZBZ2	nqrC	29.067	266	Na+-translocating NADH-quinone reductase subunit C [Yersinia pestis CO92]	1.38828	36.8421	7	12	7	8.98	49.08	7	17.2932	3	4	3	8.98	14.75	3
CAL21963.1	Q0WBS2	queE	25.015	223	conserved hypothetical protein [Yersinia pestis CO92]	1.38828	9.86547	2	3	2	5.86	7.44	2	3.58744	1	1	1	5.86	2.1	1
CAL22101.1	A0A384KP52	cel	35.312	323	octaprenyl-diphosphate synthase [Yersinia pestis CO92]	1.38828	21.3622	4	6	4	5.14	21.55	4	11.4551	2	2	2	5.14	6.04	2
CAL22217.1	A0A0H2W884	yjcD	46.248	451	putative xanthine/uracil permease [Yersinia pestis CO92]	1.38828	6.20843	2	3	2	6.14	7.47	2	4.43459	1	1	1	6.14	2.96	1
CAL22261.1	A0A384L4X0	tldD	51.189	481	putative modulator of DNA gyrase [Yersinia pestis CO92]	1.38828	20.3742	6	6	6	5.43	18.82	6	8.31601	2	2	2	5.43	8.84	2
CAL22284.1	Q7CL81	treB	52.462	483	PTS system, trehalose-specific IIBC component [Yersinia pestis CO92]	1.38828	5.38302	2	3	2	8.88	7.85	2	2.48447	1	1	1	8.88	2.04	1
CAL22302.1	Q74RF9	malF	59.092	530	maltose transport system permease protein MalF [Yersinia pestis CO92]	1.38828	12.7619	5	6	5	8.06	24.18	5	4.95238	2	2	2	8.06	7.6	2
CAL22367.1	Q8D1I3	ubiE	28.198	251	ubiquinone/menaquinone biosynthesis methyltransferase [Yersinia pestis CO92]	1.38828	16.3347	3	3	3	7.53	6.33	3	6.3745	1	1	1	7.53	2.44	1
CAL22371.1	A0A384L4Z3		30.891	276	conserved hypothetical protein [Yersinia pestis CO92]	1.38828	14.4928	3	3	3	5.87	8.5	3	3.62319	1	1	1	5.87	2.28	1
CAL22433.1	A0A384KFW8		6.627	62	putative lipoprotein [Yersinia pestis CO92]	1.38828	46.7742	2	3	2	6.54	12.82	2	29.0323	1	1	1	6.54	5.58	1
CAL22488.1	A0A384LBX8		13.118	112	conserved hypothetical protein [Yersinia pestis CO92]	1.38828	38.3929	3	3	3	6.19	11.05	3	8.03571	1	1	1	6.19	2.38	1
CAL22530.1	Q9ETB0	asd	40.191	367	aspartate semialdehyde dehydrogenase [Yersinia pestis CO92]	1.38828	16.0763	3	3	3	6.44	7.89	3	4.63215	1	1	1	6.44	4.65	1
CAL22571.1	A0A0H2W8G9		55.445	499	putative insulinase family protease [Yersinia pestis CO92]	1.38828	11.022	3	3	3	5.43	9.22	3	3.20641	1	1	1	5.43	4.56	1
CAL22640.1	Q8Z9X0	mtlD	42.018	387	mannitol-1-phosphate 5-dehydrogenase [Yersinia pestis CO92]	1.38828	14.7287	3	3	3	5.95	12.1	3	3.10078	1	1	1	5.95	3.47	1
CAL22670.1	Q8Z9U3	yidC	61.291	546	probable membrane protein [Yersinia pestis CO92]	1.38828	24.7253	9	12	9	8.53	40.84	9	8.60806	4	4	4	8.53	12.1	4
CAL20010.1	A0A384KQ38	poxB	61.857	573	pyruvate dehydrogenase [cytochrome] [Yersinia pestis CO92]	1.37286	67.3647	27	178	27	6.24	702.86	27	56.719	22	60	22	6.24	211.13	22
CAL19791.1	A0A384KAK0	excC	18.084	168	peptidoglycan-associated lipoprotein Pal [Yersinia pestis CO92]	1.34621	72.619	9	32	9	6.8	114.99	9	47.0238	6	11	6	6.8	31.29	6
CAL20810.1	A0A384L887	adhE	96.632	891	aldehyde-alcohol dehydrogenase [Yersinia pestis CO92]	1.34621	54.9944	44	96	44	6.76	369.18	44	34.4557	26	33	26	6.76	115.63	26
CAL19140.1	A0A384K8U0	thrC	47.068	429	threonine synthase [Yersinia pestis CO92]	1.33044	64.8019	17	23	17	6.2	74.02	17	30.0699	8	8	8	6.2	22.43	8
CAL21448.1	Q8ZCX2	ppk	80.015	687	polyphosphate kinase [Yersinia pestis CO92]	1.33044	33.77	19	23	19	8.19	74.39	19	16.0116	8	8	8	8.19	23.32	8
CAL20491.1	Q0WFU3	poaA	144.38	1323	bifunctional PutA protein [includes: proline dehydrogenase and delta-1-pyrroline-5-carboxylate [Yersinia pestis CO92]	1.32217	55.0265	48	100	48	6.11	390.86	48	28.647	28	35	28	6.11	116.74	28
CAL22352.1	Q0WAP4	pepQ	50.912	443	proline dipeptidase [Yersinia pestis CO92]	1.32217	51.0158	14	20	14	5.73	64.97	14	17.1558	5	7	5	5.73	24.01	5
CAL22600.1	A0A384KCF6		34.128	317	putative iron transport protein [Yersinia pestis CO92]	1.31115	63.4069	10	17	10	5.45	63.25	10	28.3912	6	6	6	5.45	22.85	6
CAL19577.1	A0A384LGT3	pepP	49.072	437	proline-specific aminopeptidase [Yersinia pestis CO92]	1.29573	28.833	9	14	9	5.44	46.41	9	12.8146	5	5	5	5.44	18.41	5
CAL21945.1	Q7CKC8	nlpD	34.825	333	lipoprotein [Yersinia pestis CO92]	1.29573	29.4294	8	14	8	9.5	52.9	8	13.2132	4	5	4	9.5	16.56	4
CAL22455.1	A0A384L653	fipA	11.796	108	thioredoxin 1 [Yersinia pestis CO92]	1.29573	48.1481	4	14	4	4.79	49.6	4	48.1481	4	5	4	4.79	17.93	4
CAL20709.1	Q8ZES9	fadD	62.639	562	long-chain-fatty-acid-CoA ligase [Yersinia pestis CO92]	1.27259	56.5836	20	33	20	6.87	123.24	20	28.1139	11	12	11	6.87	35.05	11
CAL20788.1	A0A384K9R3	gapA	35.956	334	glyceraldehyde 3-phosphate dehydrogenase A [Yersinia pestis CO92]	1.27259	86.8263	25	110	25	6.65	394.88	25	71.5569	21	40	21	6.65	115.96	21
CAL21251.1	A0A384L3W4	nagE	71.695	677	pts system, N-acetylglucosamine-specific IIABC component [Yersinia pestis CO92]	1.27259	23.1905	12	22	12	6.38	66.98	12	14.9188	6	8	6	6.38	22.12	6
CAL21049.1	Q93PE0	arnB	42.246	384	conserved hypothteical protein [Yersinia pestis CO92]	1.25606	39.5833	12	19	12	6.83	64.47	12	20.3125	5	7	5	6.83	25.03	5
CAB54882.1	P31491	yerA	14.65	130	putative yopE chaperone (plasmid) [Yersinia pestis CO92]	1.23403	26.9231	2	8	2	4.7	36.83	2	26.9231	2	3	2	4.7	17.98	2
CAL18750.1	Q8ZJN2	tdh	37.303	341	threonine 3-dehydrogenase [Yersinia pestis CO92]	1.23403	31.6716	6	8	6	6.33	20.36	6	14.956	3	3	3	6.33	5.03	3
CAL18924.1	Q8ZJ80	fmt	34.14	315	methionyl-tRNA formyltransferase [Yersinia pestis CO92]	1.23403	28.5714	6	8	6	6.44	17.07	6	11.746	3	3	3	6.44	6.74	3
CAL20841.1	A0A384LF37		22.906	206	conserved hypothetical protein [Yersinia pestis CO92]	1.23403	53.3981	7	8	7	5.96	27.27	7	17.9612	3	3	3	5.96	9.39	3
CAL21440.1	Q8ZCX9	upp	22.574	208	uracil phosphoribosyltransferase [Yersinia pestis CO92]	1.23403	33.1731	5	8	5	5.66	21.74	5	13.4615	3	3	3	5.66	7.43	3
CAL22000.1	Q8ZBJ8	speE	33.166	296	spermidine synthase [Yersinia pestis CO92]	1.23403	35.1351	6	8	6	5.01	31.87	6	17.2297	3	3	3	5.01	10.41	3
CAL19162.1	Q8ZIL4	carB	118.244	1077	carbamoyl-phosphate synthase large chain [Yersinia pestis CO92]	1.21199	48.7465	38	55	38	5.3	205.81	38	23.9554	19	21	19	5.3	78.05	19
CAL22139.1	A0A384KYR4		20.215	191	putative exported protein [Yersinia pestis CO92]	1.2103	63.8743	8	34	8	9.17	131.87	8	63.8743	8	13	8	9.17	53.13	8
CAL19779.1	A0A0H2W1U8	sucA	105.11	935	2-oxoglutarate dehydrogenase E1 component [Yersinia pestis CO92]	1.20492	65.5615	47	138	47	6.39	585.02	47	51.4439	36	53	35	6.39	193.58	36
CAL18735.1	Q8ZJP7	pyrE	23.954	215	orotate phosphoribosyltransferase [Yersinia pestis CO92]	1.20318	36.2791	6	13	6	6.13	50.66	6	23.2558	4	5	4	6.13	17.97	4
CAL20215.1	Q8ZFV7	argG	51.009	455	argininosuccinate synthase [Yersinia pestis CO92]	1.20318	30.7692	10	13	10	5.27	36.75	10	12.5275	5	5	5	5.27	13.92	5
CAL21675.1	Q8ZCC0	cysS	52.162	461	cysteinyl-tRNA synthetase [Yersinia pestis CO92]	1.20318	29.9349	10	13	10	5.64	44.87	10	13.0152	5	5	5	5.64	14.97	5
CAL22355.1	A0A384L8Q0	fadI	26.222	233	NAD(P)H-flavin reductase [Yersinia pestis CO92]	1.20318	57.5107	9	13	9	5.15	50.43	9	38.1974	5	5	5	5.15	17.91	5
CAL21441.1	Q8ZCX8	purM	36.854	347	putative phosphoribosylaminoimidazole synthetase [Yersinia pestis CO92]	1.18996	56.196	11	18	11	5.03	64.09	11	33.1412	7	7	7	5.03	18.52	7
CAL21486.1	Q8ZCT9	der	55.007	495	putative GTP-binding protein [Yersinia pestis CO92]	1.18996	27.2727	11	18	11	5.71	59.47	11	17.5758	7	7	7	5.71	19.62	7
CAL22149.1	A0A384KMD8	pog	24.525	213	putative stringent starvation protein A [Yersinia pestis CO92]	1.18996	57.277	11	18	11	5.22	46.71	11	30.5164	6	7	6	5.22	18.7	6
CAL22642.1	Q7CFP6	yiaF	26.888	241	putative exported protein [Yersinia pestis CO92]	1.18996	48.9627	13	36	13	9.13	126.65	13	29.4606	8	14	8	9.13	46.53	8
CAL19320.1	A0A384KRD5	alt	70.185	612	RNA polymerase sigma factor RpoD [Yersinia pestis CO92]	1.18261	28.5948	15	23	14	4.82	59.19	15	14.2157	8	9	7	4.82	23.65	8
CAL19042.1	A0A384KTG5	b4154	66.894	607	fumarate reductase flavoprotein subunit [Yersinia pestis CO92]	1.17794	32.9489	15	28	15	6.29	98	15	21.2521	11	11	11	6.29	38.25	11
CAL21898.1	P37858	recA	37.886	356	RecA protein [Yersinia pestis CO92]	1.1747	55.3371	14	33	14	5.24	115.39	14	36.7978	9	13	9	5.24	44.34	9
CAL21022.1	Q8ZDZ6	lpp	8.317	78	major outer membrane lipoprotein [Yersinia pestis CO92]	1.17051	66.6667	9	43	9	8.84	164.35	9	66.6667	6	17	6	8.84	71.04	6
CAL18738.1	Q74YA6	dfp	43.626	405	DNA/pantothenate metabolism flavoprotein [Yersinia pestis CO92]	1.1569	14.0741	4	5	4	7.01	18.43	4	5.18519	2	2	2	7.01	5.87	2
CAL19117.1	Q8ZIQ4	deoC2	28.274	265	deoxyribose-phosphate aldolase [Yersinia pestis CO92]	1.1569	22.2642	3	5	3	5.85	20.8	3	14.717	2	2	2	5.85	7.51	2
CAL19175.1	Q8ZIK3	lptD	87.909	780	organic solvent tolerance protein precursor [Yersinia pestis CO92]	1.1569	8.20513	4	5	4	7.47	16.36	4	4.87179	2	2	2	7.47	8.31	2
CAL19265.1	A0A384LJY4		36.663	331	putative MocA-family oxidoreductase [Yersinia pestis CO92]	1.1569	22.9607	5	10	5	6.21	36.7	5	12.6888	4	4	4	6.21	10.65	4
CAL19337.1	A0A384LBK8		44.947	386	conserved hypothetical protein [Yersinia pestis CO92]	1.1569	10.8808	4	5	4	4.83	10.21	4	4.92228	2	2	2	4.83	5.38	2
CAL19783.1	A0A0H2W2T7	cydA	58.269	522	cytochrome D ubiquinol oxidase subunit I [Yersinia pestis CO92]	1.1569	20.1149	8	15	8	6.46	46.81	8	9.1954	4	6	4	6.46	11.62	4
CAL19787.1	A0A384L7U6	tolQ	25.364	228	TolQ colicin import protein [Yersinia pestis CO92]	1.1569	22.3684	3	5	3	6.64	18.64	3	9.64912	2	2	2	6.64	3.56	2
CAL19952.1	A0A384LJV6	fpk	33.47	312	1-phosphofructokinase [Yersinia pestis CO92]	1.1569	30.1282	5	5	5	5.97	16.43	5	14.7436	2	2	2	5.97	7.55	2
CAL19967.1	A0A384LQM0		23.345	206	putative glutathione S-transferase-family protein [Yersinia pestis CO92]	1.1569	27.1845	4	5	4	6.77	10.48	4	8.25243	2	2	2	6.77	5.4	2
CAL20045.1	Q8ZGB1	ihfB	10.56	94	integration host factor beta-subunit [Yersinia pestis CO92]	1.1569	47.8723	5	10	5	9.04	21.64	5	22.3404	2	4	2	9.04	9.04	2
CAL20245.1	Q8ZFT4	acpP	8.701	78	acyl carrier protein [Yersinia pestis CO92]	1.1569	39.7436	4	15	4	4.03	54.54	4	39.7436	3	6	3	4.03	19.58	3
CAL20683.1	Q8ZEV5	cutC	27.327	254	putative copper homeostasis protein [Yersinia pestis CO92]	1.1569	46.063	8	10	8	6.29	45.36	8	22.4409	4	4	4	6.29	10.95	4
CAL20957.1	A0A384LA48	hslI	36.786	330	D-lactate dehydrogenase [Yersinia pestis CO92]	1.1569	54.5455	17	35	17	5.55	133.24	17	40.303	10	14	10	5.55	54.03	10
CAL21028.1	Q8D0M6	sufS	44.024	406	putative selenocysteine lyase [Yersinia pestis CO92]	1.1569	26.1084	6	10	6	5.95	35.29	6	16.9951	4	4	4	5.95	16.61	4
CAL21241.1	Q8ZDF0	ybeY	17.745	157	conserved hypothetical protein [Yersinia pestis CO92]	1.1569	28.6624	3	5	3	4.37	18.39	3	19.1083	2	2	2	4.37	7.47	2
CAL21305.1	A0A384K858	pgm	59.101	547	phosphoglucomutase [Yersinia pestis CO92]	1.1569	37.1115	14	20	14	6.21	73.53	14	19.5612	7	8	7	6.21	32.68	7
CAL22416.1	A0A384L565		30.451	269	putative haloacid dehalogenase-like hydrolase [Yersinia pestis CO92]	1.1569	26.7658	5	5	5	5.14	16.05	5	7.0632	2	2	2	5.14	6.76	2
CAL19300.1	A0A384KSL1		45.352	410	putative aminotransferase [Yersinia pestis CO92]	1.14588	32.1951	18	52	18	5.29	162.85	18	27.0732	12	21	12	5.29	60.05	12
CAL21507.1	A0A384KF83	iscS	45.258	409	putative aminotransferase [Yersinia pestis CO92]	1.12385	62.5917	18	34	18	6.37	131.55	18	44.4988	12	14	12	6.37	50.51	12
CAL19708.1	A0A384KKB2	ampM	29.201	263	methionine aminopeptidase [Yersinia pestis CO92]	1.11063	42.9658	7	12	7	6.18	40.09	7	25.0951	4	5	4	6.18	16.39	4
CAL19725.1	Q8ZH52	accA	35.496	319	acetyl-coenzyme A carboxylase carboxyl transferase subunit alpha [Yersinia pestis CO92]	1.09906	46.0815	12	19	12	5.66	68.44	12	38.558	8	8	8	5.66	27.55	8
CAL20979.1	Q0WEH0	pspA	25.402	221	phage shock protein A [Yersinia pestis CO92]	1.09906	60.181	11	19	11	6.01	56.32	11	41.629	7	8	7	6.01	28.19	7
CAL20701.1	Q0WF90	zwf	56.442	494	glucose-6-phosphate 1-dehydrogenase [Yersinia pestis CO92]	1.0938	37.247	15	26	15	6.49	79.52	15	23.2794	11	11	11	6.49	27.26	11
CAL21965.1	Q8ZBN2	eno	45.469	431	enolase [Yersinia pestis CO92]	1.09263	73.7819	25	85	25	5.31	323.46	25	62.645	18	36	18	5.31	120.51	18
CAL21481.1	Q8ZCU4	guaA	58.422	525	putative GMP synthase [Yersinia pestis CO92]	1.09079	42.6667	19	33	19	5.82	127.9	19	33.5238	12	14	12	5.82	59.63	12
CAL19501.1	A0A384KCL4		28.4	258	DeoR-family regulatory protein [Yersinia pestis CO92]	1.07977	27.907	5	7	5	6.05	25.11	5	15.8915	3	3	3	6.05	11.73	3
CAL19850.1	Q0WHL4		17.936	157	conserved hypothetical protein [Yersinia pestis CO92]	1.07977	23.5669	4	7	4	8.72	22.06	4	10.828	2	3	1	8.72	4.64	2
CAL21599.1	Q0WCR9	crr	18.238	169	PTS system, glucose-specific IIA component [Yersinia pestis CO92]	1.07977	66.8639	6	14	6	4.89	30.05	6	40.2367	4	6	4	4.89	17.51	4
CAL22511.1	Q8ZA85	argE	42.95	389	acetylornithine deacetylase [Yersinia pestis CO92]	1.07977	23.1362	6	7	6	5.41	24.19	6	11.8252	3	3	3	5.41	11.31	3
CAL22665.1	A0A384KHE7	dnaN	40.741	366	DNA polymerase III, beta subunit protein [Yersinia pestis CO92]	1.07977	33.8798	11	14	11	5.31	34.77	11	14.7541	5	6	5	5.31	16.12	5
CAL22313.1	A0A384L9Z1	aceB	60.257	532	malate synthase A [Yersinia pestis CO92]	1.07166	67.1053	30	88	30	6.38	283.04	30	56.391	24	38	24	6.38	105.4	24
CAL22520.1	Q8ZA78	glgA	52.276	476	glycogen synthase [Yersinia pestis CO92]	1.05774	43.6975	11	16	11	6.61	68.74	11	23.3193	7	7	7	6.61	22.86	7
CAL19090.1	Q74PW2	lsrB	36.708	339	putative periplasmic solute-binding protein [Yersinia pestis CO92]	1.05173	61.3569	13	25	13	8.32	85.94	13	51.9174	11	11	11	8.32	32.99	11
CAL19705.1	Q74S44		15.232	129	conserved hypothetical protein [Yersinia pestis CO92]	1.04121	76.7442	12	18	12	7.33	37.53	12	51.1628	7	8	7	7.33	17.75	7
CAL19737.1	Q8ZH40	metQ	29.377	271	putative lipoprotein [Yersinia pestis CO92]	1.04121	75.2768	15	54	15	5.54	245.71	15	56.8266	11	24	11	5.54	107.08	11
CAL19792.1	Q0WHR9	cpoB	29.062	269	putative exported protein [Yersinia pestis CO92]	1.04121	28.2528	5	9	5	9.01	42.79	5	15.9851	3	4	3	9.01	24.81	3
CAL21009.1	A0A384LHT4	gloA	14.834	135	lactoylglutathione lyase [Yersinia pestis CO92]	1.04121	36.2963	4	9	4	5.12	36.28	4	21.4815	2	4	2	5.12	12.9	2
CAL22448.1	A0A384LK36	rffH	32.467	293	glucose-1-phosphate thymidylyltransferase [Yersinia pestis CO92]	1.04121	25.9386	6	9	6	5.4	22.82	6	19.4539	4	4	4	5.4	3.15	4
CAL22450.1	Q8ZAE4	wecC	45.639	420	putative UDP-glucose/GDP-mannose dehydrogenase [Yersinia pestis CO92]	1.04121	37.619	10	18	10	5.88	49.34	10	26.9048	8	8	8	5.88	19.22	8
CAL19032.1	Q8ZIY4	groS	10.357	97	10 kDa chaperonin [Yersinia pestis CO92]	1.03722	79.3814	7	65	7	5.54	216.79	7	64.9485	6	29	6	5.54	115.29	6
CAL19781.1	Q8ZH00	sucC	41.406	388	succinyl-CoA synthetase beta chain [Yersinia pestis CO92]	1.02468	82.732	25	124	25	5.41	504.46	25	57.4742	21	56	21	5.41	220.99	21
CAL22425.1	Q7CKY2		30.104	280	conserved hypothetical protein [Yersinia pestis CO92]	1.02468	52.5	9	31	9	5.47	151.1	9	40	7	14	7	5.47	63.86	7
CAL18764.1	A0A384K9Y3	cpxP	18.636	162	putative exported protein [Yersinia pestis CO92]	1.01807	41.9753	6	11	6	9.5	32.72	6	16.0494	2	5	2	9.5	13.26	2
CAL18820.1	A0A384LBS1		87.347	791	conserved hypothetical protein [Yersinia pestis CO92]	1.01807	27.8129	18	22	18	6.4	60.61	18	16.5613	10	10	10	6.4	25.95	10
CAL20169.1	A0A384L7F9		40.146	370	conserved hypothetical protein [Yersinia pestis CO92]	1.01807	21.6216	5	11	5	5.73	25.59	5	19.1892	4	5	4	5.73	10.53	4
CAL21824.1	A0A384LI20	pepD	52.993	486	aminoacyl-histidine dipeptidase [Yersinia pestis CO92]	1.01807	57.2016	19	44	19	5.71	151.27	19	42.3868	14	20	14	5.71	68.74	14
CAL19058.1	A0A384KXZ6	hflA	37.437	334	putative membrane protein [Yersinia pestis CO92]	1.00718	55.6886	14	37	14	8.25	159.36	14	46.7066	12	17	12	8.25	66.21	12
CAL19773.1	Q7CH40	grpE	21.557	192	heat shock protein GrpE [Yersinia pestis CO92]	1.00265	53.125	6	13	6	4.87	58.65	6	36.9792	5	6	5	4.87	21.26	5
CAL22008.1	A0A384KQH8	aceE	99.615	887	pyruvate dehydrogenase E1 component [Yersinia pestis CO92]	1.00265	58.5118	43	91	43	5.69	330.69	43	47.3506	33	42	33	5.69	139.47	33
CAL22312.1	A0A384KWU6	aceA	47.672	435	isocitrate lyase [Yersinia pestis CO92]	1.00167	86.6667	34	171	34	5.72	674.47	34	69.4253	27	79	27	5.72	304.75	27
CAL20035.1	A0A384KR56	pfl	85.295	760	formate acetyltransferase 1 [Yersinia pestis CO92]	0.993242	59.2105	40	88	39	6.01	262.6	40	49.7368	31	41	30	6.01	116.42	31
CAL20929.1	Q8ZE81	uspE	35.774	318	putative stress protein [Yersinia pestis CO92]	0.99163	46.8553	11	15	11	5.25	44.5	11	26.4151	7	7	7	5.25	16.82	7
CAL21785.1	A0A384KE14	yajC	12.019	111	putative membrane protein [Yersinia pestis CO92]	0.99163	45.045	4	15	4	9.58	53.7	4	45.045	3	7	3	9.58	20.99	3
CAL21828.1	A0A384L512	apbE	37.476	340	thiamine biosynthesis lipoprotein [Yersinia pestis CO92]	0.99163	46.1765	10	15	10	5.21	45.75	10	25.5882	7	7	7	5.21	22.03	7
CAL22097.1	Q7CKJ6	obg	43.148	390	putative GTP-binding protein [Yersinia pestis CO92]	0.99163	36.9231	9	15	9	4.82	51.77	9	23.8462	6	7	6	4.82	20.67	6
CAL20041.1	Q8ZGB4	serC	40.084	361	phosphoserine aminotransferase [Yersinia pestis CO92]	0.987223	77.8393	19	32	19	6.46	114.7	19	54.8476	12	15	12	6.46	41.37	12
CAL21466.1	A0A0H2W6H2		52.254	464	putative protease [Yersinia pestis CO92]	0.983366	28.4483	10	17	10	6.48	53.63	10	18.75	7	8	7	6.48	22	7
CAL19804.1	Q9F7D4	galE	36.732	338	UDP-glucose 4-epimerase [Yersinia pestis CO92]	0.976939	60.9467	12	19	12	6.84	66.4	12	31.6568	6	9	6	6.84	35.5	6
CAL22693.1	Q7CFM4	atpF	17.258	156	ATP synthase subunit B protein [Yersinia pestis CO92]	0.975103	67.9487	17	59	17	5.48	223.51	17	67.3077	16	28	16	5.48	113.81	16
CAL18886.1	Q8ZJB3	fusA	77.537	702	elongation factor G [Yersinia pestis CO92]	0.953999	72.3647	41	134	41	5.43	502.12	41	63.2479	38	65	38	5.43	228.82	38
CAL19003.1	A0A384KX66	b4051	34.692	327	quinone oxidoreductase [Yersinia pestis CO92]	0.925521	45.2599	10	12	10	6.89	39.65	10	25.6881	6	6	6	6.89	19.39	6
CAL19780.1	A0A384LCY6	sucB	44.314	407	dihydrolipoamide succinyltransferase component of 2-oxoglutarate dehydrogenase complex [Yersinia pestis CO92]	0.925521	51.1057	24	82	24	5.69	270.95	24	42.9975	23	41	23	5.69	123.41	23
CAL19963.1	Q0WHA3		41.314	381	putative periplasmic substrate-binding transport protein [Yersinia pestis CO92]	0.925521	27.8215	6	6	6	8.15	18.43	6	11.2861	3	3	3	8.15	10.03	3
CAL21760.1	Q0WCB8	cyoB	74.117	663	cytochrome O ubiquinol oxidase subunit I [Yersinia pestis CO92]	0.925521	2.86576	2	6	2	7.09	12.65	2	1.65913	1	3	1	7.09	5.56	1
CAL21896.1	Q8ZBT8	alaS	96.331	875	alanyl-tRNA synthetase [Yersinia pestis CO92]	0.925521	60.3429	35	60	35	5.76	227.3	35	40.2286	24	30	24	5.76	105.86	24
CAL22169.1	Q0WB70	yhbG	26.927	241	probable ABC transporter ATP-binding protein [Yersinia pestis CO92]	0.925521	52.6971	11	14	11	6.44	38.1	11	42.3237	7	7	7	6.44	16.25	7
CAL22570.1	A0A384L174	kdgK	34.872	314	2-dehydro-3-deoxygluconokinase [Yersinia pestis CO92]	0.925521	31.5287	9	12	9	4.93	33.61	9	24.8408	6	6	6	4.93	13.88	6
CAB54938.1	P69976	yscL	24.645	221	putative type III secretion protein (plasmid) [Yersinia pestis CO92]	0.925521	5.88235	1	2	1	4.77	7.58	1	5.88235	1	1	1	4.77	5.27	1
CAL18691.1	A0A384KI32		15.958	146	putative flavoprotein [Yersinia pestis CO92]	0.925521	8.21918	1	2	1	4.21	7.84	1	8.21918	1	1	1	4.21	4.59	1
CAL18798.1	P58471	rpmE	7.782	71	50S ribosomal protein L31 [Yersinia pestis CO92]	0.925521	21.1268	1	2	1	9.07	11.2	1	21.1268	1	1	1	9.07	4.81	1
CAL19154.1	Q8ZIM0	ileS	104.69	938	isoleucyl-tRNA synthetase [Yersinia pestis CO92]	0.925521	17.8038	13	18	13	6.07	60.21	13	11.4072	9	9	9	6.07	25.71	9
CAL19555.1	Q8ZHK5	lysS	57.577	505	lysyl-tRNA synthetase [Yersinia pestis CO92]	0.925521	22.9703	8	8	8	5.2	25.27	8	12.4752	4	4	4	5.2	11.27	4
CAL19600.1	A0A384KPF0		26.92	243	conserved hypothetical protein [Yersinia pestis CO92]	0.925521	9.0535	2	2	2	6.55	6.05	2	4.52675	1	1	1	6.55	2.78	1
CAL19692.1	A0A384LCR0		16.458	147	conserved hypothetical protein [Yersinia pestis CO92]	0.925521	22.449	2	2	2	7.12	9.21	2	13.6054	1	1	1	7.12	4.96	1
CAL19748.1	A0A384L5Y8	dnaQ	28.762	254	DNA polymerase III, epsilon chain [Yersinia pestis CO92]	0.925521	9.05512	2	2	2	5.07	6.18	2	3.54331	1	1	1	5.07		1
CAL19776.1	A0A384KHZ0	sdhD	12.958	115	succinate dehydrogenase hydrophobic membrane anchor protein [Yersinia pestis CO92]	0.925521	17.3913	2	4	2	9.19	12.64	2	8.69565	1	2	1	9.19	6.55	1
CAL19803.1	A0A384LC90	galB	39.909	350	galactose-1-phosphate uridylyltransferase [Yersinia pestis CO92]	0.925521	13.4286	3	4	3	6.52	16.66	3	10.2857	2	2	2	6.52	6.38	2
CAL19966.1	A0A384KFZ8		73.909	665	putative outer membrane protein [Yersinia pestis CO92]	0.925521	4.51128	2	2	2	6.35	3.18	2	1.95489	1	1	1	6.35	3.84	1
CAL20052.1	Q8ZGA4	kdsB	27.336	250	putative 3-deoxy-manno-octulosonate cytidylyltransferase [Yersinia pestis CO92]	0.925521	20.8	3	4	3	5.63	8.44	3	10.4	2	2	2	5.63	3.79	2
CAL20097.1	A0A384KFT6		10.292	92	putative acylphosphatase [Yersinia pestis CO92]	0.925521	41.3043	2	2	2	8.76	10.61	2	21.7391	1	1	1	8.76	5.83	1
CAL20258.1	Q7CJ14	lpoB	20.223	191	putative lipoprotein [Yersinia pestis CO92]	0.925521	7.32984	1	2	1	4.92	2.48	1	7.32984	1	1	1	4.92		1
CAL20690.1	Q8ZEU8		26.243	247	conserved hypothetical protein [Yersinia pestis CO92]	0.925521	11.336	2	2	2	4.83	7.21	2	6.88259	1	1	1	4.83	3.65	1
CAL20789.1	Q8ZEK7	msrB	15.515	137	conserved hypothetical protein [Yersinia pestis CO92]	0.925521	21.8978	2	2	2	5.27	2.6	2	8.0292	1	1	1	5.27		1
CAL20943.1	Q8ZE68		20.909	192	putative exported protein [Yersinia pestis CO92]	0.925521	20.3125	2	2	2	6.2	6.92	2	5.20833	1	1	1	6.2	3.15	1
CAL20978.1	A0A384L3A9	pspB	8.985	75	phage shock protein B [Yersinia pestis CO92]	0.925521	21.3333	1	2	1	6.79	4.51	1	18.6667	1	1	1	6.79	2.54	1
CAL21029.1	Q0WEC2		45.626	407	conserved hypothetical protein [Yersinia pestis CO92]	0.925521	18.6732	4	4	4	6.87	10.65	4	6.14251	2	2	2	6.87	6.89	2
CAL21031.1	A0A384KWM5		55.012	503	conserved hypothetical protein [Yersinia pestis CO92]	0.925521	22.2664	8	10	8	4.88	27.3	8	14.7117	5	5	5	4.88	11.86	5
CAL21051.1	A0A384L300	btuE	20.473	184	putative vitamin B12 transport protein [Yersinia pestis CO92]	0.925521	12.5	1	2	1	6.87	6.94	1	12.5	1	1	1	6.87	4.47	1
CAL21142.1	A0A384KAH5	glnQ	26.564	240	putative glutamine transport ATP-binding protein [Yersinia pestis CO92]	0.925521	19.1667	2	2	2	6.96	6.7	2	6.25	1	1	1	6.96	3.46	1
CAL21173.1	Q7CJ89	nuoI	20.559	180	NADH Dehydrogenase I chain I [Yersinia pestis CO92]	0.925521	25.5556	3	4	3	5.68	13.66	3	15	2	2	2	5.68	6.01	2
CAL21364.1	A0A384KHW3		10.729	98	conserved hypothetical protein [Yersinia pestis CO92]	0.925521	11.2245	1	2	1	4.67	5.87	1	11.2245	1	1	1	4.67	3.43	1
CAL21503.1	Q8ZCS5	hscA	69.21	650	chaperone protein HscA [Yersinia pestis CO92]	0.925521	3.38462	2	2	2	5.07	5.06	2	2.15385	1	1	1	5.07	3.29	1
CAL21618.1	A0A384KCM8	cysP	38.505	345	thiosulfate-binding protein [Yersinia pestis CO92]	0.925521	8.11594	2	2	2	8.18	4.81	2	5.21739	1	1	1	8.18		1
CAL21678.1	A0A384KAN6	purE	17.952	174	phosphoribosylaminoimidazole carboxylase catalytic subunit PurE [Yersinia pestis CO92]	0.925521	20.1149	2	2	2	5.97	4.55	2	16.6667	1	1	1	5.97	5.53	1
CAL21772.1	Q8ZC45	dxs	67.674	619	1-deoxy-D-xylulose 5-phosphate synthase [Yersinia pestis CO92]	0.925521	8.07754	2	2	2	6.49	9.78	2	3.55412	1	1	1	6.49	4.68	1
CAL21775.1	A0A384LJU9	thiL	35.753	329	thiamine-monophosphate kinase [Yersinia pestis CO92]	0.925521	18.2371	3	4	3	5.1	17.24	3	15.1976	2	2	2	5.1	7.42	2
CAL21778.1	A0A384LCL3	ribD	40.261	369	riboflavin biosynthesis protein RibD [includes: diaminohydroxyphosphoribosylaminopyrimidine deaminase; 5-amino-6-(5-phosphoribosylamino)uracil reductase [Yersinia pestis CO92]	0.925521	8.13008	2	2	2	6.73	8.19	2	4.06504	1	1	1	6.73	4.83	1
CAL21821.1	A0A0H2W248		58.545	534	putative carbohydrate-binding protein [Yersinia pestis CO92]	0.925521	4.49438	2	2	2	5.95	6.49	2	1.87266	1	1	1	5.95	3.25	1
CAL21878.1	A0A384KVH1	aroF	39.072	356	phospho-2-dehydro-3-deoxyheptonate aldolase,tyr-sensitive [Yersinia pestis CO92]	0.925521	28.0899	6	8	6	6.24	27.34	6	19.6629	4	4	4	6.24	13.26	4
CAL21946.1	Q8ZBQ0	pcm	23.432	208	protein-L-isoaspartate O-methyltransferase [Yersinia pestis CO92]	0.925521	11.0577	2	2	2	6.89	2.91	2	4.80769	1	1	1	6.89		1
CAL22113.1	Q8ZB94	msrA	23.434	212	peptide methionine sulfoxide reductase [Yersinia pestis CO92]	0.925521	20.7547	2	2	2	5.97	2.71	2	7.54717	1	1	1	5.97		1
CAL22116.1	A0A384LFZ0		20.887	187	putative exported protein [Yersinia pestis CO92]	0.925521	22.4599	2	2	2	9.17	6.65	2	11.7647	1	1	1	9.17	4.93	1
CAL22138.1	Q8ZB74	diaA	20.938	196	probable phosphosugar isomerase [Yersinia pestis CO92]	0.925521	32.6531	3	4	3	5.33	12.99	3	7.65306	1	2	1	5.33	8.98	1
CAL22209.1	A0A384KC21	rbsK	33.255	310	probable carbohydrate kinase [Yersinia pestis CO92]	0.925521	9.35484	2	2	2	4.53	7.8	2	3.22581	1	1	1	4.53	2.98	1
CAL22234.1	Q0WB07	pcp	15.212	155	outer membrane lipoprotein [Yersinia pestis CO92]	0.925521	16.7742	2	2	2	11.11	7.64	2	10.9677	1	1	1	11.11	4.72	1
CAL22299.1	Q8ZAS8	malK	40.839	369	maltose/maltodextrin transport ATP-binding protein [Yersinia pestis CO92]	0.925521	31.4363	8	16	8	6.39	49.8	8	26.2873	6	8	6	6.39	23.32	6
CAL22315.1	Q8ZAR3	purH	57.154	529	bifunctional purine biosynthesis protein PurH [includes: phosphoribosylaminoimidazolecarboxamide formyltransferase and IMP cyclohydrolase [Yersinia pestis CO92]	0.925521	7.3724	2	2	2	5.85	5.76	2	1.89036	1	1	1	5.85	2.47	1
CAL22338.1	Q8ZAP1	rplK	14.763	142	50S ribosomal protein L11 [Yersinia pestis CO92]	0.925521	42.2535	6	16	6	9.39	49.62	6	42.2535	6	8	6	9.39	15.01	6
CAL22439.1	A0A384KSL0	hemY	45.866	406	putative protoheme IX biogenesis protein [Yersinia pestis CO92]	0.925521	18.7192	6	8	6	8.63	27.26	6	10.3448	4	4	4	8.63	10.16	4
CAL22446.1	A0A384LIA0	b3791	41.862	376	putative lipopolysaccharide biosynthesis protein [Yersinia pestis CO92]	0.925521	34.3085	7	10	7	6.54	38.02	7	21.2766	5	5	5	6.54	10.59	5
CAL22452.1	Q0WAE5	b3785	39.114	353	putative lipopolysaccharide biosynthesis protein [Yersinia pestis CO92]	0.925521	43.9093	11	16	11	5.94	60.95	11	26.9122	6	8	6	5.94	34.16	6
CAL22510.1	Q8ZA86	argC	35.87	334	N-acetyl-gamma-glutamyl-phosphate reductase [Yersinia pestis CO92]	0.925521	6.88623	2	2	2	6.62	5.98	2	2.99401	1	1	1	6.62		1
CAL22644.1	Q8Z9W6	glyQ	34.758	304	glycyl-tRNA synthetase alpha subunit [Yersinia pestis CO92]	0.925521	47.3684	9	16	9	5.03	55	9	35.5263	7	8	7	5.03	25.75	7
CAL22647.1	A0A384KIX7	yiaD	22.175	219	putative lipoprotein [Yersinia pestis CO92]	0.925521	8.6758	1	2	1	9.7	8.99	1	8.6758	1	1	1	9.7	4.82	1
CAL19717.1	Q8ZH58	bamA	87.838	795	putative surface antigen [Yersinia pestis CO92]	0.908382	42.6415	30	53	30	5.6	172.06	30	37.8616	23	27	23	5.6	83.34	23
CAL20086.1	Q8ZG77	ompA	37.93	353	putative outer membrane porin A protein [Yersinia pestis CO92]	0.902837	83.8527	32	199	32	7.27	621.18	32	80.17	28	102	28	7.27	311.58	28
CAL20787.1	A0A384LL38		32.396	291	conserved hypothetical protein [Yersinia pestis CO92]	0.879245	51.2027	9	19	9	6.18	68.83	9	32.9897	7	10	7	6.18	34.98	7
CAL21728.1	A0A0H2W1D8	acrB	113.562	1050	multidrug efflux protein [Yersinia pestis CO92]	0.879245	32.0952	21	38	21	6.11	164.29	21	24.2857	16	20	16	6.11	73.32	16
CAL22153.1	A0A384L3N9		15.485	134	putative membrane protein [Yersinia pestis CO92]	0.879245	67.1642	7	19	7	5.9	65.95	7	67.1642	6	10	6	5.9	29.5	6
CAL19566.1	Q7CGT3		35.966	330	conserved hypothetical protein [Yersinia pestis CO92]	0.867676	35.7576	8	15	8	5.39	57.13	8	27.2727	7	8	7	5.39	26.02	7
CAL19712.1	Q8ZH63	frr	20.71	185	ribosome recycling factor [Yersinia pestis CO92]	0.867676	52.4324	9	15	9	6.29	53.68	9	42.1622	6	8	6	6.29	28.4	6
CAL21242.1	Q0WDR3		41.819	370	conserved hypothetical protein [Yersinia pestis CO92]	0.867676	51.3514	11	15	11	6.32	67.08	11	28.9189	7	8	7	6.32	31.79	7
CAL19142.1	Q8ZIN2	tal	35.049	317	transaldolase B [Yersinia pestis CO92]	0.865161	76.3407	26	86	26	5.36	310.69	26	74.4479	23	46	23	5.36	159.83	23
CAL19060.1	Q8ZIV7	purA	47.278	432	adenylosuccinate synthetase [Yersinia pestis CO92]	0.86382	49.0741	17	28	17	5.55	87	17	30.3241	12	15	12	5.55	40.88	12
CAL19698.1	A0A384LCT4		50.721	454	conserved hypothetical protein [Yersinia pestis CO92]	0.859412	40.7489	13	13	13	6.38	41.18	13	14.5374	6	7	6	6.38	18.17	6
CAL19790.1	Q8ZGZ1	tolB	46.045	430	TolB colicin import protein [Yersinia pestis CO92]	0.859412	61.3953	19	39	19	7.15	132.57	19	55.5814	16	21	16	7.15	67.07	16
CAL21829.1	Q8ZBZ5	nqrF	45.455	407	NADH-uniquinone oxidoreductase subunit F [Yersinia pestis CO92]	0.859412	30.4668	11	13	11	5.08	40.58	11	19.1646	7	7	7	5.08	20.65	7
CAL21991.1	Q8ZBK7	panC	31.772	284	pantoate--beta-alanine ligase [Yersinia pestis CO92]	0.859412	31.6901	7	13	7	5.69	53.95	7	22.8873	5	7	5	5.69	29.5	5
CAL22354.1	Q8ZAM9	fadA	40.917	387	3-ketoacyl-CoA thiolase [Yersinia pestis CO92]	0.859412	62.5323	13	26	13	7.15	92.04	13	43.4109	10	14	10	7.15	49.31	10
CAL21500.1	P58475	pepB	46.531	432	peptidase B [Yersinia pestis CO92]	0.856107	73.1481	20	37	20	6	162.08	20	50.2315	15	20	15	6	70.82	15
CAL22691.1	Q8Z9S4	atpA	55.2	513	ATP synthase alpha subunit protein [Yersinia pestis CO92]	0.853403	65.4971	31	142	30	5.71	516.52	31	66.6667	30	77	29	5.71	265.71	30
CAL20867.1	Q0WES9		36.85	333	conserved hypothetical protein [Yersinia pestis CO92]	0.848394	37.5375	9	11	9	5.25	37.43	9	23.4234	6	6	6	5.25	18.1	6
CAL22681.1	Q0W9S4	nmpA	27.427	240	putative phosphate transport system protein [Yersinia pestis CO92]	0.848394	47.9167	9	11	9	5.66	38.39	9	32.9167	6	6	6	5.66	19.12	6
CAL18782.1	Q7CLC9	zapB	9.285	79	conserved hypothetical protein [Yersinia pestis CO92]	0.841383	64.557	4	20	4	4.67	64.51	4	64.557	4	11	4	4.67	37.72	4
CAL21376.1	A0A384KN94	fabB	42.834	407	3-oxoacyl-[acyl-carrier-protein] synthase I [Yersinia pestis CO92]	0.832969	57.4939	13	36	13	5.54	156.77	13	58.9681	15	20	15	5.54	77.4	15
CAL21996.1	A0A384LG04	yadF	24.871	220	putative carbonic anhydrase [Yersinia pestis CO92]	0.832969	30.9091	6	9	6	6.37	27.52	6	29.0909	5	5	5	6.37	12.08	5
CAL20658.1	Q8ZEX4	kdsA	30.74	284	2-dehydro-3-deoxyphosphooctonate aldolase [Yersinia pestis CO92]	0.832969	67.6056	13	27	13	6.3	114.58	13	64.7887	12	15	12	6.3	57.61	12
CAL22335.1	Q8ZAP4	rplL	12.53	122	50S ribosomal protein L7/L12 [Yersinia pestis CO92]	0.826358	61.4754	6	25	6	4.49	106.45	6	88.5246	7	14	7	4.49	63.71	7
CAL21926.1	A0A384KE37	fumA	60.131	547	fumarate hydratase, class I [Yersinia pestis CO92]	0.81873	41.1335	13	23	13	6.44	94.5	13	34.3693	12	13	12	6.44	47.48	12
CAL19340.1	Q7CGH2	hasF	50.933	467	ABC-transporter outer membrane component [Yersinia pestis CO92]	0.81534	68.7366	22	37	22	8.13	156.6	22	55.2463	17	21	17	8.13	81.75	17
CAL18825.1	Q8ZJG8	hslO	32.478	293	heat-shock chaperonin [Yersinia pestis CO92]	0.809831	46.0751	6	7	6	4.74	27.08	6	24.2321	4	4	4	4.74	12.03	4
CAL19000.1	A0A384L4L7		18.983	169	putative regulatory protein [Yersinia pestis CO92]	0.809831	41.4201	5	14	5	6.25	54.89	5	44.9704	5	8	5	6.25	33.86	5
CAL19331.1	Q8ZI60	hldE	51.218	476	ADP-heptose synthase [Yersinia pestis CO92]	0.809831	31.5126	11	14	11	5.59	44.15	11	20.5882	7	8	7	5.59	33.08	7
CAL19901.1	A0A384KQT9		10.927	99	hypothetical protein YPO1244 [Yersinia pestis CO92]	0.809831	46.4646	3	7	3	5.45	20.45	3	46.4646	3	4	3	5.45	12.17	3
CAL21795.1	Q0WC84	malZ	69.084	609	putative maltodextrin glucosidase [Yersinia pestis CO92]	0.809831	19.5402	7	7	7	5.38	15.19	7	8.21018	3	4	3	5.38	4.82	3
CAL22279.1	A0A384L395	pmbA	48.132	446	Putative modulator of DNA gyrase [Yersinia pestis CO92]	0.809831	37.8924	13	14	13	5.8	42.03	13	25.3363	7	8	7	5.8	28.41	7
CAL22319.1	Q7CKT5		22.433	196	conserved hypothetical protein [Yersinia pestis CO92]	0.809831	29.0816	4	7	4	4.6	24.86	4	22.449	4	4	4	4.6	13.95	4
CAL22104.1	P61892	mdh	32.625	312	malate dehydrogenase [Yersinia pestis CO92]	0.809831	75	18	77	18	5.73	326.07	18	76.9231	19	44	19	5.73	191.07	19
CAL20794.1	A0A0H2W620		20.215	183	putative nitroreductase [Yersinia pestis CO92]	0.802118	68.8525	10	26	10	7.59	70.95	10	50.2732	9	15	9	7.59	34.46	9
CAL19243.1	Q7CGB6	secA	102.625	904	preprotein translocase SecA [Yersinia pestis CO92]	0.800451	52.1018	33	64	33	5.43	249.72	33	41.2611	29	37	29	5.43	134.75	29
CAL19556.1	Q8ZHK4	prfB	41.396	366	peptide chain release factor 2 [Yersinia pestis CO92]	0.799314	43.7158	12	19	12	4.86	66.78	12	31.1475	9	11	9	4.86	38.79	9
CAL22552.1	A0A384KDU5	gdhA	48.458	447	NADP-specific glutamate dehydrogenase [Yersinia pestis CO92]	0.793304	45.4139	14	24	14	7.09	104.51	14	40.4922	13	14	13	7.09	49.79	13
CAL20889.1	A0A0H2W5Z1		56.004	514	putative exported protein [Yersinia pestis CO92]	0.789415	70.8171	28	58	28	5.15	218.68	28	68.4825	27	34	27	5.15	118.07	27
CAL21178.1	Q7CJ92	nuoC	68.886	598	NADH dehydrogenase I chain C/D [Yersinia pestis CO92]	0.788407	52.5084	25	46	25	6.24	154.45	25	46.8227	21	27	21	6.24	84.04	21
CAL20281.1	Q0WGE1	purB	51.636	456	adenylosuccinate lyase [Yersinia pestis CO92]	0.786693	39.0351	12	17	12	6.23	40.32	12	22.807	8	10	8	6.23	25.45	8
CAL20416.1	Q7CHW4	purT	42.511	393	phosphoribosylglycinamide formyltransferase [Yersinia pestis CO92]	0.786693	44.5293	13	17	13	5.8	55.04	13	31.5522	10	10	10	5.8	25.11	10
CAL21789.1	A0A384L2F1	ahpC	22.258	200	putative alkyl hydroperoxide reductase subunit c [Yersinia pestis CO92]	0.781906	70	15	49	15	6.06	141.49	15	77.5	14	29	14	6.06	78.89	14
CAL19706.1	Q8ZH69	dapD	29.937	274	2,3,4,5-tetrahydropyridine-2-carboxylate N-succinyltransferase [Yersinia pestis CO92]	0.777438	60.219	16	42	16	5.95	157	16	63.8686	15	25	15	5.95	89.46	15
CAL20062.1	A0A384L6K6	aspC	43.119	396	aspartate aminotransferase [Yersinia pestis CO92]	0.776777	69.1919	19	47	19	5.44	177.37	19	56.0606	13	28	13	5.44	112.05	13
CAL19008.1	Q8ZJ07	uvrA	104.242	947	excinuclease ABC subunit A [Yersinia pestis CO92]	0.771268	4.85744	4	5	4	6.46	16.69	4	3.59029	3	3	3	6.46	5.16	3
CAL19594.1	Q0WIB3		26.688	250	putative lipoprotein [Yersinia pestis CO92]	0.771268	25.2	4	5	4	6.4	22.83	4	17.6	3	3	3	6.4	8.75	3
CAL19912.1	A0A384KEF7	bglA	54.704	478	6-phospho-beta-glucosidase [Yersinia pestis CO92]	0.771268	28.0335	11	15	11	5.87	44.46	11	18.8285	7	9	7	5.87	25.91	7
CAL20030.1	A0A384KC66		49.455	447	putative ATPase protein [Yersinia pestis CO92]	0.771268	13.4228	5	5	5	6.76	16.91	5	8.72483	3	3	3	6.76	9.76	3
CAL21284.1	P69994	ureA	11.049	100	urease gamma subunit [Yersinia pestis CO92]	0.771268	58	4	5	4	5.54	15.45	4	22	2	3	2	5.54	7.03	2
CAL21806.1	Q8ZC18	rdgC	34.204	303	recombination associated protein RdgC [Yersinia pestis CO92]	0.771268	29.703	7	10	7	5.33	26.56	7	31.0231	6	6	6	5.33	23.42	6
CAL21928.1	A0A384KR24	map	28.277	261	methionine aminopeptidase [Yersinia pestis CO92]	0.771268	27.5862	4	5	4	6.1	20.75	4	16.8582	3	3	3	6.1	9.49	3
CAL22172.1	A0A384LLU2	ptsN	17.497	160	nitrogen regulatory IIA protein [Yersinia pestis CO92]	0.771268	33.75	4	5	4	6.18	15.7	4	18.125	3	3	3	6.18	7.99	3
CAL22643.1	Q8Z9W7	glyS	76.204	689	glycyl-tRNA synthetase beta subunit [Yersinia pestis CO92]	0.771268	37.4456	20	35	20	5.74	118.34	20	24.5283	15	21	15	5.74	52.14	15
CAL19352.1	Q8ZI40	dkgA	31.52	277	putative aldo/keto reductase family protein [Yersinia pestis CO92]	0.757245	58.8448	11	18	11	6.7	60.25	11	41.1552	10	11	9	6.7	30.05	10
CAL21001.1	A0A384KYN9	pcp	15.366	155	putative lipoprotein [Yersinia pestis CO92]	0.751986	45.8065	6	13	6	9.45	53.06	6	45.8065	5	8	5	9.45	33.42	5
CAL21944.1	Q7CKC7	appR	38.214	332	RNA polymerase sigma factor RpoS [Yersinia pestis CO92]	0.751986	36.4458	7	13	6	4.86	52.99	7	23.1928	6	8	5	4.86	32.72	6
CAL21727.1	A0A384L2L8	acrA	41.89	395	multidrug efflux protein [Yersinia pestis CO92]	0.749991	58.2278	19	47	19	6.37	157.72	19	56.4557	16	29	16	6.37	94.52	16
CAL20279.1	P74992	phoP	25.584	223	response regulator protein [Yersinia pestis CO92]	0.745559	77.5785	14	29	14	5.8	111.01	14	62.3318	10	18	10	5.8	69.27	10
CAL21223.1	Q8ZDG8		9.805	87	conserved hypothetical protein [Yersinia pestis CO92]	0.740417	55.1724	3	8	3	5.33	37.77	3	55.1724	3	5	3	5.33	22.81	3
CAL21494.1	Q8ZCT2	ndk	15.631	142	nucleoside diphosphate kinase [Yersinia pestis CO92]	0.740417	83.0986	7	24	7	5.52	118.05	7	83.0986	7	15	7	5.52	63.34	7
CAL22247.1	A0A384L0V0	accC	49.595	449	biotin carboxylase [Yersinia pestis CO92]	0.740417	39.6437	15	24	15	6.84	82.6	15	35.412	14	15	14	6.84	41.06	14
CAL19250.1	A0A384LG10	yqjD	10.997	101	putative membrane protein [Yersinia pestis CO92]	0.73146	68.3168	6	49	6	6.57	134.45	6	83.1683	8	31	8	6.57	73.63	8
CAL20712.1	A0A384KMP8	minD	29.676	270	septum site-determining protein [Yersinia pestis CO92]	0.727195	50	12	22	12	5.19	80.64	12	47.037	11	14	11	5.19	51.79	11
CAL21139.1	A0A384KM18		41.788	375	putative exported protein [Yersinia pestis CO92]	0.727195	33.6	10	11	10	8.63	34.76	10	20.8	7	7	7	8.63	20.65	7
CAL21175.1	Q8ZDL2	nuoG	100.621	914	NADH dehydrogenase I chain G [Yersinia pestis CO92]	0.727195	36.8709	20	33	20	6.11	132.45	20	33.5886	20	21	20	6.11	73.53	20
CAL21650.1	Q0WCM0		39.372	356	probable ABC-transporter, ATP-binding protein [Yersinia pestis CO92]	0.727195	55.3371	11	22	11	6.39	67.17	11	36.7978	9	14	9	6.39	45.89	9
CAL19774.1	A0A384KTM2	gltA	47.979	426	citrate synthase GltA [Yersinia pestis CO92]	0.723805	69.2488	23	61	23	6.95	216.64	23	72.5352	23	39	23	6.95	125.62	23
CAL19088.1	Q7CG46	lsrG	11.098	96	conserved hypothetical protein [Yersinia pestis CO92]	0.71985	75	6	14	6	6.68	48.54	6	75	5	9	5	6.68	31.57	5
CAL19877.1	A0A0H2W3X0	gyrA	98.604	891	DNA gyrase subunit A [Yersinia pestis CO92]	0.718077	42.9854	27	45	27	5.02	156.29	27	36.3636	24	29	24	5.02	91.31	24
CAL22672.1	Q8Z9U1	fabV	43.346	399	conserved hypothetical protein [Yersinia pestis CO92]	0.715175	36.3409	11	17	11	5.25	64.52	11	27.5689	7	11	7	5.25	39.84	7
CAL22090.1	A0A384KS70	ftsH	70.805	644	cell division protein [Yersinia pestis CO92]	0.711939	46.118	23	40	23	6.15	145.53	23	41.6149	20	26	20	6.15	87.96	20
CAL22336.1	Q8ZAP3	rplJ	17.676	165	50S ribosomal protein L10 [Yersinia pestis CO92]	0.711939	67.2727	8	20	8	9.31	61.02	8	38.7879	6	13	6	9.31	35.37	6
CAL18937.1	Q8D1G8	acs	72.072	652	acetyl-coenzyme A synthetase [Yersinia pestis CO92]	0.706319	70.8589	30	58	30	6.14	218.53	30	54.908	25	38	25	6.14	131.61	25
CAL21037.1	A0A384LPZ8	pps	87.696	794	phosphoenolpyruvate synthase [Yersinia pestis CO92]	0.702119	38.1612	21	44	21	5.27	156.79	21	32.4937	20	29	20	5.27	96.25	20
CAL21868.1	Q74X11	clpB	95.644	857	Clp ATPase [Yersinia pestis CO92]	0.702119	47.3746	30	44	30	5.82	164.57	30	37.4562	26	29	26	5.82	95.97	26
CAL18822.1	A0A384LC72	kmt	27.369	239	transcriptional regulatory protein [Yersinia pestis CO92]	0.694141	62.3431	11	21	11	6.58	60.12	11	57.7406	12	14	12	6.58	40.3	12
CAL20497.1	Q8ZF61		20.808	199	trp repressor binding protein [Yersinia pestis CO92]	0.694141	47.7387	8	15	8	8.37	47.94	8	47.7387	9	10	9	8.37	33.88	9
CAL20758.1	Q0WF36		24.29	210	hypothetical phage protein [Yersinia pestis CO92]	0.694141	65.7143	12	21	12	6	53.07	12	54.2857	10	14	10	6	34.84	10
CAL21978.1	Q8ZBL9	hemL	45.794	426	glutamate-1-semialdehyde 2,1-aminomutase [Yersinia pestis CO92]	0.694141	29.8122	8	15	8	5.33	64	8	28.4038	8	10	8	5.33	41.62	8
CAL19048.1	Q8ZIW9	orn	20.876	181	oligoribonuclease [Yersinia pestis CO92]	0.694141	25.4144	3	3	3	5.16	4.45	3	11.0497	2	2	2	5.16	4.55	2
CAL19561.1	A0A384KZ09	creD	55.183	492	putative membrane protein [Yersinia pestis CO92]	0.694141	7.11382	2	3	2	6.86	8.73	2	3.86179	2	2	2	6.86	2.08	2
CAL20055.1	Q8ZGA1	mukF	50.231	440	putative killing factor protein [Yersinia pestis CO92]	0.694141	9.77273	3	3	3	4.94	8.21	3	6.13636	2	2	2	4.94	6.06	2
CAL20056.1	Q8D049	mukE	26.682	233	conserved hypothetical protein [Yersinia pestis CO92]	0.694141	25.7511	4	6	4	4.89	14.07	4	22.7468	4	4	4	4.89	10.71	4
CAL20137.1	A0A384L3A8	ybiT	59.858	531	ABC transporter ATP-binding protein [Yersinia pestis CO92]	0.694141	22.0339	8	9	8	5.1	37.14	8	19.0207	6	6	6	5.1	21.91	6
CAL20151.1	Q8ZG15	folE	24.714	220	GTP cyclohydrolase I [Yersinia pestis CO92]	0.694141	16.8182	3	3	3	8.44	4.35	3	8.63636	2	2	2	8.44	2.28	2
CAL20185.1	A0A384KJN3	galU	32.267	296	UTP-glucose-1-phosphate uridylyltransferase [Yersinia pestis CO92]	0.694141	11.8243	3	3	3	6.52	7.87	3	7.77027	2	2	2	6.52	4.77	2
CAL20493.1	A0A384L9T8	putP	53.568	494	proline permease [Yersinia pestis CO92]	0.694141	3.84615	1	3	1	8.78	7.6	1	1.82186	1	2	1	8.78	6.28	1
CAL20846.1	A0A384L3B6		9.457	83	conserved hypothetical protein [Yersinia pestis CO92]	0.694141	61.4458	4	6	4	6.62	17.77	4	51.8072	4	4	4	6.62	13.35	4
CAL20921.1	A0A0H2W594	ilvB	60.052	560	putative acetolactate synthase large subunit [Yersinia pestis CO92]	0.694141	11.7857	4	6	4	5.62	23.11	4	7.67857	4	4	4	5.62	13.38	4
CAL21019.1	A0A384LF95	ribC	24.075	218	riboflavin synthase alpha chain [Yersinia pestis CO92]	0.694141	31.6514	4	6	4	6.73	17.55	4	20.6422	3	4	3	6.73	13.66	3
CAL21192.1	Q7CJ96	pta	77.402	717	phosphate acetyltransferase [Yersinia pestis CO92]	0.694141	17.4338	9	9	9	5.36	30.28	9	11.0181	6	6	6	5.36	20	6
CAL21256.1	P33086	fur	16.728	148	ferric uptake regulator [Yersinia pestis CO92]	0.694141	45.9459	4	6	4	6.58	25.59	4	18.2432	2	4	2	6.58	17.31	2
CAL21681.1	A0A384LPI7	ybbA	24.856	228	putative ABC transporter ATP-binding protein [Yersinia pestis CO92]	0.694141	10.9649	3	3	3	6.13	7.63	3	10.9649	2	2	2	6.13	4.22	2
CAL21776.1	Q8ZC42	nusB	15.506	138	N utilization substance protein B [Yersinia pestis CO92]	0.694141	21.0145	3	3	3	7.2	8	3	13.7681	2	2	2	7.2	5.41	2
CAL22081.1	Q8ZBC5	rpsO	10.14	89	30S ribosomal protein S15 [Yersinia pestis CO92]	0.694141	16.8539	3	3	3	10.65	6.34	3	15.7303	2	2	2	10.65	1.99	2
CAL22107.1	A0A384LII3	mpl	50.107	460	UDP-N-acetylmuramate:L-alanyl-gamma-D-glutamyl-m e so-diaminopimelate ligase [Yersinia pestis CO92]	0.694141	20.6522	7	9	7	5.78	23.45	7	12.6087	5	6	5	5.78	16.21	5
CAL22117.1	A0A384KEQ0	amtA	27.245	247	inositol monophosphatase family protein [Yersinia pestis CO92]	0.694141	15.3846	3	3	3	5.31	5.64	3	12.1457	2	2	2	5.31	6.51	2
CAL22141.1	A0A384KJV2	elb2	22.897	217	enhancing lycopene biosynthesis protein 2 [Yersinia pestis CO92]	0.694141	47.0046	6	12	6	4.91	49.99	6	67.7419	7	8	7	4.91	28.9	7
CAL22157.1	Q8ZB56	murA	44.845	420	UDP-N-acetylglucosamine 1-carboxyvinyltransferase [Yersinia pestis CO92]	0.694141	25.9524	6	9	6	5.96	41.5	6	18.5714	6	6	6	5.96	18.17	6
CAL22165.1	Q8D1Q8	kdsD	35.062	328	conserved hypothetical protein [Yersinia pestis CO92]	0.694141	19.2073	5	6	5	6.07	16.79	5	16.4634	4	4	4	6.07	11.88	4
CAL22405.1	A0A384LQA0		11.965	106	conserved hypothetical protein [Yersinia pestis CO92]	0.694141	51.8868	3	3	3	6.02	6.38	3	14.1509	2	2	2	6.02	3.74	2
CAL22523.1	Q8ZA75	glgB	84.135	727	1,4-alpha-glucan branching enzyme [Yersinia pestis CO92]	0.694141	6.05227	3	3	3	6.21	10.13	3	2.47593	2	2	2	6.21	4.38	2
CAL18887.1	Q8ZJB2	tufA	43.16	394	elongation factor Tu [Yersinia pestis CO92]	0.688131	76.6497	23	229	10	5.31	878.37	23	74.6193	27	154	10	5.31	570.46	27
CAL19597.1	Q8ZHG7	metK	42.02	384	S-adenosylmethionine synthetase [Yersinia pestis CO92]	0.684081	56.5104	18	34	18	5.59	89.68	18	45.3125	14	23	14	5.59	74.06	14
CAL18774.1	Q8ZJK9	tpiA	26.794	255	triosephosphate isomerase [Yersinia pestis CO92]	0.683123	70.1961	16	31	16	6.43	103.37	16	65.098	14	21	14	6.43	62.95	14
CAL21233.1	Q8ZDF8	leuS	97.051	860	leucyl-tRNA synthetase [Yersinia pestis CO92]	0.676342	22.907	15	19	15	5.29	60.24	15	19.0698	13	13	13	5.29	37.1	13
CAL19057.1	A0A384LHJ8	hflA	45.286	419	putative membrane protein [Yersinia pestis CO92]	0.674859	60.1432	19	35	19	8.18	133.66	19	56.3246	17	24	17	8.18	88.7	17
CAL19782.1	A0A384LMX5	sucD	29.978	290	succinyl-CoA synthetase alpha chain [Yersinia pestis CO92]	0.674859	83.4483	15	70	15	6.54	283.2	15	93.1034	20	48	20	6.54	174.45	20
CAL21751.1	Q8ZC66	clpX	46.033	423	ATP-dependent Clp protease ATP-binding subunit ClpX [Yersinia pestis CO92]	0.671003	56.7376	16	29	16	5.4	102.83	16	46.5721	13	20	13	5.4	64.2	13
CAL21910.1	Q9X6B0	katG	81.365	737	catalase-peroxidase [Yersinia pestis CO92]	0.669785	64.4505	45	110	45	7.34	412.24	45	57.1235	39	76	39	7.34	244.76	39
CAL20243.1	A0A384LNE4	fabD	32.652	309	malonyl CoA-acyl carrier protein transacylase [Yersinia pestis CO92]	0.668432	39.8058	8	13	8	5.21	67.16	8	29.4498	6	9	6	5.21	45.38	6
CAL19354.1	A0A384LK46		42.04	385	putative iron-containing alcohol dehydrogenase [Yersinia pestis CO92]	0.665218	58.7013	15	23	15	6.11	87.29	15	50.1299	12	16	12	6.11	61.57	12
CAL22551.1	Q8ZA49	uspA	16.439	148	universal stress protein A [Yersinia pestis CO92]	0.663961	82.4324	8	33	8	4.94	141.16	8	82.4324	7	23	7	4.94	97.94	7
CAL18843.1	Q8ZJF2	trpS	38.225	342	tryptophanyl-tRNA synthetase [Yersinia pestis CO92]	0.661087	34.3931	6	10	6	6.19	42.82	6	31.5029	6	7	6	6.19	31.16	6
CAL19302.1	A0A384KBU5		16.783	148	hypothetical protein YPO0625 [Yersinia pestis CO92]	0.661087	47.973	5	10	5	4.87	33.67	5	49.3243	5	7	5	4.87	23.46	5
CAL22341.1	Q8ZAN8	tufB	43.17	394	elongation factor Tu [Yersinia pestis CO92]	0.651642	76.6497	24	207	11	5.25	846.37	24	78.6802	28	147	11	5.25	550.53	28
CAL19137.1	A0A384KMI6	arcA	27.261	238	aerobic respiration control protein [Yersinia pestis CO92]	0.647865	43.6975	8	14	8	5.82	52.15	8	39.0756	8	10	8	5.82	38.62	8
CAL19182.1	A0A384KHH0		18.841	172	conserved hypothetical protein [Yersinia pestis CO92]	0.647865	62.2093	12	126	12	5.33	478.62	12	68.6047	14	90	14	5.33	319.41	14
CAL22499.1	Q8ZA97	sthA	51.382	466	soluble pyridine nucleotide transhydrogenase [Yersinia pestis CO92]	0.647865	31.1159	9	14	9	6.65	48.84	9	27.6824	8	10	8	6.65	32.02	8
CAL22689.1	Q7CFM8	atpD	50.127	460	ATP synthase beta subunit protein [Yersinia pestis CO92]	0.642723	91.087	31	200	31	5.06	821.14	31	90.6522	31	144	31	5.06	572.54	31
CAL20970.1	Q8ZE42	tpx	17.592	167	thiol peroxidase [Yersinia pestis CO92]	0.63829	82.6347	9	40	9	5.26	194.57	9	86.2275	10	29	10	5.26	119.82	10
CAL19799.1	Q8ZGY5	gpmA	28.358	250	phosphoglycerate mutase 1 [Yersinia pestis CO92]	0.636296	74.8	14	33	14	5.9	104.28	14	67.2	14	24	14	5.9	64.12	14
CAL18717.1	A0A384LK04		22.415	196	conserved hypothetical protein [Yersinia pestis CO92]	0.636296	22.9592	4	11	4	5.05	28.93	4	22.449	5	8	5	5.05	19.88	5
CAL19358.1	Q0WIZ0		25.502	237	MotA/TolQ/ExbB proton channel family protein [Yersinia pestis CO92]	0.636296	17.7215	4	11	4	8.54	42.3	4	17.7215	3	8	3	8.54	30.4	3
CAL20043.1	Q8ZGB3	cmk	25.195	230	cytidylate kinase [Yersinia pestis CO92]	0.636296	35.2174	8	11	8	6.23	41.52	8	31.7391	7	8	7	6.23	25.87	7
CAL18716.1	Q0WKR6	bipA	67.266	607	putative GTPase [Yersinia pestis CO92]	0.633251	49.4234	27	52	27	5.41	173.28	27	44.8105	25	38	25	5.41	109.81	25
CAL21676.1	A0A384KTC0	ppiB	18.151	164	peptidyl-prolyl cis-trans isomerase B [Yersinia pestis CO92]	0.624727	86.5854	9	27	9	5.8	106.85	9	85.9756	9	20	9	5.8	72.87	9
CAL22030.1	Q8ZBH3	pepA	54.797	503	cytosol aminopeptidase [Yersinia pestis CO92]	0.624727	47.5149	16	27	16	7.44	110.45	16	48.9066	17	20	17	7.44	77.95	17
CAB55266.1	P26948	caf1	17.666	170	putative F1 capsule antigen (plasmid) [Yersinia pestis CO92]	0.617014	54.7059	4	8	4	5.07	35.74	4	58.2353	5	6	5	5.07	26.72	5
CAL18756.1	Q8ZJM7	secB	17.576	158	protein-export protein [Yersinia pestis CO92]	0.617014	26.5823	2	16	2	4.17	94.24	2	32.2785	3	12	3	4.17	64.4	3
CAL18791.1	Q8ZJJ7	rraA	17.315	161	S-adenosylmethionine:2-demethylmenaquinone methyltransferase [Yersinia pestis CO92]	0.617014	34.7826	4	8	4	4.23	37.66	4	34.7826	3	6	3	4.23	30.81	3
CAL20192.1	Q8ZFX7	hisB	39.935	355	histidinol-phosphatase and imidazoleglycerol-phosphate dehydratase [Yersinia pestis CO92]	0.617014	7.32394	2	4	2	6.04	12.13	2	4.50704	1	3	1	6.04	9.7	1
CAL20195.1	Q8ZFX4	hisG	33.456	299	ATP phosphoribosyltransferase [Yersinia pestis CO92]	0.617014	18.0602	4	4	4	5.63	17.96	4	15.7191	3	3	3	5.63	7.51	3
CAL20395.1	A0A384LF11	fcuA	82.084	758	ferrichrome receptor protein [Yersinia pestis CO92]	0.617014	11.4776	6	8	6	6.77	25.02	6	14.3799	6	6	6	6.77	19.98	6
CAL21074.1	Q0WE78		24.606	221	conserved hypothetical protein [Yersinia pestis CO92]	0.617014	25.3394	4	4	4	4.74	12.01	4	19.9095	3	3	3	4.74	4.83	3
CAL21134.1	A0A384KCB5	omp4	18.618	174	putative outer membrane protein [Yersinia pestis CO92]	0.617014	33.3333	4	4	4	6.29	15.85	4	23.5632	3	3	3	6.29	10.9	3
CAL21177.1	A0A384KJZ7	nuoE	19.038	172	NADH dehydrogenase I chain E [Yersinia pestis CO92]	0.617014	36.0465	4	4	4	5.24	16.38	4	27.907	3	3	3	5.24	12.59	3
CAL21465.1	Q8ZCV6	yegP	12.177	112	conserved hypothetical protein [Yersinia pestis CO92]	0.617014	50.8929	3	4	3	9.11	20.5	3	41.0714	3	3	3	9.11	12.83	3
CAL21665.1	A0A384LG26	gcvR	21.004	189	glycine cleavage system transcriptional repressor [Yersinia pestis CO92]	0.617014	22.7513	3	4	3	5.29	15.38	3	13.2275	2	3	2	5.29	8.06	2
CAL21717.1	Q8ZC96		12.093	110	conserved hypothetical protein [Yersinia pestis CO92]	0.617014	69.0909	5	8	5	5.07	36.16	5	43.6364	3	6	3	5.07	18.2	3
CAL22161.1	A0A384LB99	yrbD	19.796	185	putative membrane protein [Yersinia pestis CO92]	0.617014	36.7568	4	8	4	5.87	34.21	4	43.2432	5	6	5	5.87	25.25	5
CAL21055.1	Q8ZDX1	pheT	87.03	795	phenylalanyl-tRNA synthetase beta chain [Yersinia pestis CO92]	0.610003	36.478	19	29	19	5.62	117.7	19	36.478	19	22	19	5.62	86.18	19
CAL21891.1	Q8ZBU3	luxS	19.396	171	autoinducer-2 production protein [Yersinia pestis CO92]	0.605148	42.6901	6	17	6	5.72	53.66	6	47.3684	8	13	8	5.72	33.65	8
CAB54972.1	Q7BTX0	sycH	15.763	141	putative yopH targeting protein (plasmid) [Yersinia pestis CO92]	0.601589	63.1206	7	13	7	5.01	36.35	7	65.9574	7	10	7	5.01	22.1	7
CAL22426.1	Q8ZAG3		43.585	405	conserved hypothetical protein [Yersinia pestis CO92]	0.598867	47.1605	15	44	15	5.2	149.22	15	45.9259	17	34	17	5.2	108.41	17
CAB54908.1	P0C7U7	lcrV	37.24	326	putative V antigen, antihost protein/regulator (plasmid) [Yersinia pestis CO92]	0.594978	33.4356	9	9	9	5.87	27.84	9	29.4479	7	7	7	5.87	21.22	7
CAL20272.1	Q8ZFR4	lolD	25.642	234	lipoprotein releasing system, ATP-binding protein [Yersinia pestis CO92]	0.594978	44.0171	6	9	6	7.06	35.64	6	38.8889	6	7	6	7.06	21.83	6
CAL22318.1	A0A384K8L8	hupA	9.661	91	DNA-binding protein HU-alpha [Yersinia pestis CO92]	0.594978	62.6374	5	18	5	9.58	69.76	5	48.3516	4	14	4	9.58	60.45	4
CAL20286.1	A0A384L1F6	icd	45.868	417	isocitrate dehydrogenase [NADP] [Yersinia pestis CO92]	0.593876	63.789	27	77	27	5.68	261.49	27	70.7434	30	60	30	5.68	191.01	30
CAL21748.1	A0A384KMR9	ppiD	69.892	628	peptidyl-prolyl cis-trans isomerase D [Yersinia pestis CO92]	0.590758	57.1656	26	60	26	5.06	238.9	26	60.9873	30	47	30	5.06	182.68	30
CAL19239.1	A0A384LQ43	ftsZ	40.368	383	cell division protein FtsZ [Yersinia pestis CO92]	0.588968	68.6684	17	28	17	4.86	97.45	17	48.0418	14	22	14	4.86	83.32	14
CAL20026.1	A0A384L3E0	trxB	34.255	320	thioredoxin reductase [Yersinia pestis CO92]	0.58454	58.125	13	24	13	5.4	90.11	13	62.8125	13	19	13	5.4	81.84	13
CAB54920.1	P42713	yscQ	34.419	307	putative type III secretion protein (plasmid) [Yersinia pestis CO92]	0.578451	14.658	3	5	3	5.24	12.38	3	14.658	3	4	3	5.24	14.87	3
CAL19713.1	Q8ZH62	dxr	43.115	398	1-deoxy-D-xylulose 5-phosphate reductoisomerase [Yersinia pestis CO92]	0.578451	20.1005	5	5	5	5.88	11.58	5	9.79899	4	4	4	5.88	12.91	4
CAL20647.1	A0A384LA14	ychF	39.528	363	conserved hypothetical protein [Yersinia pestis CO92]	0.578451	61.157	13	20	13	4.84	64.18	13	51.2397	13	16	13	4.84	41.71	13
CAL20654.1	Q8ZEX8	prfA	40.564	360	peptide chain release factor 1 [Yersinia pestis CO92]	0.578451	19.7222	5	5	5	5.17	13.97	5	20.8333	4	4	4	5.17	17.05	4
CAL21225.1	Q8ZDG6	rlpA	38.018	360	rare lipoprotein A precursor [Yersinia pestis CO92]	0.578451	28.0556	5	5	5	6.07	18.93	5	16.6667	4	4	4	6.07	11.53	4
CAL21518.1	Q8ZCR1	glyA	45.422	417	serine hydroxymethyltransferase [Yersinia pestis CO92]	0.578451	43.6451	15	30	15	6.42	96.05	15	47.7218	16	24	16	6.42	79.15	16
CAL21655.1	Q7CJI9	dapE	40.933	375	succinyl-diaminopimelate desuccinylase [Yersinia pestis CO92]	0.578451	20.5333	5	5	5	5.99	19.53	5	14.6667	4	4	4	5.99	15.14	4
CAL21807.1	Q8ZC17	ppnP	10.427	95	conserved hypothetical protein [Yersinia pestis CO92]	0.578451	41.0526	3	5	3	4.56	23.57	3	50.5263	4	4	4	4.56	13.78	4
CAL22424.1	Q8ZAG5	corA	36.495	316	magnesium and cobalt transport protein [Yersinia pestis CO92]	0.578451	21.519	5	5	5	4.77	15.03	5	23.1013	4	4	4	4.77	18.07	4
CAL22662.1	A0A384KYZ4		29.71	269	putative haloacid dehalogenase-like hydrolase [Yersinia pestis CO92]	0.578451	27.881	5	5	5	5.07	16.91	5	20.4461	4	4	4	5.07	10.98	4
CAL21030.1	A0A384KWF5		27.571	248	putative ATP-dependent transporter [Yersinia pestis CO92]	0.569551	37.5	8	16	8	5.1	40.34	8	38.3065	9	13	9	5.1	40.09	9
CAL21249.1	A0A0H2W2U3	nagA	41.142	381	putative N-acetylglucosamine-6-phosphate deacetylase [Yersinia pestis CO92]	0.569551	41.7323	9	16	9	5.64	56.98	9	34.1207	11	13	11	5.64	35.42	11
CAB54883.1	P31493	yopE	22.987	219	putative outer membrane virulence protein (plasmid) [Yersinia pestis CO92]	0.565596	50.6849	7	11	7	6.77	45.07	7	29.6804	5	9	5	6.77	29.35	5
CAL22177.1	A0A384KKS3		13.738	128	conserved hypothetical protein [Yersinia pestis CO92]	0.565596	67.9688	5	11	5	7.18	38.14	5	68.75	6	9	6	7.18	28.78	6
CAL22085.1	A0A384KVZ4	nusA	54.709	495	N utilization substance protein A [Yersinia pestis CO92]	0.56122	58.7879	27	57	27	4.65	207.98	27	62.2222	28	47	28	4.65	159.1	28
CAL20357.1	A0A384KBK5	kdgR	29.852	263	IclR-family transcriptional regulatory protein [Yersinia pestis CO92]	0.560184	56.2738	13	23	13	5.72	88.75	13	51.711	14	19	14	5.72	63.24	14
CAL20995.1	Q0WEF5	gst	22.534	201	glutathione S-transferase [Yersinia pestis CO92]	0.560184	63.6816	10	23	10	6.8	84.35	10	64.6766	10	19	10	6.8	64.01	10
CAL19046.1	Q8ZIX1	psd	32.235	293	phosphatidylserine decarboxylase proenzyme [Yersinia pestis CO92]	0.555313	29.3515	5	6	5	7.85	12.92	5	22.5256	4	5	4	7.85	12.09	4
CAL19335.1	Q8ZI56	ribB	23.36	217	3,4-dihydroxy-2-butanone 4-phosphate synthase [Yersinia pestis CO92]	0.555313	22.5806	4	12	4	5.43	54.12	4	29.4931	6	10	6	5.43	33.7	6
CAL19813.1	Q8ZGX4	pgl	36.446	334	conserved hypothetical protein [Yersinia pestis CO92]	0.555313	20.0599	5	6	5	6	20.42	5	18.5629	5	5	5	6	14.26	5
CAL21420.1	A0A384KCW7		36.036	329	putative aldo/keto reductase [Yersinia pestis CO92]	0.555313	26.7477	6	6	6	5.6	17.85	6	18.845	5	5	5	5.6	13.38	5
CAL19236.1	Q8ZIE7	ddl	33.15	306	D-alanine--D-alanine ligase B [Yersinia pestis CO92]	0.546899	47.0588	10	13	10	4.96	47.91	10	42.8105	9	11	9	4.96	38.75	9
CAL19710.1	Q8ZH65	tsf	30.721	285	elongation factor Ts [Yersinia pestis CO92]	0.539887	49.8246	12	28	12	5.3	115.17	12	52.6316	14	24	14	5.3	85.8	14
CAL20298.1	A0A384KN95		35.45	336	probable Zinc-binding dehydrogenase [Yersinia pestis CO92]	0.539887	31.25	6	7	6	6.86	23.14	6	25.2976	6	6	6	6.86	13.6	6
CAL22671.1	Q8Z9U2	mnmE	48.978	454	putative thiophene and furan oxidation protein [Yersinia pestis CO92]	0.539887	24.4493	7	7	7	5.21	21.87	7	19.8238	6	6	6	5.21	16.63	6
CAL19919.1	Q8ZGM5		37.74	334	putative nucleoid-associated protein [Yersinia pestis CO92]	0.520606	37.4251	8	9	8	5.07	34.56	8	30.2395	7	8	7	5.07	32.08	7
CAL20398.1	Q7CHV1	gptB	32.338	295	PTS system, mannose-specific IID component [Yersinia pestis CO92]	0.520606	40.678	9	9	9	9.38	31.9	9	25.4237	6	8	6	9.38	30.08	6
CAL21661.1	Q8ZCD2	purC	27.03	237	phosphoribosylaminoimidazole-succinocarboxamide synthase [Yersinia pestis CO92]	0.518853	66.6667	14	37	14	5.33	126.5	14	74.2616	19	33	19	5.33	108.15	19
CAL18980.1	A0A384KYA1	terZ	21.509	197	tellurium resistance protein [Yersinia pestis CO92]	0.509037	52.7919	7	11	7	6.2	37.61	7	67.0051	7	10	7	6.2	30.39	7
CAL21072.1	Q0WE80		33.271	291	conserved hypothetical protein [Yersinia pestis CO92]	0.509037	25.7732	6	11	6	5.15	36.93	6	30.5842	8	10	8	5.15	31.02	8
CAL21488.1	A0A384KZ73	yfgM	22.64	211	putative membrane protein [Yersinia pestis CO92]	0.501324	68.7204	10	26	10	5.67	125.25	10	57.346	9	24	9	5.67	118.17	9
CAL20187.1	A0A384KLK1	gnd	51.573	469	6-phosphogluconate dehydrogenase,decarboxylating [Yersinia pestis CO92]	0.489982	68.2303	20	36	20	5.34	131.75	20	72.2814	24	34	24	5.34	121.1	24
CAL18748.1	Q8ZJN4	hldD	34.78	310	ADP-L-glycero-D-manno-heptose-6-epimerase [Yersinia pestis CO92]	0.4799	58.7097	18	28	18	5.07	93.49	18	70.6452	17	27	17	5.07	75.85	17
CAB55236.1	O68768		20.208	187	hypothetical protein YPMT1.54 (plasmid) [Yersinia pestis CO92]	0.462761	34.7594	5	6	5	4.78	23.58	5	26.2032	5	6	5	4.78	22.35	5
CAL18827.1	A0A384L9U0		26.127	226	conserved hypothetical protein [Yersinia pestis CO92]	0.462761	14.1593	3	3	3	5.95		3	14.6018	3	3	3	5.95	7.32	3
CAL19344.1	Q0WJ03		21.768	194	conserved hypothetical protein [Yersinia pestis CO92]	0.462761	25.2577	3	3	3	5.45	6.8	3	18.5567	2	3	2	5.45	13.24	2
CAL19951.1	A0A384KI85	fpr	39.919	377	fpr [Yersinia pestis CO92]	0.462761	22.2812	6	6	6	5.08	15.86	6	17.2414	5	6	5	5.08	17.22	5
CAL20242.1	Q8ZFT7	fabH	33.738	316	3-oxoacyl-[acyl-carrier-protein] synthase III [Yersinia pestis CO92]	0.462761	20.2532	4	7	4	5.39	24.35	4	24.3671	5	7	5	5.39	28.87	5
CAL20786.1	A0A0H2W5M7		28.928	256	putative exported protein [Yersinia pestis CO92]	0.462761	16.4062	2	3	2	6.6	10.91	2	19.9219	3	3	3	6.6	13.15	3
CAL21269.1	A0A384KDL2	nrdF	36.823	323	ribonucleoside-diphosphate reductase 2 beta chain [Yersinia pestis CO92]	0.462761	15.1703	3	7	3	5.17	34.84	3	17.0279	4	7	4	5.17	31.49	4
CAL21443.1	A0A384LKN0	speG	21.253	181	spermidine acetyltransferase [Yersinia pestis CO92]	0.462761	35.3591	6	6	6	6.43	17.85	6	33.7017	6	6	6	6.43	14.5	6
CAL21643.1	A0A384KM26	narP	23.534	209	nitrate/nitrite response regulator protein NarP [Yersinia pestis CO92]	0.462761	20.0957	3	3	3	5.85	11.03	3	20.0957	3	3	3	5.85	11.8	3
CAL21885.1	Q8ZBU8	rimM	20.754	182	16S rRNA processing protein [Yersinia pestis CO92]	0.462761	41.2088	6	7	6	4.96	20.83	6	48.3516	6	7	6	4.96	29.45	6
CAB54914.1	P61380	sycN	13.609	123	putative type III secretion protein (plasmid) [Yersinia pestis CO92]	0.462761	20.3252	2	5	2	5.69	7.1	2	26.0163	3	5	3	5.69	6.49	3
CAB54919.1	P68587	yscP	50.419	455	putative type III secretion protein (plasmid) [Yersinia pestis CO92]	0.462761	3.07692	1	1	1	5.59	2.57	1	3.07692	1	1	1	5.59	3.07	1
CAB54933.1	O68690	yscG	13.07	115	putative type III secretion protein (plasmid) [Yersinia pestis CO92]	0.462761	8.69565	1	1	1	6.77	3.08	1	10.4348	1	1	1	6.77	4.07	1
CAB55264.1	P26926	caf1M	28.751	258	putative F1 chaperone protein (plasmid) [Yersinia pestis CO92]	0.462761	50	10	16	10	8.31	53.45	10	46.124	9	16	9	8.31	50.83	9
CAL18755.1	Q0WKM8	grxC	8.918	82	glutaredoxin [Yersinia pestis CO92]	0.462761	48.7805	2	2	2	6.9	5.26	2	40.2439	2	2	2	6.9	2.07	2
CAL18760.1	Q74Y93	trmL	18.234	162	putative methyltransferase [Yersinia pestis CO92]	0.462761	14.1975	1	1	1	7.11	2.01	1	14.1975	1	1	1	7.11	3.16	1
CAL18877.1	Q7CFU4	slyD	21.052	195	peptidyl-prolyl cis-trans isomerase [Yersinia pestis CO92]	0.462761	21.5385	3	5	3	4.87	25.26	3	21.5385	3	5	3	4.87	24.17	3
CAL18921.1	Q8ZJ83	mscL	15.049	137	mechanosensitive ion channel [Yersinia pestis CO92]	0.462761	17.5182	1	1	1	6.55	4.31	1	17.5182	1	1	1	6.55	4.23	1
CAL18925.1	Q8ZJ79	def	19.391	170	polypeptide deformylase [Yersinia pestis CO92]	0.462761	22.9412	3	5	3	5.66	11.67	3	21.7647	4	5	4	5.66	9.24	4
CAL18969.1	Q56989	hmuR	74.23	676	hemin receptor precursor [Yersinia pestis CO92]	0.462761	6.21302	4	4	4	5.24	20.27	4	6.50888	4	4	4	5.24	12.32	4
CAL19007.1	A0A384KJT3		13.617	119	conserved hypothetical protein [Yersinia pestis CO92]	0.462761	6.72269	1	1	1	6.87	2.48	1	6.72269	1	1	1	6.87	2.68	1
CAL19050.1	A0A0H2W2L0	nnrE	53.755	504	conserved hypothetical protein [Yersinia pestis CO92]	0.462761	7.14286	2	2	2	6.99	9.34	2	4.36508	2	2	2	6.99	2.88	2
CAL19110.1	A0A384LPG1	b4373	16.63	147	ribosomal-protein-alanine acetyltransferase [Yersinia pestis CO92]	0.462761	8.84354	1	2	1	5.22	7.71	1	8.84354	1	2	1	5.22	7.86	1
CAL19171.1	Q8ZIK6	apaG	14.126	125	ApaG protein homologue [Yersinia pestis CO92]	0.462761	12	2	2	2	5.36	2.36	2	12.8	2	2	2	5.36	5.02	2
CAL19270.1	A0A384K938	hdeD	20.392	189	putative membrane protein [Yersinia pestis CO92]	0.462761	3.7037	1	1	1	9.45	2.3	1	3.7037	1	1	1	9.45	2.22	1
CAL19277.1	A0A384KJV1	terY	22.721	212	putative tellurium resistance protein [Yersinia pestis CO92]	0.462761	12.7358	2	2	2	5.02	8.21	2	15.566	1	2	1	5.02	5.8	1
CAL19359.1	A0A384L9A9		15.575	143	ExbD/TolR-family transport protein [Yersinia pestis CO92]	0.462761	9.79021	1	2	1	4.77	8.6	1	9.79021	1	2	1	4.77	7.76	1
CAL19419.1	A0A384L4F8	fliA	26.979	231	putative RNA polymerase sigma factor for flagellar operon [Yersinia pestis CO92]	0.462761	3.4632	1	1	1	5.31	2.38	1	3.4632	1	1	1	5.31	2.4	1
CAL19527.1	Q0WII0		40.827	366	sugar transport ATP-binding protein [Yersinia pestis CO92]	0.462761	2.73224	1	2	1	6.62	6.08	1	2.73224	1	2	1	6.62	5.51	1
CAL19608.1	A0A384LLI6	proC	29.281	273	putative pyrroline-5-carboxylate reductase [Yersinia pestis CO92]	0.462761	6.59341	2	2	2	5.99	4.1	2	12.8205	2	2	2	5.99	7.51	2
CAL19775.1	A0A384L111	cybA	14.08	129	succinate dehydrogenase cytochrome b-556 subunit [Yersinia pestis CO92]	0.462761	9.30233	1	1	1	9.72	3.61	1	9.30233	1	1	1	9.72	2.17	1
CAL19778.1	A0A384LFU3	sdhB	26.655	238	succinate dehydrogenase iron-sulfur protein [Yersinia pestis CO92]	0.462761	61.3445	12	32	12	7.21	102.27	12	77.3109	18	32	18	7.21	99.29	18
CAL19858.1	A0A384KBV6		30.323	284	putative sulfurtransferase [Yersinia pestis CO92]	0.462761	2.11268	1	1	1	5.54		1	2.11268	1	1	1	5.54		1
CAL19937.1	Q8ZGK8	uxuA	44.89	397	mannonate dehydratase [Yersinia pestis CO92]	0.462761	4.28212	1	1	1	5.68		1	4.28212	1	1	1	5.68		1
CAL20022.1	P65115	i*A	8.236	72	translation initiation factor IF-1 [Yersinia pestis CO92]	0.462761	22.2222	1	1	1	9.25	2.74	1	25	1	1	1	9.25	3.73	1
CAL20171.1	Q8ZFZ8	dcd	21.14	193	deoxycytidine triphosphate deaminase [Yersinia pestis CO92]	0.462761	4.66321	1	1	1	5.9	3.08	1	4.66321	1	1	1	5.9	3.31	1
CAL20218.1	A0A384LAB7		34.894	302	putative polysaccharide deacetylase [Yersinia pestis CO92]	0.462761	9.27152	2	2	2	6.8	4.1	2	3.97351	1	2	1	6.8	2.68	1
CAL20241.1	Q8ZFT8	plsX	36.636	344	fatty acid/phospholipid synthesis protein [Yersinia pestis CO92]	0.462761	6.97674	1	1	1	8.24	5.87	1	6.97674	1	1	1	8.24	6.17	1
CAL20277.1	A0A384KJ45		42.738	373	conserved hypothetical protein [Yersinia pestis CO92]	0.462761	2.41287	1	1	1	4.87	2.65	1	3.48525	1	1	1	4.87	4.29	1
CAL20327.1	A0A384KLJ4		28.684	254	probable N-acetylmuramoyl-L-alanine amidase [Yersinia pestis CO92]	0.462761	69.2913	16	26	16	5.87	95.75	16	81.4961	15	26	15	5.87	90.09	15
CAL20346.1	A0A384LHZ6		17.736	165	conserved hypothetical protein [Yersinia pestis CO92]	0.462761	6.66667	1	1	1	5.05	4.14	1	6.66667	1	1	1	5.05	3.07	1
CAL20399.1	A0A384LA10	manY	27.65	265	PTS system, mannose-specific IIC component [Yersinia pestis CO92]	0.462761	6.79245	1	1	1	5	5.19	1	6.79245	1	1	1	5	4.94	1
CAL20419.1	Q8ZFD6		11.852	102	conserved hypothetical protein [Yersinia pestis CO92]	0.462761	13.7255	1	1	1	5.97	5.58	1	13.7255	1	1	1	5.97	4.83	1
CAL20793.1	Q7CIH6	sppA	67.034	616	protease IV [Yersinia pestis CO92]	0.462761	7.30519	2	2	2	7.18	9.75	2	6.65584	2	2	2	7.18	8.1	2
CAL20821.1	A0A384KKX2		10.148	87	hypothetical protein YPO2191 [Yersinia pestis CO92]	0.462761	9.1954	1	1	1	7.53	2.19	1	9.1954	1	1	1	7.53	1.63	1
CAL20898.1	Q0WEQ1		9.871	87	phage hypothetical protein [Yersinia pestis CO92]	0.462761	20.6897	1	1	1	5.8	5.54	1	20.6897	1	1	1	5.8	3.84	1
CAL20900.1	Q0WEP9		15.654	140	phage hypothetical protein [Yersinia pestis CO92]	0.462761	42.1429	4	4	4	6.01	13.41	4	35.7143	4	4	4	6.01	10.96	4
CAL20927.1	A0A384KLT8	ogt	19.283	172	putative methylated-DNA--protein-cysteine methyltransferase [Yersinia pestis CO92]	0.462761	8.72093	1	1	1	8.31	4.85	1	6.97674	1	1	1	8.31	2.83	1
CAL20952.1	A0A384LMW5		34.431	318	putative transcriptional regulatory protein [Yersinia pestis CO92]	0.462761	8.49057	2	2	2	6.52	8.11	2	9.1195	2	2	2	6.52	6.47	2
CAL20996.1	Q7CIR8	pdxY	31.185	286	pyridoxamine kinase [Yersinia pestis CO92]	0.462761	6.99301	1	1	1	5.55	3.9	1	6.99301	1	1	1	5.55	4.17	1
CAL21032.1	A0A384K866		13.43	123	conserved hypothetical protein [Yersinia pestis CO92]	0.462761	7.31707	1	1	1	4.63	2.46	1	11.3821	1	1	1	4.63	2	1
CAL21034.1	A0A384LNQ2	menI	15.076	138	conserved hypothetical protein [Yersinia pestis CO92]	0.462761	34.7826	3	4	3	6.77	17.96	3	34.7826	3	4	3	6.77	19.21	3
CAL21166.1	A0A384L808		17.305	155	conserved hypothetical protein [Yersinia pestis CO92]	0.462761	7.74194	1	1	1	5.17	2.43	1	7.74194	1	1	1	5.17	3.14	1
CAL21179.1	Q7CJ93	nuoB	25.611	225	NADH dehydrogenase I chain B [Yersinia pestis CO92]	0.462761	19.1111	4	5	4	6.13	10.98	4	16.4444	4	5	4	6.13	13.28	4
CAL21234.1	A0A384KQ69		18.941	160	conserved hypothetical protein [Yersinia pestis CO92]	0.462761	19.375	2	2	2	5.6	2.17	2	17.5	2	2	2	5.6	4.88	2
CAL21235.1	Q7CJV1	gltL	26.76	242	putative glutamate/aspartate transport ATP-binding protein [Yersinia pestis CO92]	0.462761	6.19835	1	2	1	6.7	7.92	1	19.0083	2	2	2	6.7	7.23	2
CAL21502.1	A0A384KHG1	fdx	12.413	111	adrenodoxin family ferredoxin [Yersinia pestis CO92]	0.462761	10.8108	1	1	1	4.75	2.21	1	10.8108	1	1	1	4.75		1
CAL21597.1	A0A384L5I0	hpr	9.105	85	PTS system, phosphocarrier protein [Yersinia pestis CO92]	0.462761	15.2941	1	2	1	6.54	10.12	1	15.2941	1	2	1	6.54	8.93	1
CAL21714.1	O69172	adk	23.672	214	adenylate kinase [Yersinia pestis CO92]	0.462761	25.2336	5	9	5	5.54	30.56	5	31.3084	6	9	6	5.54	28.09	6
CAL21745.1	Q8ZC72	queC	25.472	232	conserved hypothetical protein [Yersinia pestis CO92]	0.462761	8.62069	2	2	2	6.2	1.98	2	12.5	2	2	2	6.2	8.06	2
CAL21894.1	A0A384KQ75	yqaB	20.973	188	putative hydrolase [Yersinia pestis CO92]	0.462761	58.5106	7	9	7	5.25	26.12	7	68.617	8	9	8	5.25	24.4	8
CAL21976.1	Q0WBQ9	erpA	12.269	114	conserved hypothetical protein [Yersinia pestis CO92]	0.462761	7.89474	1	1	1	4.48	2.61	1	10.5263	1	1	1	4.48	4.2	1
CAL21997.1	Q0WBN8	b0125	20.204	178	hypoxanthine phosphoribosyltransferase [Yersinia pestis CO92]	0.462761	7.86517	1	1	1	5.31	2.56	1	4.49438	1	1	1	5.31	2.55	1
CAL22003.1	Q8ZBJ5		13.772	119	conserved hypothetical protein [Yersinia pestis CO92]	0.462761	10.084	1	2	1	4.41	5.06	1	13.4454	2	2	2	4.41	4.68	2
CAL22036.1	A0A384KCT2		16.676	152	conserved hypothetical protein [Yersinia pestis CO92]	0.462761	17.7632	2	2	2	5.95	5.49	2	17.7632	2	2	2	5.95	5.85	2
CAL22064.1	A0A384LKI7		18.365	168	putative acetyltransferase [Yersinia pestis CO92]	0.462761	18.4524	3	5	3	4.51	11.84	3	32.7381	5	5	5	4.51	8.56	5
CAL22071.1	A0A384K8G0		40.942	386	multidrug efflux protein [Yersinia pestis CO92]	0.462761	2.33161	1	2	1	5.99	7.63	1	2.33161	1	2	1	5.99	7.36	1
CAL22072.1	A0A384KG78		38.38	351	conserved hypothetical protein [Yersinia pestis CO92]	0.462761	7.69231	2	2	2	6.46	2.44	2	6.55271	2	2	2	6.46	7	2
CAL22105.1	Q8ZBA2	argR	17.124	156	arginine repressor [Yersinia pestis CO92]	0.462761	12.8205	1	2	1	5.63	9.28	1	17.9487	2	2	2	5.63	5.61	2
CAL22110.1	A0A384KUD9		13.875	118	conserved hypothetical protein [Yersinia pestis CO92]	0.462761	6.77966	1	2	1	6.68	3.9	1	13.5593	2	2	2	6.68	3.74	2
CAL22136.1	A0A384KHH7	lpoA	70.212	657	putative exported protein [Yersinia pestis CO92]	0.462761	8.82801	4	4	4	5.03	15.79	4	7.91476	4	4	4	5.03	12.91	4
CAL22158.1	A0A384L5J1		9.962	87	BolA-like protein [Yersinia pestis CO92]	0.462761	10.3448	1	1	1	6.28	2.25	1	10.3448	1	1	1	6.28	1.93	1
CAL22167.1	A0A384KJ22	yrbK	20.901	187	putative exported protein [Yersinia pestis CO92]	0.462761	6.41711	1	1	1	5.64	3.72	1	6.41711	1	1	1	5.64	4.21	1
CAL22170.1	A0A384LA61	gl*	53.639	477	RNA polymerase sigma-54 factor [Yersinia pestis CO92]	0.462761	2.72537	1	1	1	4.77	4.89	1	2.72537	1	1	1	4.77	4.33	1
CAL22204.1	A0A384LJF8		30.592	264	conserved hypothetical protein [Yersinia pestis CO92]	0.462761	7.57576	1	1	1	5		1	2.27273	1	1	1	5	1.87	1
CAL22206.1	A0A384L9C4		42.806	376	putative oxidoreductase [Yersinia pestis CO92]	0.462761	4.25532	1	1	1	6.28	4.21	1	2.65957	1	1	1	6.28	3.36	1
CAL22257.1	P58636		21.357	197	putative inhibitor of septum formation [Yersinia pestis CO92]	0.462761	9.64467	1	1	1	6.64	4.24	1	7.1066	1	1	1	6.64	4.8	1
CAL22316.1	Q8ZAR2	purD	45.317	428	phosphoribosylamine--glycine ligase [Yersinia pestis CO92]	0.462761	6.7757	1	1	1	4.97	7.38	1	6.7757	1	1	1	4.97	6.76	1
CAL22324.1	Q7CKT7	rsd	19.187	169	regulator of sigma D [Yersinia pestis CO92]	0.462761	8.87574	1	1	1	5.74	2.78	1	8.87574	1	1	1	5.74		1
CAL22406.1	A0A384KIV0	yhhN	23.45	208	putative membrane protein [Yersinia pestis CO92]	0.462761	11.5385	1	1	1	9.48	2.33	1	11.5385	1	1	1	9.48	3.24	1
CAL22429.1	A0A384KRZ9		26.898	238	putative haloacid dehalogenase-like hydrolase [Yersinia pestis CO92]	0.462761	7.56303	2	2	2	6.96	5.95	2	15.1261	2	2	2	6.96	6.87	2
CAL22432.1	P46357	dapF	30.252	274	diaminopimelate epimerase [Yersinia pestis CO92]	0.462761	6.20438	1	1	1	6.13	5.91	1	6.20438	1	1	1	6.13	5.5	1
CAL21971.1	A0A384L498	degP	49.867	481	global stress requirement protein GsrA [Yersinia pestis CO92]	0.451742	49.6881	18	41	18	8.73	160.93	18	53.4304	22	42	22	8.73	163.33	22
CAL22438.1	Q0WAF9	hemX	41.632	374	putative uroporphyrin-III C-methyltransferase [Yersinia pestis CO92]	0.448299	65.508	19	31	19	4.88	111.07	19	64.7059	19	32	19	4.88	127.88	19
CAL20044.1	A0A384LCL5	rpsA	61.285	557	30S ribosomal protein S1 [Yersinia pestis CO92]	0.437052	62.298	32	102	32	5.05	368.35	32	64.632	34	108	34	5.05	348.18	34
CAL21482.1	Q0WD32	guaB	51.824	487	inosine-5'-monophosphate dehydrogenase [Yersinia pestis CO92]	0.436567	59.7536	19	50	19	6.76	188.71	19	66.1191	20	53	20	6.76	211.02	20
CAL20806.1	Q0WEY9	bglY	15.018	132	DNA-binding protein Hns [Yersinia pestis CO92]	0.435539	56.0606	8	32	8	5.27	146.9	8	71.2121	11	34	11	5.27	154.69	11
CAL21384.1	A0A0H2W6Y4	asd	36.06	336	putative aspartate-semialdehyde dehydrogenase [Yersinia pestis CO92]	0.433838	36.3095	8	15	8	4.46	55.55	8	40.7738	10	16	10	4.46	58.52	10
CAL21253.1	Q8ZDD9	glnS	63.751	555	glutaminyl-tRNA synthetase [Yersinia pestis CO92]	0.427164	27.9279	10	12	10	5.72	40.76	10	28.8288	13	13	13	5.72	42.39	13
CAL21489.1	Q8ZCT6	hisS	47.262	424	histidyl-tRNA synthetase [Yersinia pestis CO92]	0.427164	25	9	12	9	5.38	45.8	9	38.6792	13	13	13	5.38	39.18	13
CAL21508.1	Q0WD07	iscR	17.765	164	conserved hypothetical protein [Yersinia pestis CO92]	0.427164	57.9268	7	12	7	7.88	61.1	7	67.0732	8	13	8	7.88	44.82	8
CAL18917.1	Q8ZJ87	rpoA	36.509	329	DNA-directed RNA polymerase alpha chain [Yersinia pestis CO92]	0.424651	78.7234	25	78	25	5.06	290.29	25	75.6839	24	85	24	5.06	303.08	24
CAL21011.1	A0A384KIX5		13.126	116	conserved hypothetical protein [Yersinia pestis CO92]	0.424197	51.7241	5	11	5	4.75	44.69	5	51.7241	5	12	5	4.75	50.24	5
CAL19619.1	Q8ZHE7		10.707	90	conserved hypothetical protein [Yersinia pestis CO92]	0.420691	56.6667	7	10	7	7.18	22.33	7	63.3333	9	11	9	7.18	25.74	9
CAL20064.1	P58697	asnS	52.074	466	asparaginyl-tRNA synthetase [Yersinia pestis CO92]	0.418688	25.9657	10	19	10	5.14	60.55	10	39.0558	16	21	16	5.14	71.34	16
CAL22692.1	Q7CFM5	atpH	19.495	177	ATP synthase delta subunit protein [Yersinia pestis CO92]	0.414049	35.0282	5	17	5	5.4	69.22	5	71.7514	9	19	9	5.4	74.39	9
CAL21715.1	P58482	htpG	70.786	622	heat shock protein HtpG [Yersinia pestis CO92]	0.413179	44.8718	19	25	19	5.16	76.53	19	44.2308	21	28	21	5.16	77.88	21
CAL21324.1	Q8ZD84	grcA	14.353	127	conserved hypothetical protein [Yersinia pestis CO92]	0.408318	74.8031	7	15	6	4.77	50.34	7	79.5276	9	17	8	4.77	55.84	9
CAL19574.1	Q8ZHI6	gcvT	40.322	365	aminomethyltransferase [Yersinia pestis CO92]	0.404915	21.0959	6	7	6	6.54	21.98	6	26.0274	7	8	7	6.54	15.9	7
CAL22286.1	Q7CL83		17.098	158	putative exported protein [Yersinia pestis CO92]	0.404915	55.0633	6	7	6	4.97	30.93	6	69.6203	8	8	8	4.97	33.99	8
CAL20899.1	Q0WEQ0		15.802	135	phage hypothetical protein [Yersinia pestis CO92]	0.401059	71.8519	7	13	7	4.65	40.99	7	81.4815	10	15	10	4.65	49.7	10
CAL21506.1	A0A384KYH4	nifU	13.759	128	NifU family protein [Yersinia pestis CO92]	0.401059	71.875	6	13	6	5.52	47	6	80.4688	9	15	9	5.52	46.44	9
CAL21151.1	A0A0H2W5K8	menB	31.596	285	naphthoate synthase [Yersinia pestis CO92]	0.396652	28.4211	5	6	5	6.54	18.31	5	34.7368	7	7	7	6.54	15.55	7
CAL20388.1	A0A384KG43	cspC	7.418	69	cold shock protein [Yersinia pestis CO92]	0.390454	86.9565	6	27	5	7.24	97.75	6	86.9565	6	32	5	7.24	117.5	6
CAL19009.1	Q8ZJ06	ssb	19.164	182	single-strand binding protein [Yersinia pestis CO92]	0.389693	45.0549	8	16	8	5.31	72.17	8	53.2967	10	19	10	5.31	63.83	10
CAL20233.1	A0A384KPD6		11.009	95	conserved hypothetical protein [Yersinia pestis CO92]	0.385634	69.4737	6	10	6	6.18	25.44	6	81.0526	10	12	10	6.18	30.75	10
CAL21736.1	A0A384KIK4	tesB	32.463	286	acyl-CoA thioesterase II [Yersinia pestis CO92]	0.385634	10.4895	3	5	3	6.38	18.27	3	14.3357	4	6	4	6.38	22.22	4
CAL22135.1	A0A384KI82	rsmI	32.963	299	putative tetrapyrrole methylase [Yersinia pestis CO92]	0.385634	31.4381	5	5	5	6.19	18.42	5	32.7759	6	6	6	6.19	14.5	6
CAL19089.1	Q7CG47	lsrF	31.611	291	putative aldolase [Yersinia pestis CO92]	0.374996	90.0344	19	47	19	6.54	182.29	19	90.0344	20	58	20	6.54	240.18	20
CAL19004.1	A0A384KJG2	b4052	52.575	468	replicative DNA helicase [Yersinia pestis CO92]	0.370208	12.8205	4	4	4	5.35	17.02	4	15.1709	5	5	5	5.35	18.78	5
CAL19036.1	Q8ZIY0	efp	20.711	188	elongation factor P [Yersinia pestis CO92]	0.370208	6.38298	1	4	1	5.02	16.04	1	11.7021	2	5	2	5.02	17.53	2
CAL19899.1	A0A0H2W3V5		53.491	502	putative bacteriophage tail sheath protein [Yersinia pestis CO92]	0.370208	12.5498	3	4	3	5.83	14.61	3	18.5259	5	5	5	5.83	15.35	5
CAL20163.1	Q7CHR0		39.197	363	putative sugar ABC transporter [Yersinia pestis CO92]	0.370208	11.0193	3	4	3	5.33	13.37	3	21.4876	5	5	5	5.33	16.3	5
CAL20504.1	A0A384LG71		7.861	74	conserved hypothetical protein [Yersinia pestis CO92]	0.370208	20.2703	2	4	2	4.89	6.36	2	50	3	5	3	4.89	19.36	3
CAL22295.1	A0A0H2W8A5		19.1	172	conserved hypothetical protein [Yersinia pestis CO92]	0.370208	29.6512	3	4	3	5.74	14.33	3	29.0698	4	5	4	5.74	17.47	4
CAL21138.1	Q7CJ65	dps	18.871	167	putative DNA-binding protein [Yersinia pestis CO92]	0.367835	71.8563	13	31	13	6.29	117	13	80.2395	14	39	14	6.29	153.12	14
CAL18813.1	Q8ZJI0	*uA	21.004	191	conserved hypothetical protein [Yersinia pestis CO92]	0.359925	37.1728	6	7	6	4.68	24.22	6	37.1728	6	9	6	4.68	24.79	6
CAL22688.1	P58647	atpC	15.117	140	ATP synthase epsilon subunit protein [Yersinia pestis CO92]	0.359925	44.2857	5	7	5	6.54	27.02	5	38.5714	6	9	6	6.54	21.12	6
CAL21872.1	A0A384LL60	yfiA	13.403	120	putative sigma 54 modulation protein [Yersinia pestis CO92]	0.357588	75.8333	8	17	8	5.53	71.85	8	76.6667	9	22	9	5.53	91.77	9
CAB54886.1	Q9ZGW3	parD	8.865	80	hypothetical protein YPCD1.09c (plasmid) [Yersinia pestis CO92]	0.34707	37.3626	3	3	3	6.35	7.8	3	37.3626	3	4	3	6.35	13.18	3
CAL18890.1	A0A384KLG6	bfr	18.17	157	bacterioferritin [Yersinia pestis CO92]	0.34707	20.3822	2	3	2	4.87	9.74	2	43.949	4	4	4	4.87	11.77	4
CAL18982.1	A0A384KXS9	terB	16.63	151	tellurite resistance protein [Yersinia pestis CO92]	0.34707	34.4371	4	6	4	5.34	16.45	4	43.7086	6	8	6	5.34	24.85	6
CAL19582.1	Q8ZHH8	rpiA1	22.801	218	ribose 5-phosphate isomerase A [Yersinia pestis CO92]	0.34707	22.0183	4	6	4	5.39	22.35	4	27.5229	5	8	5	5.39	23.4	5
CAL20799.1	A0A384LAT1	xth	30.72	268	exodeoxyribonuclease III [Yersinia pestis CO92]	0.34707	22.7612	5	6	5	5.92	14.43	5	32.0896	8	8	8	5.92	21.17	8
CAL22120.1	A0A0H2W363	fklB	22.426	206	FKBP-type peptidyl-prolyl cis-trans isomerase [Yersinia pestis CO92]	0.34707	19.4175	2	3	2	4.82	12.26	2	33.0097	4	4	4	4.82	11.76	4
CAL22293.1	Q7CLD3		56.133	493	conserved hypothetical protein [Yersinia pestis CO92]	0.34707	7.91075	2	3	2	5.66	9.77	2	8.72211	3	4	3	5.66	18.54	3
CAL22637.1	Q0W9W7		16.457	150	hypothetical protein YPO4064 [Yersinia pestis CO92]	0.34707	26	3	3	3	5.54	7.37	3	23.3333	4	4	4	5.54	9.39	4
CAL19777.1	Q0WHT4	sdhA	64.305	588	succinate dehydrogenase flavoprotein subunit [Yersinia pestis CO92]	0.341188	64.966	27	87	27	6.04	342.51	27	73.9796	32	118	32	6.04	429.16	32
CAB55224.1	Q7ARD6		37.371	340	putative periplasmic protein (plasmid) [Yersinia pestis CO92]	0.330543	41.4706	8	10	8	8.66	43.29	8	41.1765	11	14	11	8.66	48.55	11
CAL18971.1	Q7CKR1		20.201	181	conserved hypothetical protein [Yersinia pestis CO92]	0.330543	24.8619	3	5	3	6.33	21.77	3	47.5138	5	7	5	6.33	27.69	5
CAL19225.1	Q8ZIF8	mraZ	17.414	152	conserved hypothetical protein [Yersinia pestis CO92]	0.330543	21.7105	3	5	3	5.34	16.31	3	32.2368	5	7	5	5.34	19.03	5
CAL18879.1	A0A384LGW3	fkpA	28.573	266	peptidyl-prolyl cis-trans isomerase [Yersinia pestis CO92]	0.326208	68.4211	20	43	20	8.5	158.47	20	71.4286	24	61	24	8.5	212.3	24
CAL19304.1	A0A384KRT8		13.558	126	putative translational inhibitor protein [Yersinia pestis CO92]	0.323932	28.5714	2	7	2	5.15	34.5	2	42.0635	4	10	4	5.15	36.87	4
CAL21538.1	Q8ZCP4	pdxJ	26.297	243	pyridoxal phosphate biosynthetic protein PdxJ [Yersinia pestis CO92]	0.323932	32.9218	4	7	4	6.1	25.27	4	33.3333	6	10	6	6.1	34.38	6
CAL21666.1	Q0WCK4	bcp	17.716	157	bacterioferritin comigratory protein [Yersinia pestis CO92]	0.314677	77.707	8	17	8	5.35	51.01	8	80.2548	11	25	11	5.35	95.81	11
CAB54885.1	Q7ARJ8	Y0075	11.664	99	hypothetical protein YPCD1.08c (plasmid) [Yersinia pestis CO92]	0.308507	25.2525	2	4	2	5.71	12.26	2	66.6667	5	6	5	5.71	21.91	5
CAB55268.1	A0A384LAQ1		14.2	128	hypothetical protein YPMT1.86c (plasmid) [Yersinia pestis CO92]	0.308507	19.5312	2	2	2	7.25	5.32	2	23.4375	3	3	3	7.25	6.53	3
CAL18704.1	A0A384K9U0		10.168	89	conserved hypothetical protein [Yersinia pestis CO92]	0.308507	60.6742	3	4	3	5.83	15.11	3	75.2809	4	6	4	5.83	18.05	4
CAL18757.1	Q8ZJM6	gpsA	36.194	339	glycerol-3-phosphate dehydrogenase [Yersinia pestis CO92]	0.308507	11.7994	2	2	2	7.83	7.14	2	6.48968	2	3	2	7.83	5.47	2
CAL18763.1	A0A384KAY5	cpxR	26.495	232	two component system response regulatory protein [Yersinia pestis CO92]	0.308507	16.3793	3	4	3	5.52	6.83	3	29.3103	5	6	5	5.52	5.8	5
CAL19333.1	Q0WJ14		10.708	93	conserved hypothetical protein [Yersinia pestis CO92]	0.308507	32.2581	3	4	3	6.57	4.79	3	46.2366	5	6	5	6.57	7.38	5
CAL19377.1	A0A384KNG4		37.569	331	putative exported protein [Yersinia pestis CO92]	0.308507	8.45921	2	2	2	6.86	3.86	2	13.8973	3	3	3	6.86	6.78	3
CAL19786.1	A0A384L9V2		15.293	133	conserved hypothetical protein [Yersinia pestis CO92]	0.308507	21.0526	2	2	2	7.56	5.84	2	23.3083	3	3	3	7.56	7.23	3
CAL19866.1	A0A384KMK5	ompC2	40.708	371	outer membrane protein C2 [Yersinia pestis CO92]	0.308507	2.42588	1	2	1	5.85	5.47	1	5.12129	2	3		5.85	10.23	2
CAL19872.1	Q8ZGS0	eco	18.871	169	putative ecotin precursor [Yersinia pestis CO92]	0.308507	27.8107	3	4	3	8.25	8.46	3	33.1361	6	6	6	8.25	18.15	6
CAL20239.1	A0A384KVT4		19.124	174	conserved hypothetical protein [Yersinia pestis CO92]	0.308507	14.9425	2	2	2	4.61	7.92	2	14.9425	3	3	3	4.61	8.86	3
CAL20711.1	Q8ZES7	minE	10.332	89	cell division topological specificity factor [Yersinia pestis CO92]	0.308507	32.5843	2	2	2	5.5	5.36	2	17.9775	2	3	2	5.5	8.51	2
CAL21247.1	A0A384L4E8	nagD	27.091	250	putative N-acetylglucosamine metabolism protein [Yersinia pestis CO92]	0.308507	10.8	2	2	2	5.8		2	20.4	3	3	3	5.8	6.1	3
CAL21588.1	Q8ZCK0	gltX	53.11	471	glutamyl-tRNA synthetase [Yersinia pestis CO92]	0.308507	29.2994	10	14	10	5.71	41.98	10	40.9766	16	21	16	5.71	66.48	16
CAL21911.1	Q9X6B1	cybC1	14.192	127	putative cytochrome B562 [Yersinia pestis CO92]	0.308507	21.2598	2	2	2	7.34	5.95	2	19.685	3	3	3	7.34	7.65	3
CAL22231.1	O34279	cspa2	7.466	70	major cold shock protein Cspa2 [Yersinia pestis CO92]	0.308507	17.1429	1	4	1	5.24	13.48	1	17.1429	1	6	1	5.24	20.03	1
CAL22232.1	A0A384KRC1	cspa1	7.482	70	major cold shock protein Cspa1 [Yersinia pestis CO92]	0.308507	17.1429	1	4	1	5.24	13.48	1	17.1429	1	6	1	5.24	20.03	1
CAL22459.1	Q0WAD9	ppiC	10.291	93	peptidyl-prolyl cis-trans isomerase C [Yersinia pestis CO92]	0.308507	25.8065	2	2	2	7.99	6.37	2	25.8065	2	3	2	7.99	8.38	2
CAL20300.1	A0A384L276	cspC	7.513	70	cold shock protein [Yersinia pestis CO92]	0.308507	25.7143	2	6	1	7.24	15.28	2	25.7143	2	9	1	7.24	25.63	2
CAL22654.1	Q8Z9V6	ibpB	17.489	154	heat shock protein [Yersinia pestis CO92]	0.305225	66.8831	10	31	10	5.17	89.37	10	68.1818	11	47	11	5.17	158.77	11
CAL19181.1	A0A384LN38		56.991	503	conserved hypothetical protein [Yersinia pestis CO92]	0.301496	57.0577	22	43	22	5.45	171.89	22	70.3777	31	66	31	5.45	261.84	31
CAL21056.1	Q8ZDX0	pheS	37.139	327	phenylalanyl-tRNA synthetase alpha chain [Yersinia pestis CO92]	0.300794	50.4587	13	13	13	5.94	33.05	13	58.7156	17	20	17	5.94	57.96	17
CAL19161.1	Q8ZIL5	carA	42.422	391	carbamoyl-phosphate synthase small chain [Yersinia pestis CO92]	0.297489	43.734	10	18	10	6.14	64.89	10	56.0102	14	28	14	6.14	97.22	14
CAL22154.1	A0A384KSM1	degQ	47.399	457	protease [Yersinia pestis CO92]	0.294484	51.6411	18	35	18	8.16	126.26	18	59.7374	23	55	23	8.16	202.44	23
CAL22221.1	A0A384KRV5		38.419	352	putative periplasmic binding protein [Yersinia pestis CO92]	0.29227	37.2159	9	12	9	8.22	53.46	9	57.3864	17	19	16	8.22	61.99	17
CAL19147.1	Q8ZIM7	dnaK	69.025	636	chaperone protein DnaK [Yersinia pestis CO92]	0.289667	72.6415	34	82	34	4.98	301.57	34	77.2013	46	131	46	4.98	469.65	46
CAL19721.1	Q8ZH56	lpxA	28.117	262	acyl-[acyl-carrier-protein]--UDP-N-acetylglucosa m ine O-acyltransferase [Yersinia pestis CO92]	0.289225	22.5191	4	5	4	6.84	18.63	4	31.6794	6	8	6	6.84	27.35	6
CAL21749.1	A0A384LDF7	hopD	9.268	90	DNA-binding protein HU-beta [Yersinia pestis CO92]	0.289225	50	4	5	4	9.77	19.42	4	50	3	8	3	9.77	33.28	3
CAL22159.1	Q0WB80		11.35	100	putative anti-sigma B factor antagonist [Yersinia pestis CO92]	0.289225	53	4	5	4	4.92	15.17	4	53	4	8	4	4.92	27.56	4
CAL19041.1	A0A384LAG3	b4153	27.489	244	fumarate reductase iron-sulfur protein [Yersinia pestis CO92]	0.277656	15.9836	3	3	3	7.02	9.39	3	19.6721	3	5	3	7.02	14.17	3
CAL22019.1	Q8ZBI0	coaE	22.506	206	conserved hypothetical protein [Yersinia pestis CO92]	0.277656	21.3592	3	3	3	6.64	8.75	3	33.0097	5	5	5	6.64	14.76	5
CAL22093.1	Q8ZBB3	greA	17.778	158	transcription elongation factor [Yersinia pestis CO92]	0.277656	38.6076	5	6	5	4.98	23.24	5	57.5949	8	10	8	4.98	33.27	8
CAL22227.1	A0A384KXR8	yghU	32.126	284	putative glutathione S-transferase [Yersinia pestis CO92]	0.277656	11.6197	2	3	2	6.46	14.25	2	23.9437	4	5	4	6.46	20.54	4
CAL21584.1	Q0WCT4		36.531	329	putative ion channel protein [Yersinia pestis CO92]	0.269944	27.6596	7	7	7	6.38	17.21	7	43.465	10	12	10	6.38	44.7	10
CAL19579.1	Q0WIC8	zapA	12.643	109	conserved hypothetical protein [Yersinia pestis CO92]	0.264435	51.3761	4	4	4	5.24	13.69	4	64.2202	5	7	5	5.24	29.29	5
CAL21593.1	Q7CJF3	ligA	73.898	670	DNA ligase [Yersinia pestis CO92]	0.257089	9.55224	5	5	5	5.74	14.65	5	18.0597	9	9	9	5.74	28.21	9
CAL21672.1	A0A384KZY1	yfgD	13.481	118	putative arsenate reductase [Yersinia pestis CO92]	0.257089	44.9153	4	5	4	8.12	17.55	4	50.8475	6	9	6	8.12	31.04	6
CAL21877.1	A0A384LQ69	tyrA	42.195	373	T-protein [includes: chorismate mutase and prephenate dehydrogenase] [Yersinia pestis CO92]	0.257089	22.5201	5	5	5	5.69	12.51	5	27.0777	8	9	8	5.69	22.94	8
CAL19718.1	P58607	skp	18.279	165	cationic 19 kDa outer membrane protein precursor [Yersinia pestis CO92]	0.252415	31.5152	3	6	3	9.44	22.82	3	31.5152	6	11	6	9.44	34.8	6
CAL22124.1	Q8ZB84	rplI	15.861	150	50S ribosomal protein L9 [Yersinia pestis CO92]	0.249179	72	9	14	9	6.8	49.79	9	85.3333	12	26	12	6.8	88.27	12
CAL19244.1	A0A384KZY2	mutT	14.645	128	mutator protein MutT [Yersinia pestis CO92]	0.240635	87.5	8	13	8	5.11	38.19	8	95.3125	11	25	11	5.11	77.76	11
CAL19180.1	A0A384KB95		21.089	186	conserved hypothetical protein [Yersinia pestis CO92]	0.236102	49.4624	7	25	7	4.69	99.92	7	56.9892	9	49	9	4.69	191.23	9
CAL19959.1	Q8ZGJ1	*o	31.672	285	endonuclease IV [Yersinia pestis CO92]	0.23138	9.47368	3	3	3	5.3	4.88	3	26.6667	6	6	6	5.3	16.05	6
CAL21363.1	A0A384LPX6	fadL	45.669	423	putative long-chain fatty acid transport protein [Yersinia pestis CO92]	0.23138	13.0024	4	6	4	5.01	27.87	4	39.7163	10	12	10	5.01	45.15	10
CAL22031.1	A0A0H2W3E4	holC	16.875	149	DNA polymerase III, chi subunit [Yersinia pestis CO92]	0.23138	22.8188	3	3	3	6.09	7.96	3	52.349	6	6	6	6.09	18.86	6
CAB54916.1	P68640	yopN	32.67	293	putative membrane-bound Yop targeting protein (plasmid) [Yersinia pestis CO92]	0.23138	3.41297	1	1	1	5.21	2.18	1	12.628	2	2	2	5.21	10.19	2
CAB54931.1	O68692	yscE	7.606	66	putative type III secretion protein (plasmid) [Yersinia pestis CO92]	0.23138	25.7576	1	1	1	7.42	3.43	1	25.7576	1	2	1	7.42	5.69	1
CAB54939.1	P69978	yscM	12.412	115	putative type III secretion regulatory protein (plasmid) [Yersinia pestis CO92]	0.23138	9.56522	1	1	1	6.52	2.63	1	26.087	2	2	2	6.52	2.5	2
CAB55265.1	P26949	caf1A	93.003	833	putative F1 capsule anchoring protein (plasmid) [Yersinia pestis CO92]	0.23138	1.56062	1	1	1	9.06	3.54	1	3.12125	2	2	2	9.06	5.42	2
CAL18807.1	A0A384LNK1	glpR	28.16	252	glycerol-3-phosphate repressor protein [Yersinia pestis CO92]	0.23138	13.4921	3	4	3	6.23	12.29	3	38.0952	7	8	7	6.23	23.41	7
CAL18936.1	A0A384KT45		11.788	103	putative membrane protein [Yersinia pestis CO92]	0.23138	13.5922	1	1	1	6.7	4.41	1	12.6214	2	2	2	6.7	4.16	2
CAL19231.1	Q8ZIF2	mraY	40.077	360	phospho-N-acetylmuramoyl-pentapeptide-transferas e [Yersinia pestis CO92]	0.23138	2.77778	1	1	1	9.55	2.37	1	3.05556	2	2	2	9.55	1.75	2
CAL19578.1	Q8ZHI2		21.131	192	putative exported protein [Yersinia pestis CO92]	0.23138	8.33333	1	1	1	4.37	4.27	1	22.9167	2	2	2	4.37	8.47	2
CAL19730.1	Q8ZH47		7.228	66	conserved hypothetical protein [Yersinia pestis CO92]	0.23138	13.6364	1	1	1	4.35	3.21	1	40.9091	2	2	2	4.35	7	2
CAL19822.1	P58589		33.218	307	conserved hypothetical protein [Yersinia pestis CO92]	0.23138	5.21173	1	1	1	5.99	4.83	1	7.16612	2	2	2	5.99	2.34	2
CAL19938.1	Q8ZGK7		21.271	190	putative elongation factor P [Yersinia pestis CO92]	0.23138	19.4737	2	2	2	5.1	8.58	2	33.6842	3	4	3	5.1	16.48	3
CAL20092.1	Q8ZG71	mgsA	17.138	154	methylglyoxal synthase [Yersinia pestis CO92]	0.23138	8.44156	1	1	1	6.52	4.25	1	21.4286	2	2	2	6.52	7.06	2
CAL20186.1	A0A384KEN5	galF	32.362	297	UTP-glucose-1-phosphate uridylyltransferase [Yersinia pestis CO92]	0.23138	11.4478	2	2	2	5.48	3.39	2	25.5892	3	4	3	5.48	22.98	3
CAL20256.1	A0A384L822		12.943	117	conserved hypothetical protein [Yersinia pestis CO92]	0.23138	11.1111	1	1	1	6.1	4.32	1	22.2222	2	2	2	6.1	4.04	2
CAL20413.1	Q7CHW2	nudL	22.244	199	MutT-family protein [Yersinia pestis CO92]	0.23138	7.03518	1	1	1	6.6	2.75	1	14.5729	2	2	2	6.6	2.99	2
CAL21229.1	A0A384KXT3	rsfS	11.605	105	conserved hypothetical protein [Yersinia pestis CO92]	0.23138	15.2381	1	1	1	4.67	5.5	1	28.5714	2	2	2	4.67	7.16	2
CAL21240.1	A0A384LKB0	ybeX	33.51	292	putative membrane protein [Yersinia pestis CO92]	0.23138	21.5753	4	5	4	4.74	12.31	4	34.2466	8	10	8	4.74	33.22	8
CAL21755.1	A0A384KBB8	bolA	11.928	106	BolA protein [Yersinia pestis CO92]	0.23138	33.9623	2	2	2	7.12	6.21	2	45.283	3	4	3	7.12	14.13	3
CAL21826.1	A0A384LHY7		35.003	315	putative exported protein [Yersinia pestis CO92]	0.23138	5.39683	1	1	1	7.18	4.94	1	11.4286	2	2	2	7.18	9.41	2
CAL22277.1	A0A384KUI6		10.739	93	putative ribonuclease inhibitor [Yersinia pestis CO92]	0.23138	29.0323	2	2	2	4.87	2.9	2	48.3871	3	4	3	4.87	17.1	3
CAL22294.1	Q0WAV0		18.39	165	conserved hypothetical protein [Yersinia pestis CO92]	0.23138	20	2	2	2	5.05	2.96	2	27.2727	3	4	3	5.05	15.73	3
CAL22655.1	Q8Z9V5	ibpA	15.648	137	heat shock protein [Yersinia pestis CO92]	0.23138	54.7445	6	10	6	5.97	40.74	6	67.8832	10	20	10	5.97	64.45	10
CAL22682.1	Q8Z9T1	pstB2	29.04	258	putative phosphate transport ATP-binding protein [Yersinia pestis CO92]	0.23138	5.42636	1	1	1	5.94	3.16	1	14.3411	2	2	2	5.94	5.59	2
CAL22695.1	Q7CFM3	atpB	30.411	274	ATP synthase subunit B protein [Yersinia pestis CO92]	0.23138	9.85401	2	2	2	6.8	3.99	2	16.0584	3	4	3	6.8	17.86	3
CAL22127.1	Q8ZB81	rpsF	15.008	130	30S ribosomal protein S6 [Yersinia pestis CO92]	0.227459	81.5385	9	29	9	5.53	108.46	9	90	15	59	15	5.53	198.69	15
CAL21753.1	Q8ZC64	tig	48.241	434	Trigger factor [Yersinia pestis CO92]	0.21287	47.6959	14	23	14	4.91	56.04	14	60.8295	28	50	28	4.91	133.16	28
CAL21765.1	Q8ZC52		18.35	163	conserved hypothetical protein [Yersinia pestis CO92]	0.205671	25.9036	3	4	3	5.48	17.12	3	40.9639	5	9	5	5.48	37.6	5
CAL21770.1	Q8ZC47	xseB	9.307	84	exodeoxyribonuclease VII small subunit [Yersinia pestis CO92]	0.198326	65.4762	3	3	3	4.41	14.79	3	79.7619	4	7	4	4.41	34.65	4
CAL20400.1	Q0WG31	gptB	35.187	324	PTS system, mannose-specific IIAB component [Yersinia pestis CO92]	0.198326	39.1975	11	18	11	5.81	61.25	11	74.0741	23	42	23	5.81	134.35	23
CAL21218.1	A0A384KBL4	cspE	7.365	69	putative cold shock protein [Yersinia pestis CO92]	0.194847	76.8116	6	8	5	8.54	21.1	6	86.9565	6	19	5	8.54	59.57	6
CAL20063.1	Q0WH04	ompF	39.611	360	Outer membrane porin protein F [Yersinia pestis CO92]	0.190548	20.2778	5	7	5	4.83	26.91	5	43.8889	11	17	9	4.83	65.64	11
CAL20886.1	A0A0H2W4D0		38.125	349	putative oxidoreductase [Yersinia pestis CO92]	0.189311	38.9685	8	9	8	6.01	28.84	8	56.447	14	22	14	6.01	78.29	14
CAL18837.1	Q8ZJF7	aroK	19.532	173	shikimate kinase I [Yersinia pestis CO92]	0.185104	14.4509	2	2	2	5.12	5.42	2	30.6358	4	5	4	5.12	16.36	4
CAL21521.1	Q7CJP6	glnB	12.455	112	nitrogen regulatory protein P-II [Yersinia pestis CO92]	0.185104	16.9643	2	2	2	5.33	5.27	2	59.8214	4	5	4	5.33	14.95	4
CAL22175.1	Q8ZB39	pyrB	34.559	311	aspartate carbamoyltransferase catalytic subunit [Yersinia pestis CO92]	0.185104	31.5113	7	8	7	6.07	29.36	7	45.9807	15	20	15	6.07	55.09	15
CAL22298.1	Q8ZAS9	lamB1	46.853	423	maltoporin [Yersinia pestis CO92]	0.185104	7.0922	2	2	2	5.21	4.84	2	17.0213	5	5	5	5.21	13.18	5
CAL19174.1	Q7CG87	surA	47.733	434	survival protein SurA precursor (peptidyl-prolyl cis-trans isomerase) [Yersinia pestis CO92]	0.177985	23.7327	9	10	9	6.48	37.94	9	50.9217	18	26	18	6.48	89.56	18
CAL18729.1	Q8ZJQ3	rpoZ	10.164	91	DNA-directed RNA polymerase, omega chain [Yersinia pestis CO92]	0.173535	56.044	4	6	4	5.05	26.61	4	92.3077	9	16	9	5.05	67.48	9
CAL22248.1	Q0WAZ3	accB	16.389	154	biotin carboxyl carrier protein of acetyl-CoA carboxylase [Yersinia pestis CO92]	0.173535	14.2857	2	3	2	4.61	9.99	2	42.2078	4	8	4	4.61	30.66	4
CAL21419.1	Q7CJX8		33.564	297	putative aldo/keto reductase [Yersinia pestis CO92]	0.165272	27.9461	5	5	5	6.32	13.6	5	52.1886	11	14	10	6.32	48.48	11
CAL18935.1	Q8ZJ73	actP	59.31	551	putative transmembrane transport protein [Yersinia pestis CO92]	0.154254	1.99637	1	1	1	9.64	3.44	1	3.81125	2	3	2	9.64	10.23	2
CAL19054.1	Q8ZIW3	miaA	34.785	313	tRNA delta(2)-isopentenylpyrophosphate transferase [Yersinia pestis CO92]	0.154254	2.55591	1	1	1	6.44	2.24	1	14.377	3	3	3	6.44	5.11	3
CAL19729.1	A0A384L719		9.728	86	conserved hypothetical protein [Yersinia pestis CO92]	0.154254	29.0698	2	2	2	4.98	7.4	2	37.2093	3	6	3	4.98	19.48	3
CAL19900.1	A0A384KFF5		13.142	122	hypothetical protein YPO1243 [Yersinia pestis CO92]	0.154254	21.3115	1	1	1	4.84	3.72	1	31.9672	2	3	2	4.84	10.1	2
CAL20692.1	Q8ZEU6	ruvA	22.188	204	Holliday junction DNA helicase [Yersinia pestis CO92]	0.154254	13.7255	1	1	1	5.29	3.05	1	23.0392	3	3	3	5.29	7.79	3
CAL21635.1	Q8ZCF8		17.097	152	conserved hypothetical protein [Yersinia pestis CO92]	0.154254	9.86842	1	1	1	6.79	3.32	1	33.5526	3	3	3	6.79	9.74	3
CAL21895.1	P63876	csrA	6.853	61	carbon storage regulator [Yersinia pestis CO92]	0.154254	19.6721	1	1	1	8.62		1	40.9836	3	3	3	8.62	6.25	3
CAL22537.1	A0A384KC31		26.442	231	conserved hypothetical protein [Yersinia pestis CO92]	0.154254	8.22511	2	2	2	5.43	5.93	2	22.9437	5	6	5	5.43	19.49	5
CAL22694.1	P68706	atpE	8.256	79	ATP synthase subunit C protein [Yersinia pestis CO92]	0.154254	11.3924	1	1	1	4.61		1	20.2532	2	3	2	4.61	4.43	2
CAL21964.1	A0A384KRV4	sodC	20.675	201	superoxide dismutase [Cu-Zn] precursor [Yersinia pestis CO92]	0.138828	18.408	2	3	2	7.66	11.34	2	29.8507	4	10	4	7.66	29.37	4
CAL21986.1	A0A384KT42	dksA	17.385	151	DnaK suppressor protein homologue [Yersinia pestis CO92]	0.138828	24.5033	3	3	3	5.22	11.04	3	44.3709	7	10	7	5.22	35.28	7
CAL19882.1	A0A384KR45	ompC	41.063	371	outer membrane protein C, porin [Yersinia pestis CO92]	0.132217	2.42588	1	2	1	5.1	5.47	1	16.1725	6	7	4	5.1	22.57	6
CAL19720.1	Q8ZH57	fabZ	20.17	181	(3R)-hydroxymyristoyl-(acyl carrier protein) dehydratase (EC 4.2.1.-) [Yersinia pestis CO92]	0.123403	24.3094	3	4	3	6.55	11.06	3	42.5414	7	15	7	6.55	55.44	7
CAL20250.1	O69169	tmk	23.088	212	thymidylate kinase [Yersinia pestis CO92]	0.11569	5.66038	1	1	1	5.2	3.76	1	34.9057	4	4	4	5.2	11.72	4
CAL21370.1	Q8ZD41	aroC	38.982	361	chorismate synthase [Yersinia pestis CO92]	0.11569	2.77008	1	1	1	6.27	1.7	1	7.75623	3	4	3	6.27	11.83	3
CAL22400.1	Q0WAJ7	ftsY	58.757	541	cell division protein [Yersinia pestis CO92]	0.11569	2.21811	1	1	1	4.56	3.97	1	12.0148	4	4	4	4.56	15.11	4
CAL19256.1	A0A384KPM5	exuR	30.86	264	exu regulon transcriptional regulator [Yersinia pestis CO92]	0.0925521	3.78788	1	1	1	6.05	2.53	1	20.8333	4	5	4	6.05	19.39	4
CAL19521.1	A0A384KF18		11.597	103	PTS transport protein (partial) [Yersinia pestis CO92]	0.0925521	26.2136	1	1	1	7.03	3.22	1	43.6893	4	5	4	7.03	16	4
CAL19602.1	Q8ZHG3		20.609	187	conserved hypothetical protein [Yersinia pestis CO92]	0.0925521	11.7647	1	1	1	6.19	3.86	1	50.8021	5	5	5	6.19	20.24	5
CAL22060.1	Q0WBH7		48.191	437	putative sugar binding protein [Yersinia pestis CO92]	0.0925521	4.34783	1	1	1	6.65	4.2	1	18.9931	5	5	5	6.65	20.26	5
CAL22148.1	A0A384KQ70	sspB	18.86	171	putative stringent starvation protein B [Yersinia pestis CO92]	0.0925521	7.60234	1	1	1	4.61	3.69	1	26.3158	4	5	4	4.61	14.38	4
CAL18999.1	Q8ZJ16	lexA	22.365	202	LexA repressor [Yersinia pestis CO92]	0.0771268	6.93069	1	1	1	6.55		1	37.6238	5	6	5	6.55	15.71	5
CAL22168.1	A0A384KAK3	lptA	19.794	181	conserved hypothetical protein [Yersinia pestis CO92]	0.0771268	6.62983	1	1	1	9.01		1	61.326	6	6	6	9.01	8.99	6
CAL22147.1	Q0WB92		17.047	161	putative exported protein [Yersinia pestis CO92]	0.0661087	9.31677	1	1	1	8.76	2.99	1	34.7826	5	7	5	8.76	25.34	5
CAL21629.1	A0A384LD36	ygiW	14.879	137	putative exported protein [Yersinia pestis CO92]	0.0617014	7.29927	1	2	1	8.12	7.03	1	45.9854	7	15	7	8.12	41.14	7
CAB54909.1	P69957	lcrG	11.02	95	putative Yop regulator (plasmid) [Yersinia pestis CO92]	0								8.42105	1	1	1	8.16		1
CAB55251.1	Q7ARB6		12.437	108	hypothetical protein YPMT1.69 (plasmid) [Yersinia pestis CO92]	0								10.1852	1	1	1	7.39	2.87	1
CAB55253.1	Q7ARB4		37.144	328	hypothetical protein YPMT1.71 (plasmid) [Yersinia pestis CO92]	0								19.8171	4	4	4	5.72	13.14	4
CAB62375.1	Q9RIC5	YPMT1.68A	8.293	75	hypothetical protein YPMT1.68A (plasmid) [Yersinia pestis CO92]	0								48	3	3	3	4.65	3.76	3
CAL18719.1	P58534	dtd	15.863	145	conserved hypothetical protein [Yersinia pestis CO92]	0								5.51724	1	1	1	5.25	2.13	1
CAL18821.1	Q8ZJH2	greB	20.214	171	transcription elongation factor [Yersinia pestis CO92]	0								4.67836	1	1	1	5.16	2.52	1
CAL18861.1	A0A384KG01		14.667	135	conserved hypothetical protein [Yersinia pestis CO92]	0								8.14815	1	1	1	6.77		1
CAL18922.1	A0A384LNH6	trkA	50.288	458	trk system potassium uptake protein [Yersinia pestis CO92]	0								1.74672	1	1	1	5.54	1.87	1
CAL18967.1	Q56991	hmuT	29.574	279	hemin-binding periplasmic protein [Yersinia pestis CO92]	0								4.6595	1	1	1	7.43	4.4	1
CAL18981.1	Q0WK11	terA	38.214	350	putative tellurite resistance protein [Yersinia pestis CO92]	0								2	1	1	1	6.25		1
CAL18983.1	A0A0H2W1I9	terC	38.389	345	tellurium resistance protein [Yersinia pestis CO92]	0								5.21739	1	1	1	6.68	3.12	1
CAL19040.1	Q8ZIX7	frdC	14.679	130	fumarate reductase hydrophobic protein [Yersinia pestis CO92]	0								5.38462	1	1	1	9.99	2.11	1
CAL19160.1	Q8ZIL6	dapB	28.888	273	dihydrodipicolinate reductase [Yersinia pestis CO92]	0								24.9084	5	5	5	5.78	15.31	5
CAL19199.1	A0A384KNC8	dinA	90.558	789	DNA polymerase II [Yersinia pestis CO92]	0								6.97085	2	2	2	7.25	2.38	2
CAL19306.1	A0A384LIV2		11.089	100	conserved hypothetical protein [Yersinia pestis CO92]	0								9	1	1	1	5.83		1
CAL19431.1	A0A384KPP3		36.602	331	LacI-family regulatory protein [Yersinia pestis CO92]	0								3.02115	1	1	1	5.5		1
CAL19473.1	A0A384KY88		22.829	211	conserved hypothetical protein [Yersinia pestis CO92]	0								4.73934	1	1	1	6.95		1
CAL19573.1	Q8ZHI7	gcvH	13.581	128	glycine cleavage system H protein [Yersinia pestis CO92]	0								17.1875	1	1	1	3.9	4.11	1
CAL19613.1	Q7CGR6		353.081	3110	putative virulence determinant [Yersinia pestis CO92]	0								0.192926	1	1	1	5.22	1.65	1
CAL19638.1	Q0WI70		86.702	782	conserved hypothetical protein [Yersinia pestis CO92]	0								2.17391	1	1	1	6.21		1
CAL19641.1	Q7CGP9		63.589	578	putative OmpA-family membrane protein [Yersinia pestis CO92]	0								4.15225	1	1	1	8.56		1
CAL19676.1	A0A384KSB9		79.01	690	putative TonB-dependent outer membrane receptor [Yersinia pestis CO92]	0								1.5942	1	1	1	5.48	2.61	1
CAL19702.1	A0A384KLS7		12.723	110	conserved hypothetical protein [Yersinia pestis CO92]	0								24.5455	1	1	1	4.25	2.51	1
CAL19741.1	Q8ZH36	dkgB	29.035	267	putative aldo/keto reductase [Yersinia pestis CO92]	0								2.99625	1	1		5.17	2.45	1
CAL19742.1	Q74S63		17.138	154	hypothetical protein YPO1076 [Yersinia pestis CO92]	0								12.987	1	1	1	6.54	2.38	1
CAL19771.1	A0A384KZC9		62.583	559	DNA repair protein RecN [Yersinia pestis CO92]	0								7.15564	2	2	1	5.85	7.57	2
CAL19824.1	Q8ZGW4	moaC	17.225	159	molybdenum cofactor biosynthesis protein C [Yersinia pestis CO92]	0								15.0943	2	2	2	7.46	5.99	2
CAL19897.1	A0A384KQJ5		22.598	205	putative ATP-binding protein [Yersinia pestis CO92]	0								11.7073	2	2	2	4.92	3.98	2
CAL19902.1	A0A384LD81		54.782	497	putative bacteriophage coat protein [Yersinia pestis CO92]	0								4.62777	1	1	1	4.86	5.03	1
CAL19905.1	Q0WHG1		21.213	198	putative bacteriophage (baseplate assembly) protein [Yersinia pestis CO92]	0								15.1515	2	2	2	6.52	8.1	2
CAL19906.1	A0A384L0Z3		16.7	151	putative bacteriophage protein GP46 [Yersinia pestis CO92]	0								14.5695	1	1	1	4.77	4.65	1
CAL19907.1	Q0WHF9		40.017	378	putative bacteriophage protein [Yersinia pestis CO92]	0								6.61376	2	2	2	4.97	6.3	2
CAL19918.1	Q8ZGM6		8.36	75	conserved hypothetical protein [Yersinia pestis CO92]	0								25.3333	1	1	1	6.79	5.82	1
CAL20087.1	Q7CHL5	sulA	19.06	168	putative cell division inhibitor [Yersinia pestis CO92]	0								5.95238	1	1	1	9.54	2.01	1
CAL20117.1	Q74VF0		63.606	578	putative exported protein [Yersinia pestis CO92]	0								4.15225	1	1	1	8.88		1
CAL20120.1	A0A0H2W2J2		86.749	782	conserved hypothetical protein [Yersinia pestis CO92]	0								2.17391	1	1	1	6.3		1
CAL20142.1	A0A384KGH2		49.875	436	putative heme-binding protein [Yersinia pestis CO92]	0								1.37615	1	2	1	7.93	3.63	1
CAL20183.1	A0A384LHP6		83.838	753	putative iron-siderophore receptor [Yersinia pestis CO92]	0								0.796813	1	1	1	8.7		1
CAL20275.1	Q8ZFR1	cobB	31.845	278	putative Sir2 family protein [Yersinia pestis CO92]	0								3.59712	1	1	1	6.99	2.48	1
CAL20283.1	Q8ZFQ5	mnmA	41.366	371	tRNA (5-methylaminomethyl-2-thiouridylate)-methyltransferase [Yersinia pestis CO92]	0								3.2345	1	1	1	5.2	3.46	1
CAL20294.1	A0A384LAM2		7.908	71	conserved hypothetical protein [Yersinia pestis CO92]	0								36.6197	3	3	3	7.53	9.58	3
CAL20299.1	Q7CIZ3	lacZ	122.625	1060	beta-galactosidase [Yersinia pestis CO92]	0								2.16981	1	1	1	6.29	2.24	1
CAL20368.1	Q8ZFH8	kduI	31.083	278	4-deoxy-L-threo-5-hexosulose-uronate ketol-isomerase [Yersinia pestis CO92]	0								2.8777	1	1	1	6.6	1.91	1
CAL20375.1	A0A384KJG5		10.455	94	conserved hypothetical protein [Yersinia pestis CO92]	0								8.51064	1	1	1	5.87	2.71	1
CAL20389.1	Q0WG41		27.525	251	conserved hypothetical protein [Yersinia pestis CO92]	0								3.58566	1	1	1	7.65	1.8	1
CAL20457.1	A0A384KQG6		15.549	139	conserved hypothetical protein [Yersinia pestis CO92]	0								12.9496	2	2	2	5.14	2.27	2
CAL20592.1	P74989	hmsS	17.503	155	haemin storage system, HmsS protein [Yersinia pestis CO92]	0								16.7742	1	1	1	6.68		1
CAL20597.1	Q9ZC64	narR	67.258	593	nitrate/nitrite sensor protein [Yersinia pestis CO92]	0								1.18044	1	1	1	6.34	1.84	1
CAL20678.1	A0A0H2W3V3	mviN	55.377	511	putative membrane protein [Yersinia pestis CO92]	0								2.15264	1	1	1	10.21		1
CAL20717.1	A0A384KB94		23.754	218	putative fumarylacetoacetate hydrolase family protein [Yersinia pestis CO92]	0								8.25688	1	1	1	6.54		1
CAL20759.1	Q0WF35		20.139	179	putative phage regulatory protein [Yersinia pestis CO92]	0								20.6704	3	3	3	5.47	10.94	3
CAL20764.1	Q0WF30		11.428	103	hypothetical phage protein [Yersinia pestis CO92]	0								16.5049	1	1	1	7.34	3.58	1
CAL20790.1	A0A384KN39		10.369	90	conserved hypothetical protein [Yersinia pestis CO92]	0								17.7778	1	1	1	5.87	3.33	1
CAL20817.1	Q8ZEI3		12.413	107	conserved hypothetical protein [Yersinia pestis CO92]	0								7.47664	1	2	1	4.13	6.79	1
CAL20822.1	A0A0H2W5R7		10.684	98	conserved hypothetical protein [Yersinia pestis CO92]	0								19.3878	2	2	2	5.34	5.77	2
CAL20830.1	Q0WEW6	ompW	23.122	211	putative exported protein [Yersinia pestis CO92]	0								6.16114	1	1	1	5.9		1
CAL20856.1	A0A384LDV9		11.238	100	hypothetical protein YPO2226 [Yersinia pestis CO92]	0								10	1	1	1	8.62	2.59	1
CAL20933.1	A0A384L3X9		34.089	317	putative exported protein [Yersinia pestis CO92]	0								5.04732	1	1	1	8.21	2.57	1
CAL20964.1	A0A384KA10		36.964	334	putative exported protein [Yersinia pestis CO92]	0								10.1796	3	3	3	6.35	8.69	3
CAL20966.1	Q8ZE46	zntB	36.701	327	CorA-like Mg2+ transporter protein [Yersinia pestis CO92]	0								4.89297	1	1	1	5.35	4.51	1
CAL21000.1	Q0WEF0	anmK	39.492	370	conserved hypothetical protein [Yersinia pestis CO92]	0								3.51351	1	1	1	5.99	3.69	1
CAL21125.1	A0A384LE71		35.345	313	putativeLlysR-family transcriptional regulatory protein [Yersinia pestis CO92]	0								1.91693	1	1		7.56		1
CAL21292.1	A0A384LGY2		38.706	352	putative nickel transport protein [Yersinia pestis CO92]	0								4.82955	1	1	1	9.14	2.58	1
CAL21299.1	A0A384KT41	celC	12.585	115	PTS system, cellobiose-specific IIA component [Yersinia pestis CO92]	0								29.5652	2	2	2	4.78	4.18	2
CAL21310.1	Q8ZD97	kdpB	72.962	688	putative potassium-transporting ATPase B chain [Yersinia pestis CO92]	0								1.16279	1	1	1	7.18	2.26	1
CAL21315.1	Q8ZD92	cpdP	37.874	343	putative 3',5'-cyclic-nucleotide phosphodiesterase [Yersinia pestis CO92]	0								12.2449	2	2	2	7.21	6.21	2
CAL21345.1	A0A384KJ78		32.166	282	hypothetical protein YPO2726 [Yersinia pestis CO92]	0								2.12766	1	2	1	5	2.44	1
CAL21349.1	A0A384KGU6		12.305	113	conserved hypothetical protein [Yersinia pestis CO92]	0								24.7788	3	3	3	5.26	6.91	3
CAL21361.1	A0A384L622	ccmH	44.553	408	putative cytochrome c-type biogenesis protein [Yersinia pestis CO92]	0								1.47059	1	2	1	5.38		1
CAL21437.1	Q7CJY7	folD	30.983	288	putative FolD bifunctional protein [Yersinia pestis CO92]	0								3.47222	1	1	1	6.3	3.84	1
CAL21499.1	A0A384KDJ3		35.154	317	hypothetical protein YPO2888 [Yersinia pestis CO92]	0								2.83912	1	1	1	4.81		1
CAL21545.1	A0A384L1W4		56.196	500	conserved hypothetical protein [Yersinia pestis CO92]	0								1.2	1	1	1	5.67	2.15	1
CAL21610.1	A0A0H2W643		56.097	509	putative membrane protein [Yersinia pestis CO92]	0								4.71513	1	1	1	8.41	3.34	1
CAL21654.1	Q0WCL6		15.057	132	conserved hypothetical protein [Yersinia pestis CO92]	0								8.33333	1	1	1	5.97	2.83	1
CAL21660.1	A0A384KDC0		31.531	288	putative membrane protein [Yersinia pestis CO92]	0								9.02778	2	2	2	6.54	6.65	2
CAL21733.1	P0A3X0	ymoA	8.063	67	modulating protein YmoA (histone-like protein) [Yersinia pestis CO92]	0								13.4328	1	1	1	6.54	1.91	1
CAL21833.1	Q8ZBZ1	nqrB	45.379	413	NADH-ubiquinone oxidoreductase subunit B [Yersinia pestis CO92]	0								4.35835	1	1	1	8.73	3.95	1
CAL21919.1	A0A384L3M8		39.648	367	putative sugar ABC transporter, periplasmic protein [Yersinia pestis CO92]	0								5.17711	2	2	1	6.71	4.78	2
CAL21954.1	Q8ZBP2	cysN	53.07	478	sulfate adenylyltransferase subunit 1 [Yersinia pestis CO92]	0								3.76569	1	1	1	5.29	1.83	1
CAL21992.1	Q8ZBK6	panD	13.906	126	aspartate 1-decarboxylase precursor [Yersinia pestis CO92]	0								7.93651	1	1	1	7.83	3.06	1
CAL22040.1	A0A384LBX1		32.019	292	putative ABC transporter transporter, ATP-binding protein [Yersinia pestis CO92]	0								4.79452	1	1	1	6.68	4.11	1
CAL22086.1	Q8ZBC0	rimP	16.871	152	conserved hypothetical protein [Yersinia pestis CO92]	0								23.6842	2	2	2	4.75	5.88	2
CAL22095.1	A0A384LG34	basR	24.819	220	two-component system response regulator [Yersinia pestis CO92]	0								5.45455	1	1	1	5.48	3.86	1
CAL22122.1	A0A384K9J1		16.728	151	putative exported protein [Yersinia pestis CO92]	0								5.96026	1	1	1	5.03	2.49	1
CAL22198.1	A0A384KEP5		18.313	161	conserved hypothetical protein [Yersinia pestis CO92]	0								14.9068	1	1	1	4.64		1
CAL22240.1	A0A384L484		17.947	158	hypothetical protein YPO3652 [Yersinia pestis CO92]	0								7.59494	1	1	1	5.03		1
CAL22297.1	Q7CLD5	malM	32.576	309	maltose operon periplasmic protein [Yersinia pestis CO92]	0								30.4207	5	5	5	6.8	12.7	5
CAL22317.1	Q7CKT3	yjaH	26.136	233	putative exported protein [Yersinia pestis CO92]	0								2.57511	1	1	1	8.63	1.68	1
CAL22421.1	A0A384KK92	pldA	33.759	292	phospholipase A [Yersinia pestis CO92]	0								4.45205	1	1	1	5.16		1
CAL22436.1	P46355	hemC	34.335	313	porphobilinogen deaminase [Yersinia pestis CO92]	0								3.19489	1	1	1	6.3	2.72	1
CAL22536.1	A0A384KCI7	gntR	36.488	331	gluconate utilization system Gnt-I transcriptional repressor [Yersinia pestis CO92]	0								2.41692	1	1	1	6.62	1.89	1
CAL22540.1	A0A0H2W7H0		36.975	335	PfkB family carbohydrate kinase [Yersinia pestis CO92]	0								5.97015	1	1	1	5.15	3.35	1
CAL22560.1	A0A384LJ89	glxK	39.157	378	putative glycerate kinase [Yersinia pestis CO92]	0								6.08466	1	1	1	4.89	2.09	1
CAL22649.1	Q0W9V5	ghrB	35.465	326	putative D-isomer specific 2-hydroxyacid dehydrogenase [Yersinia pestis CO92]	0								23.0061	5	9	5	5.83	25.01	5
CAL22679.1	A0A0H2W8G4		30.947	284	putative periplasmic solute-binding protein [Yersinia pestis CO92]	0								4.92958	1	1	1	8.12	2.87	1
CAB54879.1	Q7ARN6		29.295	259	putative ATP-binding protein (plasmid) [Yersinia pestis CO92]	*	47.4903	8	14	8	9.23	54.16	8
CAB54889.1	O68706	sopB	35.611	320	putative plasmid partitioning control protein (plasmid) [Yersinia pestis CO92]	*	42.8125	9	10	9	9.28	35.43	9
CAB54890.1	Q9RI24	sopA	43.404	388	putative plasmid partitioning transcription repressor (plasmid) [Yersinia pestis CO92]	*	27.5773	7	9	7	6.04	29.37	7
CAB54896.1	O68704	yopK	21	182	putative virulence determinant protein (plasmid) [Yersinia pestis CO92]	*	6.59341	1	1	1	4.63	2.26	1
CAB54905.1	O68699	yopD	33.387	306	putative Yop negative regulation/targeting component (plasmid) [Yersinia pestis CO92]	*	8.49673	2	2	2	6.98	6.86	2
CAB54907.1	P21207	lcrH	19.015	168	putative yopB/yopD chaperone (plasmid) [Yersinia pestis CO92]	*	27.9762	3	3	3	4.78	9.39	3
CAB54911.1	P69955	lcrD	77.802	704	putative membrane-bound Yop protein (plasmid) [Yersinia pestis CO92]	*	2.27273	1	1	1	5.19	2.06	1
CAB54917.1	Q7ARI8	yscN	47.801	439	putative Yops secretion ATP synthase (plasmid) [Yersinia pestis CO92]	*	4.55581	2	3	2	6.67	4.99	2
CAB54918.1	O30878	yscO	18.995	154	putative type III secretion protein (plasmid) [Yersinia pestis CO92]	*	9.74026	1	1	1	7.88	5.92	1
CAB54929.1	Q56974	sctC	67.345	607	putative type III secretion protein (plasmid) [Yersinia pestis CO92]	*	2.9654	1	1	1	6.68	4.98	1
CAB54949.1	Q9RI12	ypkA	81.761	732	putative targeted effector protein kinase (plasmid) [Yersinia pestis CO92]	*	9.83607	5	5	5	6.8	15.76	5
CAB55220.1	A0A384KN07		20.924	189	hypothetical protein YPMT1.38c (plasmid) [Yersinia pestis CO92]	*	12.6984	1	1	1	8.84		1
CAB55226.1	O68759	repA	39.773	354	putative replication protein A (plasmid) [Yersinia pestis CO92]	*	2.54237	1	1	1	8.98	3.1	1
CAB55248.1	Q7ARB8		52.64	465	putative DNA-binding protein (plasmid) [Yersinia pestis CO92]	*	12.9032	4	5	4	6.2	19.2	4
CAB55249.1	O68788		36.355	323	putative partitioning protein B (plasmid) [Yersinia pestis CO92]	*	36.8421	9	10	9	9.31	32.33	9
CAB55250.1	Q9RIC6		44.9	401	putative partitioning protein A (plasmid) [Yersinia pestis CO92]	*	25.4364	7	7	7	6.25	24.43	7
CAB55267.1	Q7ARA9		45.19	392	putative integrase (plasmid) [Yersinia pestis CO92]	*	1.78571	1	1	1	9.19	1.83	1
CAB62367.1	A0A384KKX8	YPMT1.34A	8.357	75	hypothetical protein YPMT1.34A (plasmid) [Yersinia pestis CO92]	*	28	1	2	1	6.13	12.97	1
CAL18692.1	A0A384LEP9	asnC	17.143	153	regulatory protein [Yersinia pestis CO92]	*	9.80392	1	1	1	7.3	2.93	1
CAL18693.1	Q8ZJT3	asnA	36.828	330	aspartate-ammonia ligase [Yersinia pestis CO92]	*	5.45455	1	1	1	5.87	5.04	1
CAL18695.1	Q8ZJT1	ravA	59.376	517	conserved hypothetical protein [Yersinia pestis CO92]	*	7.3501	2	2	2	6.93	9.96	2
CAL18698.1	A0A384KYV1	rbsK	32.556	308	ribokinase [Yersinia pestis CO92]	*	32.4675	5	5	5	4.97	19.1	5
CAL18707.1	Q7CG26	polA	103.431	932	DNA polymerase I [Yersinia pestis CO92]	*	1.50215	1	1	1	5.48	3.44	1
CAL18710.1	Q8ZJR9	yihI	21.348	188	conserved hypothetical protein [Yersinia pestis CO92]	*	6.38298	1	1	1	7.4	2.65	1
CAL18712.1	A0A384KHI4	glnG	52.372	470	nitrogen regulation protein [Yersinia pestis CO92]	*	10.6383	3	4	3	6.54	10.49	3
CAL18714.1	A0A384KGD1	glnA	51.735	469	glutamine synthetase [Yersinia pestis CO92]	*	50.1066	14	29	14	5.39	107.81	14
CAL18726.1	A0A384KKY7	recG	76.66	693	ATP-dependent DNA helicase [Yersinia pestis CO92]	*	3.7518	2	3	2	7.52	10.5	2
CAL18728.1	A0A0H2W0T4	spoT	79.168	702	guanosine-3',5'-bisbis(diphosphate) 3'-pyrophosphydrolase [Yersinia pestis CO92]	*	3.9886	2	2	2	8.73	6.56	2
CAL18733.1	A0A384LCX1		33.343	287	conserved hypothetical protein [Yersinia pestis CO92]	*	31.7073	8	9	8	5.19	19.77	8
CAL18737.1	Q8ZJP5	dut	16.212	151	deoxyuridine 5'-triphosphate nucleotidohydrolase [Yersinia pestis CO92]	*	7.94702	1	2	1	5.45	5.21	1
CAL18744.1	A0A384LNE9	kdtX	29.455	260	lipopolysaccharide core biosynthesis glycosyl transferase [Yersinia pestis CO92]	*	11.9231	3	3	3	8.59	5.55	3
CAL18745.1	A0A384KS98	kdtA	47.624	425	3-deoxy-D-manno-octulosonic-acid transferase [Yersinia pestis CO92]	*	10.1176	3	4	3	9.6	13.92	3
CAL18746.1	A0A384KMM1	rfa-2	36.115	321	lipopolysaccharide heptosyltransferase-1 [Yersinia pestis CO92]	*	3.42679	1	1	1	8.91	2.85	1
CAL18747.1	Q0WKN5	rfaF	39.57	354	ADP-heptose--LPS heptosyltransferase II [Yersinia pestis CO92]	*	12.7119	4	4	4	6.95	7.83	4
CAL18752.1	Q0WKN1		49.763	450	putative membrane protein [Yersinia pestis CO92]	*	9.77778	3	3	3	9.63	8.64	3
CAL18753.1	Q8ZJN0	gpmI	56.168	515	2,3-bisphosphoglycerate-independent phosphoglycerate mutase [Yersinia pestis CO92]	*	2.3301	1	1	1	5.3	2.8	1
CAL18759.1	A0A384KMH6	cysE	29.172	273	serine acetyltransferase [Yersinia pestis CO92]	*	5.49451	1	2	1	6.52	5.87	1
CAL18768.1	A0A384LQ14	sbp1	36.385	329	exported sulfate-binding protein [Yersinia pestis CO92]	*	8.51064	2	2	2	7.53	4.52	2
CAL18769.1	A0A384KJ87		28.962	272	hypothetical protein YPO0080 [Yersinia pestis CO92]	*	6.25	1	1	1	5.19	2.02	1
CAL18777.1	Q0WKK6	fpr	27.936	248	ferredoxin--NADP reductase [Yersinia pestis CO92]	*	3.62903	1	1	1	6.44	2.71	1
CAL18794.1	Q8ZJJ4	hslV	18.895	174	heat shock protein [Yersinia pestis CO92]	*	23.5632	3	6	3	5.94	26.18	3
CAL18795.1	A0A0H2W2E4	ftsN	30.544	281	cell division protein [Yersinia pestis CO92]	*	9.25267	2	2	2	10.18	6.52	2
CAL18801.1	Q8ZJI8	metJ	12.149	105	transcriptional repressor protein [Yersinia pestis CO92]	*	8.57143	2	3	2	6.32	6.78	2
CAL18803.1	A0A0H2W0Y3	metL	89.307	811	bifunctional aspartokinase/homoserine dehydrogenase II [Yersinia pestis CO92]	*	4.31566	4	4	4	6.14	10.85	4
CAL18816.1	A0A384LB15		9.602	89	putative exported protein [Yersinia pestis CO92]	*	32.5843	3	5	3	8.31	19.36	3
CAL18818.1	A0A0H2W2F3	feoB	84.013	771	ferrous iron transport protein B [Yersinia pestis CO92]	*	8.56031	5	8	5	6.25	31.98	5
CAL18819.1	A0A384KPW0	feoA	8.469	75	hypothetical ferrous iron transport protein A [Yersinia pestis CO92]	*	17.3333	1	1	1	9.99	2.79	1
CAL18823.1	A0A384LJN3	envZ	50.328	450	osmolarity sensor protein [Yersinia pestis CO92]	*	2.44444	1	1	1	6.29	3.51	1
CAL18841.1	A0A384LEX0	rpe	24.426	225	ribulose-phosphate 3-epimerase [Yersinia pestis CO92]	*	14.6667	2	3	2	5.43	7.1	2
CAL18842.1	Q8ZJF3	gph	24.605	232	phosphoglycolate phosphatase [Yersinia pestis CO92]	*	4.74138	1	2	1	6.13	5.8	1
CAL18850.1	A0A384LDE1		74.894	686	putative membrane receptor protein [Yersinia pestis CO92]	*	1.89504	1	1	1	8.98	2.53	1
CAL18851.1	A0A0H2W080		35.84	328	LacI-family transcriptional regulator [Yersinia pestis CO92]	*	5.4878	1	1	1	5.99	5.21	1
CAL18853.1	A0A384KIT0	ppiA	20.526	189	peptidyl-prolyl cis-trans isomerase A [Yersinia pestis CO92]	*	37.5661	4	4	4	8.6	11.88	4
CAL18859.1	A0A384KL53		79.673	706	putative membrane protein [Yersinia pestis CO92]	*	5.24079	2	2	2	8.15	4.65	2
CAL18863.1	A0A384LPI2	prk	32.26	289	phosphoribulokinase 1 [Yersinia pestis CO92]	*	8.3045	2	2	2	6.47	5.01	2
CAL18878.1	Q8ZJC1	slyX	8.523	72	conserved hypothetical protein [Yersinia pestis CO92]	*	33.7662	2	3	2	4.96	12.03	2
CAL18880.1	A0A384KTE5		27.125	244	putative DNA-binding protein [Yersinia pestis CO92]	*	5.7377	1	1	1	5.45	4.76	1
CAL18896.1	Q8ZJA8	rpsS	10.43	92	30S ribosomal protein S19 [Yersinia pestis CO92]	*	57.6087	6	14	6	10.65	37.28	6
CAL18903.1	Q8ZJA1	rplX	11.347	104	50S ribosomal protein L24 [Yersinia pestis CO92]	*	56.7308	5	8	5	10.21	21.77	5
CAL18910.1	Q7CFT2	rpmD	6.546	59	50S ribosomal protein L30 [Yersinia pestis CO92]	*	33.8983	2	4	2	10.36	12.07	2
CAL18912.1	A0A384K961	prlA	48.631	443	preprotein translocase SecY subunit [Yersinia pestis CO92]	*	3.61174	1	1	1	9.89	3.77	1
CAL18923.1	Q8ZJ81	rsmB	48.444	429	conserved hypothetical protein [Yersinia pestis CO92]	*	24.0093	7	8	7	7.75	28.32	7
CAL18929.1	Q74XX5	tsaC	21.153	190	conserved hypothetical protein [Yersinia pestis CO92]	*	18.4211	2	2	2	5.58	6.59	2
CAL18930.1	Q8ZJ74	aroE	29.595	273	shikimate 5-dehydrogenase [Yersinia pestis CO92]	*	24.5421	4	4	4	6.27	13.93	4
CAL18968.1	Q56990	hmuS	39.091	345	hemin transport protein [Yersinia pestis CO92]	*	3.76812	1	1	1	5.83	4.17	1
CAL18972.1	A0A384LAZ5		49.227	437	putative coproporphyrinogen III oxidase [Yersinia pestis CO92]	*	6.86499	2	2	2	6.89	5.3	2
CAL18976.1	Q0WK16		39.883	359	conserved hypothetical protein [Yersinia pestis CO92]	*	3.62117	1	1	1	7.02	2.9	1
CAL18995.1	Q8ZJ20	ubiC	19.916	174	putative chorismate--pyruvate lyase [Yersinia pestis CO92]	*	16.092	2	2	2	5.54	6.93	2
CAL19006.1	A0A0H2W2H9	tyrB	44.032	397	aromatic-amino-acid aminotransferase [Yersinia pestis CO92]	*	20.1511	5	6	5	5.64	23.36	5
CAL19023.1	A0A384LFJ5		21.866	191	putative TetR-family regulatory protein [Yersinia pestis CO92]	*	19.8953	2	3	2	5.12	18.28	2
CAL19026.1	A0A0H2W329	b4079	77.899	715	formate dehydrogenase H [Yersinia pestis CO92]	*	0.979021	1	2	1	6.24		1
CAL19027.1	Q8ZIY9	dsbD	64.506	595	thiol:disulfide interchange protein [Yersinia pestis CO92]	*	1.51261	1	1	1	7.69	3.14	1
CAL19029.1	A0A384L434	b4138	45.471	433	anaerobic C4-dicarboxylate transporter [Yersinia pestis CO92]	*	2.30947	2	2	2	7.85	5.91	2
CAL19031.1	A0A384L2K1		20.949	192	putative membrane protein [Yersinia pestis CO92]	*	9.375	1	1	1	7.43	3.5	1
CAL19034.1	Q0WJV8		13.269	128	putative lipoprotein [Yersinia pestis CO92]	*	27.3438	1	1	1	8.66	6.77	1
CAL19035.1	A0A384KUJ5		38.77	342	conserved hypothetical protein [Yersinia pestis CO92]	*	4.38596	1	1	1	8.22	3.84	1
CAL19044.1	Q8ZIX3	epmA	36.7	325	putative lysyl-tRNA synthetase [Yersinia pestis CO92]	*	4.30769	1	1	1	5.07	1.67	1
CAL19047.1	Q8ZIX0	rsgA	39.092	350	conserved hypothetical protein [Yersinia pestis CO92]	*	38.8571	8	8	8	6.34	23.98	8
CAL19053.1	Q8ZIW4	mutL	70.288	635	DNA mismatch repair protein [Yersinia pestis CO92]	*	30.0787	10	11	10	6.61	42.74	10
CAL19055.1	Q8ZIW2	hfq	11.13	101	yersinia multiple regulator [Yersinia pestis CO92]	*	13.8614	1	2	1	7.59	6.71	1
CAL19056.1	A0A384LJ00	hflX	48.031	428	GTP-binding protein [Yersinia pestis CO92]	*	50.2336	15	22	15	6.42	75.18	15
CAL19061.1	Q0WJT1	nsrR	15.645	141	conserved hypothetical protein [Yersinia pestis CO92]	*	10.6383	2	2	2	8.29	4.15	2
CAL19064.1	Q0WJS8	aidB	61.42	547	putative acyl-CoA dehydrogenase [Yersinia pestis CO92]	*	5.30165	2	2	2	8.03		2
CAL19098.1	A0A384KB11		44.908	410	putative O-antigen biosynthesis protein [Yersinia pestis CO92]	*	9.26829	2	2	2	9.22	8.43	2
CAL19102.1	A0A384KFS5		113.388	1028	putative multi-drug efflux protein [Yersinia pestis CO92]	*	2.82101	2	2	2	5.3	6.72	2
CAL19108.1	Q7CG56	rsmC	37.799	347	ribosomal RNA small subunit methyltransferase C [Yersinia pestis CO92]	*	30.5476	5	6	5	6.6	18.7	5
CAL19111.1	Q8ZIR0	prfC	59.64	529	peptide chain release factor 3 [Yersinia pestis CO92]	*	15.879	6	8	6	6.49	26.98	6
CAL19112.1	A0A384L9Y2	b4376	21.296	204	osmotically inducible protein Y [Yersinia pestis CO92]	*	8.82353	1	1	1	5.76	5.76	1
CAL19128.1	A0A384KP33		46.704	425	putative exported protein [Yersinia pestis CO92]	*	5.17647	2	2	2	6.57	6.45	2
CAL19130.1	A0A384KPX3		99.213	908	putative cation-transporting P-type ATPase [Yersinia pestis CO92]	*	1.32159	1	1	1	6.01	3.2	1
CAL19131.1	A0A384KVX6	slt	72.636	639	putative soluble lytic murein transglycosylase [Yersinia pestis CO92]	*	1.40845	1	1	1	9.23	3.34	1
CAL19135.1	Q0WJL0	rob	33.065	288	putative right origin-binding protein [Yersinia pestis CO92]	*	7.63889	1	2	1	7.87	11.5	1
CAL19136.1	A0A384KW82	creA	16.905	155	putative exported protein [Yersinia pestis CO92]	*	6.45161	1	1	1	8.79	2.34	1
CAL19138.1	Q0WJK7	thrA	89.11	819	bifunctional aspartokinase/homoserine dehydrogenase I [Yersinia pestis CO92]	*	1.221	1	1	1	6.07	2.82	1
CAL19143.1	A0A384LCF0	chlG	21.214	195	molybdopterin biosynthesis protein [Yersinia pestis CO92]	*	12.3077	2	2	2	4.98	4.83	2
CAL19148.1	Q8ZIM6	dnaJ	41.279	379	chaperone protein DnaJ [Yersinia pestis CO92]	*	36.9393	11	14	11	7.84	42.45	11
CAL19151.1	Q8ZIM3	rpsT	9.789	87	30S ribosomal protein S20 [Yersinia pestis CO92]	*	44.8276	3	6	3	11.14	22.41	3
CAL19153.1	A0A384LE02	b0025	34.239	312	riboflavin biosynthesis protein (includes: riboflavin kinase and FMN adenyltransferase) [Yersinia pestis CO92]	*	17.9487	3	3	3	8.44	5.03	3
CAL19157.1	P58680	ispH	34.709	317	LytB protein [Yersinia pestis CO92]	*	12.3028	4	4	4	5.25	11.97	4
CAL19172.1	Q8ZIK5	rsmA	30.458	272	dimethyladenosine transferase [Yersinia pestis CO92]	*	21.3235	4	6	4	8.76	22.78	4
CAL19173.1	P58719	pdxA	35.27	331	pyridoxal phosphate biosynthetic protein [Yersinia pestis CO92]	*	12.6888	3	3	3	5.8	8.78	3
CAL19176.1	Q74Q30	djlA	31.065	277	DnaJ-like protein [Yersinia pestis CO92]	*	13.3574	3	3	3	9.8	7.07	3
CAL19186.1	A0A384KVB8	clpB	96.447	867	putative Clp ATPase [Yersinia pestis CO92]	*	38.293	26	33	26	5.92	105.53	26
CAL19220.1	A0A384LH19	ilvH	18.125	164	acetolactate synthase isozyme III small subunit [Yersinia pestis CO92]	*	9.14634	1	1	1	7.36	4.85	1
CAL19223.1	A0A384LA24	cra	38.171	336	putative fructose repressor [Yersinia pestis CO92]	*	25.2976	7	9	7	7.87	27.07	7
CAL19226.1	Q8ZIF7	rsmH	35.59	320	conserved hypothetical protein [Yersinia pestis CO92]	*	38.4375	9	12	9	6.89	41.67	9
CAL19228.1	Q0WJB8	ftsI	63.639	587	penicillin-binding protein 3 [Yersinia pestis CO92]	*	8.51789	3	3	3	9.58	11.5	3
CAL19234.1	Q8ZIE9	murG	37.774	356	UDP-N-acetylglucosamine:N-acetylmuramyl-(pentape p tide) pyrophosphoryl-undecaprenol N-acetylglucosamine transferase [Yersinia pestis CO92]	*	13.4831	3	4	3	9.7	10.22	3
CAL19235.1	Q8ZIE8	murC	53.654	491	UDP-N-acetylmuramate--alanine ligase [Yersinia pestis CO92]	*	23.8289	7	9	7	6.21	26.62	7
CAL19240.1	Q8ZIE3	lpxC	34.175	306	UDP-3-O-[3-hydroxymyristoyl] N-acetylglucosamine deacetylase [Yersinia pestis CO92]	*	7.07395	2	2	2	5.87	1.93	2
CAL19259.1	Q8ZIC6	uxaC	53.475	469	uronate isomerase [Yersinia pestis CO92]	*	2.77186	1	1	1	6.19	3.44	1
CAL19260.1	Q8ZIC5	uxaB	54.907	483	altronate oxidoreductase [Yersinia pestis CO92]	*	5.59006	1	1	1	5.16	4.94	1
CAL19269.1	A0A384LJ40	fadH	72.904	673	2,4-dienoyl-CoA reductase [Yersinia pestis CO92]	*	17.5334	11	12	11	6.8	24.87	11
CAL19279.1	Q7CGD9	cdiA	338.791	3295	putative adhesin [Yersinia pestis CO92]	*	0.424886	1	1	1	6.1		1
CAL19288.1	A0A384KTW1		36.492	328	LacI-family regulatory protein [Yersinia pestis CO92]	*	10.061	2	2	2	7.28	2.27	2
CAL19301.1	A0A384KX44		51.248	483	putative membrane protein [Yersinia pestis CO92]	*	1.86335	1	1	1	8.24	3.49	1
CAL19305.1	Q0WJ41		14.228	134	putative translational inhibitor protein [Yersinia pestis CO92]	*	26.8657	2	3	2	5.33	7.87	2
CAL19321.1	Q0WJ26	dnaG	65.775	582	DNA primase [Yersinia pestis CO92]	*	23.1959	9	9	9	6.44	22.72	9
CAL19322.1	P68686	rpsU	8.5	71	30S ribosomal protein S21 [Yersinia pestis CO92]	*	25.3521	2	2	2	11.15	5.5	2
CAL19323.1	Q74RQ9	tsaD	36.041	337	putative glycoprotease [Yersinia pestis CO92]	*	3.85757	1	1	1	6.33	3.16	1
CAL19324.1	Q8ZI67	plsY	23.62	216	putative membrane protein [Yersinia pestis CO92]	*	6.48148	1	2	1	9.38	8.25	1
CAL19325.1	A0A384KDD3	folB	13.391	119	putative dihydroneopterin aldolase [Yersinia pestis CO92]	*	10.9244	1	1	1	4.94		1
CAL19327.1	Q8ZI64	cca	46.289	412	tRNA nucleotidyltransferase [Yersinia pestis CO92]	*	20.6311	6	6	6	6.48	19.47	6
CAL19329.1	A0A0H2W653		48.96	435	conserved hypothetical protein [Yersinia pestis CO92]	*	9.1954	3	3	3	5.64	10.73	3
CAL19330.1	Q8ZI61	glnE	108.33	951	glutamate-ammonia-ligase adenylyltransferase [Yersinia pestis CO92]	*	10.0946	5	5	5	5.48	19.38	5
CAL19345.1	A0A384KVM3	*xD	69.995	631	topoisomerase IV subunit B [Yersinia pestis CO92]	*	5.07132	2	2	2	5.66	3.69	2
CAL19348.1	A0A0H2W839	parC	84.239	757	DNA topoisomerase IV subunit A [Yersinia pestis CO92]	*	10.9643	5	5	5	6.83	16.73	5
CAL19349.1	A0A384KVE2	parF	27.146	243	putative acyltransferase [Yersinia pestis CO92]	*	27.572	4	5	4	9.6	18.94	4
CAL19374.1	A0A384KED1		26.358	239	fimbrial chaperone protein [Yersinia pestis CO92]	*	20.5021	4	4	4	9.5	8.99	4
CAL19435.1	A0A0H2W808		162.294	1438	conserved hypothetical protein [Yersinia pestis CO92]	*	0.973574	1	1	1	6.64		1
CAL19455.1	Q8ZHV1	thyA	30.111	264	thymidylate synthase [Yersinia pestis CO92]	*	25.7576	5	7	5	6.23	22.76	5
CAL19456.1	Q8ZHV0	lgt	32.809	290	prolipoprotein diacylglyceryl transferase [Yersinia pestis CO92]	*	8.62069	2	2	2	9.45	8.39	2
CAL19457.1	A0A384K9J4	ptsP	83.05	748	phosphoenolpyruvate-protein phosphotransferase [Yersinia pestis CO92]	*	3.07487	2	2	2	5.31	6.64	2
CAL19463.1	Q0WIP2		16.308	141	hypothetical protein YPO0791 [Yersinia pestis CO92]	*	8.51064	1	1	1	6.16	2.76	1
CAL19465.1	Q74RZ6	aas	79.386	718	Aas bifunctional protein [Yersinia pestis CO92]	*	7.24234	4	4	4	9.42	6.14	4
CAL19466.1	Q74RZ7	bisC	83.349	753	putative biotin sulfoxide reductas2 [Yersinia pestis CO92]	*	4.78088	2	2	2	6.35	4.53	2
CAL19474.1	Q0WIN1	cheD	60.133	547	putative methyl-accepting chemotaxis protein [Yersinia pestis CO92]	*	2.55941	1	1	1	6.33	2.25	1
CAL19483.1	Q74S14		13.417	114	general secretion pathway protein I [Yersinia pestis CO92]	*	21.0526	1	1	1	4.92	2.41	1
CAL19491.1	A0A384KVV7		26.812	251	putative carbonic anhydrase [Yersinia pestis CO92]	*	34.6614	5	6	5	6.37	27.04	5
CAL19519.1	Q0WII8	lacI	39.15	357	lactose operon repressor [Yersinia pestis CO92]	*	5.60224	2	2	2	7.25	5.09	2
CAL19526.1	Q7CGV5		45.375	420	putative sugar-binding protein [Yersinia pestis CO92]	*	18.0952	4	5	4	5.81	20.88	4
CAL19528.1	A0A384KZN7		55.034	502	sugar transport ATP-binding protein [Yersinia pestis CO92]	*	2.19124	1	1	1	6.6	2.54	1
CAL19529.1	A0A384L7X8		35.279	336	sugar transport system permease [Yersinia pestis CO92]	*	2.38095	1	1	1	9.72	1.64	1
CAL19530.1	A0A384KKD3		36.384	333	sugar-binding periplasmic protein [Yersinia pestis CO92]	*	6.60661	1	1	1	5.58	4.61	1
CAL19550.1	A0A384KWB6		14.657	132	conserved hypothetical protein [Yersinia pestis CO92]	*	11.3636	1	1	1	8.46	2.67	1
CAL19559.1	Q8ZHK1	xerD	34.215	299	integrase/recombinase [Yersinia pestis CO92]	*	4.01338	1	1	1	7.9	3.52	1
CAL19575.1	A0A384LIX3	visC	45.035	406	putative monooxygenase [Yersinia pestis CO92]	*	6.15764	2	3	2	7.03	9.58	2
CAL19580.1	A0A384L1X8		23.114	198	putative 5-formyltetrahydrofolate cyclo-ligase-family protein [Yersinia pestis CO92]	*	4.54545	1	1	1	8.24	2.12	1
CAL19581.1	A0A384KWS3	serA	44.507	413	D-3-phosphoglycerate dehydrogenase [Yersinia pestis CO92]	*	34.8668	10	16	10	6.24	58.48	10
CAL19583.1	P58510	argP	33.892	302	chromosome initiation inhibitor [Yersinia pestis CO92]	*	24.5033	7	10	7	6.79	39	7
CAL19601.1	P58582	gshB	36.015	319	glutathione synthetase [Yersinia pestis CO92]	*	28.5266	6	6	6	5.67	21.49	6
CAL19604.1	A0A384LFS9		32.88	294	putative carbon-nitrogen hydrolase [Yersinia pestis CO92]	*	53.7415	10	17	10	5.82	58.46	10
CAL19605.1	Q8ZHG0	aguA	40.377	365	conserved hypothetical protein [Yersinia pestis CO92]	*	2.69542	1	1	1	4.78	2.93	1
CAL19609.1	A0A384LLX6	yggT	20.81	184	putative membrane protein [Yersinia pestis CO92]	*	5.97826	1	1	1	9.35		1
CAL19615.1	Q8ZHF1	glsA1	33.7	308	putative glutaminase [Yersinia pestis CO92]	*	2.27273	1	1	1	5.73		1
CAL19617.1	Q8ZHE9	trmB	27.019	239	Putative methyltransferase [Yersinia pestis CO92]	*	5.02092	1	1	1	6.73	2.65	1
CAL19620.1	Q8ZHE6	mltC	39.947	358	membrane-bound lytic murein transglycosylase C [Yersinia pestis CO92]	*	8.28729	3	3	3	9.11	5.59	3
CAL19626.1	A0A384KMF4	speC	80.745	720	ornithine decarboxylase [Yersinia pestis CO92]	*	1.25	1	1	1	6.43	2.19	1
CAL19653.1	A0A384KAF1		50.543	458	putative exported protein [Yersinia pestis CO92]	*	11.1354	2	2	2	5.01	5.2	2
CAL19671.1	A0A0H2W7R2		70.346	626	putative antigenic leucine-rich repeat protein [Yersinia pestis CO92]	*	2.71565	1	1	1	4.89	5.28	1
CAL19675.1	Q8ZH96		44.891	410	probable peptidase [Yersinia pestis CO92]	*	8.04878	2	2	2	4.98	8.13	2
CAL19684.1	A0A384LN08	recC	129.589	1123	exodeoxyribonuclease V gamma chain [Yersinia pestis CO92]	*	5.16474	3	3	3	5.39	10.21	3
CAL19685.1	A0A384LFS3	ptr	107.589	962	protease III precursor [Yersinia pestis CO92]	*	32.1206	19	27	19	6.1	81	19
CAL19686.1	A0A384LL88	recB	137.913	1220	exodeoxyribonuclease V beta chain [Yersinia pestis CO92]	*	1.80328	2	2	2	5.87	4.77	2
CAL19688.1	Q8ZH86	argA	49.355	441	amino-acid acetyltransferase [Yersinia pestis CO92]	*	9.75057	2	3	2	6.33	8.73	2
CAL19689.1	Q0WI21		45.933	416	N-acetylmuramoyl-L-alanine amidase AmiC precursor [Yersinia pestis CO92]	*	2.40385	1	1	1	9.83	2.23	1
CAL19696.1	Q8ZH78	rlmM	42.307	368	conserved hypothetical protein [Yersinia pestis CO92]	*	9.51087	3	4	3	6.98	10.4	3
CAL19697.1	Q7CH07	xni	28.161	251	exodeoxyribonuclease IX [Yersinia pestis CO92]	*	15.9363	3	3	3	8.25	12.47	3
CAL19704.1	A0A384L5H3		16.601	149	conserved hypothetical protein [Yersinia pestis CO92]	*	46.9799	4	5	4	4.44	21.56	4
CAL19707.1	Q8ZH68	glnD	103.158	893	[protein-PII] uridylyltransferase [Yersinia pestis CO92]	*	1.97368	1	1	1	7.5	4.33	1
CAL19714.1	Q8ZH61	uppS	28.528	252	undecaprenyl pyrophosphate synthetase [Yersinia pestis CO92]	*	3.57143	1	1	1	8.94	2.97	1
CAL19716.1	Q8ZH59	rseP	49.429	451	putative membrane protein [Yersinia pestis CO92]	*	20.3991	6	7	6	7.49	25.67	6
CAL19724.1	Q0WHY6	dnaE	131.421	1171	DNA polymerase III, alpha chain [Yersinia pestis CO92]	*	0.59778	1	1	1	5.35	1.97	1
CAL19726.1	A0A384KSJ0		15.164	132	conserved hypothetical protein [Yersinia pestis CO92]	*	15.1515	1	1	1	5.02	4.41	1
CAL19731.1	A0A384KEA9		21.199	182	conserved hypothetical protein [Yersinia pestis CO92]	*	5.49451	1	1	1	6.29		1
CAL19738.1	Q8ZH39	metI	23.218	217	ABC transporter permease protein [Yersinia pestis CO92]	*	8.29493	1	1	1	9.79	5.16	1
CAL19767.1	Q8ZH14	smpB	18.407	160	SsrA-binding protein (small protein B) [Yersinia pestis CO92]	*	37.5	4	4	4	9.96	9.23	4
CAL19770.1	Q7CH39	bamE	12.834	116	conserved hypothetical protein [Yersinia pestis CO92]	*	67.2414	3	4	3	7.99	17	3
CAL19788.1	A0A384KE99	tolR	15.51	142	TolR colicin import membrane protein [Yersinia pestis CO92]	*	25.3521	2	2	2	5.95	8.66	2
CAL19789.1	A0A384LIZ4	tolA	40.425	388	TolA colicin import membrane protein [Yersinia pestis CO92]	*	4.38144	1	1	1	8.73	4.18	1
CAL19812.1	A0A384L0S0		30.079	273	conserved hypothetical protein [Yersinia pestis CO92]	*	17.5824	3	4	3	6.05	8.34	3
CAL19828.1	Q74YM6	tnp	18.196	152	transposase for the IS1541 insertion element [Yersinia pestis CO92]	*	13.8158	2	2	2	9.45	6.75	2
CAL19847.1	A0A384L7Q2		33.642	309	putative substrate-binding periplasmic transport protein [Yersinia pestis CO92]	*	3.55987	1	1	1	6.7		1
CAL19864.1	A0A384L6S5		85.153	768	putative amino acid decarboxylase [Yersinia pestis CO92]	*	25.3906	14	19	14	6.13	66.83	14
CAL19868.1	A0A0H2W3C2	katA	55.024	480	catalase [Yersinia pestis CO92]	*	27.2917	12	17	12	6.54	46.89	12
CAL19876.1	Q8ZGR6	ubiG	27.466	242	3-demethylubiquinone-9 3-methyltransferase [Yersinia pestis CO92]	*	18.595	3	3	3	7.03	11.87	3
CAL19878.1	Q7CH97	rcsC	108.592	957	two component sensor kinase/response regulator protein RcsC [Yersinia pestis CO92]	*	1.67189	1	1	1	5.76	4.35	1
CAL19881.1	Q7CH99		39.368	384	putative membrane protein [Yersinia pestis CO92]	*	4.42708	1	1	1	9.38	3.91	1
CAL19884.1	A0A384LBL6	ampH	42.2	388	putative penicillin-binding protein [Yersinia pestis CO92]	*	4.38144	1	1	1	9.72	2.95	1
CAL19890.1	A0A0H2W1L3		26.279	240	putative prophage repressor protein [Yersinia pestis CO92]	*	10	2	2	2	6.81	6.08	2
CAL19917.1	A0A384KKM6		67.474	598	putative membrane protein [Yersinia pestis CO92]	*	12.3746	5	5	5	6.61	16.36	5
CAL19923.1	Q8ZGM2	rsuA	26.541	235	ribosomal small subunit pseudouridine synthase A [Yersinia pestis CO92]	*	5.53191	1	1	1	6.29	4.15	1
CAL19927.1	Q0WHD9		38.158	342	putative ABC transporter integral membrane subunit [Yersinia pestis CO92]	*	5.84795	1	1	1	9.51	2.07	1
CAL19928.1	A0A384L3X1		40.637	366	putative ABC transporter integral membrane subunit [Yersinia pestis CO92]	*	3.82514	1	1	1	8.68	3.49	1
CAL19932.1	A0A384KND6	lpxT	26.164	233	putative membrane protein [Yersinia pestis CO92]	*	4.29185	1	1	1	9.66	2.9	1
CAL19933.1	Q0WHD3		36.592	327	putative cobalamin synthesis protein [Yersinia pestis CO92]	*	18.3486	4	6	4	6.99	24.16	4
CAL19935.1	Q7CHD6		30.1	266	putative transcriptional regulatory protein [Yersinia pestis CO92]	*	3.7594	1	1	1	5.67	3.27	1
CAL19941.1	Q0WHC5		28.521	271	putative short chain oxidoreductase [Yersinia pestis CO92]	*	3.32103	1	1	1	7.09	1.83	1
CAL19953.1	A0A0H2W3C3	fruA	57.785	566	PTS system, fructose-specific IIBC component [Yersinia pestis CO92]	*	21.3781	6	8	6	8.63	35.13	6
CAL19954.1	P68588	psaE	23.958	214	putative regulatory protein [Yersinia pestis CO92]	*	10.7477	1	1	1	6.68	3.1	1
CAL19961.1	A0A384KXT0		32.139	290	putative LysR-family transcriptional regulatory protein [Yersinia pestis CO92]	*	24.4828	4	4	4	6.07	16.42	4
CAL19962.1	A0A384LDC7	cadR	55.381	503	putative lysine-specific permease [Yersinia pestis CO92]	*	1.59046	1	1	1	9.35	2.31	1
CAL19965.1	A0A384K9N4		28.678	262	putative siderophore ABC transporter, ATP-binding subunit [Yersinia pestis CO92]	*	14.1221	3	3	3	9.26	7.52	3
CAL19974.1	A0A384KHK3	b2796	47.495	433	serine transporter [Yersinia pestis CO92]	*	3.00231	1	1	1	9.28	4.52	1
CAL19975.1	Q0WH91	deoR	28.553	254	deoxyribose operon repressor [Yersinia pestis CO92]	*	5.90551	1	1	1	6.87	4.28	1
CAL19979.1	Q8ZGH1		60.23	562	TrkA, Potassium channel-family protein [Yersinia pestis CO92]	*	2.4911	1	1	1	8.5	2.59	1
CAL20003.1	Q0WH64	artI	26.903	243	arginine-binding periplasmic protein 1 precursor [Yersinia pestis CO92]	*	5.34979	1	1	1	6.09	3.45	1
CAL20007.1	A0A384K9W2		37.793	335	conserved hypothetical protein [Yersinia pestis CO92]	*	6.86567	2	2	2	9.5	7.42	2
CAL20008.1	A0A384KJY0		55.555	496	putative membrane protein [Yersinia pestis CO92]	*	3.02419	1	1	1	8.56	3.23	1
CAL20014.1	Q0WH53		63.488	555	conserved hypothetical protein [Yersinia pestis CO92]	*	6.12613	3	3	3	8.94	1.68	3
CAL20016.1	P58411	macA	40.186	371	putative HlyD family secretion protein [Yersinia pestis CO92]	*	16.1725	5	5	5	7.55	15	5
CAL20024.1	Q0WH43	cydC	62.932	574	transport ATP-binding protein [Yersinia pestis CO92]	*	12.892	3	3	3	8.13	15.52	3
CAL20025.1	Q7CHI5	cydD	65.888	594	transport ATP-binding protein [Yersinia pestis CO92]	*	6.56566	2	2	2	7.2	9.33	2
CAL20029.1	Q8ZGC6	lolA	22.242	202	putative outer-membrane lipoproteins carrier protein [Yersinia pestis CO92]	*	18.3168	3	3	3	6.01	9.27	3
CAL20033.1	A0A384L1U4	act	27.912	244	pyruvate formate-lyase 1 activating enzyme [Yersinia pestis CO92]	*	13.1148	2	2	2	6.52	4.36	2
CAL20037.1	A0A384LL96		65.705	588	conserved hypothetical protein [Yersinia pestis CO92]	*	1.53061	1	1	1	4.6	2.57	1
CAL20047.1	Q8ZGA9	msbA	64.462	582	probable transport ATP-binding protein [Yersinia pestis CO92]	*	12.3711	6	8	6	7.61	23.95	6
CAL20051.1	Q74VT6		6.82	60	conserved hypothetical protein [Yersinia pestis CO92]	*	36.6667	2	2	2	5.31	5.97	2
CAL20069.1	A0A384KJE6		40.748	370	putative iron-sulfur binding protein [Yersinia pestis CO92]	*	2.7027	1	1	1	7.55	2.37	1
CAL20070.1	Q7CHK7	rlmL	79.387	706	conserved hypothetical protein [Yersinia pestis CO92]	*	17.5637	8	9	8	8.63	21.69	8
CAL20071.1	A0A384KQC0	uup	71.663	637	ABC transporter ATP-binding protein [Yersinia pestis CO92]	*	21.978	9	15	9	5.6	55.44	9
CAL20073.1	A0A384KUQ2	pqiB	59.686	541	putative paraquat-inducible protein B [Yersinia pestis CO92]	*	20.5176	7	8	7	6.99	25.73	7
CAL20074.1	A0A384KNI8		21.257	192	putative lipoprotein protein [Yersinia pestis CO92]	*	15.625	3	3	3	6.3	9.08	3
CAL20082.1	Q8ZG80	fabA	18.81	172	3-hydroxydecanoyl-[acyl-carrier-protein] dehydratase [Yersinia pestis CO92]	*	18.6047	3	4	3	5.64	10.07	3
CAL20089.1	A0A384L1C8		80.661	712	putative membrane protein [Yersinia pestis CO92]	*	8.70787	4	4	4	8.28	14.23	4
CAL20090.1	A0A384KC40		16.453	148	putative membrane protein [Yersinia pestis CO92]	*	20.9459	2	2	2	9.52	3.67	2
CAL20094.1	A0A384LKJ7		14.967	138	conserved hypothetical protein [Yersinia pestis CO92]	*	34.058	3	3	3	5.5	9.76	3
CAL20096.1	Q7CHM1	rlmI	44.481	396	conserved hypothetical protein [Yersinia pestis CO92]	*	25.5051	6	9	6	6.43	36.82	6
CAL20099.1	Q0WGW9		90.304	805	putative oxidoreductase [Yersinia pestis CO92]	*	4.09938	2	3	2	5.54	9.24	2
CAL20147.1	A0A384KX68		31.826	280	putative esterase [Yersinia pestis CO92]	*	4.28571	1	1	1	5.77	2.29	1
CAL20148.1	Q0WGS0		39.999	377	probable alcohol dehydrogenase [Yersinia pestis CO92]	*	5.30504	2	2	2	5.67	4.63	2
CAL20154.1	Q7CHQ3	mglA	56.949	506	galactoside transport ATP-binding protein [Yersinia pestis CO92]	*	14.8221	5	5	5	7.59	18.52	5
CAL20156.1	A0A384LCY3	sanA	27.857	245	putative exported protein [Yersinia pestis CO92]	*	4.4898	1	1	1	9.29	3.58	1
CAL20162.1	Q7CHQ9		46.373	418	hypothetical protein YPO1516 [Yersinia pestis CO92]	*	8.61244	3	3	3	6.28	3.46	3
CAL20165.1	Q7ARK4	ypmt1.57c	29.426	260	insertion sequence IS100, ATP-binding protein [Yersinia pestis CO92]	*	47.3077	8	14	8	9.23	54.16	8
CAL20170.1	Q8ZFZ9	udk	24.453	213	uridine kinase [Yersinia pestis CO92]	*	30.9859	5	8	5	8.37	26.77	5
CAL20173.1	Q74VA0		59.267	528	putative membrane protein [Yersinia pestis CO92]	*	1.70455	1	1	1	5.53	1.96	1
CAL20176.1	A0A0H2W3M6	alcA	50.132	432	putative siderophore biosynthetic enzyme [Yersinia pestis CO92]	*	18.287	6	6	6	6.57	15.5	6
CAL20193.1	Q8ZFX6	hisC	41.956	382	histidinol-phosphate aminotransferase [Yersinia pestis CO92]	*	4.18848	1	1	1	5.59	4.3	1
CAL20197.1	A0A384L5K8		29.689	275	putative exported protein [Yersinia pestis CO92]	*	12.7273	2	3	2	6.87	9.46	2
CAL20201.1	A0A384L479		38.762	363	putative dehydrogenase [Yersinia pestis CO92]	*	10.7438	2	2	2	5.72	3.97	2
CAL20220.1	Q74V69		18.965	170	conserved hypothetical protein [Yersinia pestis CO92]	*	12.3529	1	1	1	9	4.02	1
CAL20232.1	Q8ZFU4	pyrC	38.542	348	dihydroorotase [Yersinia pestis CO92]	*	14.3678	2	2	2	6.84	6.84	2
CAL20240.1	Q8ZFT9	rpmF	6.176	55	50S ribosomal protein L32 [Yersinia pestis CO92]	*	25.4545	1	1	1	11.33	4.57	1
CAL20251.1	O69170	holB	38.114	340	DNA polymerase III, delta' subunit [Yersinia pestis CO92]	*	2.64706	1	1	1	7.3	2.14	1
CAL20252.1	A0A384LB90		29.806	269	putative deoxyribonuclease [Yersinia pestis CO92]	*	4.08922	1	1	1	5.47		1
CAL20253.1	A0A384KKG7	glcA	50.926	477	PTS system, glucose-specific IIBC component [Yersinia pestis CO92]	*	7.75681	3	4	3	8.46	10.76	3
CAL20255.1	Q7CJ16		31.724	292	putative shikimate dehydrogenase [Yersinia pestis CO92]	*	25.6849	5	5	5	8.28	19.37	5
CAL20257.1	A0A384KMZ4	ycfL	13.987	129	putative lipoprotein [Yersinia pestis CO92]	*	13.9535	1	1	1	9.35	2.61	1
CAL20262.1	A0A384L2V9	ndh	47.18	434	NADH dehydrogenase [Yersinia pestis CO92]	*	7.60369	2	2	2	8.31	4.47	2
CAL20270.1	A0A384KI77	mfd	130.781	1148	transcription-repair coupling factor [Yersinia pestis CO92]	*	7.92683	8	9	8	6.35	19.37	8
CAL20271.1	A0A384L3S8	lolC	43.133	400	lipoprotein releasing system, transmembrane protein [Yersinia pestis CO92]	*	12.75	3	3	3	9.13	4.77	3
CAL20278.1	A0A384KB03	phoQ	55.035	484	sensor protein kinase [Yersinia pestis CO92]	*	14.876	4	4	4	6.81	12.73	4
CAL20282.1	Q8ZFQ6	hflD	22.73	208	conserved hypothetical protein [Yersinia pestis CO92]	*	53.8462	8	9	8	8.85	34.22	8
CAL20284.1	A0A384LEE7	nudJ	17.197	148	conserved hypothetical protein [Yersinia pestis CO92]	*	16.8919	2	2	2	5.47	4.97	2
CAL20288.1	A0A384KMR7		9.223	86	hypothetical protein YPO1643 [Yersinia pestis CO92]	*	37.2093	2	3	2	4.54	8.84	2
CAL20296.1	A0A384L4D7		16.984	149	AsnC-family transcriptional regulatory protein [Yersinia pestis CO92]	*	12.0805	1	1	1	6.71	2.45	1
CAL20332.1	A0A384L924		45.676	418	putative lipoprotein [Yersinia pestis CO92]	*	6.45933	1	1	1	7.37		1
CAL20336.1	A0A384LGQ2		14.509	129	conserved hypothetical protein [Yersinia pestis CO92]	*	11.6279	1	2	1	4.31	4.06	1
CAL20344.1	Q0WG84		95.773	883	conserved hypothetical protein [Yersinia pestis CO92]	*	6.34202	3	3	3	7.42	5.16	3
CAL20347.1	Q8ZFJ9	proQ	26.498	237	ProP effector homologue [Yersinia pestis CO92]	*	41.7722	8	15	8	9.76	47.01	8
CAL20348.1	A0A384KYI7	prc	77.402	690	tail-specific protease precursor [Yersinia pestis CO92]	*	4.05797	2	2	2	8.48	5.33	2
CAL20349.1	Q8ZFJ7	htpX	32.064	293	putative heat shock protein [Yersinia pestis CO92]	*	9.55631	1	1	1	8.18	5.46	1
CAL20358.1	A0A0H2W5K5	b0867	31.291	283	probable N-acetylmuramoyl-L-alanine amidase [Yersinia pestis CO92]	*	26.1484	5	8	5	8.5	12.82	5
CAL20361.1	A0A384L3G7		27.312	236	putative exported protein [Yersinia pestis CO92]	*	5.08475	1	1	1	9.07	2.76	1
CAL20367.1	Q0WG61	kduD1	27.394	253	2-deoxy-D-gluconate 3-dehydrogenase [Yersinia pestis CO92]	*	28.4585	4	4	4	5.73	16.93	4
CAL20376.1	A0A0H2W3U5		31.742	283	conserved hypothetical protein [Yersinia pestis CO92]	*	15.9011	3	3	3	5.38	7.8	3
CAL20377.1	A0A384LQD6		63.783	572	putative ABC transporter (ATP-binding protein) [Yersinia pestis CO92]	*	2.44755	1	1	1	6.89	4.28	1
CAL20390.1	A0A384LDS0	rrmA	31.32	279	rRNA (guanine-N1-)-methyltransferase [Yersinia pestis CO92]	*	4.30108	1	1	1	7.43	1.99	1
CAL20402.1	A0A384KDV9	hpaR	18.024	155	homoprotocatechuate degradative operon repressor [Yersinia pestis CO92]	*	9.67742	1	1	1	6.2	2.35	1
CAL20412.1	A0A384KDB2	sdaA	48.695	454	L-serine dehydratase [Yersinia pestis CO92]	*	3.0837	1	1	1	5.39		1
CAL20417.1	A0A384L604	dbpA	50.524	460	ATP-dependent RNA helicase [Yersinia pestis CO92]	*	3.91304	2	2	2	7.68	4.68	2
CAL20420.1	Q8ZFD5	yebF	14.905	136	putative exported protein [Yersinia pestis CO92]	*	12.0567	1	1	1	9.76	4.65	1
CAL20421.1	A0A384L072	ptrB	78.5	683	oligopeptidase B [Yersinia pestis CO92]	*	12.7379	8	9	8	5.01	23.09	8
CAL20422.1	A0A384LE04	pip	35.974	316	proline iminopeptidase [Yersinia pestis CO92]	*	10.7595	2	2	2	6.37	6.32	2
CAL20425.1	A0A384LJ60		13.624	128	putative copper resistance protein [Yersinia pestis CO92]	*	27.3438	2	2	2	9.11	5.89	2
CAL20427.1	A0A384KE07	yebY	13.146	118	putative exported protein [Yersinia pestis CO92]	*	5.08475	1	1	1	8.91		1
CAL20446.1	Q8ZFB1	flgI2	38.464	369	flagellar P-ring protein precursor [Yersinia pestis CO92]	*	2.16802	1	2	1	8.88	4.09	1
CAL20485.1	Q8ZF73	dcyD	35.039	330	putative deaminase [Yersinia pestis CO92]	*	3.93939	1	1	1	5.66	3.78	1
CAL20488.1	Q0WFU6	yecC	27.989	253	putative amino-acid ABC transporter (ATP-binding protein) [Yersinia pestis CO92]	*	17.3913	3	3	3	8.78	13.27	3
CAL20505.1	A0A384KTL0	uvrY	24.095	218	response regulator protein [Yersinia pestis CO92]	*	24.7706	4	4	4	6.87	8.19	4
CAL20506.1	Q8ZF52	uvrC	68.693	610	excinuclease ABC subunit C [Yersinia pestis CO92]	*	4.59016	1	1	1	8.95	3.52	1
CAL20607.1	Q0WFI1	y0016	28.127	250	putative IS100 transposase [Yersinia pestis CO92]	*	49.2	8	14	8	9.23	54.16	8
[truncated: 285 more rows]

## Sheet: 28C Sorted by PSM
Table S1. Mass spectrometry data from whole cell lysate of Yersinia pestis grown on BHI agar at 28°C bound to Nanotraps (CN3080s) *= not found in control sample Grey= the #PSMs do not reach enrichment calculation threshhold
[truncated: 1,541 more rows]
