# Supplementary material for: Use of magnetic nanotrap particles in capturing Yersinia pestis virulence factors, nucleic acids and bacteria
Source: J Nanobiotechnology. 2021 Jun 21;19:186. doi: 10.1186/s12951-021-00859-8 (PMC8215484; doi:10.1186/s12951-021-00859-8)
Supplement: Supplementary file 3 — Additional file 3: Table S2. Mass spectrometry data from whole cell lysate of Yersinia pestis grown on BHI agar at 37 °C bound to Nanotraps (CN3080s), Sample 2. * = not found in control sample; Grey = the #PSMs do not reach enrichment calculation threshold. [file 12951_2021_859_MOESM3_ESM.xlsx]

## Sheet: 37C Sorted by accession number
Table S2. Mass spectrometry data from whole cell lysate of Yersinia pestis grown on BHI agar at 37°C bound to Nanotraps (CN3080s) *= not found in control sample Grey= the #PSMs do not reach enrichment calculation threshhold
							NT							Control
Accession	Entry	Gene names (primary )	Mass (kDa)	Length	Description	Enrichment score	Coverage	# Peptides	# PSMs	# Unique Peptides	calc. pI	Score A Sequest HT	# Peptides A Sequest HT	Coverage	# Peptides	# PSMs	# Unique Peptides	calc. pI	Score A Sequest HT	# Peptides A Sequest HT
CAB54879.1	Q7ARN6		29.295	259	putative ATP-binding protein (plasmid) [Yersinia pestis CO92]	0								18.1467	4	5	4	9.23	13.36	4
CAB54882.1	P31491	yerA	14.65	130	putative yopE chaperone (plasmid) [Yersinia pestis CO92]	1.23268	26.9231	2	8	2	4.7	36.05	2	26.9231	2	13	2	4.7	58.35	2
CAB54883.1	P31493	yopE	22.987	219	putative outer membrane virulence protein (plasmid) [Yersinia pestis CO92]	0.648894	49.7717	8	23	8	6.77	95.69	8	68.4932	11	71	11	6.77	303.67	11
CAB54885.1	Q7ARJ8	Y0075	11.664	99	hypothetical protein YPCD1.08c (plasmid) [Yersinia pestis CO92]	4.67392	50.5051	4	7	4	5.71	21.82	4	25.2525	2	3	2	5.71	8.31	2
CAB54886.1	Q9ZGW3	parD	8.865	80	hypothetical protein YPCD1.09c (plasmid) [Yersinia pestis CO92]	2.50389	25.2747	2	5	2	6.35	16.9	2	25.2747	2	4	2	6.35	13.21	2
CAB54889.1	O68706	sopB	35.611	320	putative plasmid partitioning control protein (plasmid) [Yersinia pestis CO92]	0								33.4375	6	9	6	9.28	30.95	6
CAB54890.1	Q9RI24	sopA	43.404	388	putative plasmid partitioning transcription repressor (plasmid) [Yersinia pestis CO92]	3.00466	11.8557	3	3	3	6.04	9.8	3	6.95876	2	2	2	6.04	6.07	2
CAB54896.1	O68704	yopK	21	182	putative virulence determinant protein (plasmid) [Yersinia pestis CO92]	1.20187	13.1868	3	3	3	4.63	6.73	3	34.6154	4	5	4	4.63	15.78	4
CAB54903.1	P17778	yopM	46.203	409	putative targeted effector protein (plasmid) [Yersinia pestis CO92]	0.667703	7.57946	2	2	2	4.41	5.74	2	21.2714	5	6	5	4.41	14.26	5
CAB54905.1	O68699	yopD	33.387	306	putative Yop negative regulation/targeting component (plasmid) [Yersinia pestis CO92]	0.667703	50	13	20	13	6.98	57.11	13	77.1242	19	60	19	6.98	231.41	19
CAB54906.1	O68698	yopB	41.823	401	putative Yop targeting protein (plasmid) [Yersinia pestis CO92]	1.00155	40.6484	11	14	11	7.25	47.87	11	46.384	15	28	15	7.25	107.56	15
CAB54907.1	P21207	lcrH	19.015	168	putative yopB/yopD chaperone (plasmid) [Yersinia pestis CO92]	1.66926	40.4762	5	5	5	4.78	15.97	5	40.4762	5	6	5	4.78	15.67	5
CAB54908.1	P0C7U7	lcrV	37.24	326	putative V antigen, antihost protein/regulator (plasmid) [Yersinia pestis CO92]	1.33541	63.1902	18	26	18	5.87	89.07	18	65.6442	21	39	21	5.87	139.35	21
CAB54909.1	P69957	lcrG	11.02	95	putative Yop regulator (plasmid) [Yersinia pestis CO92]	5.00777	44.2105	4	5	4	8.16	8.21	4	31.5789	2	2	2	8.16	7.73	2
CAB54911.1	P69955	lcrD	77.802	704	putative membrane-bound Yop protein (plasmid) [Yersinia pestis CO92]	0.667703	2.27273	1	1	1	5.19	2.43	1	5.39773	2	3	2	5.19	8.97	2
CAB54912.1	P61417	yscY	13.117	114	putative type III secretion protein (plasmid) [Yersinia pestis CO92]		10.5263	1	1	1	7.08	3.15	1	0	0	0	0	0	0	0
CAB54913.1	P61416	yscX	13.756	122	putative type III secretion protein (plasmid) [Yersinia pestis CO92]	2.00311	29.5082	2	2	2	6.52	5.48	2	20.4918	1	2	1	6.52	11.45	1
CAB54914.1	P61380	sycN	13.609	123	putative type III secretion protein (plasmid) [Yersinia pestis CO92]	1.55797	26.0163	3	7	3	5.69	9.35	3	20.3252	2	9	2	5.69	8.53	2
CAB54915.1	P69968	tyeA	10.753	92	putative Yop secretion and targeting protein (plasmid) [Yersinia pestis CO92]		7.6087	1	1	1	4.46	0	1	0	0	0	0	0	0	0
CAB54916.1	P68640	yopN	32.67	293	putative membrane-bound Yop targeting protein (plasmid) [Yersinia pestis CO92]	1.76031	65.8703	18	29	18	5.21	127.21	18	58.3618	15	33	15	5.21	131.46	15
CAB54917.1	Q7ARI8	yscN	47.801	439	putative Yops secretion ATP synthase (plasmid) [Yersinia pestis CO92]	2.67081	13.2118	4	4	4	6.67	13.73	4	7.28929	3	3	3	6.67	7.06	3
CAB54919.1	P68587	yscP	50.419	455	putative type III secretion protein (plasmid) [Yersinia pestis CO92]	2.00311	3.07692	1	1	1	5.59	2.67	1	3.07692	1	1	1	5.59	3.41	1
CAB54920.1	P42713	yscQ	34.419	307	putative type III secretion protein (plasmid) [Yersinia pestis CO92]	1.75272	26.7101	6	7	6	5.24	26.11	6	24.43	5	8	5	5.24	20.94	5
CAB54926.1	P28808	lcrF	30.833	271	putative thermoregulatory protein (plasmid) [Yersinia pestis CO92]		4.42804	1	1	1	8.88	2.6	1	0	0	0	0	0	0	0
CAB54928.1	Q56973	yscB	15.409	137	hypothetical protein YPCD1.51 (plasmid) [Yersinia pestis CO92]	1.00155	41.6058	4	4	4	9.25	11.77	4	52.5547	5	8	5	9.25	26.3	5
CAB54929.1	Q56974	sctC	67.345	607	putative type III secretion protein (plasmid) [Yersinia pestis CO92]	0								12.0264	6	6	6	6.68	21.79	6
CAB54931.1	O68692	yscE	7.606	66	putative type III secretion protein (plasmid) [Yersinia pestis CO92]	2.00311	36.3636	2	3	2	7.42	7.41	2	25.7576	1	3	1	7.42	13.08	1
CAB54932.1	O68691	yscF	9.49	87	putative type III secretion protein (plasmid) [Yersinia pestis CO92]	0								17.2414	1	1	1	7.24	4.71	1
CAB54933.1	O68690	yscG	13.07	115	putative type III secretion protein (plasmid) [Yersinia pestis CO92]	4.00622	19.1304	2	2	2	6.77	7.65	2	8.69565	1	1	1	6.77	2.63	1
CAB54935.1	P69970	yscI	12.669	115	putative type III secretion protein (plasmid) [Yersinia pestis CO92]	0.667703	8.69565	1	1	1	4.7	2.98	1	34.7826	3	3	3	4.7	8.36	3
CAB54937.1	P69974	yscK	23.991	209	putative type III secretion protein (plasmid) [Yersinia pestis CO92]	0.667703	9.56938	1	1	1	6.93	7.33	1	9.56938	1	3	1	6.93	17.74	1
CAB54938.1	P69976	yscL	24.645	221	putative type III secretion protein (plasmid) [Yersinia pestis CO92]	2.28927	51.5837	8	8	8	4.77	29.16	8	46.1538	6	7	6	4.77	21.73	6
CAB54939.1	P69978	yscM	12.412	115	putative type III secretion regulatory protein (plasmid) [Yersinia pestis CO92]	2.67081	54.7826	4	4	4	6.52	4.67	4	35.6522	3	3	3	6.52	4.11	3
CAB54944.1	O68720	yopH	50.869	468	putative protein-tyrosine phosphatase Yop effector (plasmid) [Yersinia pestis CO92]	0.664397	78.2051	29	67	29	8.68	239.72	29	85.0427	37	202	37	8.68	776.38	37
CAB54948.1	Q9RI13		32.486	288	putative targeted effector protein (plasmid) [Yersinia pestis CO92]	0.133541	6.25	1	1	1	7.97	2.69	1	52.0833	11	15	11	7.97	43.1	11
CAB54949.1	Q9RI12	ypkA	81.761	732	putative targeted effector protein kinase (plasmid) [Yersinia pestis CO92]	0.430776	26.2295	17	20	17	6.8	55.92	17	68.9891	41	93	41	6.8	316.92	41
CAB54950.1	A0A384KFS7		16.689	149	hypothetical protein YPCD1.73c (plasmid) [Yersinia pestis CO92]	1.00155	10.7383	1	1	1	4.74	3.01	1	10.7383	1	2	1	4.74	6.24	1
CAB54969.1	Q7ARH1	Y0085	13.003	109	hypothetical protein YPCD1.92 (plasmid) [Yersinia pestis CO92]	0								14.6789	1	1	1	8.97	0	1
CAB54972.1	Q7BTX0	sycH	15.763	141	putative yopH targeting protein (plasmid) [Yersinia pestis CO92]	1.33541	43.2624	6	10	6	5.01	21.29	6	63.1206	8	15	8	5.01	40.3	8
CAB55224.1	Q7ARD6		37.371	340	putative periplasmic protein (plasmid) [Yersinia pestis CO92]	1.53179	74.7059	21	52	21	8.66	214.06	21	68.8235	19	68	19	8.66	315.03	19
CAB55236.1	O68768		20.208	187	hypothetical protein YPMT1.54 (plasmid) [Yersinia pestis CO92]	1.45681	37.9679	6	8	6	4.78	29.13	6	34.7594	5	11	5	4.78	43.6	5
CAB55248.1	Q7ARB8		52.64	465	putative DNA-binding protein (plasmid) [Yersinia pestis CO92]	2.00311	1.72043	1	1	1	6.2	2.48	1	4.08602	1	1	1	6.2	5.53	1
CAB55249.1	O68788		36.355	323	putative partitioning protein B (plasmid) [Yersinia pestis CO92]	0								20.4334	4	4	4	9.31	14.03	4
CAB55250.1	Q9RIC6		44.9	401	putative partitioning protein A (plasmid) [Yersinia pestis CO92]	0								10.2244	4	5	4	6.25	10.81	4
CAB55251.1	Q7ARB6		12.437	108	hypothetical protein YPMT1.69 (plasmid) [Yersinia pestis CO92]	0								20.3704	2	2	2	7.39	5.14	2
CAB55253.1	Q7ARB4		37.144	328	hypothetical protein YPMT1.71 (plasmid) [Yersinia pestis CO92]	2.00311	8.53659	2	2	2	5.72	6.8	2	10.3659	2	2	2	5.72	6.79	2
CAB55256.1	Q9RIC3	tox	61.174	532	murine toxin (plasmid) [Yersinia pestis CO92]	0.625972	24.812	13	15	13	5.86	36.52	13	54.6992	29	48	29	5.86	149.68	29
CAB55263.1	P26950	caf1R	36.054	301	putative F1 operon positive regulatory protein (plasmid) [Yersinia pestis CO92]	2.00311	5.86319	1	1	1	9.06	2.63	1	3.25733	1	1	1	9.06	3.01	1
CAB55264.1	P26926	caf1M	28.751	258	putative F1 chaperone protein (plasmid) [Yersinia pestis CO92]	0.507116	56.5891	11	20	11	8.31	55.14	11	69.7674	16	79	16	8.31	258.67	16
CAB55265.1	P26949	caf1A	93.003	833	putative F1 capsule anchoring protein (plasmid) [Yersinia pestis CO92]	0.105427	1.56062	1	1	1	9.06	2.52	1	22.2089	13	19	13	9.06	61.29	13
CAB55266.1	P26948	caf1	17.666	170	putative F1 capsule antigen (plasmid) [Yersinia pestis CO92]	0.625972	67.0588	8	25	8	5.07	100.91	8	71.7647	8	80	8	5.07	352.57	8
CAB55268.1	A0A384LAQ1		14.2	128	hypothetical protein YPMT1.86c (plasmid) [Yersinia pestis CO92]	8.68014	57.0312	9	13	9	7.25	27.73	9	26.5625	3	3	3	7.25	8.88	3
CAB62367.1	A0A384KKX8	YPMT1.34A	8.357	75	hypothetical protein YPMT1.34A (plasmid) [Yersinia pestis CO92]	1.11284	41.3333	4	5	4	6.13	19.86	4	28	2	9	2	6.13	47.94	2
CAB62375.1	Q9RIC5	YPMT1.68A	8.293	75	hypothetical protein YPMT1.68A (plasmid) [Yersinia pestis CO92]		33.3333	2	2	2	4.65	0	2	0	0	0	0	0	0	0
CAL18691.1	A0A384KI32		15.958	146	putative flavoprotein [Yersinia pestis CO92]	2.00311	8.21918	1	1	1	4.21	5.03	1	8.21918	1	1	1	4.21	4.41	1
CAL18692.1	A0A384LEP9	asnC	17.143	153	regulatory protein [Yersinia pestis CO92]	0								9.80392	1	1	1	7.3	3.07	1
CAL18694.1	Q8ZJT2	viaA	56.081	488	conserved hypothetical protein [Yersinia pestis CO92]	0								4.5082	1	1	1	6.81	2.05	1
CAL18697.1	Q7CLE5	rbsD	15.234	139	ribose permease [Yersinia pestis CO92]	0								92.8058	9	16	9	5.83	68.77	9
CAL18698.1	A0A384KYV1	rbsK	32.556	308	ribokinase [Yersinia pestis CO92]	0.728403	23.3766	4	4	4	4.97	14.46	4	43.1818	7	11	7	4.97	49.74	7
CAL18700.1	A0A384L367		26.135	229	putative GntR-famly transcriptional regulator [Yersinia pestis CO92]	0								9.17031	2	2	2	6.54	6.61	2
CAL18704.1	A0A384K9U0		10.168	89	conserved hypothetical protein [Yersinia pestis CO92]	1.60249	75.2809	6	8	6	5.83	16.36	6	84.2697	6	10	6	5.83	36.07	6
CAL18705.1	A0A384LLQ4	srkA	38.315	328	conserved hypothetical protein [Yersinia pestis CO92]	1.43079	17.9878	5	5	5	5.12	13.45	5	23.4756	6	7	6	5.12	20.69	6
CAL18706.1	Q9XBV2	dsbA	23.1	207	secreted thiol:disulfide interchange protein DsbA [Yersinia pestis CO92]	0.148378	14.0097	2	2	2	6.57	6.64	2	56.5217	10	27	10	6.57	103.82	10
CAL18707.1	Q7CG26	polA	103.431	932	DNA polymerase I [Yersinia pestis CO92]	0.333851	1.50215	1	1	1	5.48	3.44	1	8.2618	5	6	5	5.48	24.32	5
CAL18709.1	Q8ZJS0	engB	24.205	216	conserved hypothetical protein [Yersinia pestis CO92]	0								20.8333	3	4	3	7.49	10.24	3
CAL18710.1	Q8ZJR9	yihI	21.348	188	conserved hypothetical protein [Yersinia pestis CO92]	0								11.1702	2	3	2	7.4	5.33	2
CAL18711.1	A0A384LH38	hemN	53.054	457	oxygen-independent coproporphyrinogen III oxidase [Yersinia pestis CO92]	1.20187	8.53392	3	3	3	6.15	6.57	3	12.9103	4	5	4	6.15	7.11	4
CAL18712.1	A0A384KHI4	glnG	52.372	470	nitrogen regulation protein [Yersinia pestis CO92]		1.70213	1	1	1	6.54	2.99	1	0	0	0	0	0	0	0
CAL18713.1	A0A384LH46	glnR	38.346	349	Two component regulatory protein involved in nitrogen assimilation [Yersinia pestis CO92]	0								7.16332	1	1	1	5.63	3.31	1
CAL18714.1	A0A384KGD1	glnA	51.735	469	glutamine synthetase [Yersinia pestis CO92]	0								42.6439	12	18	12	5.39	70.88	12
CAL18716.1	Q0WKR6	bipA	67.266	607	putative GTPase [Yersinia pestis CO92]	2.36731	40.0329	23	39	23	5.41	104.6	23	43.9868	23	33	23	5.41	100.19	23
CAL18717.1	A0A384LK04		22.415	196	conserved hypothetical protein [Yersinia pestis CO92]	1.00155	14.2857	3	3	3	5.05	8.25	3	22.9592	4	6	4	5.05	14.77	4
CAL18722.1	A0A384KQI5		34.28	307	conserved membrane protein [Yersinia pestis CO92]	1.43079	18.241	5	5	5	7.34	14.54	5	23.4528	6	7	6	7.34	27.61	6
CAL18723.1	A0A384KZW0		62.695	569	possible exported protein [Yersinia pestis CO92]	0.572317	8.26011	2	2	2	6.25	5.41	2	17.2232	5	7	5	6.25	30.1	5
CAL18726.1	A0A384KKY7	recG	76.66	693	ATP-dependent DNA helicase [Yersinia pestis CO92]	0								2.3088	1	1	1	7.52	3.41	1
CAL18728.1	A0A0H2W0T4	spoT	79.168	702	guanosine-3',5'-bisbis(diphosphate) 3'-pyrophosphydrolase [Yersinia pestis CO92]	0								3.4188	1	1	1	8.73	2.7	1
CAL18729.1	Q8ZJQ3	rpoZ	10.164	91	DNA-directed RNA polymerase, omega chain [Yersinia pestis CO92]	3.23579	93.4066	10	21	10	5.05	77.27	10	82.4176	5	13	5	5.05	54.37	5
CAL18730.1	Q8ZJQ2	gmk	23.504	207	guanylate kinase [Yersinia pestis CO92]	1.20187	9.17874	2	3	2	6.55	10.31	2	17.3913	3	5	3	6.55	20.82	3
CAL18733.1	A0A384LCX1		33.343	287	conserved hypothetical protein [Yersinia pestis CO92]	0.801244	10.453	2	2	2	5.19	4.77	2	19.1638	4	5	4	5.19	11.03	4
CAL18734.1	Q8ZJP8	rph	25.415	238	ribonuclease PH [Yersinia pestis CO92]	0.333851	15.5462	2	2	2	5.73	7.73	2	44.958	7	12	7	5.73	43.31	7
CAL18735.1	Q8ZJP7	pyrE	23.954	215	orotate phosphoribosyltransferase [Yersinia pestis CO92]	1.54085	36.7442	6	10	6	6.13	37.35	6	43.7209	7	13	7	6.13	49.7	7
CAL18736.1	Q8ZJP6	slmA	23.107	198	TetR-family regulatory protein [Yersinia pestis CO92]	0								11.6162	2	2	2	8.02	5.83	2
CAL18737.1	Q8ZJP5	dut	16.212	151	deoxyuridine 5'-triphosphate nucleotidohydrolase [Yersinia pestis CO92]	0								46.3576	3	6	3	5.45	26.1	3
CAL18738.1	Q74YA6	dfp	43.626	405	DNA/pantothenate metabolism flavoprotein [Yersinia pestis CO92]	5.00777	16.5432	5	5	5	7.01	17.76	5	4.93827	2	2	2	7.01	6.35	2
CAL18740.1	Q8ZJP2	rpmB	9.027	78	50S ribosomal protein L28 [Yersinia pestis CO92]	0.667703	23.0769	2	2	2	11.41	3.62	2	34.6154	3	6	3	11.41	20.07	3
CAL18741.1	Q8ZJP1	rpmG	6.358	55	50S ribosomal protein L33 [Yersinia pestis CO92]	0								27.2727	1	2	1	10.24	4.86	1
CAL18745.1	A0A384KS98	kdtA	47.624	425	3-deoxy-D-manno-octulosonic-acid transferase [Yersinia pestis CO92]	0.333851	3.52941	1	1	1	9.6	3.6	1	10.1176	3	6	3	9.6	24.9	3
CAL18747.1	Q0WKN5	rfaF	39.57	354	ADP-heptose--LPS heptosyltransferase II [Yersinia pestis CO92]	0								5.08475	2	2	2	6.95	5.13	2
CAL18748.1	Q8ZJN4	hldD	34.78	310	ADP-L-glycero-D-manno-heptose-6-epimerase [Yersinia pestis CO92]	0.375583	21.9355	5	6	5	5.07	14.5	5	61.9355	17	32	17	5.07	118.1	17
CAL18749.1	A0A384KV81	kbl	43.769	403	2-amino-3-ketobutyrate coenzyme A ligase [Yersinia pestis CO92]	0.389493	24.3176	7	7	7	6.61	26.46	7	59.8015	18	36	18	6.61	126.93	18
CAL18750.1	Q8ZJN2	tdh	37.303	341	threonine 3-dehydrogenase [Yersinia pestis CO92]	0.500777	3.81232	1	1	1	6.33	2	1	18.7683	4	4	4	6.33	14.05	4
CAL18752.1	Q0WKN1		49.763	450	putative membrane protein [Yersinia pestis CO92]	0								3.11111	1	1	1	9.63	4.18	1
CAL18753.1	Q8ZJN0	gpmI	56.168	515	2,3-bisphosphoglycerate-independent phosphoglycerate mutase [Yersinia pestis CO92]	1.50233	9.12621	3	3	3	5.3	13.39	3	11.4563	4	4	4	5.3	12.76	4
CAL18754.1	A0A384L1D1		15.926	144	putative membrane protein [Yersinia pestis CO92]	0.667703	9.02778	1	1	1	9.33	4.2	1	19.4444	2	3	2	9.33	10.41	2
CAL18755.1	Q0WKM8	grxC	8.918	82	glutaredoxin [Yersinia pestis CO92]	1.00155	29.2683	2	3	2	6.9	6.88	2	57.3171	4	6	4	6.9	14.8	4
CAL18756.1	Q8ZJM7	secB	17.576	158	protein-export protein [Yersinia pestis CO92]	0.616341	40.5063	3	8	3	4.17	43.13	3	56.3291	5	26	5	4.17	149.24	5
CAL18757.1	Q8ZJM6	gpsA	36.194	339	glycerol-3-phosphate dehydrogenase [Yersinia pestis CO92]	2.67081	12.3894	3	4	3	7.83	13.53	3	13.2743	2	3	2	7.83	6.65	2
CAL18759.1	A0A384KMH6	cysE	29.172	273	serine acetyltransferase [Yersinia pestis CO92]	0								13.1868	3	4	3	6.52	11.76	3
CAL18760.1	Q74Y93	trmL	18.234	162	putative methyltransferase [Yersinia pestis CO92]		4.32099	1	1	1	7.11	1.63	1	0	0	0	0	0	0	0
CAL18763.1	A0A384KAY5	cpxR	26.495	232	two component system response regulatory protein [Yersinia pestis CO92]	1.63891	22.4138	6	9	6	5.52	19.26	6	46.9828	9	11	9	5.52	30.98	9
CAL18764.1	A0A384K9Y3	cpxP	18.636	162	putative exported protein [Yersinia pestis CO92]	4.00622	24.0741	3	4	3	9.5	11.3	3	16.6667	2	2	2	9.5	2.88	2
CAL18767.1	Q8ZJL6	pfkA	35.395	327	6-phosphofructokinase [Yersinia pestis CO92]	0.121401	8.56269	2	2	2	6.46	7.43	2	48.6239	16	33	16	6.46	121.26	16
CAL18768.1	A0A384LQ14	sbp1	36.385	329	exported sulfate-binding protein [Yersinia pestis CO92]	0								48.6322	11	15	11	7.53	46.64	11
CAL18774.1	Q8ZJK9	tpiA	26.794	255	triosephosphate isomerase [Yersinia pestis CO92]	0.681057	53.7255	10	17	10	6.43	50.11	10	84.3137	20	50	20	6.43	188.29	20
CAL18777.1	Q0WKK6	fpr	27.936	248	ferredoxin--NADP reductase [Yersinia pestis CO92]	0								3.62903	1	1	1	6.44	2.61	1
CAL18782.1	Q7CLC9	zapB	9.285	79	conserved hypothetical protein [Yersinia pestis CO92]	0.527134	64.557	3	5	3	4.67	19	3	64.557	4	19	4	4.67	62.9	4
CAL18791.1	Q8ZJJ7	rraA	17.315	161	S-adenosylmethionine:2-demethylmenaquinone methyltransferase [Yersinia pestis CO92]	0.728403	34.7826	3	4	3	4.23	19.82	3	70.8075	5	11	5	4.23	51.4	5
CAL18793.1	Q8ZJJ5	hslU	49.804	443	ATP-binding heat shock protein [Yersinia pestis CO92]	0.654076	30.0226	13	16	13	5.35	46.13	13	53.2731	22	49	22	5.35	157.23	22
CAL18794.1	Q8ZJJ4	hslV	18.895	174	heat shock protein [Yersinia pestis CO92]	0								18.3908	2	3	2	5.94	11.96	2
CAL18795.1	A0A0H2W2E4	ftsN	30.544	281	cell division protein [Yersinia pestis CO92]	0								9.25267	2	2	2	10.18	6.63	2
CAL18796.1	Q0WKJ0	cytR	37.828	342	transcriptional repressor [Yersinia pestis CO92]	0.801244	8.18713	2	2	2	5.77	7.4	2	26.6082	5	5	5	5.77	19.39	5
CAL18798.1	P58471	rpmE	7.782	71	50S ribosomal protein L31 [Yersinia pestis CO92]	0.667703	21.1268	1	1	1	9.07	5	1	32.3944	2	3	2	9.07	13.85	2
CAL18801.1	Q8ZJI8	metJ	12.149	105	transcriptional repressor protein [Yersinia pestis CO92]	0								11.4286	2	2	2	6.32	2.42	2
CAL18803.1	A0A0H2W0Y3	metL	89.307	811	bifunctional aspartokinase/homoserine dehydrogenase II [Yersinia pestis CO92]		1.10974	1	1	1	6.14	0	1	0	0	0	0	0	0	0
CAL18807.1	A0A384LNK1	glpR	28.16	252	glycerol-3-phosphate repressor protein [Yersinia pestis CO92]	10.0155	20.6349	4	5	4	6.23	15.08	4	3.57143	1	1	1	6.23	3.08	1
CAL18813.1	Q8ZJI0	*uA	21.004	191	conserved hypothetical protein [Yersinia pestis CO92]	1.00155	19.8953	3	3	3	4.68	11.19	3	34.555	5	6	5	4.68	16.98	5
CAL18815.1	Q74Y45	bioH	28.59	258	putative biotin biosynthesis protein [Yersinia pestis CO92]	0								12.7907	2	2	2	6.84	4.69	2
CAL18816.1	A0A384LB15		9.602	89	putative exported protein [Yersinia pestis CO92]	0								57.3034	5	9	5	8.31	29.8	5
CAL18818.1	A0A0H2W2F3	feoB	84.013	771	ferrous iron transport protein B [Yersinia pestis CO92]	0								2.07523	1	2	1	6.25	10.62	1
CAL18820.1	A0A384LBS1		87.347	791	conserved hypothetical protein [Yersinia pestis CO92]	2.00311	19.7219	11	11	11	6.4	27.54	11	16.6877	11	11	11	6.4	31.51	11
CAL18821.1	Q8ZJH2	greB	20.214	171	transcription elongation factor [Yersinia pestis CO92]		4.67836	1	1	1	5.16	2.26	1	0	0	0	0	0	0	0
CAL18822.1	A0A384LC72	kmt	27.369	239	transcriptional regulatory protein [Yersinia pestis CO92]	2.67081	78.2427	18	36	18	6.58	108.64	18	70.2929	13	27	13	6.58	87.97	13
CAL18823.1	A0A384LJN3	envZ	50.328	450	osmolarity sensor protein [Yersinia pestis CO92]	0								7.33333	2	2	2	6.29	3.97	2
CAL18824.1	Q8ZJG9	pckA	59.348	539	phosphoenolpyruvate carboxykinase [ATP] [Yersinia pestis CO92]	0.483509	31.7254	10	14	10	5.59	34.3	10	74.026	30	58	30	5.59	175.26	30
CAL18825.1	Q8ZJG8	hslO	32.478	293	heat-shock chaperonin [Yersinia pestis CO92]	3.00466	17.7474	3	3	3	4.74	4.63	3	6.14334	1	2	1	4.74	5.77	1
CAL18827.1	A0A384L9U0		26.127	226	conserved hypothetical protein [Yersinia pestis CO92]		16.8142	3	3	3	5.95	11.15	3	0	0	0	0	0	0	0
CAL18830.1	A0A384KTV7		20.499	181	putative hydrolase [Yersinia pestis CO92]	0.400622	9.39227	1	1	1	5.02	3.58	1	29.8343	3	5	3	5.02	18.37	3
CAL18831.1	A0A384KM08	b3396	93.751	851	penicillin-binding protein [Yersinia pestis CO92]	1.00155	5.64042	3	3	3	7.37	10.94	3	10.2233	6	6	6	7.37	22.12	6
CAL18837.1	Q8ZJF7	aroK	19.532	173	shikimate kinase I [Yersinia pestis CO92]	3.50544	53.7572	8	14	8	5.12	42.43	8	50.289	6	8	6	5.12	22.18	6
CAL18838.1	Q8ZJF6	aroB	38.837	362	3-dehydroquinate synthase [Yersinia pestis CO92]	1.00155	19.6133	5	6	5	6.35	19.89	5	43.9227	11	12	11	6.35	38.07	11
CAL18839.1	A0A384K813	damX	34.63	329	conserved hypothetical membrane protein [Yersinia pestis CO92]	0.546302	10.6383	3	3	3	9.33	4.47	3	54.7112	8	11	8	9.33	41.33	8
CAL18840.1	A0A384LMM2	dam	31.238	271	DNA adenine methylase [Yersinia pestis CO92]	0								3.32103	1	1	1	8.06	0	1
CAL18841.1	A0A384LEX0	rpe	24.426	225	ribulose-phosphate 3-epimerase [Yersinia pestis CO92]	0								32.4444	4	5	4	5.43	19.38	4
CAL18842.1	Q8ZJF3	gph	24.605	232	phosphoglycolate phosphatase [Yersinia pestis CO92]	2.00311	10.3448	2	2	2	6.13	7.28	2	4.74138	1	2	1	6.13	7.12	1
CAL18843.1	Q8ZJF2	trpS	38.225	342	tryptophanyl-tRNA synthetase [Yersinia pestis CO92]	3.23579	46.8208	12	21	12	6.19	82.56	12	39.5954	7	13	7	6.19	61.26	7
CAL18853.1	A0A384KIT0	ppiA	20.526	189	peptidyl-prolyl cis-trans isomerase A [Yersinia pestis CO92]	0								37.5661	4	6	4	8.6	17.36	4
CAL18854.1	A0A384K924		55.335	513	conserved hypothetical protein [Yersinia pestis CO92]	1.29613	28.46	10	11	10	6.76	44.46	10	31.5789	11	17	11	6.76	72.81	11
CAL18860.1	A0A384L3J4	cap	23.628	210	cAMP-regulatory protein [Yersinia pestis CO92]	1.05427	42.381	7	10	7	7.91	25.78	7	53.3333	11	19	11	7.91	51.46	11
CAL18861.1	A0A384KG01		14.667	135	conserved hypothetical protein [Yersinia pestis CO92]		8.14815	1	1	1	6.77	0	1	0	0	0	0	0	0	0
CAL18863.1	A0A384LPI2	prk	32.26	289	phosphoribulokinase 1 [Yersinia pestis CO92]	0								15.2249	2	3	2	6.47	10.06	2
CAL18877.1	Q7CFU4	slyD	21.052	195	peptidyl-prolyl cis-trans isomerase [Yersinia pestis CO92]	1.33541	21.5385	3	4	3	4.87	19.74	3	21.5385	3	6	3	4.87	26.52	3
CAL18878.1	Q8ZJC1	slyX	8.523	72	conserved hypothetical protein [Yersinia pestis CO92]	0.667703	33.7662	2	2	2	4.96	6.84	2	33.7662	2	6	2	4.96	23.75	2
CAL18879.1	A0A384LGW3	fkpA	28.573	266	peptidyl-prolyl cis-trans isomerase [Yersinia pestis CO92]	1.45053	69.9248	22	42	22	8.5	143.89	22	68.4211	21	58	21	8.5	212.69	21
CAL18880.1	A0A384KTE5		27.125	244	putative DNA-binding protein [Yersinia pestis CO92]	2.00311	5.7377	1	1	1	5.45	4.09	1	5.7377	1	1	1	5.45	4.47	1
CAL18884.1	Q8ZJB5	rpsL	13.73	124	30S ribosomal protein S12 [Yersinia pestis CO92]	0								41.9355	6	10	6	10.62	24.41	6
CAL18885.1	Q8ZJB4	rpsG	17.606	156	30S ribosomal protein S7 [Yersinia pestis CO92]	0.210854	23.0769	3	4	3	10.3	15.76	3	64.1026	12	38	12	10.3	147.79	12
CAL18886.1	Q8ZJB3	fusA	77.537	702	elongation factor G [Yersinia pestis CO92]	0.703382	62.1083	33	46	33	5.43	147.2	33	72.3647	41	131	41	5.43	507.43	41
CAL18887.1	Q8ZJB2	tufA	43.16	394	elongation factor Tu [Yersinia pestis CO92]	1.59881	74.6193	29	174	11	5.31	640.45	29	71.3198	23	218	10	5.31	810.07	23
CAL18890.1	A0A384KLG6	bfr	18.17	157	bacterioferritin [Yersinia pestis CO92]	1.16848	55.414	6	7	6	4.87	23.8	6	67.5159	8	12	8	4.87	40.3	8
CAL18891.1	P67906	rpsJ	11.767	103	30S ribosomal protein S10 [Yersinia pestis CO92]	0.600933	43.6893	5	6	5	9.86	12.88	5	60.1942	10	20	10	9.86	59.41	10
CAL18892.1	Q8ZJA9	rplC	22.292	209	50S ribosomal protein L3 [Yersinia pestis CO92]	0.364202	14.8325	2	2	2	9.91	6.34	2	26.3158	5	11	5	9.91	30.78	5
CAL18893.1	P60730	rplD	22.01	201	50S ribosomal protein L4 [Yersinia pestis CO92]	0.39085	32.3383	6	8	6	9.67	18.1	6	60.199	11	41	11	9.67	141.82	11
CAL18895.1	P60436	rplB	30.073	274	50S ribosomal protein l2 [Yersinia pestis CO92]	0.23566	20.073	4	4	4	10.95	11.51	4	41.6058	11	34	11	10.95	101.2	11
CAL18896.1	Q8ZJA8	rpsS	10.43	92	30S ribosomal protein S19 [Yersinia pestis CO92]	0								57.6087	6	17	6	10.65	50.27	6
CAL18897.1	Q8ZJA7	rplV	12.186	110	50S ribosomal protein L22 [Yersinia pestis CO92]	0.111284	10	1	1	1	10.23	2.55	1	56.3636	10	18	10	10.23	59.06	10
CAL18898.1	Q8ZJA6	rpsC	25.829	232	30S ribosomal protein S3 [Yersinia pestis CO92]	0.400622	28.0172	6	6	6	10.24	14.16	6	56.0345	12	30	12	10.24	115.12	12
CAL18899.1	Q8ZJA5	rplP	15.274	136	50S ribosomal protein L16 [Yersinia pestis CO92]	0.308171	19.1176	2	2	2	10.86	6.34	2	41.1765	5	13	5	10.86	48.25	5
CAL18900.1	Q8ZJA4	rpmC	7.273	63	50S ribosomal protein L29 [Yersinia pestis CO92]	0.834629	25.3968	2	5	2	10.15	24.24	2	49.2063	3	12	3	10.15	51.78	3
CAL18901.1	Q8ZJA3	rpsQ	9.716	84	30S ribosomal protein S17 [Yersinia pestis CO92]	0.858475	32.1429	2	3	2	9.51	10.14	2	41.6667	3	7	3	9.51	23.98	3
CAL18902.1	Q7CFT7	rplN	13.582	123	50S ribosomal protein L14 [Yersinia pestis CO92]	0.801244	37.3984	3	4	3	10.42	18.66	3	45.5285	5	10	5	10.42	45.18	5
CAL18903.1	Q8ZJA1	rplX	11.347	104	50S ribosomal protein L24 [Yersinia pestis CO92]	0								58.6538	6	11	6	10.21	36.32	6
CAL18904.1	Q8ZJA0	rplE	20.264	179	50S ribosomal protein L5 [Yersinia pestis CO92]	0.667703	51.9553	8	10	8	9.58	16.97	8	69.2737	12	30	12	9.58	91.93	12
CAL18905.1	Q8ZJ99	rpsN	11.607	101	30S ribosomal protein S14 [Yersinia pestis CO92]	0								31.6832	3	5	3	11.17	12.68	3
CAL18906.1	Q8ZJ98	rpsH	14.109	130	30S ribosomal protein S8 [Yersinia pestis CO92]	1.11284	57.6923	5	5	5	9.54	14.95	5	63.0769	7	9	7	9.54	31.22	7
CAL18907.1	Q7CFT4	rplF	18.927	177	50S ribosomal protein L6 [Yersinia pestis CO92]	0.400622	25.4237	4	4	4	9.64	13.87	4	58.1921	12	20	12	9.64	71.92	12
CAL18908.1	Q8ZJ96	rplR	12.811	117	50S ribosomal protein L18 [Yersinia pestis CO92]	0.222568	11.1111	1	1	1	10.62	3.21	1	38.4615	3	9	3	10.62	42.66	3
CAL18909.1	Q8ZJ95	rpsE	17.533	167	30S ribosomal protein S5 [Yersinia pestis CO92]	0.286158	43.7126	5	5	5	10.15	11.55	5	69.4611	12	35	12	10.15	127.97	12
CAL18910.1	Q7CFT2	rpmD	6.546	59	50S ribosomal protein L30 [Yersinia pestis CO92]	0								33.8983	2	4	2	10.36	12.45	2
CAL18911.1	Q8ZJ93	rplO	15.207	144	50S ribosomal protein L15 [Yersinia pestis CO92]	0.445135	31.25	4	4	4	11.12	11.22	4	57.6389	8	18	8	11.12	67.39	8
CAL18914.1	Q8ZJ90	rpsM	13.252	118	30S ribosomal protein S13 [Yersinia pestis CO92]	0.273151	19.4915	3	3	3	10.78	4.61	3	63.5593	8	22	8	10.78	71.46	8
CAL18915.1	Q8ZJ89	rpsK	13.832	129	30S ribosomal protein S11 [Yersinia pestis CO92]	0.375583	27.907	3	3	3	11.33	8.65	3	55.0388	7	16	7	11.33	58.8	7
CAL18916.1	Q8ZJ88	rpsD	23.549	206	30S ribosomal protein S4 [Yersinia pestis CO92]	0.612061	35.4369	9	11	9	10.08	36.87	9	52.9126	15	36	15	10.08	125.01	15
CAL18917.1	Q8ZJ87	rpoA	36.509	329	DNA-directed RNA polymerase alpha chain [Yersinia pestis CO92]	1.02485	67.1733	20	44	20	5.06	158.29	20	79.0274	26	86	26	5.06	338.18	26
CAL18918.1	Q7CFS8	rplQ	14.532	129	50S ribosomal protein L17 [Yersinia pestis CO92]	0								26.3566	4	12	4	11.21	37.21	4
CAL18923.1	Q8ZJ81	rsmB	48.444	429	conserved hypothetical protein [Yersinia pestis CO92]	0								5.12821	2	2	2	7.75	5.88	2
CAL18924.1	Q8ZJ80	fmt	34.14	315	methionyl-tRNA formyltransferase [Yersinia pestis CO92]	0.751166	19.3651	3	3	3	6.44	9.35	3	34.6032	6	8	6	6.44	15.72	6
CAL18925.1	Q8ZJ79	def	19.391	170	polypeptide deformylase [Yersinia pestis CO92]	2.40373	21.7647	4	6	4	5.66	9.41	4	31.1765	4	5	4	5.66	11.34	4
CAL18930.1	Q8ZJ74	aroE	29.595	273	shikimate 5-dehydrogenase [Yersinia pestis CO92]		12.0879	2	2	2	6.27	5.68	2	0	0	0	0	0	0	0
CAL18935.1	Q8ZJ73	actP	59.31	551	putative transmembrane transport protein [Yersinia pestis CO92]		1.99637	1	2	1	9.64	6.98	1	0	0	0	0	0	0	0
CAL18936.1	A0A384KT45		11.788	103	putative membrane protein [Yersinia pestis CO92]		5.82524	1	1	1	6.7	2.05	1	0	0	0	0	0	0	0
CAL18937.1	Q8D1G8	acs	72.072	652	acetyl-coenzyme A synthetase [Yersinia pestis CO92]	2.03172	72.2393	33	71	33	6.14	251.6	33	72.2393	31	70	31	6.14	268.51	31
CAL18940.1	Q0WK52		104.759	939	two-component sensor/regulator [Yersinia pestis CO92]	0								1.06496	1	2	1	6.4	3.72	1
CAL18961.1	A0A0H2W2E2		9.836	89	conserved hypothetical protein [Yersinia pestis CO92]		19.1011	1	1	1	4.5	3.1	1	0	0	0	0	0	0	0
CAL18968.1	Q56990	hmuS	39.091	345	hemin transport protein [Yersinia pestis CO92]		4.05797	1	1	1	5.83	0	1	0	0	0	0	0	0	0
CAL18970.1	Q56987		23.223	216	conserved hypothetical protein [Yersinia pestis CO92]	1.75272	51.3889	6	7	6	7.43	21.94	6	52.7778	6	8	6	7.43	22.2	6
CAL18971.1	Q7CKR1		20.201	181	conserved hypothetical protein [Yersinia pestis CO92]	3.6056	47.5138	5	9	5	6.33	34.71	5	41.989	4	5	4	6.33	26.25	4
CAL18972.1	A0A384LAZ5		49.227	437	putative coproporphyrinogen III oxidase [Yersinia pestis CO92]	0								7.32265	2	2	2	6.89	4.65	2
CAL18979.1	A0A384KJI6		39.184	353	conserved hypothetical protein [Yersinia pestis CO92]	0								4.81586	1	1	1	6.58	0	1
CAL18980.1	A0A384KYA1	terZ	21.509	197	tellurium resistance protein [Yersinia pestis CO92]	1.45681	58.8832	11	16	11	6.2	48.35	11	86.2944	12	22	12	6.2	78.46	12
CAL18981.1	Q0WK11	terA	38.214	350	putative tellurite resistance protein [Yersinia pestis CO92]		2	1	1	1	6.25	0	1	0	0	0	0	0	0	0
CAL18982.1	A0A384KXS9	terB	16.63	151	tellurite resistance protein [Yersinia pestis CO92]	1.16848	31.1258	5	7	5	5.34	21.15	5	72.1854	8	12	8	5.34	37.96	8
CAL18984.1	Q0WK08	terD	20.676	192	tellurium resistance protein [Yersinia pestis CO92]	0.203706	25.5208	3	6	3	4.86	26.09	3	88.0208	17	59	17	4.86	233.17	17
CAL18985.1	A0A384KH20	terE	20.576	191	tellurium resistance protein [Yersinia pestis CO92]	0.27069	41.3613	5	5	5	4.94	18.38	5	81.1518	10	37	10	4.94	139.58	10
CAL18995.1	Q8ZJ20	ubiC	19.916	174	putative chorismate--pyruvate lyase [Yersinia pestis CO92]		4.02299	1	1	1	5.54	0	1	0	0	0	0	0	0	0
CAL18997.1	Q8ZJ18	plsB	93.621	825	glycerol-3-phosphate acyltransferase [Yersinia pestis CO92]	0.728403	25.697	12	12	12	9.11	43.38	12	34.7879	21	33	21	9.11	109.16	21
CAL18999.1	Q8ZJ16	lexA	22.365	202	LexA repressor [Yersinia pestis CO92]		36.1386	5	8	5	6.55	26.61	5	0	0	0	0	0	0	0
CAL19000.1	A0A384L4L7		18.983	169	putative regulatory protein [Yersinia pestis CO92]	1.33541	33.7278	4	4	4	6.25	11.39	4	37.2781	4	6	4	6.25	24.25	4
CAL19003.1	A0A384KX66	b4051	34.692	327	quinone oxidoreductase [Yersinia pestis CO92]	2.53727	54.4343	13	19	13	6.89	71.9	13	56.2691	12	15	12	6.89	50.52	12
CAL19004.1	A0A384KJG2	b4052	52.575	468	replicative DNA helicase [Yersinia pestis CO92]	4.00622	10.2564	4	4	4	5.35	13.36	4	5.98291	2	2	2	5.35	5.96	2
CAL19005.1	Q8ZJ10	alr	38.731	359	alanine racemase (biosynthetic) [Yersinia pestis CO92]	0								3.89972	1	1	1	6.54	3.13	1
CAL19008.1	Q8ZJ07	uvrA	104.242	947	excinuclease ABC subunit A [Yersinia pestis CO92]	2.00311	4.11827	3	3	3	6.46	0	3	3.2735	3	3	3	6.46	7.66	3
CAL19009.1	Q8ZJ06	ssb	19.164	182	single-strand binding protein [Yersinia pestis CO92]	1.60249	46.1538	8	12	8	5.31	46.42	8	48.3516	8	15	8	5.31	65.56	8
CAL19020.1	A0A384LN78		15.868	141	putative exported protein [Yersinia pestis CO92]	0.222568	10.6383	1	1	1	8.44	3.11	1	29.7872	3	9	3	8.44	35.28	3
CAL19023.1	A0A384LFJ5		21.866	191	putative TetR-family regulatory protein [Yersinia pestis CO92]	2.00311	34.0314	4	5	4	5.12	24.22	4	31.4136	4	5	4	5.12	17.74	4
CAL19026.1	A0A0H2W329	b4079	77.899	715	formate dehydrogenase H [Yersinia pestis CO92]	0								0.979021	1	1	1	6.24	0	1
CAL19029.1	A0A384L434	b4138	45.471	433	anaerobic C4-dicarboxylate transporter [Yersinia pestis CO92]	0								2.30947	1	1	1	7.85	2.1	1
CAL19030.1	Q0WJW2	aspA	52.62	478	aspartate ammonia-lyase [Yersinia pestis CO92]	1.60743	48.7448	23	65	23	5.3	207.24	23	68.8285	25	81	25	5.3	300.04	25
CAL19032.1	Q8ZIY4	groS	10.357	97	10 kDa chaperonin [Yersinia pestis CO92]	0.590512	79.3814	7	51	7	5.54	198.09	7	79.3814	8	173	8	5.54	666.44	8
CAL19033.1	Q8ZIY3	groL	57.431	548	60 kDa chaperonin [Yersinia pestis CO92]	0.323856	82.1168	40	135	40	5.01	508.05	40	87.9562	53	835	53	5.01	3905.52	53
CAL19034.1	Q0WJV8		13.269	128	putative lipoprotein [Yersinia pestis CO92]	0								27.3438	1	1	1	8.66	7.15	1
CAL19036.1	Q8ZIY0	efp	20.711	188	elongation factor P [Yersinia pestis CO92]	8.01244	11.7021	2	8	2	5.02	28.04	2	6.38298	1	2	1	5.02	8.62	1
CAL19040.1	Q8ZIX7	frdC	14.679	130	fumarate reductase hydrophobic protein [Yersinia pestis CO92]		5.38462	1	1	1	9.99	1.8	1	0	0	0	0	0	0	0
CAL19041.1	A0A384LAG3	b4153	27.489	244	fumarate reductase iron-sulfur protein [Yersinia pestis CO92]	0.667703	9.42623	2	2	2	7.02	6.15	2	26.2295	5	6	5	7.02	21.55	5
CAL19042.1	A0A384KTG5	b4154	66.894	607	fumarate reductase flavoprotein subunit [Yersinia pestis CO92]	1.20187	27.5124	14	15	14	6.29	48.03	14	35.4201	16	25	16	6.29	87.63	16
CAL19044.1	Q8ZIX3	epmA	36.7	325	putative lysyl-tRNA synthetase [Yersinia pestis CO92]	0								4.61538	1	1	1	5.07	2.44	1
CAL19045.1	Q0WJU7		125.424	1119	putative membrane transport protein [Yersinia pestis CO92]	0.600933	4.46828	3	3	3	7.96	8.43	3	8.31099	7	10	7	7.96	41.76	7
CAL19046.1	Q8ZIX1	psd	32.235	293	phosphatidylserine decarboxylase proenzyme [Yersinia pestis CO92]	0.834629	26.9625	4	5	4	7.85	16.83	4	52.2184	9	12	9	7.85	38.44	9
CAL19047.1	Q8ZIX0	rsgA	39.092	350	conserved hypothetical protein [Yersinia pestis CO92]	1.00155	3.14286	1	1	1	6.34	0	1	8.85714	2	2	2	6.34	2.15	2
CAL19048.1	Q8ZIW9	orn	20.876	181	oligoribonuclease [Yersinia pestis CO92]	1.33541	11.0497	2	2	2	5.16	2.09	2	25.9669	3	3	3	5.16	4.04	3
CAL19050.1	A0A0H2W2L0	nnrE	53.755	504	conserved hypothetical protein [Yersinia pestis CO92]	1.00155	1.5873	1	1	1	6.99	2.09	1	5.95238	2	2	2	6.99	5.2	2
CAL19051.1	A0A384LGG4		16.936	156	conserved hypothetical protein [Yersinia pestis CO92]	2.00311	8.33333	1	1	1	5.08	2.31	1	8.33333	1	1	1	5.08	4.07	1
CAL19053.1	Q8ZIW4	mutL	70.288	635	DNA mismatch repair protein [Yersinia pestis CO92]	1.33541	14.8031	6	6	6	6.61	19.18	6	22.2047	7	9	7	6.61	41.03	7
CAL19054.1	Q8ZIW3	miaA	34.785	313	tRNA delta(2)-isopentenylpyrophosphate transferase [Yersinia pestis CO92]	2.00311	7.02875	2	2	2	6.44	5.8	2	5.43131	2	2	2	6.44	4.74	2
CAL19055.1	Q8ZIW2	hfq	11.13	101	yersinia multiple regulator [Yersinia pestis CO92]	0								38.6139	3	6	3	7.59	23.17	3
CAL19056.1	A0A384LJ00	hflX	48.031	428	GTP-binding protein [Yersinia pestis CO92]	0.364202	6.07477	2	2	2	6.42	6.14	2	32.7103	10	11	10	6.42	31.76	10
CAL19057.1	A0A384LHJ8	hflA	45.286	419	putative membrane protein [Yersinia pestis CO92]	1.37055	33.4129	10	13	10	8.18	48.59	10	51.5513	14	19	14	8.18	72.3	14
CAL19058.1	A0A384KXZ6	hflA	37.437	334	putative membrane protein [Yersinia pestis CO92]	1.41396	49.1018	11	12	11	8.25	35.06	11	51.497	10	17	10	8.25	73.79	10
CAL19060.1	Q8ZIV7	purA	47.278	432	adenylosuccinate synthetase [Yersinia pestis CO92]	1.53179	46.7593	18	26	18	5.55	71.4	18	59.4907	20	34	20	5.55	106.44	20
CAL19062.1	A0A384LB40	rnr	94.924	844	ribonuclease R [Yersinia pestis CO92]	0.139752	5.45024	3	3	3	8.37	6.31	3	46.8009	28	43	28	8.37	145.11	28
CAL19063.1	Q8ZIV4	rlmB	26.722	246	putative methylase [Yersinia pestis CO92]	2.80435	32.5203	6	7	6	6.64	28.39	6	22.3577	4	5	4	6.64	16.38	4
CAL19088.1	Q7CG46	lsrG	11.098	96	conserved hypothetical protein [Yersinia pestis CO92]	2.2535	54.1667	5	9	5	6.68	23.28	5	57.2917	5	8	5	6.68	31.56	5
CAL19089.1	Q7CG47	lsrF	31.611	291	putative aldolase [Yersinia pestis CO92]	2.56398	84.5361	19	64	19	6.54	251.21	19	90.0344	19	50	19	6.54	204.56	19
CAL19090.1	Q74PW2	lsrB	36.708	339	putative periplasmic solute-binding protein [Yersinia pestis CO92]	0.279504	30.9735	6	6	6	8.32	21.08	6	62.5369	16	43	16	8.32	156.27	16
CAL19097.1	Q0WJP6		39.07	346	putative lipopolysaccharide core biosynthesis protein [Yersinia pestis CO92]	0								10.1156	2	2	2	7.06	8.82	2
CAL19102.1	A0A384KFS5		113.388	1028	putative multi-drug efflux protein [Yersinia pestis CO92]	0								1.75097	1	2	1	5.3	4.91	1
CAL19108.1	Q7CG56	rsmC	37.799	347	ribosomal RNA small subunit methyltransferase C [Yersinia pestis CO92]	0								22.7666	5	6	5	6.6	20.86	5
CAL19109.1	A0A384KKB3	b4372	16.077	145	DNA polymerase III, psi subunit [Yersinia pestis CO92]		10.3448	1	1	1	5.68	4.94	1	0	0	0	0	0	0	0
CAL19110.1	A0A384LPG1	b4373	16.63	147	ribosomal-protein-alanine acetyltransferase [Yersinia pestis CO92]	6.00933	8.84354	1	3	1	5.22	10.57	1	8.84354	1	1	1	5.22	4.31	1
CAL19111.1	Q8ZIR0	prfC	59.64	529	peptide chain release factor 3 [Yersinia pestis CO92]	0.500777	4.53686	2	2	2	6.49	4.07	2	19.2817	6	8	6	6.49	24.6	6
CAL19117.1	Q8ZIQ4	deoC2	28.274	265	deoxyribose-phosphate aldolase [Yersinia pestis CO92]	0.770426	22.6415	5	5	5	5.85	12.9	5	44.5283	7	13	7	5.85	53.05	7
CAL19119.1	Q8ZIQ3	deoB	44.106	407	phosphopentomutase [Yersinia pestis CO92]	0.667703	9.58231	3	3	3	5.24	5.95	3	23.0958	6	9	6	5.24	35.48	6
CAL19120.1	Q8ZIQ2	deoD	25.876	239	purine nucleoside phosphorylase [Yersinia pestis CO92]	4.00622	9.62343	2	2	2	5.68	4	2	5.02092	1	1	1	5.68	0	1
CAL19122.1	A0A384KFY6	b4388	35.354	326	phosphoserine phosphatase [Yersinia pestis CO92]	1.00155	13.8037	3	3	3	6.65	9.54	3	17.7914	4	6	4	6.65	20.29	4
CAL19123.1	A0A384KHZ2	b4389	49.56	460	DNA repair protein RadA [Yersinia pestis CO92]	1.33541	6.30435	2	2	2	7.21	8.02	2	4.13043	1	3	1	7.21	16.16	1
CAL19125.1	Q0WJL9		42.573	376	conserved hypothetical protein [Yersinia pestis CO92]	0								1.8617	1	1	1	6.47	2.39	1
CAL19131.1	A0A384KVX6	slt	72.636	639	putative soluble lytic murein transglycosylase [Yersinia pestis CO92]	0								7.19875	4	4	4	9.23	14.37	4
CAL19132.1	P58700	trpR	13.818	125	putative Trp operon repressor [Yersinia pestis CO92]		19.2	2	2	2	6.55	3.73	2	0	0	0	0	0	0	0
CAL19134.1	Q8ZIP0	gpmB	23.829	215	putative phosphoglycerate mutase [Yersinia pestis CO92]	1.33541	20.9302	4	4	4	6.64	12.45	4	30.6977	5	6	5	6.64	20.83	5
CAL19135.1	Q0WJL0	rob	33.065	288	putative right origin-binding protein [Yersinia pestis CO92]	0								10.7639	2	4	2	7.87	19.34	2
CAL19136.1	A0A384KW82	creA	16.905	155	putative exported protein [Yersinia pestis CO92]	0								18.7097	1	1	1	8.79	4.42	1
CAL19137.1	A0A384KMI6	arcA	27.261	238	aerobic respiration control protein [Yersinia pestis CO92]	3.56108	51.6807	11	16	11	5.82	48.39	11	33.6134	6	9	6	5.82	29.59	6
CAL19138.1	Q0WJK7	thrA	89.11	819	bifunctional aspartokinase/homoserine dehydrogenase I [Yersinia pestis CO92]	0								1.221	1	1	1	6.07	2.55	1
CAL19139.1	Q8ZIN5	thrB	33.231	309	homoserine kinase [Yersinia pestis CO92]	0								6.14887	1	1	1	5.59	3.75	1
CAL19140.1	A0A384K8U0	thrC	47.068	429	threonine synthase [Yersinia pestis CO92]	0.942639	25.1748	6	8	6	6.2	27.72	6	56.8765	13	17	13	6.2	50.14	13
CAL19141.1	Q8ZIN3		29.073	258	conserved hypothetical protein [Yersinia pestis CO92]	0.400622	2.71318	1	1	1	7.33	1.6	1	24.031	5	5	5	7.33	10.8	5
CAL19142.1	Q8ZIN2	tal	35.049	317	transaldolase B [Yersinia pestis CO92]	0.36616	55.205	15	17	15	5.36	50.73	15	79.4953	29	93	29	5.36	346.37	29
CAL19143.1	A0A384LCF0	chlG	21.214	195	molybdopterin biosynthesis protein [Yersinia pestis CO92]	0.333851	11.2821	1	2	1	4.98	8.49	1	41.0256	6	12	6	4.98	44	6
CAL19147.1	Q8ZIM7	dnaK	69.025	636	chaperone protein DnaK [Yersinia pestis CO92]	2.03093	77.2013	48	146	48	4.98	511.21	48	75.9434	41	144	41	4.98	560.12	41
CAL19148.1	Q8ZIM6	dnaJ	41.279	379	chaperone protein DnaJ [Yersinia pestis CO92]	0								29.0237	10	17	10	7.84	49.19	10
CAL19151.1	Q8ZIM3	rpsT	9.789	87	30S ribosomal protein S20 [Yersinia pestis CO92]	0								45.977	4	9	4	11.14	32.12	4
CAL19154.1	Q8ZIM0	ileS	104.69	938	isoleucyl-tRNA synthetase [Yersinia pestis CO92]	0.445135	7.78252	6	6	6	6.07	19.53	6	32.0896	22	27	22	6.07	91.82	22
CAL19160.1	Q8ZIL6	dapB	28.888	273	dihydrodipicolinate reductase [Yersinia pestis CO92]	20.0311	43.2234	8	10	8	5.78	33.72	8	3.2967	1	1	1	5.78	2.65	1
CAL19161.1	Q8ZIL5	carA	42.422	391	carbamoyl-phosphate synthase small chain [Yersinia pestis CO92]	3.4339	27.3657	7	12	7	6.14	32.68	7	22.5064	5	7	5	6.14	21.44	5
CAL19162.1	Q8ZIL4	carB	118.244	1077	carbamoyl-phosphate synthase large chain [Yersinia pestis CO92]	0.948841	10.2136	9	9	9	5.3	27.48	9	20.2414	17	19	17	5.3	62.72	17
CAL19166.1	A0A384KYY5	folA	18.058	160	dihydrofolate reductase [Yersinia pestis CO92]	0								8.75	1	1	1	5	2.88	1
CAL19170.1	Q8ZIK7	apaH	32.341	289	bis(5'nucleosyl)-tetraphosphatase [Yersinia pestis CO92]	2.00311	6.22837	1	1	1	5.11	3.84	1	6.22837	1	1	1	5.11	4.24	1
CAL19171.1	Q8ZIK6	apaG	14.126	125	ApaG protein homologue [Yersinia pestis CO92]	2.00311	6.4	1	1	1	5.36	2.21	1	6.4	1	1	1	5.36	2.48	1
CAL19172.1	Q8ZIK5	rsmA	30.458	272	dimethyladenosine transferase [Yersinia pestis CO92]	0								33.0882	5	7	5	8.76	22.87	5
CAL19173.1	P58719	pdxA	35.27	331	pyridoxal phosphate biosynthetic protein [Yersinia pestis CO92]	0								6.64653	2	2	2	5.8	5.76	2
CAL19174.1	Q7CG87	surA	47.733	434	survival protein SurA precursor (peptidyl-prolyl cis-trans isomerase) [Yersinia pestis CO92]	2.00311	49.0783	16	19	16	6.48	61.47	16	34.5622	15	19	15	6.48	59.45	15
CAL19175.1	Q8ZIK3	lptD	87.909	780	organic solvent tolerance protein precursor [Yersinia pestis CO92]	0								5.76923	2	2	2	7.47	4.34	2
CAL19176.1	Q74Q30	djlA	31.065	277	DnaJ-like protein [Yersinia pestis CO92]	0								4.33213	1	1	1	9.8	3.24	1
CAL19198.1	Q8ZII0	rapA	110.127	968	RNA polymerase associated helicase [Yersinia pestis CO92]	2.00311	4.23554	2	2	2	5.19	6	2	2.47934	2	2	2	5.19	4.61	2
CAL19203.1	A0A0H2W8C1	tbpA	36.929	330	thiamine-binding periplasmic protein [Yersinia pestis CO92]	0								26.0606	4	4	4	5.9	19.27	4
CAL19212.1	Q8ZIG9	leuB	39.267	363	3-isopropylmalate dehydrogenase [Yersinia pestis CO92]	0								4.65753	1	1	1	5.83	3.41	1
CAL19220.1	A0A384LH19	ilvH	18.125	164	acetolactate synthase isozyme III small subunit [Yersinia pestis CO92]	0								4.87805	1	1	1	7.36	2.4	1
CAL19223.1	A0A384LA24	cra	38.171	336	putative fructose repressor [Yersinia pestis CO92]	0								33.0357	7	10	7	7.87	33.68	7
CAL19225.1	Q8ZIF8	mraZ	17.414	152	conserved hypothetical protein [Yersinia pestis CO92]	2.00311	28.2895	4	4	4	5.34	13.94	4	21.7105	3	4	3	5.34	12.22	3
CAL19226.1	Q8ZIF7	rsmH	35.59	320	conserved hypothetical protein [Yersinia pestis CO92]	0								26.875	6	7	6	6.89	24.52	6
CAL19229.1	Q8ZIF4	murE	52.235	490	UDP-N-acetylmuramoylalanyl-D-glutamate--2,6-diam i nopimelate ligase [Yersinia pestis CO92]	2.50389	25.9184	8	10	8	5.94	30.66	8	26.3265	7	8	7	5.94	25.72	7
CAL19230.1	A0A384LCM3	mra	48.37	458	UDP-N-acetylmuramoylalanyl-D-glutamyl-2,6-diamin o pimelate--D-alanyl-D-alanyl ligase [Yersinia pestis CO92]	1.66926	17.0306	5	5	5	5.64	18.07	5	19.6507	6	6	6	5.64	20.46	6
CAL19231.1	Q8ZIF2	mraY	40.077	360	phospho-N-acetylmuramoyl-pentapeptide-transferas e [Yersinia pestis CO92]	0								2.77778	1	1	1	9.55	2.17	1
CAL19234.1	Q8ZIE9	murG	37.774	356	UDP-N-acetylglucosamine:N-acetylmuramyl-(pentape p tide) pyrophosphoryl-undecaprenol N-acetylglucosamine transferase [Yersinia pestis CO92]	0								8.14607	2	2	2	9.7	3.14	2
CAL19235.1	Q8ZIE8	murC	53.654	491	UDP-N-acetylmuramate--alanine ligase [Yersinia pestis CO92]	0.667703	5.29532	2	2	2	6.21	5.87	2	16.4969	5	6	5	6.21	18.15	5
CAL19236.1	Q8ZIE7	ddl	33.15	306	D-alanine--D-alanine ligase B [Yersinia pestis CO92]	1.28771	39.5425	7	9	7	4.96	31.03	7	47.3856	9	14	9	4.96	49.02	9
CAL19238.1	A0A0H2W9H8	divA	45.313	418	cell division protein FtsA [Yersinia pestis CO92]	2.00311	21.5311	6	7	6	6.01	25.41	6	10.5263	3	7	3	6.01	34.38	3
CAL19239.1	A0A384LQ43	ftsZ	40.368	383	cell division protein FtsZ [Yersinia pestis CO92]	2.50389	72.846	18	25	18	4.86	76.28	18	52.2193	13	20	13	4.86	65.52	13
CAL19240.1	Q8ZIE3	lpxC	34.175	306	UDP-3-O-[3-hydroxymyristoyl] N-acetylglucosamine deacetylase [Yersinia pestis CO92]	0								8.03859	2	2	2	5.87	1.83	2
CAL19243.1	Q7CGB6	secA	102.625	904	preprotein translocase SecA [Yersinia pestis CO92]	0.744012	34.292	22	26	22	5.43	93.89	22	49.5575	36	70	36	5.43	243.48	36
CAL19244.1	A0A384KZY2	mutT	14.645	128	mutator protein MutT [Yersinia pestis CO92]	12.0187	82.8125	9	12	9	5.11	28.41	9	20.3125	1	2	1	5.11	6.62	1
CAL19250.1	A0A384LG10	yqjD	10.997	101	putative membrane protein [Yersinia pestis CO92]	1.06415	37.6238	3	17	3	6.57	46.5	3	73.2673	7	32	7	6.57	88.16	7
CAL19256.1	A0A384KPM5	exuR	30.86	264	exu regulon transcriptional regulator [Yersinia pestis CO92]	4.00622	7.95455	2	2	2	6.05	5.25	2	3.78788	1	1	1	6.05	2.14	1
CAL19259.1	Q8ZIC6	uxaC	53.475	469	uronate isomerase [Yersinia pestis CO92]	0								5.11727	2	2	2	6.19	3.22	2
CAL19260.1	Q8ZIC5	uxaB	54.907	483	altronate oxidoreductase [Yersinia pestis CO92]	0								5.59006	1	1	1	5.16	3.83	1
CAL19265.1	A0A384LJY4		36.663	331	putative MocA-family oxidoreductase [Yersinia pestis CO92]	1.55797	22.3565	6	7	6	6.21	21.43	6	31.4199	6	9	6	6.21	33.38	6
CAL19268.1	Q0WJ78	rlmG	43.841	395	putative methyltransferase [Yersinia pestis CO92]	2.00311	23.5443	9	12	9	5.74	36.55	9	24.557	7	12	7	5.74	44.19	7
CAL19269.1	A0A384LJ40	fadH	72.904	673	2,4-dienoyl-CoA reductase [Yersinia pestis CO92]	0.429238	3.71471	3	3	3	6.8	7.53	3	23.9227	13	14	13	6.8	38.26	13
CAL19270.1	A0A384K938	hdeD	20.392	189	putative membrane protein [Yersinia pestis CO92]	2.00311	3.7037	1	1	1	9.45	2.71	1	3.7037	1	1	1	9.45	2.87	1
CAL19277.1	A0A384KJV1	terY	22.721	212	putative tellurium resistance protein [Yersinia pestis CO92]	0.400622	15.566	1	1	1	5.02	4.1	1	28.3019	3	5	3	5.02	15.66	3
CAL19279.1	Q7CGD9	cdiA	338.791	3295	putative adhesin [Yersinia pestis CO92]	2.00311	0.424886	1	1	1	6.1	2.35	1	0.424886	1	1	1	6.1	0	1
CAL19282.1	A0A384LQE1		16.796	143	hypothetical protein YPO0602 [Yersinia pestis CO92]	0								11.1888	1	1	1	5.36	2.18	1
CAL19300.1	A0A384KSL1		45.352	410	putative aminotransferase [Yersinia pestis CO92]	1.44224	30.2439	12	18	12	5.29	53.22	12	26.8293	11	25	11	5.29	75.69	11
CAL19302.1	A0A384KBU5		16.783	148	hypothetical protein YPO0625 [Yersinia pestis CO92]	3.20497	77.027	7	8	7	4.87	26.17	7	36.4865	4	5	4	4.87	18.28	4
CAL19304.1	A0A384KRT8		13.558	126	putative translational inhibitor protein [Yersinia pestis CO92]	2.00311	36.5079	3	3	3	5.15	12.16	3	28.5714	2	3	2	5.15	15.85	2
CAL19305.1	Q0WJ41		14.228	134	putative translational inhibitor protein [Yersinia pestis CO92]	0								18.6567	1	1	1	5.33	2.47	1
CAL19306.1	A0A384LIV2		11.089	100	conserved hypothetical protein [Yersinia pestis CO92]	0								11	1	1	1	5.83	1.9	1
CAL19316.1	A0A0H2W6S2		17.758	156	hypothetical protein YPO0640 [Yersinia pestis CO92]	1.45681	55.7692	6	8	6	4.41	36.65	6	54.4872	5	11	5	4.41	48.7	5
CAL19320.1	A0A384KRD5	alt	70.185	612	RNA polymerase sigma factor RpoD [Yersinia pestis CO92]	0.934784	12.5817	7	7	6	4.82	19.91	7	18.6275	10	15	9	4.82	36.34	10
CAL19321.1	Q0WJ26	dnaG	65.775	582	DNA primase [Yersinia pestis CO92]	0.572317	3.43643	2	2	2	6.44	5.52	2	17.0103	6	7	6	6.44	21.34	6
CAL19322.1	P68686	rpsU	8.5	71	30S ribosomal protein S21 [Yersinia pestis CO92]	0								43.662	4	4	4	11.15	11.08	4
CAL19323.1	Q74RQ9	tsaD	36.041	337	putative glycoprotease [Yersinia pestis CO92]		3.85757	1	1	1	6.33	2.78	1	0	0	0	0	0	0	0
CAL19324.1	Q8ZI67	plsY	23.62	216	putative membrane protein [Yersinia pestis CO92]	0								6.48148	1	2	1	9.38	7.86	1
CAL19327.1	Q8ZI64	cca	46.289	412	tRNA nucleotidyltransferase [Yersinia pestis CO92]	4.00622	9.70874	2	2	2	6.48	6.89	2	3.15534	1	1	1	6.48	3.91	1
CAL19329.1	A0A0H2W653		48.96	435	conserved hypothetical protein [Yersinia pestis CO92]	1.06832	20.4598	7	8	7	5.64	21.72	7	36.7816	10	15	10	5.64	55.15	10
CAL19330.1	Q8ZI61	glnE	108.33	951	glutamate-ammonia-ligase adenylyltransferase [Yersinia pestis CO92]	0								2.10305	1	1	1	5.48	3.25	1
CAL19331.1	Q8ZI60	hldE	51.218	476	ADP-heptose synthase [Yersinia pestis CO92]	1.50233	16.3866	5	6	5	5.59	23.79	5	21.0084	7	8	7	5.59	21.97	7
CAL19333.1	Q0WJ14		10.708	93	conserved hypothetical protein [Yersinia pestis CO92]	1.33541	24.7312	2	2	2	6.57	3.02	2	22.5806	2	3	2	6.57	5.81	2
CAL19335.1	Q8ZI56	ribB	23.36	217	3,4-dihydroxy-2-butanone 4-phosphate synthase [Yersinia pestis CO92]	1.50233	25.3456	4	6	4	5.43	19.71	4	26.7281	4	8	4	5.43	32.02	4
CAL19337.1	A0A384LBK8		44.947	386	conserved hypothetical protein [Yersinia pestis CO92]	6.00933	7.51295	3	3	3	4.83	5.03	3	2.59067	1	1	1	4.83	3.62	1
CAL19340.1	Q7CGH2	hasF	50.933	467	ABC-transporter outer membrane component [Yersinia pestis CO92]	1.00155	20.3426	7	7	7	8.13	20.35	7	32.5482	9	14	9	8.13	60.38	9
CAL19343.1	A0A384KA69	icc	30.932	275	Icc protein homologue [Yersinia pestis CO92]	0								2.90909	1	1	1	5.5	1.87	1
CAL19344.1	Q0WJ03		21.768	194	conserved hypothetical protein [Yersinia pestis CO92]	0.801244	15.9794	2	2	2	5.45	8.42	2	23.7113	3	5	3	5.45	21.11	3
CAL19345.1	A0A384KVM3	*xD	69.995	631	topoisomerase IV subunit B [Yersinia pestis CO92]	0								5.07132	2	2	2	5.66	3.6	2
CAL19348.1	A0A0H2W839	parC	84.239	757	DNA topoisomerase IV subunit A [Yersinia pestis CO92]	1.33541	2.37781	2	2	2	6.83	4.37	2	6.47292	3	3	3	6.83	9.96	3
CAL19349.1	A0A384KVE2	parF	27.146	243	putative acyltransferase [Yersinia pestis CO92]	0								6.17284	1	1	1	9.6	4.36	1
CAL19352.1	Q8ZI40	dkgA	31.52	277	putative aldo/keto reductase family protein [Yersinia pestis CO92]	2.29987	80.8664	19	31	18	6.7	86.55	19	76.1733	15	27	15	6.7	88.06	15
CAL19354.1	A0A384LK46		42.04	385	putative iron-containing alcohol dehydrogenase [Yersinia pestis CO92]	0.980245	61.039	16	23	16	6.11	82.91	16	69.3506	19	47	19	6.11	187.29	19
CAL19357.1	A0A384KD76	metC	44.311	403	putative cystathionine beta-lyase [Yersinia pestis CO92]	0								5.21092	1	1	1	6.39	2.72	1
CAL19358.1	Q0WIZ0		25.502	237	MotA/TolQ/ExbB proton channel family protein [Yersinia pestis CO92]	1.11284	13.0802	2	5	2	8.54	24.03	2	13.0802	3	9	3	8.54	41.81	3
CAL19359.1	A0A384L9A9		15.575	143	ExbD/TolR-family transport protein [Yersinia pestis CO92]	2.00311	9.79021	1	1	1	4.77	4.18	1	9.79021	1	1	1	4.77	3.17	1
CAL19374.1	A0A384KED1		26.358	239	fimbrial chaperone protein [Yersinia pestis CO92]	0								46.0251	7	8	7	9.5	25.45	7
CAL19408.1	A0A384L0E8		36.172	326	hypothetical protein YPO0734 [Yersinia pestis CO92]		2.45399	1	1	1	9.66	0	1	0	0	0	0	0	0	0
CAL19431.1	A0A384KPP3		36.602	331	LacI-family regulatory protein [Yersinia pestis CO92]		6.64653	2	2	2	5.5	5.41	2	0	0	0	0	0	0	0
CAL19450.1	Q0WIQ4		246.656	2201	putative siderophore biosysnthesis protein [Yersinia pestis CO92]	0								0.908678	1	1	1	5.87	0	1
CAL19455.1	Q8ZHV1	thyA	30.111	264	thymidylate synthase [Yersinia pestis CO92]	0								28.0303	6	10	6	6.23	37.1	6
CAL19456.1	Q8ZHV0	lgt	32.809	290	prolipoprotein diacylglyceryl transferase [Yersinia pestis CO92]	0								15.8621	3	3	3	9.45	11.26	3
CAL19457.1	A0A384K9J4	ptsP	83.05	748	phosphoenolpyruvate-protein phosphotransferase [Yersinia pestis CO92]		0.935829	1	1	1	5.31	1.65	1	0	0	0	0	0	0	0
CAL19462.1	A0A384KRH7	tas	38.659	346	putative aldo/keto reductase-family protein [Yersinia pestis CO92]	0.190772	6.35838	1	2	1	7.02	12.75	1	33.815	7	21	7	7.02	109.66	7
CAL19465.1	Q74RZ6	aas	79.386	718	Aas bifunctional protein [Yersinia pestis CO92]	0								1.53203	1	1	1	9.42	0	1
CAL19467.1	A0A384L1P8	galR	37.213	340	galactose operon repressor [Yersinia pestis CO92]	2.00311	2.35294	1	1	1	6.09	0	1	2.35294	1	1	1	6.09	1.78	1
CAL19491.1	A0A384KVV7		26.812	251	putative carbonic anhydrase [Yersinia pestis CO92]	0								27.0916	4	7	4	6.37	32	4
CAL19501.1	A0A384KCL4		28.4	258	DeoR-family regulatory protein [Yersinia pestis CO92]	1.20187	17.0543	3	3	3	6.05	10.45	3	27.907	5	5	5	6.05	15.64	5
CAL19519.1	Q0WII8	lacI	39.15	357	lactose operon repressor [Yersinia pestis CO92]	0								6.16246	2	4	2	7.25	11.36	2
CAL19521.1	A0A384KF18		11.597	103	PTS transport protein (partial) [Yersinia pestis CO92]	0								26.2136	1	3	1	7.03	12.38	1
CAL19522.1	Q0WII5	bgaB	78.165	686	puative beta-galactosidase [Yersinia pestis CO92]	0								3.79009	2	2	2	5.88	8.49	2
CAL19526.1	Q7CGV5		45.375	420	putative sugar-binding protein [Yersinia pestis CO92]	0								10	3	3	3	5.81	11.88	3
CAL19530.1	A0A384KKD3		36.384	333	sugar-binding periplasmic protein [Yersinia pestis CO92]	0								26.7267	6	8	6	5.58	29.38	6
CAL19533.1	A0A384L0Z7		24.936	226	conserved hypothetical protein [Yersinia pestis CO92]	0								3.9823	1	1	1	8.25	2.92	1
CAL19534.1	A0A384L882		12.193	106	hypothetical protein YPO0865 [Yersinia pestis CO92]	4.00622	36.7925	4	4	4	6.33	11.37	4	17.9245	2	2	2	6.33	5.4	2
CAL19555.1	Q8ZHK5	lysS	57.577	505	lysyl-tRNA synthetase [Yersinia pestis CO92]	2.33696	29.505	14	14	14	5.2	31.18	14	20.198	9	12	9	5.2	33.67	9
CAL19556.1	Q8ZHK4	prfB	41.396	366	peptide chain release factor 2 [Yersinia pestis CO92]	2.67081	37.1585	11	16	11	4.86	61	11	34.153	10	12	10	4.86	41.57	10
CAL19558.1	A0A0H2W928	dsbC	25.997	238	thiol:disulfide interchange protein (DsbC) [Yersinia pestis CO92]	0.364202	7.56303	2	2	2	7.42	1.74	2	58.8235	8	11	8	7.42	40.06	8
CAL19560.1	A0A384L9P4	fldB	19.717	172	flavodoxin 2 [Yersinia pestis CO92]		9.30233	1	1	1	4.35	3.19	1	0	0	0	0	0	0	0
CAL19561.1	A0A384KZ09	creD	55.183	492	putative membrane protein [Yersinia pestis CO92]	2.00311	9.7561	3	3	3	6.86	5.57	3	7.52033	2	3	2	6.86	6.64	2
CAL19566.1	Q7CGT3		35.966	330	conserved hypothetical protein [Yersinia pestis CO92]	0.250389	8.18182	2	2	2	5.39	8.42	2	53.3333	9	16	9	5.39	60.83	9
CAL19572.1	Q8ZHI8	gcvP	104.737	959	glycine dehydrogenase [Yersinia pestis CO92]	0.0527134	1.04275	1	1	1	6.14	3.32	1	31.074	23	38	23	6.14	107.02	23
CAL19573.1	Q8ZHI7	gcvH	13.581	128	glycine cleavage system H protein [Yersinia pestis CO92]	0.400622	17.1875	1	1	1	3.9	4.26	1	24.2188	2	5	2	3.9	19.04	2
CAL19574.1	Q8ZHI6	gcvT	40.322	365	aminomethyltransferase [Yersinia pestis CO92]	3.20497	23.8356	7	8	7	6.54	18.5	7	16.1644	4	5	4	6.54	13.91	4
CAL19575.1	A0A384LIX3	visC	45.035	406	putative monooxygenase [Yersinia pestis CO92]	0								9.35961	3	3	3	7.03	6.88	3
CAL19577.1	A0A384LGT3	pepP	49.072	437	proline-specific aminopeptidase [Yersinia pestis CO92]	0								26.7735	8	19	8	5.44	76.69	8
CAL19578.1	Q8ZHI2		21.131	192	putative exported protein [Yersinia pestis CO92]	0								8.33333	1	1	1	4.37	0	1
CAL19579.1	Q0WIC8	zapA	12.643	109	conserved hypothetical protein [Yersinia pestis CO92]	2.00311	13.7615	1	1	1	5.24	3.09	1	22.9358	1	1	1	5.24	5.51	1
CAL19580.1	A0A384L1X8		23.114	198	putative 5-formyltetrahydrofolate cyclo-ligase-family protein [Yersinia pestis CO92]	0								5.05051	1	1	1	8.24	2.8	1
CAL19581.1	A0A384KWS3	serA	44.507	413	D-3-phosphoglycerate dehydrogenase [Yersinia pestis CO92]	1.45681	20.339	7	8	7	6.24	21.32	7	18.4019	6	11	6	6.24	41.64	6
CAL19582.1	Q8ZHH8	rpiA1	22.801	218	ribose 5-phosphate isomerase A [Yersinia pestis CO92]	2.57543	28.4404	6	9	6	5.39	29.27	6	22.0183	4	7	4	5.39	23.32	4
CAL19583.1	P58510	argP	33.892	302	chromosome initiation inhibitor [Yersinia pestis CO92]	0								17.8808	4	4	4	6.79	15.03	4
CAL19586.1	A0A384KRX5		31.111	289	putative membrane protein [Yersinia pestis CO92]	0								19.7232	4	5	4	6.23	17.43	4
CAL19587.1	A0A0H2W861	fba	39.128	359	fructose-bisphosphate aldolase class II [Yersinia pestis CO92]	0.466477	41.5042	13	17	13	6.11	51.58	13	65.4596	19	73	19	6.11	300.62	19
CAL19588.1	Q8ZHH3	pgk	41.074	387	phosphoglycerate kinase [Yersinia pestis CO92]	0.460485	38.5013	13	20	12	5.45	53.37	13	70.0258	24	87	24	5.45	345.34	24
CAL19593.1	Q0WIB4	tkt	71.873	664	transketolase 1 [Yersinia pestis CO92]	0.115564	11.747	6	6	6	6.21	14.12	6	77.7108	40	104	40	6.21	405.85	40
CAL19594.1	Q0WIB3		26.688	250	putative lipoprotein [Yersinia pestis CO92]	1.33541	16.4	2	2	2	6.4	8.84	2	21.6	3	3	3	6.4	15.29	3
CAL19596.1	Q8ZHG8	speA	74.104	659	biosynthetic arginine decarboxylase [Yersinia pestis CO92]	0								23.824	12	16	12	5.02	58.63	12
CAL19597.1	Q8ZHG7	metK	42.02	384	S-adenosylmethionine synthetase [Yersinia pestis CO92]	0.500777	14.8438	5	5	5	5.59	11.13	5	45.5729	15	20	15	5.59	45.2	15
CAL19600.1	A0A384KPF0		26.92	243	conserved hypothetical protein [Yersinia pestis CO92]	2.00311	9.0535	2	2	2	6.55	6.7	2	9.0535	2	2	2	6.55	6.34	2
CAL19601.1	P58582	gshB	36.015	319	glutathione synthetase [Yersinia pestis CO92]	0								15.674	4	4	4	5.67	16.36	4
CAL19602.1	Q8ZHG3		20.609	187	conserved hypothetical protein [Yersinia pestis CO92]	8.01244	44.385	4	4	4	6.19	16.12	4	6.41711	1	1	1	6.19	3.71	1
CAL19604.1	A0A384LFS9		32.88	294	putative carbon-nitrogen hydrolase [Yersinia pestis CO92]	0								66.6667	11	16	11	5.82	57.82	11
CAL19605.1	Q8ZHG0	aguA	40.377	365	conserved hypothetical protein [Yersinia pestis CO92]	0								23.4501	5	7	5	4.78	30.15	5
CAL19607.1	A0A384LKI2		25.31	232	conserved hypothetical protein [Yersinia pestis CO92]	4.00622	26.2931	4	4	4	7.02	14.78	4	9.91379	2	2	2	7.02	1.81	2
CAL19608.1	A0A384LLI6	proC	29.281	273	putative pyrroline-5-carboxylate reductase [Yersinia pestis CO92]	1.20187	12.8205	3	3	3	5.99	8.8	3	36.63	5	5	5	5.99	14.56	5
CAL19611.1	Q8ZHF4		20.906	197	conserved hypothetical protein [Yersinia pestis CO92]		16.2437	1	1	1	5.36	3.85	1	0	0	0	0	0	0	0
CAL19613.1	Q7CGR6		353.081	3110	putative virulence determinant [Yersinia pestis CO92]		0.192926	1	1	1	5.22	1.68	1	0	0	0	0	0	0	0
CAL19619.1	Q8ZHE7		10.707	90	conserved hypothetical protein [Yersinia pestis CO92]		11.1111	1	1	1	7.18	0	1	0	0	0	0	0	0	0
CAL19653.1	A0A384KAF1		50.543	458	putative exported protein [Yersinia pestis CO92]	0								19.214	4	6	4	5.01	29.58	4
CAL19675.1	Q8ZH96		44.891	410	probable peptidase [Yersinia pestis CO92]	5.00777	20.9756	5	5	5	4.98	11.47	5	8.04878	2	2	2	4.98	7.04	2
CAL19684.1	A0A384LN08	recC	129.589	1123	exodeoxyribonuclease V gamma chain [Yersinia pestis CO92]	0								1.60285	1	1	1	5.39	4.93	1
CAL19685.1	A0A384LFS3	ptr	107.589	962	protease III precursor [Yersinia pestis CO92]	0								55.1975	33	59	33	6.1	193.17	33
CAL19686.1	A0A384LL88	recB	137.913	1220	exodeoxyribonuclease V beta chain [Yersinia pestis CO92]	0								0.819672	1	1	1	5.87	0	1
CAL19688.1	Q8ZH86	argA	49.355	441	amino-acid acetyltransferase [Yersinia pestis CO92]	2.00311	10.8844	3	3	3	6.33	8.93	3	9.75057	2	3	2	6.33	9.44	2
CAL19689.1	Q0WI21		45.933	416	N-acetylmuramoyl-L-alanine amidase AmiC precursor [Yersinia pestis CO92]	2.00311	1.44231	1	1	1	9.83	1.75	1	4.08654	1	1	1	9.83	3.74	1
CAL19692.1	A0A384LCR0		16.458	147	conserved hypothetical protein [Yersinia pestis CO92]	0								8.84354	1	2	1	7.12	6.84	1
CAL19693.1	Q0WI17		48.189	439	putative aminotransferase class V [Yersinia pestis CO92]	0								4.7836	1	1	1	6.38	2.6	1
CAL19696.1	Q8ZH78	rlmM	42.307	368	conserved hypothetical protein [Yersinia pestis CO92]	1.00155	1.63043	1	1	1	6.98	1.61	1	5.70652	2	2	2	6.98	6.08	2
CAL19698.1	A0A384LCT4		50.721	454	conserved hypothetical protein [Yersinia pestis CO92]	0								22.2467	8	8	8	6.38	18.33	8
CAL19700.1	Q8CZY7	syd	20.78	183	Syd protein [Yersinia pestis CO92]	1.00155	18.7845	2	2	2	5.14	5.58	2	18.7845	2	4	2	5.14	10.67	2
CAL19704.1	A0A384L5H3		16.601	149	conserved hypothetical protein [Yersinia pestis CO92]	0.250389	12.7517	1	1	1	4.44	6.26	1	53.6913	5	8	5	4.44	33.52	5
CAL19705.1	Q74S44		15.232	129	conserved hypothetical protein [Yersinia pestis CO92]	1.73603	72.8682	12	13	12	7.33	30.93	12	76.7442	12	15	12	7.33	30.64	12
CAL19706.1	Q8ZH69	dapD	29.937	274	2,3,4,5-tetrahydropyridine-2-carboxylate N-succinyltransferase [Yersinia pestis CO92]	0.455992	63.1387	16	28	16	5.95	95.68	16	75.9124	22	123	22	5.95	445.23	22
CAL19707.1	Q8ZH68	glnD	103.158	893	[protein-PII] uridylyltransferase [Yersinia pestis CO92]	0								1.97368	1	1	1	7.5	3.13	1
CAL19708.1	A0A384KKB2	ampM	29.201	263	methionine aminopeptidase [Yersinia pestis CO92]	1.50233	33.8403	5	6	5	6.18	21.35	5	26.9962	5	8	5	6.18	24.25	5
CAL19709.1	Q8ZH66	rpsB	26.841	241	30S ribosomal protein S2 [Yersinia pestis CO92]	0.65101	57.2614	10	13	10	7.59	37.34	10	73.8589	17	40	17	7.59	117.8	17
CAL19710.1	Q8ZH65	tsf	30.721	285	elongation factor Ts [Yersinia pestis CO92]	0.667703	50.1754	11	14	11	5.3	44.13	11	49.8246	13	42	13	5.3	164.27	13
CAL19711.1	Q8ZH64	pyrH	25.973	241	uridylate kinase [Yersinia pestis CO92]	0								51.8672	7	17	7	6.21	67.27	7
CAL19712.1	Q8ZH63	frr	20.71	185	ribosome recycling factor [Yersinia pestis CO92]	1.04925	48.1081	7	11	7	6.29	39.08	7	52.4324	9	21	9	6.29	81.83	9
CAL19713.1	Q8ZH62	dxr	43.115	398	1-deoxy-D-xylulose 5-phosphate reductoisomerase [Yersinia pestis CO92]	2.00311	14.8241	6	6	6	5.88	17.03	6	26.1307	6	6	6	5.88	21.04	6
CAL19714.1	Q8ZH61	uppS	28.528	252	undecaprenyl pyrophosphate synthetase [Yersinia pestis CO92]	0								3.57143	1	1	1	8.94	2.95	1
CAL19717.1	Q8ZH58	bamA	87.838	795	putative surface antigen [Yersinia pestis CO92]	1.03386	24.5283	15	16	15	5.6	45.39	15	35.5975	22	31	22	5.6	90.61	22
CAL19718.1	P58607	skp	18.279	165	cationic 19 kDa outer membrane protein precursor [Yersinia pestis CO92]	3.33851	47.8788	8	20	8	9.44	60.56	8	32.7273	4	12	4	9.44	38.66	4
CAL19719.1	P58611	lpxD	35.779	340	UDP-3-o-[3-hydroxymyristoyl] glucosamine N-acyltransferase [Yersinia pestis CO92]	2.00311	8.82353	2	2	2	6	8.14	2	11.4706	2	2	2	6	7.49	2
CAL19720.1	Q8ZH57	fabZ	20.17	181	(3R)-hydroxymyristoyl-(acyl carrier protein) dehydratase (EC 4.2.1.-) [Yersinia pestis CO92]	4.00622	32.0442	6	10	6	6.55	32.04	6	27.6243	4	5	4	6.55	17.05	4
CAL19721.1	Q8ZH56	lpxA	28.117	262	acyl-[acyl-carrier-protein]--UDP-N-acetylglucosa m ine O-acyltransferase [Yersinia pestis CO92]	2.00311	31.6794	6	6	6	6.84	18.61	6	22.5191	4	6	4	6.84	17.23	4
CAL19725.1	Q8ZH52	accA	35.496	319	acetyl-coenzyme A carboxylase carboxyl transferase subunit alpha [Yersinia pestis CO92]	1.60249	43.2602	10	12	10	5.66	39.08	10	46.7085	9	15	9	5.66	52.79	9
CAL19727.1	Q8ZH50	tilS	51.675	460	conserved hypothetical protein [Yersinia pestis CO92]	0								5.43478	1	1	1	8.28	4.71	1
CAL19729.1	A0A384L719		9.728	86	conserved hypothetical protein [Yersinia pestis CO92]	1.33541	8.13953	1	2	1	4.98	5.74	1	55.814	3	3	3	4.98	11.45	3
CAL19733.1	A0A384KHP8	cutF	26.936	242	putative copper homeostasis lipoprotein [Yersinia pestis CO92]	0.572317	13.2231	2	2	2	5.71	7.19	2	30.1653	5	7	5	5.71	26.67	5
CAL19734.1	Q7CH25	proS	63.856	572	prolyl-tRNA synthetase [Yersinia pestis CO92]	0.11783	1.3986	1	1	1	5.43	2.08	1	20.8042	11	17	11	5.43	35.81	11
CAL19736.1	Q0WHX4	rcsF	14.392	135	putative lipoprotein [Yersinia pestis CO92]	0								17.037	2	2	2	8.69	5.52	2
CAL19737.1	Q8ZH40	metQ	29.377	271	putative lipoprotein [Yersinia pestis CO92]	0.918092	51.6605	8	11	8	5.54	48.65	8	60.8856	10	24	10	5.54	108.56	10
CAL19739.1	Q8ZH38	metN1	37.533	343	ABC transporter ATP-binding protein [Yersinia pestis CO92]	0								13.1195	3	3	3	7.06	9.93	3
CAL19741.1	Q8ZH36	dkgB	29.035	267	putative aldo/keto reductase [Yersinia pestis CO92]		2.99625	1	1	0	5.17	2.54	1	0	0	0	0	0	0	0
CAL19748.1	A0A384L5Y8	dnaQ	28.762	254	DNA polymerase III, epsilon chain [Yersinia pestis CO92]		5.11811	1	1	1	5.07	4.01	1	0	0	0	0	0	0	0
CAL19767.1	Q8ZH14	smpB	18.407	160	SsrA-binding protein (small protein B) [Yersinia pestis CO92]	0								37.5	4	4	4	9.96	12.14	4
CAL19771.1	A0A384KZC9		62.583	559	DNA repair protein RecN [Yersinia pestis CO92]		1.07335	1	1	1	5.85	2.14	1	0	0	0	0	0	0	0
CAL19772.1	Q8ZH09	nadK	32.398	293	conserved hypothetical protein [Yersinia pestis CO92]	0								10.9215	2	2	2	6.52	5.18	2
CAL19773.1	Q7CH40	grpE	21.557	192	heat shock protein GrpE [Yersinia pestis CO92]	1.06047	53.125	6	9	6	4.87	36.57	6	53.125	6	17	6	4.87	76.41	6
CAL19774.1	A0A384KTM2	gltA	47.979	426	citrate synthase GltA [Yersinia pestis CO92]	1.16599	70.892	22	39	22	6.95	120.5	22	77.23	28	67	28	6.95	233.43	28
CAL19776.1	A0A384KHZ0	sdhD	12.958	115	succinate dehydrogenase hydrophobic membrane anchor protein [Yersinia pestis CO92]	1.00155	8.69565	1	2	1	9.19	7.32	1	8.69565	1	4	1	9.19	13.15	1
CAL19777.1	Q0WHT4	sdhA	64.305	588	succinate dehydrogenase flavoprotein subunit [Yersinia pestis CO92]	1.97675	61.3946	30	75	30	6.04	276.01	30	59.5238	25	76	25	6.04	315.39	25
CAL19778.1	A0A384LFU3	sdhB	26.655	238	succinate dehydrogenase iron-sulfur protein [Yersinia pestis CO92]	1.63891	69.3277	15	27	15	7.21	88.75	15	56.3025	14	33	14	7.21	108.41	14
CAL19779.1	A0A0H2W1U8	sucA	105.11	935	2-oxoglutarate dehydrogenase E1 component [Yersinia pestis CO92]	1.66614	54.1176	42	89	42	6.39	323.84	42	67.7005	44	107	44	6.39	470.6	44
CAL19780.1	A0A384LCY6	sucB	44.314	407	dihydrolipoamide succinyltransferase component of 2-oxoglutarate dehydrogenase complex [Yersinia pestis CO92]	1.74464	44.7174	25	54	25	5.69	165.95	25	37.3464	22	62	22	5.69	205.87	22
CAL19781.1	Q8ZH00	sucC	41.406	388	succinyl-CoA synthetase beta chain [Yersinia pestis CO92]	1.16545	72.9381	23	64	23	5.41	244.11	23	78.3505	24	110	24	5.41	486.45	24
CAL19782.1	A0A384LMX5	sucD	29.978	290	succinyl-CoA synthetase alpha chain [Yersinia pestis CO92]	1.24331	82.4138	17	36	17	6.54	125.36	17	83.4483	15	58	15	6.54	232.12	15
CAL19783.1	A0A0H2W2T7	cydA	58.269	522	cytochrome D ubiquinol oxidase subunit I [Yersinia pestis CO92]	1.27471	6.51341	3	7	3	6.46	13.73	3	12.069	6	11	6	6.46	30.67	6
CAL19786.1	A0A384L9V2		15.293	133	conserved hypothetical protein [Yersinia pestis CO92]		18.0451	2	2	2	7.56	2.23	2	0	0	0	0	0	0	0
CAL19787.1	A0A384L7U6	tolQ	25.364	228	TolQ colicin import protein [Yersinia pestis CO92]	0.667703	6.57895	1	1	1	6.64	2.6	1	21.0526	3	3	3	6.64	11.47	3
CAL19789.1	A0A384LIZ4	tolA	40.425	388	TolA colicin import membrane protein [Yersinia pestis CO92]	0								3.60825	1	1	1	8.73	3.56	1
CAL19790.1	Q8ZGZ1	tolB	46.045	430	TolB colicin import protein [Yersinia pestis CO92]	0.623189	33.7209	11	14	11	7.15	43.74	11	61.3953	20	45	20	7.15	160.69	20
CAL19791.1	A0A384KAK0	excC	18.084	168	peptidoglycan-associated lipoprotein Pal [Yersinia pestis CO92]	0.375583	30.9524	3	3	3	6.8	13.16	3	55.9524	6	16	6	6.8	48.66	6
CAL19792.1	Q0WHR9	cpoB	29.062	269	putative exported protein [Yersinia pestis CO92]	0.500777	5.94796	1	1	1	9.01	4.73	1	15.9851	3	4	3	9.01	23.25	3
CAL19793.1	Q8ZGY8	nadA	38.593	353	quinolinate synthetase A [Yersinia pestis CO92]	0								4.53258	1	1	1	5.54	0	1
CAL19799.1	Q8ZGY5	gpmA	28.358	250	phosphoglycerate mutase 1 [Yersinia pestis CO92]	2.14221	80.4	21	77	21	5.9	234.28	21	76	19	72	19	5.9	246.74	19
CAL19802.1	Q8ZGY3	galK	41.866	383	galactokinase [Yersinia pestis CO92]	1.82101	23.4987	8	10	8	5.38	27.81	8	35.248	9	11	9	5.38	39	9
CAL19803.1	A0A384LC90	galB	39.909	350	galactose-1-phosphate uridylyltransferase [Yersinia pestis CO92]	0.200311	7.42857	1	1	1	6.52	5.22	1	23.4286	5	10	5	6.52	42.77	5
CAL19804.1	Q9F7D4	galE	36.732	338	UDP-glucose 4-epimerase [Yersinia pestis CO92]	1.14463	49.1124	8	8	8	6.84	31.59	8	66.8639	10	14	10	6.84	49.62	10
CAL19809.1	A0A384KVI0	modA	28.087	259	molybdate-binding periplasmic protein precursor [Yersinia pestis CO92]	0								6.17761	1	1	1	6.37	5.33	1
CAL19812.1	A0A384L0S0		30.079	273	conserved hypothetical protein [Yersinia pestis CO92]	2.67081	24.1758	4	4	4	6.05	12.28	4	9.89011	2	3	2	6.05	5.42	2
CAL19813.1	Q8ZGX4	pgl	36.446	334	conserved hypothetical protein [Yersinia pestis CO92]	0.333851	8.08383	2	2	2	6	0	2	28.4431	9	12	9	6	38.29	9
CAL19822.1	P58589		33.218	307	conserved hypothetical protein [Yersinia pestis CO92]		5.21173	1	1	1	5.99	4.22	1	0	0	0	0	0	0	0
CAL19824.1	Q8ZGW4	moaC	17.225	159	molybdenum cofactor biosynthesis protein C [Yersinia pestis CO92]	2.00311	15.0943	2	2	2	7.46	6.51	2	15.0943	2	2	2	7.46	5.82	2
CAL19834.1	Q74W92		32.037	293	putative membrane protein [Yersinia pestis CO92]	0								2.73038	1	1	1	9.48	0	1
CAL19850.1	Q0WHL4		17.936	157	conserved hypothetical protein [Yersinia pestis CO92]	2.40373	24.8408	4	6	3	8.72	12.46	4	17.8344	3	5	3	8.72	15.53	3
CAL19858.1	A0A384KBV6		30.323	284	putative sulfurtransferase [Yersinia pestis CO92]	2.00311	2.11268	1	1	1	5.54	0	1	2.11268	1	1	1	5.54	0	1
CAL19866.1	A0A384KMK5	ompC2	40.708	371	outer membrane protein C2 [Yersinia pestis CO92]		5.12129	2	2	2	5.85	6.42	2	0	0	0	0	0	0	0
CAL19868.1	A0A0H2W3C2	katA	55.024	480	catalase [Yersinia pestis CO92]	0								50.4167	21	37	21	6.54	115.51	21
CAL19871.1	A0A384LBI0		43.263	397	conserved hypothetical protein [Yersinia pestis CO92]	1.14463	16.1209	4	4	4	5.33	11.94	4	17.1285	5	7	5	5.33	24.1	5
CAL19872.1	Q8ZGS0	eco	18.871	169	putative ecotin precursor [Yersinia pestis CO92]	0.728403	31.3609	4	4	4	8.25	11.63	4	52.071	7	11	7	8.25	34.06	7
CAL19874.1	A0A384L1S7	ftsB	43.407	376	ribonucleoside-diphosphate reductase 1 beta chain [Yersinia pestis CO92]	0.572317	7.71277	2	2	2	4.83	4.98	2	20.7447	6	7	6	4.83	23.98	6
CAL19875.1	A0A384KJJ3	dnaF	85.763	762	ribonucleoside-diphosphate reductase 1 alpha chain [Yersinia pestis CO92]	1.12675	11.5486	8	9	8	6.34	25.42	8	22.0472	14	16	14	6.34	46.09	14
CAL19876.1	Q8ZGR6	ubiG	27.466	242	3-demethylubiquinone-9 3-methyltransferase [Yersinia pestis CO92]	2.00311	4.54545	1	1	1	7.03	3.34	1	7.85124	1	1	1	7.03	3.18	1
CAL19877.1	A0A0H2W3X0	gyrA	98.604	891	DNA gyrase subunit A [Yersinia pestis CO92]	3.64202	47.3625	39	60	39	5.02	189.14	39	35.4658	24	33	24	5.02	112.45	24
CAL19879.1	A0A384KT77	rcsB	23.815	217	probable two component response regulator component B [Yersinia pestis CO92]	0.858475	23.0415	2	3	2	6.61	10.48	2	29.0323	3	7	3	6.61	32.67	3
CAL19882.1	A0A384KR45	ompC	41.063	371	outer membrane protein C, porin [Yersinia pestis CO92]	12.0187	16.7116	6	6	6	5.1	16.05	6	3.50404	1	1	1	5.1	3.84	1
CAL19894.1	A0A0H2W3V9		29.843	271	putative transcriptional regulatory protein [Yersinia pestis CO92]	0								9.22509	1	3	1	8.16	5.87	1
CAL19901.1	A0A384KQT9		10.927	99	hypothetical protein YPO1244 [Yersinia pestis CO92]		13.1313	1	1	1	5.45	2.96	1	0	0	0	0	0	0	0
CAL19912.1	A0A384KEF7	bglA	54.704	478	6-phospho-beta-glucosidase [Yersinia pestis CO92]	0.500777	14.4351	6	6	6	5.87	9.99	6	47.0711	19	24	19	5.87	69.68	19
CAL19914.1	A0A384L2H2		18.711	162	hypothetical protein YPO1257 [Yersinia pestis CO92]		14.8148	2	2	2	4.5	5.05	2	0	0	0	0	0	0	0
CAL19917.1	A0A384KKM6		67.474	598	putative membrane protein [Yersinia pestis CO92]	0								2.34114	1	1	1	6.61	3.09	1
CAL19918.1	Q8ZGM6		8.36	75	conserved hypothetical protein [Yersinia pestis CO92]	3.00466	61.3333	2	3	2	6.79	10.86	2	25.3333	1	2	1	6.79	10.98	1
CAL19919.1	Q8ZGM5		37.74	334	putative nucleoid-associated protein [Yersinia pestis CO92]	4.40684	47.6048	9	11	9	5.07	42.01	9	17.9641	4	5	4	5.07	17.29	4
CAL19921.1	Q8ZGM4	rplY	10.406	94	50S ribosomal protein L25 [Yersinia pestis CO92]	0.286158	21.2766	1	1	1	9.76	4.04	1	34.0426	3	7	3	9.76	24.39	3
CAL19926.1	A0A384KLU5		58.689	530	putative ABC transporter ATP-binding subunit [Yersinia pestis CO92]	0								30.3774	11	13	11	8.25	40.49	11
CAL19928.1	A0A384L3X1		40.637	366	putative ABC transporter integral membrane subunit [Yersinia pestis CO92]	2.00311	3.82514	1	1	1	8.68	3.92	1	3.82514	1	1	1	8.68	4.25	1
CAL19929.1	A0A0H2W3D6		69.172	602	putative substrate-binding transport protein [Yersinia pestis CO92]	0.500777	1.49502	1	1	1	8.05	0	1	8.30565	4	4	4	8.05	12.27	4
CAL19932.1	A0A384KND6	lpxT	26.164	233	putative membrane protein [Yersinia pestis CO92]	0								4.29185	1	1	1	9.66	2.47	1
CAL19933.1	Q0WHD3		36.592	327	putative cobalamin synthesis protein [Yersinia pestis CO92]	2.00311	12.2324	3	4	3	6.99	13.17	3	12.2324	3	4	3	6.99	12.12	3
CAL19935.1	Q7CHD6		30.1	266	putative transcriptional regulatory protein [Yersinia pestis CO92]	0								3.7594	1	1	1	5.67	3.16	1
CAL19937.1	Q8ZGK8	uxuA	44.89	397	mannonate dehydratase [Yersinia pestis CO92]	2.00311	3.27456	1	1	1	5.68	0	1	4.28212	1	1	1	5.68	0	1
CAL19947.1	A0A0H2W3B9		39.592	362	putative periplasmic carbohydrate-binding transport protein [Yersinia pestis CO92]	0								4.14365	1	1	1	8.29	3.79	1
CAL19951.1	A0A384KI85	fpr	39.919	377	fpr [Yersinia pestis CO92]	1.33541	5.03979	2	2	2	5.08	5.01	2	18.0371	3	3	3	5.08	9.82	3
CAL19952.1	A0A384LJV6	fpk	33.47	312	1-phosphofructokinase [Yersinia pestis CO92]	1.00155	2.24359	1	1	1	5.97	2.01	1	15.0641	2	2	2	5.97	8.45	2
CAL19953.1	A0A0H2W3C3	fruA	57.785	566	PTS system, fructose-specific IIBC component [Yersinia pestis CO92]	0								4.59364	2	2	2	8.63	7.95	2
CAL19956.1	P31522	psaA	17.233	158	pH 6 antigen precursor (antigen 4) (adhesin) [Yersinia pestis CO92]	2.80435	44.9367	5	7	5	6.3	19.4	5	39.2405	4	5	4	6.3	12.06	4
CAL19957.1	P69965	psaB	30.648	273	chaperone protein PsaB precursor [Yersinia pestis CO92]	0								2.5641	1	1	1	9.28	2.27	1
CAL19959.1	Q8ZGJ1	*o	31.672	285	endonuclease IV [Yersinia pestis CO92]	12.0187	27.7193	6	6	6	5.3	17.35	6	4.91228	1	1	1	5.3	3.76	1
CAL19961.1	A0A384KXT0		32.139	290	putative LysR-family transcriptional regulatory protein [Yersinia pestis CO92]	0								10.3448	2	2	2	6.07	8.97	2
CAL19963.1	Q0WHA3		41.314	381	putative periplasmic substrate-binding transport protein [Yersinia pestis CO92]	0.286158	6.82415	1	1	1	8.15	4.89	1	33.0709	7	7	7	8.15	19.72	7
CAL19967.1	A0A384LQM0		23.345	206	putative glutathione S-transferase-family protein [Yersinia pestis CO92]	1.00155	3.8835	1	1	1	6.77	2.41	1	3.8835	1	2	1	6.77	4.76	1
CAL19973.1	A0A384LK85	dacC	47.565	432	D-alanyl-D-alanine carboxypeptidase [Yersinia pestis CO92]	2.00311	7.63889	3	3	3	8.87	8.87	3	6.71296	3	3	2	8.87	8.63	3
CAL19974.1	A0A384KHK3	b2796	47.495	433	serine transporter [Yersinia pestis CO92]	0								3.00231	1	1	1	9.28	4.4	1
CAL19975.1	Q0WH91	deoR	28.553	254	deoxyribose operon repressor [Yersinia pestis CO92]	0								5.90551	1	2	1	6.87	3.51	1
CAL19976.1	Q8ZGH4	deoC1	23.266	223	putative deoxyribose-phosphate aldolase [Yersinia pestis CO92]	0								18.8341	4	4	4	6.67	14.94	4
CAL19980.1	A0A384LN47	grxA	9.94	87	glutaredoxin 1 [Yersinia pestis CO92]	0								78.1609	6	16	6	5.85	48.92	6
CAL20003.1	Q0WH64	artI	26.903	243	arginine-binding periplasmic protein 1 precursor [Yersinia pestis CO92]	0								29.6296	4	5	4	6.09	18.44	4
CAL20005.1	Q7CHH5	pheA2	20.745	186	putative chorismate mutase [Yersinia pestis CO92]	0.364202	25.8065	4	4	4	6.93	12.11	4	67.7419	9	22	9	6.93	72.7	9
CAL20006.1	A0A384KLY7		20.736	191	putative lipoprotein [Yersinia pestis CO92]	0.462256	24.0838	3	3	3	8.31	11	3	56.0209	6	13	6	8.31	53	6
CAL20009.1	A0A384K9S6	ltaA	36.72	339	L-allo-threonine aldolase [Yersinia pestis CO92]	0								22.4189	5	6	5	6.68	16.45	5
CAL20010.1	A0A384KQ38	poxB	61.857	573	pyruvate dehydrogenase [cytochrome] [Yersinia pestis CO92]	0.856029	65.7941	21	50	21	6.24	181.04	21	67.3647	27	117	27	6.24	460.03	27
CAL20014.1	Q0WH53		63.488	555	conserved hypothetical protein [Yersinia pestis CO92]	6.00933	4.68468	3	3	3	8.94	2.27	3	2.88288	1	1	1	8.94	0	1
CAL20020.1	Q0WH47	clpA	84.404	758	ATP-dependent Clp protease ATP-binding subunit [Yersinia pestis CO92]	1.50233	31.9261	18	21	18	6.13	62.55	18	41.6887	20	28	20	6.13	95.28	20
CAL20022.1	P65115	i*A	8.236	72	translation initiation factor IF-1 [Yersinia pestis CO92]	1.33541	25	1	2	1	9.25	8.49	1	47.2222	3	3	3	9.25	7.05	3
CAL20024.1	Q0WH43	cydC	62.932	574	transport ATP-binding protein [Yersinia pestis CO92]	0.400622	5.4007	1	1	1	8.13	4.02	1	14.9826	3	5	3	8.13	22.65	3
CAL20025.1	Q7CHI5	cydD	65.888	594	transport ATP-binding protein [Yersinia pestis CO92]	0								11.2795	3	4	3	7.2	17.58	3
CAL20026.1	A0A384L3E0	trxB	34.255	320	thioredoxin reductase [Yersinia pestis CO92]	0.801244	71.25	13	14	13	5.4	49.54	13	75.9375	15	35	15	5.4	138.07	15
CAL20027.1	A0A384LDT6	alsB	18.837	164	leucine-responsive regulatory protein [Yersinia pestis CO92]	1.14463	30.4878	4	4	4	8.43	8.58	4	42.6829	6	7	6	8.43	17.8	6
CAL20029.1	Q8ZGC6	lolA	22.242	202	putative outer-membrane lipoproteins carrier protein [Yersinia pestis CO92]	0								5.44554	1	1	1	6.01	2.72	1
CAL20030.1	A0A384KC66		49.455	447	putative ATPase protein [Yersinia pestis CO92]	4.67392	21.2528	7	7	7	6.76	18.86	7	8.72483	3	3	3	6.76	11.32	3
CAL20031.1	Q8ZGC4	serS	48.569	430	seryl-tRNA synthetase [Yersinia pestis CO92]	0.0556419	3.02326	1	1	1	5.78	4.34	1	47.4419	17	36	17	5.78	105.6	17
CAL20033.1	A0A384L1U4	act	27.912	244	pyruvate formate-lyase 1 activating enzyme [Yersinia pestis CO92]	4.00622	8.19672	2	2	2	6.52	4.3	2	4.5082	1	1	1	6.52	2.31	1
CAL20035.1	A0A384KR56	pfl	85.295	760	formate acetyltransferase 1 [Yersinia pestis CO92]	1.66412	53.0263	33	54	32	6.01	144.7	33	58.1579	37	65	36	6.01	202.2	37
CAL20041.1	Q8ZGB4	serC	40.084	361	phosphoserine aminotransferase [Yersinia pestis CO92]	0.801244	37.6731	10	12	10	6.46	29.45	10	77.2853	19	30	19	6.46	98.6	19
CAL20042.1	Q60112	aroA	46.335	428	3-phosphoshikimate 1-carboxyvinyltransferase [Yersinia pestis CO92]	1.18366	36.9159	9	13	9	5.26	55.86	9	49.2991	13	22	13	5.26	89.69	13
CAL20043.1	Q8ZGB3	cmk	25.195	230	cytidylate kinase [Yersinia pestis CO92]	2.67081	23.913	4	4	4	6.23	12.74	4	15.2174	3	3	3	6.23	10.69	3
CAL20044.1	A0A384LCL5	rpsA	61.285	557	30S ribosomal protein S1 [Yersinia pestis CO92]	1.97604	62.6571	34	73	34	5.05	226.28	34	57.4506	29	74	29	5.05	255.86	29
CAL20045.1	Q8ZGB1	ihfB	10.56	94	integration host factor beta-subunit [Yersinia pestis CO92]	0.400622	11.7021	1	2	1	9.04	5.23	1	47.8723	5	10	5	9.04	17.99	5
CAL20047.1	Q8ZGA9	msbA	64.462	582	probable transport ATP-binding protein [Yersinia pestis CO92]	0								7.38832	4	5	4	7.61	13.96	4
CAL20051.1	Q74VT6		6.82	60	conserved hypothetical protein [Yersinia pestis CO92]	0								36.6667	2	2	2	5.31	6.78	2
CAL20052.1	Q8ZGA4	kdsB	27.336	250	putative 3-deoxy-manno-octulosonate cytidylyltransferase [Yersinia pestis CO92]	1.33541	20.4	4	4	4	5.63	10.44	4	30.4	6	6	6	5.63	16.94	6
CAL20055.1	Q8ZGA1	mukF	50.231	440	putative killing factor protein [Yersinia pestis CO92]	4.00622	19.7727	6	6	6	4.94	18.45	6	12.0455	3	3	3	4.94	9.04	3
CAL20056.1	Q8D049	mukE	26.682	233	conserved hypothetical protein [Yersinia pestis CO92]	0.801244	13.3047	2	2	2	4.89	7.54	2	20.1717	4	5	4	4.89	16.61	4
CAL20057.1	Q8ZG99	mukB	169.909	1485	cell division protein [Yersinia pestis CO92]	0.222568	0.740741	1	1	1	5.39	2.3	1	7.27273	8	9	8	5.39	24.3	8
CAL20061.1	A0A384L0F6		23.521	215	metallo-beta-lactamase superfamily protein [Yersinia pestis CO92]	2.00311	16.2791	3	3	3	5.36	10.13	3	7.90698	2	3	2	5.36	7.57	2
CAL20062.1	A0A384L6K6	aspC	43.119	396	aspartate aminotransferase [Yersinia pestis CO92]	0.280435	33.5859	7	7	7	5.44	21.76	7	69.697	19	50	19	5.44	191.97	19
CAL20063.1	Q0WH04	ompF	39.611	360	Outer membrane porin protein F [Yersinia pestis CO92]		5.27778	2	2	2	4.83	6.42	2	0	0	0	0	0	0	0
CAL20064.1	P58697	asnS	52.074	466	asparaginyl-tRNA synthetase [Yersinia pestis CO92]	1.46895	22.7468	9	11	9	5.14	36.03	9	28.7554	11	15	11	5.14	40.76	11
CAL20066.1	A0A384KC34	pepN	98.492	871	putative aminopeptidase N [Yersinia pestis CO92]	0.0500777	1.60735	1	1	1	5.39	2.19	1	39.7245	22	40	22	5.39	134.42	22
CAL20067.1	Q8ZG91	pyrD	36.832	336	dihydroorotate dehydrogenase [Yersinia pestis CO92]	0.516931	32.1429	7	8	7	8.15	22.11	7	53.2738	14	31	14	8.15	119.67	14
CAL20070.1	Q7CHK7	rlmL	79.387	706	conserved hypothetical protein [Yersinia pestis CO92]	0.308171	5.80737	2	2	2	8.63	8.04	2	20.1133	10	13	10	8.63	49.44	10
CAL20071.1	A0A384KQC0	uup	71.663	637	ABC transporter ATP-binding protein [Yersinia pestis CO92]	0.667703	2.98273	1	1	1	5.6	3.76	1	8.00628	3	3	3	5.6	3.55	3
CAL20073.1	A0A384KUQ2	pqiB	59.686	541	putative paraquat-inducible protein B [Yersinia pestis CO92]	0								4.62107	2	2	2	6.99	6.19	2
CAL20082.1	Q8ZG80	fabA	18.81	172	3-hydroxydecanoyl-[acyl-carrier-protein] dehydratase [Yersinia pestis CO92]	2.50389	37.7907	5	5	5	5.64	16.86	5	18.6047	3	4	3	5.64	11.41	3
CAL20083.1	A0A384LDW6		65.788	590	putative Lon protease [Yersinia pestis CO92]	0								4.40678	1	1	1	4.83	2.6	1
CAL20086.1	Q8ZG77	ompA	37.93	353	putative outer membrane porin A protein [Yersinia pestis CO92]	1.53047	69.4051	23	68	23	7.27	202.3	23	62.6062	19	89	19	7.27	277.52	19
CAL20089.1	A0A384L1C8		80.661	712	putative membrane protein [Yersinia pestis CO92]	0								6.88202	3	4	3	8.28	17.89	3
CAL20090.1	A0A384KC40		16.453	148	putative membrane protein [Yersinia pestis CO92]	0								14.8649	2	2	2	9.52	8.71	2
CAL20092.1	Q8ZG71	mgsA	17.138	154	methylglyoxal synthase [Yersinia pestis CO92]	1.00155	21.4286	2	2	2	6.52	7.1	2	14.9351	2	4	2	6.52	15.39	2
CAL20094.1	A0A384LKJ7		14.967	138	conserved hypothetical protein [Yersinia pestis CO92]	0.400622	29.7101	2	2	2	5.5	6.01	2	68.1159	6	10	6	5.5	46.18	6
CAL20096.1	Q7CHM1	rlmI	44.481	396	conserved hypothetical protein [Yersinia pestis CO92]	0								11.1111	3	4	3	6.43	12.54	3
CAL20097.1	A0A384KFT6		10.292	92	putative acylphosphatase [Yersinia pestis CO92]	1.00155	53.2609	3	4	3	8.76	18.12	3	60.8696	5	8	5	8.76	30.1	5
CAL20099.1	Q0WGW9		90.304	805	putative oxidoreductase [Yersinia pestis CO92]		1.24224	1	1	1	5.54	2.92	1	0	0	0	0	0	0	0
CAL20141.1	Q0WGS7	bisB	45.251	424	molybdopterin biosynthesis protein [Yersinia pestis CO92]	0								12.5	3	5	3	6.19	23.75	3
CAL20145.1	A0A384LLB7		89.594	786	putative membrane protein [Yersinia pestis CO92]	0								2.29008	1	2	1	7.85	2.4	1
CAL20147.1	A0A384KX68		31.826	280	putative esterase [Yersinia pestis CO92]	0								4.28571	1	1	1	5.77	0	1
CAL20148.1	Q0WGS0		39.999	377	probable alcohol dehydrogenase [Yersinia pestis CO92]		3.18302	1	1	1	5.67	2.24	1	0	0	0	0	0	0	0
CAL20151.1	Q8ZG15	folE	24.714	220	GTP cyclohydrolase I [Yersinia pestis CO92]	1.20187	13.1818	3	3	3	8.44	7.24	3	22.2727	4	5	4	8.44	9.12	4
CAL20153.1	Q0WGR5	mglB	36.443	335	galactose-binding protein [Yersinia pestis CO92]	0.186336	14.3284	4	4	4	6.09	7.81	4	67.1642	19	43	19	6.09	156.63	19
CAL20154.1	Q7CHQ3	mglA	56.949	506	galactoside transport ATP-binding protein [Yersinia pestis CO92]	0								9.09091	3	3	3	7.59	12.64	3
CAL20157.1	Q8ZG09	maeA	62.828	565	NAD-dependent malic enzyme [Yersinia pestis CO92]	2.00311	8.67257	3	3	3	5.71	11.96	3	12.0354	3	3	3	5.71	11.75	3
CAL20158.1	Q8ZG08	cdd	31.477	294	cytidine deaminase [Yersinia pestis CO92]	0								12.2449	1	1	1	6.38	5.57	1
CAL20163.1	Q7CHR0		39.197	363	putative sugar ABC transporter [Yersinia pestis CO92]	0.364202	7.16253	2	2	2	5.33	5.45	2	33.3333	7	11	7	5.33	33.5	7
CAL20165.1	Q7ARK4	ypmt1.57c	29.426	260	insertion sequence IS100, ATP-binding protein [Yersinia pestis CO92]	0								18.0769	4	5	4	9.23	13.36	4
CAL20168.1	Q8ZG01	metG	75.636	675	methionyl-tRNA synthetase [Yersinia pestis CO92]	1.79226	35.7037	16	17	16	5.58	60.55	16	36.5926	16	19	16	5.58	75.47	16
CAL20169.1	A0A384L7F9		40.146	370	conserved hypothetical protein [Yersinia pestis CO92]	1.63891	25.9459	6	9	6	5.73	23.61	6	28.6486	6	11	6	5.73	34.36	6
CAL20170.1	Q8ZFZ9	udk	24.453	213	uridine kinase [Yersinia pestis CO92]	0.801244	12.2066	2	2	2	8.37	6.53	2	16.4319	3	5	3	8.37	18.52	3
CAL20171.1	Q8ZFZ8	dcd	21.14	193	deoxycytidine triphosphate deaminase [Yersinia pestis CO92]	0								16.0622	3	3	3	5.9	5.72	3
CAL20172.1	A0A384LCC2		68.043	618	putative exported protein [Yersinia pestis CO92]	0.11783	2.589	1	1	1	8.68	4.88	1	33.1715	12	17	12	8.68	74.44	12
CAL20176.1	A0A0H2W3M6	alcA	50.132	432	putative siderophore biosynthetic enzyme [Yersinia pestis CO92]	2.00311	2.5463	1	1	1	6.57	2.71	1	3.93519	1	1	1	6.57	4.53	1
CAL20183.1	A0A384LHP6		83.838	753	putative iron-siderophore receptor [Yersinia pestis CO92]		0.796813	1	1	1	8.7	1.64	1	0	0	0	0	0	0	0
CAL20185.1	A0A384KJN3	galU	32.267	296	UTP-glucose-1-phosphate uridylyltransferase [Yersinia pestis CO92]	1.33541	6.41892	2	2	2	6.52	4.79	2	15.8784	3	3	3	6.52	8.46	3
CAL20186.1	A0A384KEN5	galF	32.362	297	UTP-glucose-1-phosphate uridylyltransferase [Yersinia pestis CO92]	4.00622	20.202	3	4	3	5.48	20.5	3	8.08081	1	2	1	5.48	14.77	1
CAL20187.1	A0A384KLK1	gnd	51.573	469	6-phosphogluconate dehydrogenase,decarboxylating [Yersinia pestis CO92]	2.61275	85.5011	30	60	30	5.34	216.17	30	77.8252	23	46	23	5.34	191.4	23
CAL20189.1	Q8ZFY0	hisF	28.51	258	histidine biosynthesic protein (cyclase) [Yersinia pestis CO92]	2.00311	3.87597	1	1	1	5.02	0	1	5.42636	1	1	1	5.02	2.27	1
CAL20192.1	Q8ZFX7	hisB	39.935	355	histidinol-phosphatase and imidazoleglycerol-phosphate dehydratase [Yersinia pestis CO92]		8.4507	2	3	2	6.04	6.28	2	0	0	0	0	0	0	0
CAL20194.1	Q8ZFX5	hisD	47.233	443	histidinol dehydrogenase [Yersinia pestis CO92]	0								2.7088	1	1	1	5.01	3.51	1
CAL20195.1	Q8ZFX4	hisG	33.456	299	ATP phosphoribosyltransferase [Yersinia pestis CO92]	1.00155	3.34448	1	1	1	5.63	2.38	1	7.69231	1	2	1	5.63	12.07	1
CAL20197.1	A0A384L5K8		29.689	275	putative exported protein [Yersinia pestis CO92]	0.667703	6.90909	1	1	1	6.87	4.4	1	10.5455	2	3	2	6.87	12.76	2
CAL20201.1	A0A384L479		38.762	363	putative dehydrogenase [Yersinia pestis CO92]	2.00311	5.50964	1	1	1	5.72	3.09	1	5.50964	1	1	1	5.72	0	1
CAL20203.1	A0A0H2W2U4	cpeA	54.622	476	exodeoxyribonuclease I [Yersinia pestis CO92]	2.00311	4.83193	2	2	2	5.74	5.51	2	1.47059	1	2	1	5.74	4.11	1
CAL20205.1	Q8ZFW5		12.461	105	conserved hypothetical protein [Yersinia pestis CO92]	0.105427	12.381	1	1	1	9.17	0	1	55.2381	3	19	3	9.17	77.82	3
CAL20214.1	Q8ZFV8	lldD	41.259	381	L-lactate dehydrogenase [Yersinia pestis CO92]	0.364202	9.18635	3	4	3	8.1	12.9	3	58.2677	15	22	15	8.1	73.57	15
CAL20215.1	Q8ZFV7	argG	51.009	455	argininosuccinate synthase [Yersinia pestis CO92]	0								21.3187	7	7	7	5.27	22.34	7
CAL20218.1	A0A384LAB7		34.894	302	putative polysaccharide deacetylase [Yersinia pestis CO92]	8.01244	14.2384	3	4	3	6.8	8.93	3	3.97351	1	1	1	6.8	2.53	1
CAL20231.1	A0A384KM46	dinI	8.966	81	DNA-damage-inducible protein I [Yersinia pestis CO92]		12.3457	1	1	1	4.67	2.79	1	0	0	0	0	0	0	0
CAL20232.1	Q8ZFU4	pyrC	38.542	348	dihydroorotase [Yersinia pestis CO92]	0.11783	2.87356	1	1	1	6.84	0	1	50	12	17	12	6.84	57.98	12
CAL20233.1	A0A384KPD6		11.009	95	conserved hypothetical protein [Yersinia pestis CO92]	1.76745	81.0526	10	15	10	6.18	31.01	10	72.6316	9	17	9	6.18	40.62	9
CAL20235.1	A0A0H2W6N0	ams	134.061	1221	ribonuclease E [Yersinia pestis CO92]	1.28771	8.68141	9	9	9	5.34	25.23	9	16.8714	13	14	13	5.34	53.17	13
CAL20238.1	P58635		21.573	198	conserved hypothetical protein [Yersinia pestis CO92]	0								17.6768	1	1	1	5.3	3.24	1
CAL20239.1	A0A384KVT4		19.124	174	conserved hypothetical protein [Yersinia pestis CO92]	2.00311	6.32184	2	2	2	4.61	5.63	2	14.9425	2	2	2	4.61	6.95	2
CAL20240.1	Q8ZFT9	rpmF	6.176	55	50S ribosomal protein L32 [Yersinia pestis CO92]	0								25.4545	1	1	1	11.33	4.92	1
CAL20241.1	Q8ZFT8	plsX	36.636	344	fatty acid/phospholipid synthesis protein [Yersinia pestis CO92]	0								6.97674	1	1	1	8.24	4.31	1
CAL20242.1	Q8ZFT7	fabH	33.738	316	3-oxoacyl-[acyl-carrier-protein] synthase III [Yersinia pestis CO92]	0.500777	11.0759	2	2	2	5.39	7.69	2	21.2025	5	8	5	5.39	32.69	5
CAL20243.1	A0A384LNE4	fabD	32.652	309	malonyl CoA-acyl carrier protein transacylase [Yersinia pestis CO92]	0.942639	28.8026	6	8	6	5.21	18.19	6	39.4822	7	17	7	5.21	72.39	7
CAL20244.1	A0A0H2W5K6	fabG	25.765	244	3-oxoacyl-[acyl-carrier protein] reductase [Yersinia pestis CO92]	0.834629	42.623	7	10	7	5.76	45.03	7	62.2951	11	24	11	5.76	105.33	11
CAL20245.1	Q8ZFT4	acpP	8.701	78	acyl carrier protein [Yersinia pestis CO92]	0.572317	38.4615	3	6	3	4.03	22.63	3	39.7436	5	21	5	4.03	75.69	5
CAL20246.1	A0A0H2W5E4	fabF	43.186	413	3-oxoacyl-[acyl-carrier-protein] synthase II [Yersinia pestis CO92]	0								5.56901	1	2	1	6.1	8.97	1
CAL20250.1	O69169	tmk	23.088	212	thymidylate kinase [Yersinia pestis CO92]		19.3396	3	3	3	5.2	7.13	3	0	0	0	0	0	0	0
CAL20251.1	O69170	holB	38.114	340	DNA polymerase III, delta' subunit [Yersinia pestis CO92]	0								2.64706	1	1	1	7.3	2.13	1
CAL20252.1	A0A384LB90		29.806	269	putative deoxyribonuclease [Yersinia pestis CO92]	0								14.8699	3	3	3	5.47	5.46	3
CAL20253.1	A0A384KKG7	glcA	50.926	477	PTS system, glucose-specific IIBC component [Yersinia pestis CO92]	0.556419	9.85325	5	5	5	8.46	17.23	5	27.673	12	18	12	8.46	54.1	12
CAL20255.1	Q7CJ16		31.724	292	putative shikimate dehydrogenase [Yersinia pestis CO92]	0.546302	13.6986	3	3	3	8.28	9.98	3	35.6164	7	11	7	8.28	41.65	7
CAL20256.1	A0A384L822		12.943	117	conserved hypothetical protein [Yersinia pestis CO92]	1.00155	33.3333	3	3	3	6.1	9.31	3	62.3932	4	6	4	6.1	27.26	4
CAL20258.1	Q7CJ14	lpoB	20.223	191	putative lipoprotein [Yersinia pestis CO92]	2.00311	7.32984	1	1	1	4.92	2.13	1	7.32984	1	1	1	4.92	2.48	1
CAL20261.1	Q8ZFS2		20.824	180	conserved hypothetical protein [Yersinia pestis CO92]	2.00311	5.55556	1	1	1	6.73	0	1	4.44444	1	1	1	6.73	2.71	1
CAL20270.1	A0A384KI77	mfd	130.781	1148	transcription-repair coupling factor [Yersinia pestis CO92]	1.00155	1.39373	2	2	2	6.35	2.54	2	5.13937	4	4	4	6.35	8.23	4
CAL20272.1	Q8ZFR4	lolD	25.642	234	lipoprotein releasing system, ATP-binding protein [Yersinia pestis CO92]	3.00466	47.4359	7	9	7	7.06	29.66	7	32.0513	5	6	5	7.06	21.54	5
CAL20273.1	Q7CJ05	lolE	45.233	416	lipoprotein releasing system, transmembrane protein [Yersinia pestis CO92]	0								2.40385	1	1	1	9.31	2.56	1
CAL20275.1	Q8ZFR1	cobB	31.845	278	putative Sir2 family protein [Yersinia pestis CO92]		3.59712	1	1	1	6.99	2.66	1	0	0	0	0	0	0	0
CAL20277.1	A0A384KJ45		42.738	373	conserved hypothetical protein [Yersinia pestis CO92]	0								5.89812	2	2	2	4.87	7.09	2
CAL20278.1	A0A384KB03	phoQ	55.035	484	sensor protein kinase [Yersinia pestis CO92]	0								20.6612	7	9	7	6.81	28.08	7
CAL20279.1	P74992	phoP	25.584	223	response regulator protein [Yersinia pestis CO92]	2.00311	84.7534	13	30	13	5.8	115.62	13	79.8206	16	30	16	5.8	113.57	16
CAL20281.1	Q0WGE1	purB	51.636	456	adenylosuccinate lyase [Yersinia pestis CO92]	1.50233	18.8596	9	9	9	6.23	20.91	9	28.9474	8	12	8	6.23	31.85	8
CAL20282.1	Q8ZFQ6	hflD	22.73	208	conserved hypothetical protein [Yersinia pestis CO92]	0								37.5	6	8	6	8.85	24.58	6
CAL20283.1	Q8ZFQ5	mnmA	41.366	371	tRNA (5-methylaminomethyl-2-thiouridylate)-methyltransferase [Yersinia pestis CO92]		5.92992	1	1	1	5.2	2.68	1	0	0	0	0	0	0	0
CAL20284.1	A0A384LEE7	nudJ	17.197	148	conserved hypothetical protein [Yersinia pestis CO92]	0								45.2703	5	6	5	5.47	8.74	5
CAL20286.1	A0A384L1F6	icd	45.868	417	isocitrate dehydrogenase [NADP] [Yersinia pestis CO92]	1.29747	66.6667	28	57	28	5.68	178.55	28	64.2686	30	88	30	5.68	302.35	30
CAL20288.1	A0A384KMR7		9.223	86	hypothetical protein YPO1643 [Yersinia pestis CO92]	0								37.2093	2	4	2	4.54	14.07	2
CAL20294.1	A0A384LAM2		7.908	71	conserved hypothetical protein [Yersinia pestis CO92]		18.3099	1	1	1	7.53	2.46	1	0	0	0	0	0	0	0
CAL20298.1	A0A384KN95		35.45	336	probable Zinc-binding dehydrogenase [Yersinia pestis CO92]	2.59226	51.1905	11	22	11	6.86	74.39	11	44.0476	9	17	9	6.86	57.4	9
CAL20300.1	A0A384L276	cspC	7.513	70	cold shock protein [Yersinia pestis CO92]	1.45681	25.7143	2	8	1	7.24	22.87	2	25.7143	2	11	0	7.24	29.66	2
CAL20327.1	A0A384KLJ4		28.684	254	probable N-acetylmuramoyl-L-alanine amidase [Yersinia pestis CO92]	1.46895	55.9055	10	22	10	5.87	78.54	10	92.5197	14	30	14	5.87	106.4	14
CAL20344.1	Q0WG84		95.773	883	conserved hypothetical protein [Yersinia pestis CO92]	0								6.11552	2	2	2	7.42	8.04	2
CAL20346.1	A0A384LHZ6		17.736	165	conserved hypothetical protein [Yersinia pestis CO92]		6.66667	1	1	1	5.05	3.69	1	0	0	0	0	0	0	0
CAL20347.1	Q8ZFJ9	proQ	26.498	237	ProP effector homologue [Yersinia pestis CO92]	0.400622	4.21941	1	1	1	9.76	3.45	1	14.7679	3	5	3	9.76	17.41	3
CAL20357.1	A0A384KBK5	kdgR	29.852	263	IclR-family transcriptional regulatory protein [Yersinia pestis CO92]	2.36731	62.3574	18	26	18	5.72	80.85	18	53.9924	13	22	13	5.72	81.52	13
CAL20358.1	A0A0H2W5K5	b0867	31.291	283	probable N-acetylmuramoyl-L-alanine amidase [Yersinia pestis CO92]	0.421707	19.0813	4	4	4	8.5	10.23	4	40.636	10	19	10	8.5	54.04	10
CAL20359.1	Q7CIV7	gltP	49.018	465	putative transport protein [Yersinia pestis CO92]	0								6.66667	2	2	2	9.31	7.1	2
CAL20362.1	A0A384KWQ7		48.668	430	putative sugar-binding protein [Yersinia pestis CO92]	0								2.7907	1	1	1	6.4	2.17	1
CAL20367.1	Q0WG61	kduD1	27.394	253	2-deoxy-D-gluconate 3-dehydrogenase [Yersinia pestis CO92]	1.50233	22.9249	3	3	3	5.73	8.97	3	28.4585	4	4	4	5.73	17.83	4
CAL20375.1	A0A384KJG5		10.455	94	conserved hypothetical protein [Yersinia pestis CO92]	0.400622	8.51064	1	1	1	5.87	2.68	1	80.8511	4	5	4	5.87	23.38	4
CAL20388.1	A0A384KG43	cspC	7.418	69	cold shock protein [Yersinia pestis CO92]	1.1646	86.9565	6	25	5	7.24	93.46	6	86.9565	6	43	4	7.24	165.42	6
CAL20398.1	Q7CHV1	gptB	32.338	295	PTS system, mannose-specific IID component [Yersinia pestis CO92]	1.00155	12.5424	2	2	2	9.38	7.59	2	13.8983	4	4	4	9.38	13.45	4
CAL20399.1	A0A384LA10	manY	27.65	265	PTS system, mannose-specific IIC component [Yersinia pestis CO92]		6.79245	1	1	1	5	4.87	1	0	0	0	0	0	0	0
CAL20400.1	Q0WG31	gptB	35.187	324	PTS system, mannose-specific IIAB component [Yersinia pestis CO92]	4.00622	69.4444	21	46	21	5.81	153.51	21	45.0617	13	23	13	5.81	82.78	13
CAL20402.1	A0A384KDV9	hpaR	18.024	155	homoprotocatechuate degradative operon repressor [Yersinia pestis CO92]	0.801244	9.67742	2	2	2	6.2	1.9	2	40	4	5	4	6.2	12.8	4
CAL20410.1	Q0WG22	hpaB	58.98	520	4-hydroxyphenylacetate 3-monooxygenase [Yersinia pestis CO92]	0								4.61538	1	1	1	6.54	2.69	1
CAL20412.1	A0A384KDB2	sdaA	48.695	454	L-serine dehydratase [Yersinia pestis CO92]	0								11.0132	2	2	2	5.39	3.6	2
CAL20413.1	Q7CHW2	nudL	22.244	199	MutT-family protein [Yersinia pestis CO92]		9.54774	2	2	2	6.6	5.75	2	0	0	0	0	0	0	0
CAL20416.1	Q7CHW4	purT	42.511	393	phosphoribosylglycinamide formyltransferase [Yersinia pestis CO92]	0.751166	9.16031	3	3	3	5.8	5.41	3	24.9364	7	8	7	5.8	23.79	7
CAL20420.1	Q8ZFD5	yebF	14.905	136	putative exported protein [Yersinia pestis CO92]	1.20187	39.0071	3	3	3	9.76	11.25	3	39.0071	4	5	4	9.76	20.78	4
CAL20421.1	A0A384L072	ptrB	78.5	683	oligopeptidase B [Yersinia pestis CO92]	0.375583	6.58858	3	3	3	5.01	8.2	3	26.5007	12	16	12	5.01	50.67	12
CAL20424.1	A0A384L1E3	ftn	19.209	169	ferritin [Yersinia pestis CO92]	0.375583	33.1361	3	3	3	5.16	11.3	3	39.0533	5	16	5	5.16	63.78	5
CAL20427.1	A0A384KE07	yebY	13.146	118	putative exported protein [Yersinia pestis CO92]	0								56.7797	4	6	4	8.91	19.9	4
CAL20446.1	Q8ZFB1	flgI2	38.464	369	flagellar P-ring protein precursor [Yersinia pestis CO92]	0								2.16802	1	2	1	8.88	4.27	1
CAL20448.1	A0A384KW77	flaS	59.006	554	flagellar hook-associated protein 1 [Yersinia pestis CO92]		3.4296	1	1	1	4.69	0	1	0	0	0	0	0	0	0
CAL20450.1	A0A384KWN9		35.41	325	putative transcriptional regulatory protein [Yersinia pestis CO92]	0								11.0769	1	1	1	6.35	2.59	1
CAL20456.1	A0A384LLE6		33.909	319	putative sugar kinase [Yersinia pestis CO92]	0								4.38871	1	1	1	5.26	2.77	1
CAL20485.1	Q8ZF73	dcyD	35.039	330	putative deaminase [Yersinia pestis CO92]	0								20	5	6	5	5.66	24.32	5
CAL20486.1	A0A0H2W417	fliY	29.122	266	putative cystine-binding periplasmic protein [Yersinia pestis CO92]	0								41.3534	10	15	10	8.16	53.93	10
CAL20488.1	Q0WFU6	yecC	27.989	253	putative amino-acid ABC transporter (ATP-binding protein) [Yersinia pestis CO92]	0								24.1107	3	4	3	8.78	19.56	3
CAL20491.1	Q0WFU3	poaA	144.38	1323	bifunctional PutA protein [includes: proline dehydrogenase and delta-1-pyrroline-5-carboxylate [Yersinia pestis CO92]	1.0874	45.7294	41	57	41	6.11	196.04	41	58.4278	49	105	49	6.11	396.51	49
CAL20493.1	A0A384L9T8	putP	53.568	494	proline permease [Yersinia pestis CO92]	0								3.84615	1	1	1	8.78	3.84	1
CAL20494.1	Q0WFU0	efeU	30.688	282	putative membrane protein [Yersinia pestis CO92]	0								6.38298	1	1	1	7.46	0	1
CAL20495.1	Q0WFT9	efeO	41.353	376	putative exported protein [Yersinia pestis CO92]	1.00155	2.92553	1	1	1	5.29	0	1	2.92553	1	2	1	5.29	0	1
CAL20497.1	Q8ZF61		20.808	199	trp repressor binding protein [Yersinia pestis CO92]	1.50233	39.196	8	12	8	8.37	37.15	8	47.7387	9	16	9	8.37	53.87	9
CAL20504.1	A0A384LG71		7.861	74	conserved hypothetical protein [Yersinia pestis CO92]		20.2703	2	2	2	4.89	2.25	2	0	0	0	0	0	0	0
CAL20508.1	A0A384LJS0		19.842	171	hypothetical protein YPO1868 [Yersinia pestis CO92]	0								4.67836	1	1	1	10.14	0	1
CAL20551.1	Q56951	ybtA	35.863	319	transcriptional regulator YbtA [Yersinia pestis CO92]		3.76176	1	1	1	8.16	0	1	0	0	0	0	0	0	0
CAL20581.1	Q9ZC53		52.346	469	putative membrane protein [Yersinia pestis CO92]	0								6.60981	1	1	1	8.25	2.65	1
CAL20607.1	Q0WFI1	y0016	28.127	250	putative IS100 transposase [Yersinia pestis CO92]	0								18.8	4	5	4	9.23	13.36	4
CAL20612.1	Q9ZC77		20.555	190	conserved hypothetical protein [Yersinia pestis CO92]	0								11.0526	1	1	1	6.9	2.29	1
CAL20627.1	A0A384KJW8		23.107	212	putative sugar-phosphate isomerase [Yersinia pestis CO92]	0.801244	9.90566	2	2	2	6.19	5.9	2	18.8679	4	5	4	6.19	15.69	4
CAL20628.1	A0A384L0L3		24.463	219	conserved hypothetical protein [Yersinia pestis CO92]	0								9.13242	2	3	2	8.27	8.81	2
CAL20629.1	A0A0H2W3Q7		24.751	226	putative dehydrogenase [Yersinia pestis CO92]	1.22412	43.8053	6	11	6	8.1	42.06	6	40.708	6	18	6	8.1	78.28	6
CAL20630.1	A0A384LPC8		36.465	316	hypothetical protein YPO1994 [Yersinia pestis CO92]	0.643856	39.557	8	9	8	6.62	28.65	8	55.0633	14	28	14	6.62	98.7	14
CAL20631.1	A0A384LPR1		35.163	310	hypothetical protein YPO1995 [Yersinia pestis CO92]	1.47597	63.5484	15	28	15	6.54	119.77	15	63.5484	15	38	15	6.54	178.17	15
CAL20632.1	Q0WFF7		34.091	301	hypothetical protein YPO1996 [Yersinia pestis CO92]	2.0409	81.7276	27	54	27	4.75	193.34	27	73.7542	25	53	25	4.75	195.13	25
CAL20633.1	A0A384L848		39.31	357	putative exported protein [Yersinia pestis CO92]	0								4.48179	1	2	1	7.02	8.07	1
CAL20647.1	A0A384LA14	ychF	39.528	363	conserved hypothetical protein [Yersinia pestis CO92]	2.92762	52.6171	15	19	15	4.84	57.15	15	42.6997	10	13	10	4.84	35.13	10
CAL20648.1	Q8ZEY4	pth	21.271	196	peptidyl-tRNA hydrolase [Yersinia pestis CO92]	0								14.2857	2	2	2	8.6	7.94	2
CAL20650.1	Q8ZEY2	prs	34.261	315	ribose-phosphate pyrophosphokinase [Yersinia pestis CO92]	1.00155	42.5397	10	12	10	5.59	41.37	10	46.6667	11	24	11	5.59	84.17	11
CAL20652.1	Q8ZEY0	lolB	23.981	207	putative lipoprotein [Yersinia pestis CO92]	0								21.7391	2	2	2	9.25	2.61	2
CAL20654.1	Q8ZEX8	prfA	40.564	360	peptide chain release factor 1 [Yersinia pestis CO92]	3.00466	18.0556	3	3	3	5.17	9.69	3	4.72222	2	2	2	5.17	4.85	2
CAL20658.1	Q8ZEX4	kdsA	30.74	284	2-dehydro-3-deoxyphosphooctonate aldolase [Yersinia pestis CO92]	1.4096	66.5493	14	19	14	6.3	69.99	14	67.2535	14	27	14	6.3	108.59	14
CAL20672.1	Q8ZEW6		26.93	245	conserved hypothetical protein [Yersinia pestis CO92]	0								11.8367	3	4	3	6.33	11.08	3
CAL20673.1	A0A384LCA8		20.927	186	conserved hypothetical protein [Yersinia pestis CO92]	0								23.6559	3	3	3	4.37	9.27	3
CAL20674.1	A0A384KQP0		20.595	187	putative lipoprotein [Yersinia pestis CO92]	0.667703	10.1604	1	1	1	8.02	2.48	1	30.4813	3	3	3	8.02	13.66	3
CAL20677.1	A0A384LLW4		59.854	536	putative oxidoreductase [Yersinia pestis CO92]	2.00311	2.23881	1	1	1	6.77	3.67	1	2.23881	1	1	1	6.77	2.79	1
CAL20681.1	Q8ZEV7	argS	64.142	576	arginyl-tRNA synthetase [Yersinia pestis CO92]	0.222568	6.77083	3	3	3	5.55	9.2	3	46.1806	18	27	18	5.55	98.56	18
CAL20682.1	A0A384KN80		21.684	191	conserved hypothetical protein [Yersinia pestis CO92]	2.00311	9.94764	1	2	1	6.1	8.92	1	18.3246	2	2	2	6.1	9.48	2
CAL20683.1	Q8ZEV5	cutC	27.327	254	putative copper homeostasis protein [Yersinia pestis CO92]	0.858475	16.9291	3	3	3	6.29	8.68	3	40.9449	7	7	7	6.29	27.02	7
CAL20684.1	Q7CIB6	cmoB	36.566	323	conserved hypothetical protein [Yersinia pestis CO92]	0								4.33437	2	2	2	6.33	6.91	2
CAL20685.1	Q7CIB7	cmoA	30.04	267	conserved hypothetical protein [Yersinia pestis CO92]	2.00311	19.8502	3	3	3	5.8	3.53	3	19.8502	3	3	3	5.8	7.9	3
CAL20687.1	A0A384K834		31.066	271	conserved hypothetical protein [Yersinia pestis CO92]	0								7.38007	1	1	1	7.28	4.27	1
CAL20688.1	Q8ZEV0	aspS	66.642	598	aspartyl-tRNA synthetase [Yersinia pestis CO92]	0.0625972	1.67224	1	1	1	5.35	2.2	1	36.9565	20	32	20	5.35	104.97	20
CAL20690.1	Q8ZEU8		26.243	247	conserved hypothetical protein [Yersinia pestis CO92]	0								11.336	2	2	2	4.83	6.58	2
CAL20692.1	Q8ZEU6	ruvA	22.188	204	Holliday junction DNA helicase [Yersinia pestis CO92]	3.00466	20.098	2	3	2	5.29	9.47	2	13.7255	1	2	1	5.29	6.23	1
CAL20693.1	Q8ZEU5	ruvB	37.05	334	Holliday junction DNA helicase [Yersinia pestis CO92]		4.49102	1	1	1	5.4	2.2	1	0	0	0	0	0	0	0
CAL20695.1	Q7CIC2	znuC	27.62	253	high-affinity zinc uptake system ATP-binding protein [Yersinia pestis CO92]	0								5.13834	1	1	1	9.72	3.1	1
CAL20697.1	Q0WF94		46.422	417	putative M23/M37 peptidase-family protein [Yersinia pestis CO92]	0								2.39808	1	1	1	9.51	0	1
CAL20699.1	Q0WF92	pykA	51.543	480	pyruvate kinase II [Yersinia pestis CO92]	0.133541	5.625	2	2	2	7.02	2.8	2	52.9167	19	30	19	7.02	99.43	19
CAL20702.1	A0A384KH41	eda	22.147	213	KHG/KDPG aldolase [Yersinia pestis CO92]	0								53.0516	6	9	6	5.16	23.06	6
CAL20705.1	A0A384L1A5		12.61	114	conserved hypothetical protein [Yersinia pestis CO92]	0								9.64912	1	2	1	4.78	6.77	1
CAL20707.1	A0A384KTS0		24.898	232	conserved hypothetical protein [Yersinia pestis CO92]	3.00466	14.6552	2	3	2	5.2	13.15	2	11.2069	1	2	1	5.2	9.15	1
CAL20708.1	A0A384KBA6		21.318	195	putative lipoprotein [Yersinia pestis CO92]	0.222568	10.2564	2	2	2	9.45	4.53	2	44.1026	7	18	7	9.45	58.3	7
CAL20709.1	Q8ZES9	fadD	62.639	562	long-chain-fatty-acid-CoA ligase [Yersinia pestis CO92]	0.951477	40.5694	15	19	15	6.87	53.37	15	56.4057	19	40	19	6.87	151.4	19
CAL20710.1	A0A384LD61	rnd	42.429	373	ribonuclease D [Yersinia pestis CO92]	2.00311	7.7748	3	3	3	5.24	8.14	3	12.0643	3	3	3	5.24	11.37	3
CAL20711.1	Q8ZES7	minE	10.332	89	cell division topological specificity factor [Yersinia pestis CO92]	3.00466	17.9775	2	3	2	5.5	7.66	2	17.9775	2	2	2	5.5	5.38	2
CAL20712.1	A0A384KMP8	minD	29.676	270	septum site-determining protein [Yersinia pestis CO92]	2.18521	61.4815	15	24	15	5.19	81.42	15	54.0741	12	22	12	5.19	83.15	12
CAL20713.1	Q8ZES5	minC	24.546	228	cell division inhibitor [Yersinia pestis CO92]	0								3.94737	1	1	1	7.83	1.95	1
CAL20715.1	Q7CID0		10.227	90	conserved hypothetical protein [Yersinia pestis CO92]		25.5556	1	1	1	8.68	0	1	0	0	0	0	0	0	0
CAL20717.1	A0A384KB94		23.754	218	putative fumarylacetoacetate hydrolase family protein [Yersinia pestis CO92]	0								27.0642	3	3	3	6.54	7.81	3
CAL20758.1	Q0WF36		24.29	210	hypothetical phage protein [Yersinia pestis CO92]	1.20187	65.7143	11	18	11	6	42.3	11	65.7143	13	30	13	6	81.81	13
CAL20759.1	Q0WF35		20.139	179	putative phage regulatory protein [Yersinia pestis CO92]	4.00622	26.8156	4	4	4	5.47	14.56	4	10.6145	2	2	2	5.47	5.9	2
CAL20764.1	Q0WF30		11.428	103	hypothetical phage protein [Yersinia pestis CO92]		16.5049	1	1	1	7.34	3.06	1	0	0	0	0	0	0	0
CAL20779.1	Q8ZEL7	dadA	47.204	434	D-amino acid dehydrogenase small subunit [Yersinia pestis CO92]	1.63891	30.1843	9	9	9	7.49	28.28	9	28.1106	8	11	8	7.49	34.08	8
CAL20781.1	A0A384KAR7		31.418	289	conserved hypothetical protein [Yersinia pestis CO92]	0								17.9931	4	4	4	5.72	12.26	4
CAL20785.1	A0A384KL81		74.137	644	conserved hypothetical protein [Yersinia pestis CO92]	1.37714	46.4286	24	33	24	5.92	111.14	24	57.2981	28	48	28	5.92	174.91	28
CAL20786.1	A0A0H2W5M7		28.928	256	putative exported protein [Yersinia pestis CO92]	2.00311	4.29688	1	1	1	6.6	3.16	1	4.29688	1	1	1	6.6	3.81	1
CAL20787.1	A0A384LL38		32.396	291	conserved hypothetical protein [Yersinia pestis CO92]	1.78054	40.5498	8	16	8	6.18	54.5	8	51.2027	9	18	9	6.18	64.49	9
CAL20788.1	A0A384K9R3	gapA	35.956	334	glyceraldehyde 3-phosphate dehydrogenase A [Yersinia pestis CO92]	0.638027	77.2455	22	43	22	6.65	121.28	22	86.8263	26	135	26	6.65	478.38	26
CAL20789.1	Q8ZEK7	msrB	15.515	137	conserved hypothetical protein [Yersinia pestis CO92]	2.00311	8.0292	1	1	1	5.27	0	1	8.0292	1	1	1	5.27	0	1
CAL20792.1	A0A384KLA7	ansA	36.875	338	L-asparaginase I [Yersinia pestis CO92]	0								11.8343	2	2	2	6.21	3.86	2
CAL20794.1	A0A0H2W620		20.215	183	putative nitroreductase [Yersinia pestis CO92]	2.20342	50.2732	9	22	9	7.59	48.6	9	59.5628	8	20	8	7.59	42.47	8
CAL20799.1	A0A384LAT1	xth	30.72	268	exodeoxyribonuclease III [Yersinia pestis CO92]	4.67392	27.9851	7	7	7	5.92	15.89	7	11.5672	3	3	3	5.92	7.76	3
CAL20805.1	A0A384KFR0		49.336	448	putative nucleotide sugar dehydrogenase [Yersinia pestis CO92]	2.20342	40.8482	17	22	17	5.34	62.43	17	40.625	14	20	14	5.34	56.91	14
CAL20806.1	Q0WEY9	bglY	15.018	132	DNA-binding protein Hns [Yersinia pestis CO92]	2.30144	60.6061	10	54	10	5.27	226.89	10	66.6667	9	47	9	5.27	228.14	9
CAL20810.1	A0A384L887	adhE	96.632	891	aldehyde-alcohol dehydrogenase [Yersinia pestis CO92]	0.91404	43.0976	30	47	30	6.76	168.96	30	55.6678	45	103	45	6.76	397.94	45
CAL20812.1	Q0WEY3	oppA	61.619	545	periplasmic oligopeptide-binding protein precursor [Yersinia pestis CO92]	0								60.1835	21	26	21	6.2	73.82	21
CAL20815.1	A0A384LKA1	oppD	36.788	333	oligopeptide transport ATP-binding protein [Yersinia pestis CO92]	0								20.4204	3	4	3	7.75	13.69	3
CAL20816.1	A0A384KZV6	oppF	36.901	333	oligopeptide transport ATP-binding protein [Yersinia pestis CO92]	0.500777	3.6036	1	1	1	7.71	2.36	1	22.2222	4	4	4	7.71	13.07	4
CAL20817.1	Q8ZEI3		12.413	107	conserved hypothetical protein [Yersinia pestis CO92]		7.47664	1	1	1	4.13	3.47	1	0	0	0	0	0	0	0
CAL20820.1	A0A384KJ89	ail	19.518	179	attachment invasion locus protein precursor [Yersinia pestis CO92]	0								3.91061	1	1	1	9.41	2.25	1
CAL20821.1	A0A384KKX2		10.148	87	hypothetical protein YPO2191 [Yersinia pestis CO92]	0								9.1954	1	2	1	7.53	4.12	1
CAL20822.1	A0A0H2W5R7		10.684	98	conserved hypothetical protein [Yersinia pestis CO92]		19.3878	2	2	2	5.34	5.1	2	0	0	0	0	0	0	0
CAL20831.1	A0A384LIQ0		11.02	104	putative lipoprotein [Yersinia pestis CO92]	0.667703	15.3846	1	1	1	9.6	4.67	1	33.6538	3	3	3	9.6	9.68	3
CAL20832.1	Q8ZEH0	trpA	28.579	268	tryptophan synthase alpha chain [Yersinia pestis CO92]	0								7.46269	1	1	1	5.99	4.27	1
CAL20833.1	Q8ZEG9	trpB	42.646	396	tryptophan synthase beta chain [Yersinia pestis CO92]	0								13.1313	3	4	3	6.16	17.35	3
CAL20841.1	A0A384LF37		22.906	206	conserved hypothetical protein [Yersinia pestis CO92]	1.50233	25.7282	3	3	3	5.96	10.5	3	27.6699	3	4	3	5.96	19.33	3
CAL20842.1	Q8ZEG0	rluB	35.695	318	putative RNA pseudouridylate synthase-family protein [Yersinia pestis CO92]	0								8.1761	3	3	3	10.23	3.81	3
CAL20843.1	A0A384KA56	btuR	21.889	196	cob(I)alamin adenosyltransferase [Yersinia pestis CO92]	0								9.18367	2	2	2	6.64	6.78	2
CAL20844.1	A0A384KUT8		27.149	253	putative short chain dehydrogenase [Yersinia pestis CO92]	0								32.0158	4	5	4	8.41	19.1	4
CAL20845.1	A0A384KDA8	sohB	38.748	348	peptidase family U7 protein [Yersinia pestis CO92]	0								12.6437	2	2	2	8.88	8.66	2
CAL20846.1	A0A384L3B6		9.457	83	conserved hypothetical protein [Yersinia pestis CO92]	1.33541	61.4458	4	4	4	6.62	12.3	4	61.4458	4	6	4	6.62	20.03	4
CAL20848.1	A0A384KHN0	supX	97.976	871	DNA topoisomerase I [Yersinia pestis CO92]	0								8.03674	6	7	6	8.46	20.26	6
CAL20849.1	A0A0H2W670	cysB	36.064	324	cys regulon transcriptional activator [Yersinia pestis CO92]	0.333851	8.64198	1	1	1	7.72	3.89	1	29.0123	6	6	6	7.72	18.82	6
CAL20851.1	A0A0H2W529	acn	97.729	890	aconitate hydratase 1 [Yersinia pestis CO92]	0.643856	14.8315	9	9	9	6.48	22.96	9	30.1124	18	28	18	6.48	98.2	18
CAL20854.1	A0A384KBI2	lapA	11.489	103	putative membrane protein [Yersinia pestis CO92]	0								23.301	1	1	1	8.79	3.73	1
CAL20857.1	P58644	pyrF	26.207	245	orotidine 5'-phosphate decarboxylase [Yersinia pestis CO92]	0								25.7143	3	4	3	5.31	10.51	3
CAL20862.1	A0A384LK92	mipB	23.299	221	putative transaldolase [Yersinia pestis CO92]	0								33.0317	4	5	4	5.63	19.3	4
CAL20865.1	Q8ZED8	rnb	72.875	644	exoribonuclease II [Yersinia pestis CO92]	2.00311	5.2795	3	3	3	5.8	9.01	3	9.47205	3	3	3	5.8	12.21	3
CAL20867.1	Q0WES9		36.85	333	conserved hypothetical protein [Yersinia pestis CO92]	1.75272	27.3273	7	7	7	5.25	21	7	26.7267	7	8	7	5.25	28.03	7
CAL20880.1	P58540	araA	55.599	500	L-arabinose isomerase [Yersinia pestis CO92]	0								5	1	1	1	6.25	3.84	1
CAL20886.1	A0A0H2W4D0		38.125	349	putative oxidoreductase [Yersinia pestis CO92]	5.56419	58.4527	14	25	14	6.01	87.9	14	30.659	7	9	7	6.01	29.57	7
CAL20889.1	A0A0H2W5Z1		56.004	514	putative exported protein [Yersinia pestis CO92]	0.607003	26.07	10	10	10	5.15	25.01	10	48.6381	21	33	21	5.15	121.96	21
CAL20890.1	A0A0H2W4D5	manA	42.556	391	mannose-6-phosphate isomerase [Yersinia pestis CO92]	1.50233	18.9258	5	6	5	5.29	18.86	5	17.9028	5	8	5	5.29	26.13	5
CAL20891.1	Q8ZEB6	fumC	50.129	465	fumarate hydratase, class II [Yersinia pestis CO92]	0								28.6022	8	13	8	6.58	43.04	8
CAL20896.1	P69953	bioD2	24.192	222	putative dethiobiotin synthetase [Yersinia pestis CO92]	2.00311	5.40541	1	1	1	5.59	2.58	1	5.40541	1	1	1	5.59	3.52	1
CAL20898.1	Q0WEQ1		9.871	87	phage hypothetical protein [Yersinia pestis CO92]	1.00155	20.6897	1	1	1	5.8	5.16	1	20.6897	1	2	1	5.8	10.8	1
CAL20899.1	Q0WEQ0		15.802	135	phage hypothetical protein [Yersinia pestis CO92]	3.00466	85.1852	11	18	11	4.65	65.01	11	71.8519	9	12	9	4.65	40.05	9
CAL20900.1	Q0WEP9		15.654	140	phage hypothetical protein [Yersinia pestis CO92]	1.20187	27.8571	3	3	3	6.01	8.99	3	35	4	5	4	6.01	18.45	4
CAL20911.1	A0A384K811		36.996	338	putative LacI-family transcriptional regulatory protein [Yersinia pestis CO92]	0								4.73373	1	1	1	8.63	3.12	1
CAL20920.1	Q0WEM9		29.467	264	putative lipoprotein [Yersinia pestis CO92]	0								16.6667	3	3	3	8.57	2.34	3
CAL20921.1	A0A0H2W594	ilvB	60.052	560	putative acetolactate synthase large subunit [Yersinia pestis CO92]	0								1.60714	1	1	1	5.62	2.99	1
CAL20922.1	Q0WEM7	ilvN	11.493	100	putative acetolactate synthase small subunit [Yersinia pestis CO92]	0								18	2	2	2	6.52	5.08	2
CAL20928.1	Q8ZE82	fnr	28.133	250	fumarate and nitrate reduction regulatory protein [Yersinia pestis CO92]	0.667703	4.4	1	1	1	7.83	0	1	12.4	2	3	2	7.83	2.81	2
CAL20929.1	Q8ZE81	uspE	35.774	318	putative stress protein [Yersinia pestis CO92]	1.47597	58.4906	12	14	12	5.25	32.72	12	53.1447	14	19	14	5.25	52.33	14
CAL20930.1	A0A384LPY3	pntB	49.05	464	NAD(P) transhydrogenase subunit beta [Yersinia pestis CO92]	1.43079	15.3017	5	5	5	5.63	15.46	5	12.069	5	7	5	5.63	21.86	5
CAL20931.1	Q0WEL8	pntA	54.271	508	NAD(P) transhydrogenase alpha subunit [Yersinia pestis CO92]	1.00155	14.5669	5	6	5	5.26	17.62	5	23.8189	8	12	8	5.26	50.72	8
CAL20943.1	Q8ZE68		20.909	192	putative exported protein [Yersinia pestis CO92]	0								5.20833	1	1	1	6.2	2.99	1
CAL20950.1	Q0WEJ9	hrpA	146.494	1280	ATP-dependent helicase [Yersinia pestis CO92]	0								10.1562	7	7	7	8.18	25.65	7
CAL20952.1	A0A384LMW5		34.431	318	putative transcriptional regulatory protein [Yersinia pestis CO92]	4.00622	9.43396	2	2	2	6.52	2.74	2	5.03145	1	1	1	6.52	3.68	1
CAL20953.1	P58709	dalD	51.985	463	putative mannitol dehydrogenase [Yersinia pestis CO92]	2.00311	10.3672	4	4	4	5.68	15.16	4	6.91145	4	4	4	5.68	12.63	4
CAL20957.1	A0A384LA48	hslI	36.786	330	D-lactate dehydrogenase [Yersinia pestis CO92]	0.47132	30.9091	8	8	8	5.55	25.34	8	48.4848	17	34	17	5.55	127.89	17
CAL20958.1	A0A384KVE3	hslJ	16.304	150	putative heat shock protein [Yersinia pestis CO92]	0.500777	11.3333	1	1	1	6.79	0	1	51.3333	4	4	4	6.79	11.07	4
CAL20962.1	A0A384KST0	nifJ	129.526	1177	putative pyruvate-flavodoxin oxidoreductase [Yersinia pestis CO92]	1.00155	1.69924	1	1	1	6.23	3.36	1	3.14359	2	2	2	6.23	4.81	2
CAL20963.1	Q7CIP8	ttcA	35.799	313	conserved hypothetical protein [Yersinia pestis CO92]	0								3.51438	1	1	1	6.34	2.95	1
CAL20966.1	Q8ZE46	zntB	36.701	327	CorA-like Mg2+ transporter protein [Yersinia pestis CO92]		4.89297	1	1	1	5.35	2.65	1	0	0	0	0	0	0	0
CAL20967.1	A0A384KB99	mppA	60.025	538	putative periplasmic murein peptide-binding protein [Yersinia pestis CO92]	0								21.7472	7	7	7	7.62	20.59	7
CAL20970.1	Q8ZE42	tpx	17.592	167	thiol peroxidase [Yersinia pestis CO92]	0.423421	86.8263	11	26	11	5.26	108.26	11	82.6347	10	123	10	5.26	574.05	10
CAL20972.1	A0A384L049	tyrR	59.281	525	transcriptional regulatory protein [Yersinia pestis CO92]	1.27471	12.381	7	7	7	5.85	11.25	7	22.4762	10	11	10	5.85	29.78	10
CAL20973.1	A0A384LLA4		16.402	148	conserved hypothetical protein [Yersinia pestis CO92]	0								31.0811	3	3	3	9.25	9.31	3
CAL20975.1	Q8ZE38		39.264	353	putative membrane protein [Yersinia pestis CO92]	0								3.68272	1	1	1	8.92	2.47	1
CAL20976.1	Q0WEH3		52.717	465	conserved hypothetical protein [Yersinia pestis CO92]	0								2.58065	1	1	1	8.19	2.76	1
CAL20977.1	Q0WEH2	pspC	13.464	119	phage shock protein C [Yersinia pestis CO92]	0								15.1261	1	1	1	8.19	2.14	1
CAL20979.1	Q0WEH0	pspA	25.402	221	phage shock protein A [Yersinia pestis CO92]	1.71695	52.4887	9	12	9	6.01	38.45	9	44.7964	8	14	8	6.01	43.37	8
CAL20995.1	Q0WEF5	gst	22.534	201	glutathione S-transferase [Yersinia pestis CO92]	0.913182	90.5473	15	31	15	6.8	104.09	15	89.5522	16	68	16	6.8	243.14	16
CAL20996.1	Q7CIR8	pdxY	31.185	286	pyridoxamine kinase [Yersinia pestis CO92]	2.00311	6.99301	1	1	1	5.55	3.72	1	6.99301	1	1	1	5.55	3.89	1
CAL20997.1	Q8ZE20	tyrS	47.158	424	tyrosyl-tRNA synthetase [Yersinia pestis CO92]	0.133541	3.30189	1	1	1	5.85	3.94	1	36.5566	12	15	12	5.85	55.04	12
CAL21000.1	Q0WEF0	anmK	39.492	370	conserved hypothetical protein [Yersinia pestis CO92]		7.02703	1	1	1	5.99	3.88	1	0	0	0	0	0	0	0
CAL21001.1	A0A384KYN9	pcp	15.366	155	putative lipoprotein [Yersinia pestis CO92]	1.16848	45.8065	5	7	5	9.45	27.27	5	45.8065	6	12	6	9.45	43.44	6
CAL21002.1	P69988	slyA	16.17	143	MarR-family transcriptional regulatory protein [Yersinia pestis CO92]	0								23.7762	2	3	2	8.48	2.46	2
CAL21003.1	A0A0H2W6H9		33.514	298	putative aldo/keto reductase [Yersinia pestis CO92]	2.00311	10.7383	3	3	3	6.18	8.68	3	21.1409	3	3	3	6.18	12.68	3
CAL21007.1	A0A384KIR0		39.795	365	NADH:flavin oxidoreductase / NADH oxidase family protein [Yersinia pestis CO92]	0								50.137	11	15	11	6.61	57.01	11
CAL21009.1	A0A384LHT4	gloA	14.834	135	lactoylglutathione lyase [Yersinia pestis CO92]	1.11284	26.6667	3	5	3	5.12	16.52	3	36.2963	4	9	4	5.12	34.6	4
CAL21011.1	A0A384KIX5		13.126	116	conserved hypothetical protein [Yersinia pestis CO92]	2.44824	51.7241	5	11	5	4.75	36.71	5	65.5172	5	9	5	4.75	38	5
CAL21014.1	A0A384L1S6	sodB	21.466	192	superoxide dismutase [Fe] [Yersinia pestis CO92]	0.609642	29.6875	6	7	6	6.19	20.33	6	56.25	9	23	9	6.19	71.96	9
CAL21015.1	Q7CIS2	purR	37.839	341	purine nucleotide synthesis repressor [Yersinia pestis CO92]	0								19.6481	5	5	5	7.31	11.68	5
CAL21018.1	A0A384KE92	cdfA	44.107	383	cyclopropane-fatty-acyl-phospholipid synthase [Yersinia pestis CO92]	0.667703	9.13838	3	3	3	6.79	3.3	3	23.4987	6	9	6	6.79	34.91	6
CAL21019.1	A0A384LF95	ribC	24.075	218	riboflavin synthase alpha chain [Yersinia pestis CO92]	2.00311	21.5596	3	3	3	6.73	8.5	3	21.5596	3	3	3	6.73	6.94	3
CAL21021.1	Q0WEC9	pykF	50.481	470	pyruvate kinase I [Yersinia pestis CO92]	0.455252	11.0638	4	5	4	6.24	20.04	4	48.5106	14	22	14	6.24	86.04	14
CAL21022.1	Q8ZDZ6	lpp	8.317	78	major outer membrane lipoprotein [Yersinia pestis CO92]	0.683988	66.6667	5	14	5	8.84	50.55	5	66.6667	8	41	8	8.84	163.34	8
CAL21028.1	Q8D0M6	sufS	44.024	406	putative selenocysteine lyase [Yersinia pestis CO92]	0.250389	2.46305	1	1	1	5.95	2.3	1	31.5271	7	8	7	5.95	26.42	7
CAL21029.1	Q0WEC2		45.626	407	conserved hypothetical protein [Yersinia pestis CO92]		9.09091	2	2	2	6.87	6.97	2	0	0	0	0	0	0	0
CAL21030.1	A0A384KWF5		27.571	248	putative ATP-dependent transporter [Yersinia pestis CO92]	3.20497	21.7742	6	8	6	5.1	19.83	6	17.3387	4	5	4	5.1	11.81	4
CAL21031.1	A0A384KWM5		55.012	503	conserved hypothetical protein [Yersinia pestis CO92]	2.00311	2.38569	1	1	1	4.88	0	1	2.38569	1	1	1	4.88	0	1
CAL21034.1	A0A384LNQ2	menI	15.076	138	conserved hypothetical protein [Yersinia pestis CO92]	2.50389	34.7826	3	5	3	6.77	19.52	3	34.7826	3	4	3	6.77	16.5	3
CAL21037.1	A0A384LPZ8	pps	87.696	794	phosphoenolpyruvate synthase [Yersinia pestis CO92]	0.934784	18.3879	12	14	12	5.27	41.83	12	37.0277	19	30	19	5.27	104.04	19
CAL21038.1	Q8ZDY4		30.731	273	Conserved hypothetical protein [Yersinia pestis CO92]	1.33541	9.89011	2	2	2	6.23	5.94	2	15.3846	3	3	3	6.23	8.64	3
CAL21039.1	A0A384KPJ7	aroH	38.31	348	phospho-2-dehydro-3-deoxyheptonate aldolase [Yersinia pestis CO92]	0								6.32184	1	1	1	5.58	4.89	1
CAL21041.1	Q8ZDY2	lplA	37.994	338	putative lipoate-protein ligase A [Yersinia pestis CO92]	0.801244	6.21302	2	2	2	6.29	4.2	2	9.46746	4	5	4	6.29	13.96	4
CAL21045.1	Q8ZDX9	arnT	62.289	554	dolichyl-phosphate-mannose-protein mannosyltransferase-family protein [Yersinia pestis CO92]	1.00155	2.34657	1	1	1	8.97	3.82	1	4.51264	2	2	2	8.97	6.23	2
CAL21046.1	Q7CIT9	arnD	33.504	301	conserved hypothetical protein [Yersinia pestis CO92]	0								4.98339	1	1	1	6.64	3.09	1
CAL21047.1	Q8ZDX8	arnA	74.921	667	probable formyl transferase [Yersinia pestis CO92]	1.14463	38.3808	18	20	18	6.28	58.54	18	52.7736	24	35	24	6.28	104.16	24
CAL21049.1	Q93PE0	arnB	42.246	384	conserved hypothteical protein [Yersinia pestis CO92]	0.961492	31.5104	9	12	9	6.83	41.59	9	41.9271	14	25	14	6.83	88.65	14
CAL21051.1	A0A384L300	btuE	20.473	184	putative vitamin B12 transport protein [Yersinia pestis CO92]		12.5	1	1	1	6.87	4.45	1	0	0	0	0	0	0	0
CAL21054.1	Q8ZDX2	ihfA	11.186	98	integration host factor alpha-subunit [Yersinia pestis CO92]	0.400622	35.7143	3	3	3	9.63	4.58	3	45.9184	7	15	7	9.63	41.19	7
CAL21055.1	Q8ZDX1	pheT	87.03	795	phenylalanyl-tRNA synthetase beta chain [Yersinia pestis CO92]	0.840013	22.8931	12	13	12	5.62	44.3	12	34.9686	17	31	17	5.62	129.42	17
CAL21056.1	Q8ZDX0	pheS	37.139	327	phenylalanyl-tRNA synthetase alpha chain [Yersinia pestis CO92]	2.83774	55.9633	16	17	16	5.94	44.75	16	42.8135	11	12	11	5.94	30.39	11
CAL21058.1	Q8ZDW8	rplT	13.511	118	50S ribosomal protein L20 [Yersinia pestis CO92]	0								29.661	5	7	5	11.56	18.22	5
CAL21060.1	Q8ZDW6	i*C	20.936	183	translation initiation factor IF-3 [Yersinia pestis CO92]	0.500777	19.6721	3	3	3	9.47	10.4	3	46.4481	6	12	6	9.47	57.62	6
CAL21061.1	Q8ZDW5	thrS	73.655	642	threonyl-tRNA synthetase [Yersinia pestis CO92]	1.00155	16.8224	9	12	9	6.27	33.58	9	38.6293	18	24	18	6.27	79.14	18
CAL21072.1	Q0WE80		33.271	291	conserved hypothetical protein [Yersinia pestis CO92]	1.33541	16.1512	4	4	4	5.15	8.31	4	20.6186	5	6	5	5.15	19.84	5
CAL21074.1	Q0WE78		24.606	221	conserved hypothetical protein [Yersinia pestis CO92]	2.00311	29.8643	4	4	4	4.74	9.96	4	14.9321	3	4	3	4.74	10.26	3
CAL21076.1	P58526	solA	40.467	371	putative sarcosine oxidase [Yersinia pestis CO92]	0								7.81671	1	1	1	5.5	5.33	1
CAL21091.1	Q0WE61		36.902	334	conserved hypothetical protein [Yersinia pestis CO92]	0.200311	4.49102	1	1	1	6.62	0	1	31.7365	8	10	8	6.62	22.96	8
CAL21092.1	A0A384L4Q0		35.099	316	conserved hypothetical protein [Yersinia pestis CO92]	0								6.64557	2	2	2	6.95	2.87	2
CAL21099.1	A0A384L5G7		48.02	424	putative exported protein [Yersinia pestis CO92]	0								11.0849	3	3	3	6.28	3.15	3
CAL21106.1	Q0WE46		37.353	346	LacI-family transcriptional regulatory protein [Yersinia pestis CO92]	2.00311	6.35838	1	1	1	6.13	2.26	1	6.35838	1	1	1	6.13	0	1
CAL21107.1	A0A384L222	manB	51.593	462	phosphomannomutase [Yersinia pestis CO92]	0								3.4632	1	1	1	6.54	3.54	1
CAL21125.1	A0A384LE71		35.345	313	putativeLlysR-family transcriptional regulatory protein [Yersinia pestis CO92]		1.91693	1	1	1	7.56	0	1	0	0	0	0	0	0	0
CAL21126.1	A0A384LPQ8		37.496	334	putative LacI-family transcriptional regulatory protein [Yersinia pestis CO92]	0								8.08383	1	1	1	6.25	2.4	1
CAL21129.1	A0A384KWQ1	rbsB	32.433	305	sugar binding protein precursor [Yersinia pestis CO92]	0								31.8033	8	16	8	5.57	46.82	8
CAL21138.1	Q7CJ65	dps	18.871	167	putative DNA-binding protein [Yersinia pestis CO92]	2.82792	80.2395	14	72	14	6.29	265.39	14	71.8563	13	51	13	6.29	201.41	13
CAL21139.1	A0A384KM18		41.788	375	putative exported protein [Yersinia pestis CO92]	1.66926	31.7333	10	10	10	8.63	31.29	10	35.4667	10	12	10	8.63	41.52	10
CAL21140.1	A0A384KDI8	glnH	26.952	247	putative glutamine-binding periplasmic protein [Yersinia pestis CO92]	0								39.2713	6	7	6	7.23	26.34	6
CAL21142.1	A0A384KAH5	glnQ	26.564	240	putative glutamine transport ATP-binding protein [Yersinia pestis CO92]	0								6.25	1	1	1	6.96	3.41	1
CAL21146.1	Q7CJ72	rlmF	37.477	336	conserved hypothetical protein [Yersinia pestis CO92]	0.667703	6.54762	1	1	1	8.25	2.06	1	7.44048	2	3	2	8.25	4.64	2
CAL21148.1	A0A384L3Q4	ybiB	34.932	319	putative glycosyl transferase [Yersinia pestis CO92]	0								5.01567	1	1	1	6.54	0	1
CAL21151.1	A0A0H2W5K8	menB	31.596	285	naphthoate synthase [Yersinia pestis CO92]	3.14774	45.9649	9	11	9	6.54	25.32	9	28.4211	5	7	5	6.54	19.92	5
CAL21161.1	Q0WDZ1		34.18	316	putative D-isomer specific 2-hydroxyacid dehydrogenase family protein [Yersinia pestis CO92]	3.00466	13.9241	2	3	2	5.47	12.91	2	8.86076	1	2	1	5.47	8.44	1
CAL21162.1	A0A384LH64		36.195	330	putative LacI-family transcriptional regulatory protein [Yersinia pestis CO92]		10.9091	2	2	2	5.69	6.48	2	0	0	0	0	0	0	0
CAL21164.1	A0A384K8A2	idnO	27.792	254	gluconate 5-dehydrogenase [Yersinia pestis CO92]	0								4.33071	1	1	1	6.7	4.19	1
CAL21166.1	A0A384L808		17.305	155	conserved hypothetical protein [Yersinia pestis CO92]		7.74194	1	1	1	5.17	2.95	1	0	0	0	0	0	0	0
CAL21173.1	Q7CJ89	nuoI	20.559	180	NADH Dehydrogenase I chain I [Yersinia pestis CO92]	1.50233	23.3333	3	3	3	5.68	5.58	3	25.5556	3	4	3	5.68	14.64	3
CAL21174.1	Q8ZDL3	nuoH	36.185	325	NADH dehydrogenase I chain H [Yersinia pestis CO92]	0								7.07692	2	5	2	6.92	18.53	2
CAL21175.1	Q8ZDL2	nuoG	100.621	914	NADH dehydrogenase I chain G [Yersinia pestis CO92]	1.30972	23.9606	15	17	15	6.11	52.74	15	31.5098	18	26	18	6.11	102.73	18
CAL21176.1	A0A384L585	nuoF	50.453	461	NADH dehydrogenase I chain F [Yersinia pestis CO92]	0.701088	22.3427	7	7	7	6.73	20.61	7	40.1302	13	20	13	6.73	68.77	13
CAL21177.1	A0A384KJZ7	nuoE	19.038	172	NADH dehydrogenase I chain E [Yersinia pestis CO92]	2.00311	19.7674	2	2	2	5.24	9.64	2	20.3488	2	2	2	5.24	7.77	2
CAL21178.1	Q7CJ92	nuoC	68.886	598	NADH dehydrogenase I chain C/D [Yersinia pestis CO92]	1.27471	36.7893	18	21	18	6.24	52.36	18	49.1639	23	33	23	6.24	112.62	23
CAL21179.1	Q7CJ93	nuoB	25.611	225	NADH dehydrogenase I chain B [Yersinia pestis CO92]	3.50544	22.2222	5	7	5	6.13	15.42	5	16	3	4	3	6.13	9.56	3
CAL21180.1	Q0WDX2	nuoA	18.376	166	NADH dehydrogenase I chain A [Yersinia pestis CO92]	2.00311	24.3902	2	2	2	9.14	8.38	2	9.14634	1	2	1	9.14	5.59	1
CAL21183.1	Q0WDW9	aat	45.541	404	probable aminotransferase [Yersinia pestis CO92]	0								18.5644	4	5	4	6.05	17.98	4
CAL21184.1	Q8ZDK3		22.729	197	conserved hypothetical protein [Yersinia pestis CO92]	0								5.07614	1	1	1	6.8	2.19	1
CAL21187.1	A0A0H2W5N0		23.183	220	putative haloacid dehalogenase-like hydrolase [Yersinia pestis CO92]	0.445135	12.7273	2	2	2	4.73	7.94	2	51.8182	7	9	7	4.73	39.74	7
CAL21188.1	Q8ZDJ9		19.492	164	conserved hypothetical protein [Yersinia pestis CO92]	0								48.7805	6	9	6	6.39	29.55	6
CAL21191.1	Q8ZDJ6	ackA	43.018	400	acetate kinase [Yersinia pestis CO92]	0.801244	9.25	2	2	2	6.33	7.77	2	18	5	5	5	6.33	19.73	5
CAL21192.1	Q7CJ96	pta	77.402	717	phosphate acetyltransferase [Yersinia pestis CO92]	2.00311	10.5997	6	6	6	5.36	22.69	6	12.6918	6	6	6	5.36	22.78	6
CAL21194.1	A0A384KTX0		15.843	147	phosphotransferase enzyme II, A component [Yersinia pestis CO92]	1.50233	17.6871	2	3	2	4.91	10.43	2	35.3741	4	4	4	4.91	13.93	4
CAL21213.1	A0A384KLX6	glgS	7.606	64	hypothetical protein YPO2590 [Yersinia pestis CO92]	0								15.625	1	1	1	8.75	3.59	1
CAL21218.1	A0A384KBL4	cspE	7.365	69	putative cold shock protein [Yersinia pestis CO92]	2.40373	86.9565	6	12	5	8.54	38.17	6	86.9565	6	10	5	8.54	24.39	6
CAL21223.1	Q8ZDG8		9.805	87	conserved hypothetical protein [Yersinia pestis CO92]	2.50389	39.0805	2	5	2	5.33	20.37	2	39.0805	2	4	2	5.33	14.91	2
CAL21224.1	A0A0H2W3P5	dacA	44.089	400	putative penicillin-binding protein 5 [Yersinia pestis CO92]	0.667703	2.5	1	1	1	8.63	2.97	1	10.75	3	3	2	8.63	9	3
CAL21225.1	Q8ZDG6	rlpA	38.018	360	rare lipoprotein A precursor [Yersinia pestis CO92]	0.801244	9.16667	2	2	2	6.07	5.38	2	23.0556	5	5	5	6.07	19.66	5
CAL21228.1	Q8ZDG3	rlmH	17.52	156	conserved hypothetical protein [Yersinia pestis CO92]	0								18.5897	2	2	2	8.68	2.57	2
CAL21229.1	A0A384KXT3	rsfS	11.605	105	conserved hypothetical protein [Yersinia pestis CO92]	8.01244	53.3333	3	4	3	4.67	19.91	3	15.2381	1	1	1	4.67	4.99	1
CAL21230.1	Q8ZDG1	nadD	24.873	220	putative nicotinate-nucleotide adenylyltransferase [Yersinia pestis CO92]	0								9.09091	1	1	1	6.8	0	1
CAL21231.1	A0A0H2W1Z0	holA	39.489	344	DNA polymerase III, delta subunit [Yersinia pestis CO92]	0								4.06977	1	1	1	6.98	2.68	1
CAL21232.1	Q7CJV2	lptE	22.57	207	rare lipoprotein B precursor [Yersinia pestis CO92]	0								7.24638	1	1	1	6.95	4.28	1
CAL21233.1	Q8ZDF8	leuS	97.051	860	leucyl-tRNA synthetase [Yersinia pestis CO92]	0.637353	10.2326	7	7	7	5.29	17.9	7	24.0698	16	22	16	5.29	76.25	16
CAL21234.1	A0A384KQ69		18.941	160	conserved hypothetical protein [Yersinia pestis CO92]	0.333851	17.5	2	2	2	5.6	4.79	2	41.875	10	12	10	5.6	33.88	10
CAL21235.1	Q7CJV1	gltL	26.76	242	putative glutamate/aspartate transport ATP-binding protein [Yersinia pestis CO92]	2.00311	8.67769	1	1	1	6.7	2.73	1	6.19835	1	1	1	6.7	4.59	1
CAL21238.1	A0A384KHX2	glnH	33.649	305	putative amino acid-binding protein precursor [Yersinia pestis CO92]	0.214619	23.9344	6	6	6	8.29	19.88	6	73.1148	20	56	20	8.29	229.41	20
CAL21239.1	Q8D124	lnt	57.672	515	putative apolipoprotein N-acyltransferase [Yersinia pestis CO92]	0								5.82524	2	2	2	8.88	7.6	2
CAL21240.1	A0A384LKB0	ybeX	33.51	292	putative membrane protein [Yersinia pestis CO92]	6.00933	11.6438	3	3	3	4.74	8.57	3	6.16438	1	1	1	4.74	0	1
CAL21241.1	Q8ZDF0	ybeY	17.745	157	conserved hypothetical protein [Yersinia pestis CO92]	1.00155	11.465	1	1	1	4.37	5.41	1	28.6624	2	2	2	4.37	9.28	2
CAL21242.1	Q0WDR3		41.819	370	conserved hypothetical protein [Yersinia pestis CO92]	1.40218	25.9459	6	7	6	6.32	25.9	6	36.2162	8	10	8	6.32	34.84	8
CAL21243.1	Q0WDR2	miaB	53.405	474	putative tRNA-thiotransferase [Yersinia pestis CO92]		5.06329	1	1	1	5.77	3.26	1	0	0	0	0	0	0	0
CAL21246.1	A0A384K8S0	asnB	62.735	554	asparagine synthetase B [Yersinia pestis CO92]	0								12.2744	4	4	4	5.94	7.38	4
CAL21247.1	A0A384L4E8	nagD	27.091	250	putative N-acetylglucosamine metabolism protein [Yersinia pestis CO92]	0								7.6	1	1	1	5.8	3.95	1
CAL21248.1	Q0WDQ7	nagC	44.727	409	putative N-acetylglucosamine regulatory protein [Yersinia pestis CO92]	0								2.93399	1	1	1	7.96	2.17	1
CAL21249.1	A0A0H2W2U3	nagA	41.142	381	putative N-acetylglucosamine-6-phosphate deacetylase [Yersinia pestis CO92]	0.527134	14.4357	5	5	5	5.64	9.09	5	54.0682	11	19	11	5.64	70.14	11
CAL21250.1	Q8ZDE1	nagB	29.667	266	putative glucosamine-6-phosphate isomerase [Yersinia pestis CO92]	0								41.3534	7	12	7	7.11	41.08	7
CAL21251.1	A0A384L3W4	nagE	71.695	677	pts system, N-acetylglucosamine-specific IIABC component [Yersinia pestis CO92]	0.616341	11.3737	4	4	4	6.38	11.02	4	20.9749	9	13	9	6.38	42.47	9
CAL21253.1	Q8ZDD9	glnS	63.751	555	glutaminyl-tRNA synthetase [Yersinia pestis CO92]	3.23579	39.0991	17	21	17	5.72	74.39	17	27.9279	11	13	11	5.72	42.44	11
CAL21256.1	P33086	fur	16.728	148	ferric uptake regulator [Yersinia pestis CO92]	1.60249	32.4324	3	4	3	6.58	18.96	3	32.4324	3	5	3	6.58	19.59	3
CAL21257.1	A0A384LKN7	fldA	19.594	175	flavodoxin 1 [Yersinia pestis CO92]	0								5.71429	1	1	1	4.31	2.56	1
CAL21259.1	A0A0H2W2W4		28.452	255	conserved hypothetical protein [Yersinia pestis CO92]	0								12.1569	1	1	1	7.4	2.1	1
CAL21266.1	A0A384LPN4	proU	36.542	334	glycine betaine-binding periplasmic protein [Yersinia pestis CO92]	0								16.1677	3	3	3	5.82	10.57	3
CAL21269.1	A0A384KDL2	nrdF	36.823	323	ribonucleoside-diphosphate reductase 2 beta chain [Yersinia pestis CO92]	2.33696	17.0279	4	7	4	5.17	33.61	4	11.7647	2	6	2	5.17	33.02	2
CAL21282.1	A0A384L590		29.486	268	putative transport ATPase [Yersinia pestis CO92]		2.23881	1	1	1	7.03	0	1	0	0	0	0	0	0	0
CAL21284.1	P69994	ureA	11.049	100	urease gamma subunit [Yersinia pestis CO92]	0.801244	9	1	2	1	5.54	3.9	1	44	4	5	4	5.54	13.64	4
CAL21285.1	P69990	ureB	15.822	144	urease beta subunit [Yersinia pestis CO92]	0								43.75	3	3	3	9.44	7.39	3
CAL21286.1	Q9ZFR9	ureC	61.019	572	urease alpha subunit [Yersinia pestis CO92]	0								31.1189	11	18	11	5.81	66.15	11
CAL21287.1	Q9ZFR8	ureE	25.948	231	urease accessory protein [Yersinia pestis CO92]	0.400622	4.329	1	1	1	6.32	2.57	1	31.6017	5	5	5	6.32	14.23	5
CAL21289.1	P69992	ureG	24.007	220	urease accessory protein [Yersinia pestis CO92]	0.801244	16.3636	4	4	4	4.98	9.93	4	35.9091	7	10	7	4.98	27.87	7
CAL21292.1	A0A384LGY2		38.706	352	putative nickel transport protein [Yersinia pestis CO92]		4.82955	1	1	1	9.14	2.28	1	0	0	0	0	0	0	0
CAL21293.1	A0A384KKQ9	hdeB	12.174	109	putative exported protein [Yersinia pestis CO92]	0.154085	11.9266	1	1	1	6.54	2.29	1	51.3761	6	13	6	6.54	43.95	6
CAL21294.1	A0A384KCM0		43.098	391	putative potassium channel protein [Yersinia pestis CO92]	1.78054	17.9028	5	8	5	7.81	35.4	5	12.7877	3	9	3	7.81	41.52	3
CAL21305.1	A0A384K858	pgm	59.101	547	phosphoglucomutase [Yersinia pestis CO92]	0.166926	4.20475	2	2	2	6.21	6.23	2	39.4881	17	24	17	6.21	77.81	17
CAL21310.1	Q8ZD97	kdpB	72.962	688	putative potassium-transporting ATPase B chain [Yersinia pestis CO92]	0								1.74419	1	1	1	7.18	0	1
CAL21316.1	Q8ZD91		27.485	247	conserved hypothetical protein [Yersinia pestis CO92]	0								10.8871	2	2	2	6.21	2.99	2
CAL21320.1	Q0WDJ0		26.358	243	putative membrane protein [Yersinia pestis CO92]	0								9.87654	1	2	1	8.21	4.51	1
CAL21322.1	Q8ZD86	pcp	23.142	215	putative pyrrolidone-carboxylate peptidase [Yersinia pestis CO92]	0.400622	5.11628	1	1	1	5.71	2.62	1	18.6047	4	5	4	5.71	14.3	4
CAL21323.1	Q8ZD85	ung	25.559	228	putative uracil-DNA glycosylase [Yersinia pestis CO92]		9.64912	1	1	1	8.19	5.24	1	0	0	0	0	0	0	0
CAL21324.1	Q8ZD84	grcA	14.353	127	conserved hypothetical protein [Yersinia pestis CO92]	2.50389	87.4016	9	15	8	4.77	51.08	9	74.8031	7	12	6	4.77	34.81	7
CAL21327.1	A0A384L816	rbaB	49.638	441	ATP-dependent RNA helicase [Yersinia pestis CO92]	0.200311	2.04082	1	1	1	9.32	0	1	15.1927	4	10	4	9.32	23.4	4
CAL21329.1	Q8ZD80	nadB	59.294	533	L-aspartate oxidase [Yersinia pestis CO92]	1.45681	18.8991	8	8	8	6.39	25.34	8	25.5046	10	11	10	6.39	36.77	10
CAL21330.1	A0A384LBF6	rpoE	21.817	191	RNA polymerase sigma E factor [Yersinia pestis CO92]	4.00622	16.7539	2	2	2	5.17	5.7	2	7.8534	1	1	1	5.17	3.81	1
CAL21332.1	A0A384KQD2	rseB	35.669	318	sigma E factor regulatory protein [Yersinia pestis CO92]	1.00155	12.5786	3	3	3	8.35	9.55	3	19.8113	5	6	5	8.35	12.62	5
CAL21335.1	Q8ZD74	lepA	66.709	599	putative GTP-binding elongation factor [Yersinia pestis CO92]	0.300466	4.34057	3	3	3	5.83	9.16	3	28.3806	14	20	14	5.83	65.48	14
CAL21336.1	Q0WDH4	lepB	36.549	332	signal peptidase I [Yersinia pestis CO92]	0								13.5542	4	5	4	7.33	11.07	4
CAL21337.1	Q8ZD72	rnc	25.707	226	ribonuclease III [Yersinia pestis CO92]	1.20187	18.5841	3	3	3	6.44	4.33	3	23.4513	3	5	3	6.44	13.84	3
CAL21338.1	Q8ZD71	era	34.473	303	putative GTP-binding protein [Yersinia pestis CO92]	1.60249	21.1221	4	4	4	7.06	13.03	4	17.8218	4	5	4	7.06	18.08	4
CAL21346.1	A0A384K814		30.085	268	conserved hypothetical protein [Yersinia pestis CO92]	2.00311	6.34328	1	1	1	4.92	3.01	1	6.34328	1	1	1	4.92	3.31	1
CAL21349.1	A0A384KGU6		12.305	113	conserved hypothetical protein [Yersinia pestis CO92]	2.00311	9.73451	1	1	1	5.26	0	1	7.9646	1	1	1	5.26	2.73	1
CAL21361.1	A0A384L622	ccmH	44.553	408	putative cytochrome c-type biogenesis protein [Yersinia pestis CO92]		1.47059	1	2	1	5.38	0	1	0	0	0	0	0	0	0
CAL21363.1	A0A384LPX6	fadL	45.669	423	putative long-chain fatty acid transport protein [Yersinia pestis CO92]	2.00311	17.9669	5	5	5	5.01	18.95	5	17.9669	5	5	5	5.01	19.58	5
CAL21364.1	A0A384KHW3		10.729	98	conserved hypothetical protein [Yersinia pestis CO92]	1.00155	11.2245	1	1	1	4.67	3.2	1	11.2245	1	2	1	4.67	6.2	1
CAL21365.1	Q8ZD46	fadI	46.311	436	putative 3-ketoacyl-CoA thiolase [Yersinia pestis CO92]	0.559007	40.1376	11	12	11	7.18	41.73	11	62.6147	20	43	20	7.18	164.13	20
CAL21366.1	Q8ZD45	fadJ	80.695	747	putative fatty oxidation complex alpha subunit,enoyl-CoA hydratase [Yersinia pestis CO92]	0.445135	20.9302	14	18	14	9.31	41.12	14	54.6512	34	81	34	9.31	297.02	34
CAL21369.1	Q0WDE1	prmB	35.296	310	conserved hypothetical protein [Yersinia pestis CO92]	0								8.70968	2	2	2	4.81	4.81	2
CAL21370.1	Q8ZD41	aroC	38.982	361	chorismate synthase [Yersinia pestis CO92]	6.00933	7.75623	3	3	3	6.27	9.49	3	2.77008	1	1	1	6.27	3.01	1
CAL21376.1	A0A384KN94	fabB	42.834	407	3-oxoacyl-[acyl-carrier-protein] synthase I [Yersinia pestis CO92]	1.10171	50.1229	13	22	13	5.54	91.92	13	61.4251	17	40	17	5.54	157.67	17
CAL21382.1	Q8D0U3	pdxB	41.167	375	putative D-isomer specific 2-hydroxyacid dehydrogenase [Yersinia pestis CO92]	0.801244	6.13333	2	2	2	5.83	1.82	2	19.2	5	5	5	5.83	7.89	5
CAL21384.1	A0A0H2W6Y4	asd	36.06	336	putative aspartate-semialdehyde dehydrogenase [Yersinia pestis CO92]	0.801244	30.6548	8	12	8	4.46	46.22	8	38.3929	9	30	9	4.46	125.61	9
CAL21385.1	Q8ZD27	truA	29.348	264	tRNA pseudouridine synthase A [Yersinia pestis CO92]	0								4.92424	1	1	1	8.63	1.62	1
CAL21387.1	Q0WDC3	accD	33.274	304	acetyl-coenzyme A carboxylase carboxyl transferase subunit beta [Yersinia pestis CO92]	0.667703	14.1447	4	5	4	7.99	15.35	4	33.2237	9	15	9	7.99	47.67	9
CAL21388.1	Q0WDC2	dedC	47.229	434	putative FolC bifunctional protein [Yersinia pestis CO92]	0.816081	36.1751	10	11	10	5.73	34.93	10	66.129	16	27	16	5.73	94.46	16
CAL21391.1	A0A384KW51	purF	56.667	505	amidophosphoribosyltransferase [Yersinia pestis CO92]	0								7.72277	3	3	3	6.27	6.02	3
CAL21392.1	A0A384L1Z2	ubiX	21.189	190	probable 3-octaprenyl-4-hydroxybenzoate carboxy-lyase [Yersinia pestis CO92]	1.33541	11.5789	2	2	2	6.87	4.55	2	16.8421	2	3	2	6.87	5.8	2
CAL21393.1	Q0WDB7	hisJ	28.634	262	histidine-binding periplasmic protein [Yersinia pestis CO92]	0.0834629	2.67176	1	1	1	5.63	1.84	1	64.1221	13	24	13	5.63	93.72	13
CAL21397.1	Q0WDB3		33.499	302	conserved hypothetical protein [Yersinia pestis CO92]	1.60249	18.2119	4	4	4	6.02	6.98	4	23.8411	5	5	5	6.02	10.85	5
CAL21398.1	A0A384KJC7		26.372	232	conserved hypothetical protein [Yersinia pestis CO92]		3.87931	1	1	1	4.89	3.17	1	0	0	0	0	0	0	0
CAL21400.1	Q8ZD12		20.654	182	conserved hypothetical protein [Yersinia pestis CO92]	0								10.989	2	3	2	4.86	5.23	2
CAL21417.1	A0A384LJQ9	bglB	86.854	793	putative beta-glucosidase [Yersinia pestis CO92]	0								10.3405	6	6	6	5.71	19.1	6
CAL21419.1	Q7CJX8		33.564	297	putative aldo/keto reductase [Yersinia pestis CO92]	3.33851	56.229	12	20	11	6.32	54.29	12	48.8215	9	12	9	6.32	41.01	9
CAL21420.1	A0A384KCW7		36.036	329	putative aldo/keto reductase [Yersinia pestis CO92]	1.55797	26.1398	7	7	7	5.6	23.37	7	39.8176	8	9	8	5.6	32.89	8
CAL21437.1	Q7CJY7	folD	30.983	288	putative FolD bifunctional protein [Yersinia pestis CO92]	10.0155	16.6667	4	5	4	6.3	16.36	4	3.47222	1	1	1	6.3	3.89	1
CAL21438.1	A0A384LG21		7.772	70	conserved hypothetical protein [Yersinia pestis CO92]	1.00155	18.5714	1	1	1	8.02	3.88	1	34.2857	2	2	2	8.02	8.67	2
CAL21440.1	Q8ZCX9	upp	22.574	208	uracil phosphoribosyltransferase [Yersinia pestis CO92]	2.40373	31.7308	5	6	5	5.66	19.19	5	15.8654	3	5	3	5.66	14.84	3
CAL21441.1	Q8ZCX8	purM	36.854	347	putative phosphoribosylaminoimidazole synthetase [Yersinia pestis CO92]	1.60249	21.0375	4	4	4	5.03	11.55	4	21.3256	4	5	4	5.03	16.03	4
CAL21443.1	A0A384LKN0	speG	21.253	181	spermidine acetyltransferase [Yersinia pestis CO92]	4.00622	45.3039	9	12	9	6.43	30.43	9	35.3591	6	6	6	6.43	19.8	6
CAL21448.1	Q8ZCX2	ppk	80.015	687	polyphosphate kinase [Yersinia pestis CO92]	0.58915	9.02475	5	5	5	8.19	12.08	5	25.4731	14	17	14	8.19	63.99	14
CAL21449.1	A0A0H2W7J2	ppx	58.711	519	putative exopolyphosphatase [Yersinia pestis CO92]	1.50233	20.8092	8	9	8	6.27	20.56	8	28.3237	9	12	9	6.27	31.54	9
CAL21465.1	Q8ZCV6	yegP	12.177	112	conserved hypothetical protein [Yersinia pestis CO92]	0.858475	47.3214	3	3	3	9.11	14.05	3	61.6071	4	7	4	9.11	36.94	4
CAL21466.1	A0A0H2W6H2		52.254	464	putative protease [Yersinia pestis CO92]	2.73151	27.1552	10	15	10	6.48	46.54	10	29.0948	9	11	9	6.48	37.46	9
CAL21468.1	P58483		17.048	154	putative exported protein [Yersinia pestis CO92]	0.667703	9.74026	1	1	1	9.41	0	1	22.0779	2	3	2	9.41	9.99	2
CAL21470.1	A0A384LMC5	thiD	28.582	266	putative phosphomethylpyrimidine kinase [Yersinia pestis CO92]	0								13.9098	2	3	2	6.42	5.59	2
CAL21481.1	Q8ZCU4	guaA	58.422	525	putative GMP synthase [Yersinia pestis CO92]	0								37.1429	15	23	15	5.82	82.15	15
CAL21482.1	Q0WD32	guaB	51.824	487	inosine-5'-monophosphate dehydrogenase [Yersinia pestis CO92]	2.21773	55.0308	16	31	16	6.76	121.1	16	55.2361	17	28	17	6.76	102.68	17
CAL21484.1	A0A384L7Y4		8.251	74	conserved hypothetical protein [Yersinia pestis CO92]	0								13.5135	1	1	1	7.03	2.9	1
CAL21486.1	Q8ZCT9	der	55.007	495	putative GTP-binding protein [Yersinia pestis CO92]	0.556419	12.3232	5	5	5	5.71	6.49	5	26.0606	11	18	11	5.71	55.7	11
CAL21487.1	Q7CJM5	bamB	42.092	393	putative lipoprotein [Yersinia pestis CO92]	0.534162	12.2137	4	4	4	5.21	10.98	4	49.1094	11	15	11	5.21	55.69	11
CAL21488.1	A0A384KZ73	yfgM	22.64	211	putative membrane protein [Yersinia pestis CO92]	1.71695	57.346	8	12	8	5.67	55.96	8	56.3981	7	14	7	5.67	59.62	7
CAL21489.1	Q8ZCT6	hisS	47.262	424	histidyl-tRNA synthetase [Yersinia pestis CO92]	2.69168	62.7358	25	43	25	5.38	133.33	25	64.8585	22	32	22	5.38	107.14	22
CAL21490.1	P58672	ispG	40.798	375	putative acetyltransferase [Yersinia pestis CO92]	0								3.2	1	1	1	7.02	3.58	1
CAL21494.1	Q8ZCT2	ndk	15.631	142	nucleoside diphosphate kinase [Yersinia pestis CO92]	0.690727	83.0986	7	20	7	5.52	89.97	7	83.0986	7	58	7	5.52	280.04	7
CAL21500.1	P58475	pepB	46.531	432	peptidase B [Yersinia pestis CO92]	0.834629	36.8056	11	15	11	6	53.13	11	72.9167	19	36	19	6	162.94	19
CAL21502.1	A0A384KHG1	fdx	12.413	111	adrenodoxin family ferredoxin [Yersinia pestis CO92]	2.00311	10.8108	1	1	1	4.75	0	1	10.8108	1	1	1	4.75	0	1
CAL21503.1	Q8ZCS5	hscA	69.21	650	chaperone protein HscA [Yersinia pestis CO92]	1.00155	6.30769	3	3	3	5.07	8.82	3	15.8462	6	6	6	5.07	18.29	6
CAL21506.1	A0A384KYH4	nifU	13.759	128	NifU family protein [Yersinia pestis CO92]	3.33851	37.5	5	5	5	5.52	12.57	5	26.5625	2	3	2	5.52	8.23	2
CAL21507.1	A0A384KF83	iscS	45.258	409	putative aminotransferase [Yersinia pestis CO92]	1.66926	57.9462	16	20	16	6.37	64.37	16	54.7677	15	24	15	6.37	83.97	15
CAL21508.1	Q0WD07	iscR	17.765	164	conserved hypothetical protein [Yersinia pestis CO92]	1.33541	57.9268	6	8	6	7.88	32.07	6	53.0488	6	12	6	7.88	58.65	6
CAL21509.1	Q7CJN8	trmJ	28.385	257	putative SpoU-family rRNA methylase [Yersinia pestis CO92]	2.00311	20.6226	3	3	3	6.73	11.3	3	17.8988	3	3	3	6.73	11.16	3
CAL21510.1	A0A384LFX3	suhB	29.155	267	putative inositol monophosphatase family protein [Yersinia pestis CO92]	0.667703	2.99625	1	1	1	7.18	0	1	13.8577	3	3	3	7.18	6.4	3
CAL21516.1	A0A384KE26	ail	20.242	182	attachment invasion locus protein [Yersinia pestis CO92]	0.9882	54.9451	15	37	15	8.5	136.67	15	54.9451	20	75	20	8.5	282.67	20
CAL21518.1	Q8ZCR1	glyA	45.422	417	serine hydroxymethyltransferase [Yersinia pestis CO92]	0.667703	12.7098	5	5	5	6.42	13.45	5	39.0887	11	15	11	6.42	45.71	11
CAL21521.1	Q7CJP6	glnB	12.455	112	nitrogen regulatory protein P-II [Yersinia pestis CO92]	4.67392	69.6429	9	14	9	5.33	46.24	9	50.8929	5	6	5	5.33	18.46	5
CAL21522.1	A0A0H2W580	adgA	59.794	540	putative glutamine-dependent NAD [Yersinia pestis CO92]	0.0910504	2.03704	1	1	1	5.39	2.22	1	32.963	13	22	13	5.39	74.83	13
CAL21523.1	A0A384KJ39		49.321	445	two-component system response regulator [Yersinia pestis CO92]	0								8.98876	2	2	2	7.03	7.67	2
CAL21524.1	Q0WCZ2		36.553	331	putative lipoprotein [Yersinia pestis CO92]	0								18.7311	4	4	4	6.64	13.52	4
CAL21525.1	A0A0H2W5X0		54.733	483	two-component system sensor kinase [Yersinia pestis CO92]	0								6.41822	2	2	2	6.54	11.33	2
CAL21529.1	Q8ZCQ2	purL	142.048	1296	phosphoribosylformylglycinamidine synthase [Yersinia pestis CO92]	0								3.08642	2	2	2	5.73	6.48	2
CAL21533.1	Q8ZCP8	murQ	30.902	295	putative glucokinase protein [Yersinia pestis CO92]	1.20187	29.1525	5	6	5	6.55	23.41	5	27.4576	6	10	6	6.55	37.07	6
CAL21538.1	Q8ZCP4	pdxJ	26.297	243	pyridoxal phosphate biosynthetic protein PdxJ [Yersinia pestis CO92]	1.60249	32.9218	5	8	5	6.1	25.69	5	32.9218	4	10	4	6.1	22.6	4
CAL21563.1	A0A384K8W0	sfuA	36.336	339	iron(III)-binding periplasmic protein [Yersinia pestis CO92]	0								37.1681	10	13	10	7.58	37.05	10
CAL21565.1	Q8ZCM2	fbpC	37.756	349	iron(III)-transport ATP-binding protein [Yersinia pestis CO92]	0								6.59026	1	1	1	7.15	5.17	1
CAL21579.1	Q7CJE7		45.843	411	putative aminotransferase [Yersinia pestis CO92]	0.546302	19.9513	6	6	6	7.27	20.58	6	40.6326	13	22	13	7.27	74.64	13
CAL21580.1	A0A384LL35		46.862	415	conserved hypothetical protein [Yersinia pestis CO92]	1.33541	18.7952	6	6	6	5.72	17.88	6	37.3494	9	9	9	5.72	26.78	9
CAL21581.1	P58619	glk	34.664	323	glucokinase [Yersinia pestis CO92]	2.00311	9.28793	3	3	3	5.63	4.91	3	8.04954	3	3	3	5.63	7.69	3
CAL21584.1	Q0WCT4		36.531	329	putative ion channel protein [Yersinia pestis CO92]		3.03951	1	1	1	6.38	2.38	1	0	0	0	0	0	0	0
CAL21588.1	Q8ZCK0	gltX	53.11	471	glutamyl-tRNA synthetase [Yersinia pestis CO92]	3.18676	56.4756	21	35	21	5.71	113.73	21	45.2229	15	22	15	5.71	75.23	15
CAL21593.1	Q7CJF3	ligA	73.898	670	DNA ligase [Yersinia pestis CO92]	3.56108	25.9701	16	16	16	5.74	45.9	16	18.5075	9	9	9	5.74	29.93	9
CAL21594.1	P58492	zipA	36.098	328	putative cell division protein [Yersinia pestis CO92]	0.333851	2.43902	1	1	1	5.85	2.41	1	15.2439	4	6	4	5.85	14.63	4
CAL21596.1	A0A384KU48	cysK	34.318	322	cysteine synthase A [Yersinia pestis CO92]	0.0921933	38.5093	8	11	8	5.34	35.66	8	89.441	22	239	22	5.34	1107	22
CAL21597.1	A0A384L5I0	hpr	9.105	85	PTS system, phosphocarrier protein [Yersinia pestis CO92]	0.667703	15.2941	1	2	1	6.54	9.48	1	78.8235	3	6	3	6.54	23.96	3
CAL21598.1	A0A0H2W631	ptsI	63.378	575	PTS sytem, enzyme I component [Yersinia pestis CO92]	0.596671	30.2609	12	14	12	4.92	49.52	12	56.8696	24	47	24	4.92	169.1	24
CAL21599.1	Q0WCR9	crr	18.238	169	PTS system, glucose-specific IIA component [Yersinia pestis CO92]	0.312986	34.3195	4	5	4	4.89	8.82	4	62.1302	8	32	8	4.89	113.04	8
CAL21602.1	A0A384L3F5		25.231	227	putative two-component system response regulator [Yersinia pestis CO92]	1.60249	33.9207	4	4	4	6.81	8.68	4	36.1233	4	5	4	6.81	19.83	4
CAL21604.1	Q7CJG3	macB2	73.871	678	putative ABC transporter, ATP-binding protein [Yersinia pestis CO92]	0								2.0649	1	1	1	7.18	0	1
CAL21618.1	A0A384KCM8	cysP	38.505	345	thiosulfate-binding protein [Yersinia pestis CO92]	0								47.8261	10	15	10	8.18	42.4	10
CAL21620.1	A0A384LHM7		31.102	292	putative rpiR-family transcriptional regulatory protein [Yersinia pestis CO92]	0								19.1781	3	5	3	7.44	22.26	3
CAL21626.1	A0A384KPV7	nanA	31.951	297	probable N-acetylneuraminate lyase [Yersinia pestis CO92]	0								6.73401	2	2	2	6.84	5.89	2
CAL21627.1	A0A384LQC9		33.389	299	conserved hypothetical protein [Yersinia pestis CO92]	0								26.7559	5	6	5	6.09	18.71	5
CAL21628.1	A0A384LLD5	yfeY	22.121	203	putative lipoprotein [Yersinia pestis CO92]	0								15.2709	2	2	2	7.34	3.83	2
CAL21629.1	A0A384LD36	ygiW	14.879	137	putative exported protein [Yersinia pestis CO92]	3.40528	45.9854	6	17	6	8.12	48.63	6	29.927	4	10	4	8.12	33.36	4
CAL21633.1	Q8ZCG0		16.362	141	putative acetyltransferase [Yersinia pestis CO92]	0								6.38298	1	1	1	4.92	3.1	1
CAL21635.1	Q8ZCF8		17.097	152	conserved hypothetical protein [Yersinia pestis CO92]		26.3158	3	4	3	6.79	12.98	3	0	0	0	0	0	0	0
CAL21643.1	A0A384KM26	narP	23.534	209	nitrate/nitrite response regulator protein NarP [Yersinia pestis CO92]	3.00466	17.7033	3	3	3	5.85	10.18	3	13.8756	2	2	2	5.85	6.4	2
CAL21652.1	A0A384KNN9		40.195	362	putative exported protein [Yersinia pestis CO92]	0.0667703	4.14365	1	1	1	8.4	3.49	1	58.2873	18	30	18	8.4	112.17	18
CAL21655.1	Q7CJI9	dapE	40.933	375	succinyl-diaminopimelate desuccinylase [Yersinia pestis CO92]	0.751166	8.53333	3	3	3	5.99	9.59	3	26.6667	6	8	6	5.99	26.66	6
CAL21660.1	A0A384KDC0		31.531	288	putative membrane protein [Yersinia pestis CO92]	0								9.02778	2	2	2	6.54	6.73	2
CAL21661.1	Q8ZCD2	purC	27.03	237	phosphoribosylaminoimidazole-succinocarboxamide synthase [Yersinia pestis CO92]	2.30358	71.73	16	23	16	5.33	77.08	16	61.1814	12	20	12	5.33	67.82	12
CAL21663.1	Q0WCK7	bamC	38.327	352	lipoprotein [Yersinia pestis CO92]	0.625972	15.0568	4	5	4	6.16	16.45	4	37.7841	12	16	12	6.16	51.19	12
CAL21664.1	Q8ZCD0	dapA	31.426	293	dihydrodipicolinate synthase [Yersinia pestis CO92]	0.125194	4.09556	1	1	1	5.34	2.05	1	34.471	7	16	7	5.34	54.16	7
CAL21665.1	A0A384LG26	gcvR	21.004	189	glycine cleavage system transcriptional repressor [Yersinia pestis CO92]	2.00311	13.2275	2	2	2	5.29	4.1	2	6.87831	1	2	1	5.29	7.34	1
CAL21666.1	Q0WCK4	bcp	17.716	157	bacterioferritin comigratory protein [Yersinia pestis CO92]	2.62908	77.707	9	21	9	5.35	62.65	9	49.6815	6	16	6	5.35	51.18	6
CAL21671.1	Q8ZCC3	bepA	53.418	486	putative exported protein [Yersinia pestis CO92]	1.00155	3.49794	2	2	2	7.71	5.29	2	11.9342	4	4	4	7.71	11.46	4
CAL21672.1	A0A384KZY1	yfgD	13.481	118	putative arsenate reductase [Yersinia pestis CO92]	0.924512	55.9322	7	12	7	8.12	42.3	7	86.4407	11	26	11	8.12	96.86	11
CAL21675.1	Q8ZCC0	cysS	52.162	461	cysteinyl-tRNA synthetase [Yersinia pestis CO92]	0.58915	18.6551	5	5	5	5.64	17.52	5	42.5163	13	17	13	5.64	58.24	13
CAL21676.1	A0A384KTC0	ppiB	18.151	164	peptidyl-prolyl cis-trans isomerase B [Yersinia pestis CO92]	1.00155	85.3659	8	14	8	5.8	51.88	8	86.5854	11	28	11	5.8	117.3	11
CAL21678.1	A0A384KAN6	purE	17.952	174	phosphoribosylaminoimidazole carboxylase catalytic subunit PurE [Yersinia pestis CO92]	1.00155	16.6667	1	1	1	5.97	4.61	1	30.4598	2	2	2	5.97	3.84	2
CAL21681.1	A0A384LPI7	ybbA	24.856	228	putative ABC transporter ATP-binding protein [Yersinia pestis CO92]		10.9649	2	2	2	6.13	4.09	2	0	0	0	0	0	0	0
CAL21682.1	A0A384L1G8	apeA	23.806	212	putative acyl-CoA thioesterase [Yersinia pestis CO92]	0								14.1509	2	2	2	8.4	7.74	2
CAL21683.1	A0A384K9B4	ybbO	27.941	258	probable short-chain dehydrogenase [Yersinia pestis CO92]	0								14.3411	2	3	2	9.44	13.58	2
CAL21684.1	A0A384L7G8	ybbN	32.012	289	putative thioredoxin [Yersinia pestis CO92]	0.429238	21.1073	5	6	5	4.83	15.55	5	50.8651	11	28	11	4.83	105.85	11
CAL21694.1	A0A384KE23	rosB	60.269	563	putative potassium antiporter [Yersinia pestis CO92]	0								3.73002	2	2	2	5.39	6.68	2
CAL21709.1	Q9RCD0	ddhC	48.318	437	putative CDP-4-keto-6-deoxy-D-glucose-3-dehydratase [Yersinia pestis CO92]	0								11.8993	3	3	3	5.27	6.24	3
CAL21713.1	Q8ZC98	hemH	36.185	320	ferrochelatase [Yersinia pestis CO92]	0								6.5625	1	1	1	7.52	0	1
CAL21714.1	O69172	adk	23.672	214	adenylate kinase [Yersinia pestis CO92]	1.83618	35.9813	7	11	7	5.54	36.25	7	36.9159	7	12	7	5.54	37.43	7
CAL21715.1	P58482	htpG	70.786	622	heat shock protein HtpG [Yersinia pestis CO92]	1.04058	61.0577	26	40	26	5.16	120.19	26	68.4295	35	77	35	5.16	268.11	35
CAL21717.1	Q8ZC96		12.093	110	conserved hypothetical protein [Yersinia pestis CO92]	1.50233	69.0909	6	6	6	5.07	18.15	6	69.0909	5	8	5	5.07	30.59	5
CAL21718.1	A0A384KCQ2	dnaX	72.146	658	DNA polymerase III subunit Tau (contains DNA polymerase III subunit Gamma) [Yersinia pestis CO92]	0								11.7021	6	6	6	6.89	19.46	6
CAL21719.1	Q8ZC94	apt	20.142	187	adenine phosphoribosyltransferase [Yersinia pestis CO92]	0.801244	10.1604	2	2	2	6.39	6.63	2	44.385	5	5	5	6.39	11.79	5
CAL21724.1	A0A384LAP7	aefA	128.41	1139	putative potassium efflux system [Yersinia pestis CO92]	0								6.32133	5	6	5	7.52	18.85	5
CAL21725.1	A0A384KJS0		12.68	117	conserved hypothetical protein [Yersinia pestis CO92]	0								45.2991	3	4	3	5.08	16.83	3
CAL21727.1	A0A384L2L8	acrA	41.89	395	multidrug efflux protein [Yersinia pestis CO92]	1.48802	53.6709	16	26	16	6.37	88.33	16	56.962	16	35	16	6.37	111.38	16
CAL21728.1	A0A0H2W1D8	acrB	113.562	1050	multidrug efflux protein [Yersinia pestis CO92]	0.625972	11.2381	8	10	8	6.11	32.43	8	26.4762	17	32	17	6.11	126.37	17
CAL21735.1	A0A384KPN5	ybaY	17.857	173	putative lipoprotein [Yersinia pestis CO92]	0.400622	28.9017	2	2	2	7.36	7.09	2	52.6012	4	10	4	7.36	49.37	4
CAL21736.1	A0A384KIK4	tesB	32.463	286	acyl-CoA thioesterase II [Yersinia pestis CO92]	1.00155	11.1888	2	3	2	6.38	13.02	2	16.0839	4	6	4	6.38	20.11	4
CAL21745.1	Q8ZC72	queC	25.472	232	conserved hypothetical protein [Yersinia pestis CO92]	2.00311	7.32759	1	1	1	6.2	5.44	1	10.3448	1	1	1	6.2	3.99	1
CAL21746.1	A0A384L5N1		15.64	135	conserved hypothetical protein [Yersinia pestis CO92]	0								11.8519	2	2	2	6.52	2.15	2
CAL21748.1	A0A384KMR9	ppiD	69.892	628	peptidyl-prolyl cis-trans isomerase D [Yersinia pestis CO92]	1.1646	39.8089	19	25	19	5.06	83.59	19	49.2038	22	43	22	5.06	171.22	22
CAL21749.1	A0A384LDF7	hopD	9.268	90	DNA-binding protein HU-beta [Yersinia pestis CO92]	0.31628	50	3	6	3	9.77	26.12	3	65.5556	5	38	5	9.77	178.15	5
CAL21750.1	A0A0H2W279	capR	87.432	784	ATP-dependent protease La [Yersinia pestis CO92]	0.667703	31.25	18	19	18	6.24	52.93	18	45.7908	29	57	29	6.24	195.63	29
CAL21751.1	Q8ZC66	clpX	46.033	423	ATP-dependent Clp protease ATP-binding subunit ClpX [Yersinia pestis CO92]	1.83618	44.6809	14	22	14	5.4	68.5	14	37.1158	12	24	12	5.4	88.01	12
CAL21752.1	Q8ZC65	clpP	23.32	207	ATP-dependent Clp protease proteolytic subunit ClpP [Yersinia pestis CO92]	0.250389	5.31401	1	1	1	5.44	2.23	1	31.8841	5	8	5	5.44	26.56	5
CAL21753.1	Q8ZC64	tig	48.241	434	Trigger factor [Yersinia pestis CO92]	3.03697	67.0507	29	47	29	4.91	146.15	29	47.0046	15	31	15	4.91	92.91	15
CAL21755.1	A0A384KBB8	bolA	11.928	106	BolA protein [Yersinia pestis CO92]	6.00933	37.7358	3	3	3	7.12	9.15	3	11.3208	1	1	1	7.12	5.62	1
CAL21756.1	A0A384KMD6	yajG	20.822	192	putative lipoprotein [Yersinia pestis CO92]	0.267081	12.5	2	2	2	8.62	7.47	2	51.0417	7	15	7	8.62	61.46	7
CAL21759.1	A0A384K8J6	cyoA	35.049	318	cytochrome O ubiquinol oxidase subunit II [Yersinia pestis CO92]	0.715396	15.7233	3	5	3	8.72	17.52	3	46.2264	9	14	9	8.72	50.76	9
CAL21760.1	Q0WCB8	cyoB	74.117	663	cytochrome O ubiquinol oxidase subunit I [Yersinia pestis CO92]	1.00155	1.65913	1	2	1	7.09	6.42	1	1.65913	1	4	1	7.09	9.96	1
CAL21765.1	Q8ZC52		18.35	163	conserved hypothetical protein [Yersinia pestis CO92]	3.00466	40.3614	6	9	6	5.48	36.75	6	25.9036	3	6	3	5.48	28.52	3
CAL21766.1	Q8ZC51	panE	33.844	303	2-dehydropantoate 2-reductase [Yersinia pestis CO92]	2.00311	17.4917	4	4	4	6.57	14.6	4	14.5215	3	4	3	6.57	13.97	3
CAL21767.1	A0A384KWD1	thiJ	21.178	196	4-methyl-5(B-hydroxyethyl)-thiazol monophosphate biosynthesis enzyme [Yersinia pestis CO92]	1.00155	5.10204	1	1	0	5.92	2.64	1	9.69388	2	2	2	5.92	5.78	2
CAL21768.1	Q8ZC49	thiI	54.894	483	thiamine biosynthesis protein [Yersinia pestis CO92]	0								14.2857	5	5	5	6.54	15.48	5
CAL21770.1	Q8ZC47	xseB	9.307	84	exodeoxyribonuclease VII small subunit [Yersinia pestis CO92]	5.00777	54.7619	3	5	3	4.41	19.76	3	45.2381	2	2	2	4.41	8.1	2
CAL21771.1	A0A384KJX1	ispA	32.919	306	geranyltranstransferase [Yersinia pestis CO92]		17.3203	3	3	3	5.12	12.12	3	0	0	0	0	0	0	0
CAL21772.1	Q8ZC45	dxs	67.674	619	1-deoxy-D-xylulose 5-phosphate synthase [Yersinia pestis CO92]	0								4.52342	1	2	1	6.49	10.08	1
CAL21775.1	A0A384LJU9	thiL	35.753	329	thiamine-monophosphate kinase [Yersinia pestis CO92]	0.333851	6.68693	1	1	1	5.1	5.05	1	23.4043	4	6	4	5.1	20.94	4
CAL21776.1	Q8ZC42	nusB	15.506	138	N utilization substance protein B [Yersinia pestis CO92]	1.20187	30.4348	3	3	3	7.2	10.62	3	39.8551	4	5	4	7.2	18.98	4
CAL21777.1	Q8ZC41	ribH	16.197	156	6,7-dimethyl-8-ribityllumazine synthase [Yersinia pestis CO92]	0.0741892	12.1795	1	1	1	5.03	2.41	1	62.1795	7	27	7	5.03	120.69	7
CAL21778.1	A0A384LCL3	ribD	40.261	369	riboflavin biosynthesis protein RibD [includes: diaminohydroxyphosphoribosylaminopyrimidine deaminase; 5-amino-6-(5-phosphoribosylamino)uracil reductase [Yersinia pestis CO92]	2.00311	4.06504	1	2	1	6.73	10.05	1	8.13008	2	2	2	6.73	8.35	2
CAL21779.1	Q8ZC39	nrdR	17.205	149	conserved hypothetical protein [Yersinia pestis CO92]	0.400622	9.39597	1	1	1	7.8	0	1	28.8591	3	5	3	7.8	14.58	3
CAL21783.1	A0A384KVD9	secF	35.178	322	protein-export membrane protein SecF [Yersinia pestis CO92]	1.00155	4.65839	1	1	1	5.69	3.51	1	10.2484	2	2	2	5.69	5.5	2
CAL21784.1	A0A384KLP5	secD	66.833	615	protein-export membrane protein SecD [Yersinia pestis CO92]	0.843414	6.66667	4	8	3	8.78	19.39	4	23.7398	12	19	11	8.78	46.01	12
CAL21785.1	A0A384KE14	yajC	12.019	111	putative membrane protein [Yersinia pestis CO92]	1.33541	26.1261	3	4	3	9.58	12.96	3	45.045	3	6	3	9.58	22.21	3
CAL21786.1	Q8ZC33	tgt	42.633	374	queuine tRNA-ribosyltransferase [Yersinia pestis CO92]		2.13904	1	1	1	6.68	0	1	0	0	0	0	0	0	0
CAL21789.1	A0A384L2F1	ahpC	22.258	200	putative alkyl hydroperoxide reductase subunit c [Yersinia pestis CO92]	0.728403	82	17	32	17	6.06	89.23	17	70	15	88	15	6.06	264.81	15
CAL21794.1	A0A384KXY2		24.108	226	probable short-chain dehydrogenase [Yersinia pestis CO92]	1.26512	76.9912	15	24	15	7.77	75.12	15	76.9912	16	38	16	7.77	122.44	16
CAL21796.1	Q0WC83	proY	50.712	463	probable proline-specific permease [Yersinia pestis CO92]	0								2.80778	1	2	1	9.47	2.18	1
CAL21800.1	A0A384LC12	phoB	26.446	229	phosphate regulon transcriptional regulatory protein [Yersinia pestis CO92]	2.00311	7.42358	1	1	1	5.69	0	1	10.917	1	1	1	5.69	4.56	1
CAL21805.1	A0A0H2W255		32.464	304	conserved hypothetical protein [Yersinia pestis CO92]	0								35.1974	4	5	4	5.52	20.09	4
CAL21806.1	Q8ZC18	rdgC	34.204	303	recombination associated protein RdgC [Yersinia pestis CO92]	0.546302	12.2112	3	3	3	5.33	9.61	3	45.2145	9	11	9	5.33	34.36	9
CAL21807.1	Q8ZC17	ppnP	10.427	95	conserved hypothetical protein [Yersinia pestis CO92]	1.14463	30.5263	3	4	3	4.56	12.6	3	41.0526	3	7	3	4.56	29.25	3
CAL21815.1	Q8ZC09	proA	45.343	419	gamma-glutamyl phosphate reductase [Yersinia pestis CO92]	0.0953861	3.10263	1	1	1	6.29	2.35	1	39.6181	14	21	14	6.29	75.66	14
CAL21816.1	Q8ZC08	proB	39.291	367	glutamate 5-kinase [Yersinia pestis CO92]	0								17.7112	5	5	5	6.61	17.2	5
CAL21818.1	Q8D170		47.007	415	conserved hypothetical protein [Yersinia pestis CO92]	0.572317	4.81928	2	2	2	6.42	6.15	2	18.3133	7	7	7	6.42	17.43	7
CAL21819.1	Q8ZC05	gpt	16.966	152	xanthine-guanine phosphoribosyltransferase [Yersinia pestis CO92]	0								43.4211	4	7	4	5.9	13.98	4
CAL21821.1	A0A0H2W248		58.545	534	putative carbohydrate-binding protein [Yersinia pestis CO92]	1.00155	1.87266	1	1	1	5.95	2.42	1	4.49438	2	2	2	5.95	7.18	2
CAL21824.1	A0A384LI20	pepD	52.993	486	aminoacyl-histidine dipeptidase [Yersinia pestis CO92]	1.06415	38.8889	13	17	13	5.71	51.15	13	44.2387	16	32	16	5.71	110.23	16
CAL21828.1	A0A384L512	apbE	37.476	340	thiamine biosynthesis lipoprotein [Yersinia pestis CO92]	0.286158	2.05882	1	1	1	5.21	1.9	1	16.1765	4	7	4	5.21	24.74	4
CAL21829.1	Q8ZBZ5	nqrF	45.455	407	NADH-uniquinone oxidoreductase subunit F [Yersinia pestis CO92]	1.00155	5.89681	2	2	2	5.08	6.03	2	10.5651	4	4	4	5.08	10.73	4
CAL21832.1	Q8ZBZ2	nqrC	29.067	266	Na+-translocating NADH-quinone reductase subunit C [Yersinia pestis CO92]	0								4.88722	1	1	1	8.98	3.76	1
CAL21834.1	Q8ZBZ0	nqrA	49.016	447	NADH-ubiquinone oxidoreductase subunit A [Yersinia pestis CO92]	0.500777	2.90828	1	1	1	6.71	2.81	1	13.1991	4	4	4	6.71	10.04	4
CAL21836.1	A0A384KBG6		28.976	257	conserved hypothetical protein [Yersinia pestis CO92]		10.8949	1	1	1	8.37	0	1	0	0	0	0	0	0	0
CAL21837.1	Q8ZBY7	gmhA	20.987	193	phosphoheptose isomerase [Yersinia pestis CO92]	0.400622	27.4611	3	3	3	5.99	9.28	3	50.7772	6	15	6	5.99	61.86	6
CAL21838.1	Q8ZBY6	fadE	88.968	815	probable acyl-CoA dehydrogenase [Yersinia pestis CO92]	0.475314	19.5092	12	14	12	8.24	46.51	12	52.638	27	59	27	8.24	218.55	27
CAL21852.1	A0A384KWI1		31.802	281	putative rpiR-family transcriptional regulatory protein [Yersinia pestis CO92]	0								11.032	1	1	1	9	3.93	1
CAL21859.1	A0A384LCE1	emrR	19.949	170	MarR-family transcriptional regulatory protein [Yersinia pestis CO92]	0.500777	12.3529	1	1	1	7.24	5.54	1	21.1765	2	4	2	7.24	13.95	2
CAL21862.1	A0A384LCT1	yfiF	42.489	388	putative tRNA/rRNA methyltransferase [Yersinia pestis CO92]	0.858475	12.3711	3	3	3	8.16	0	3	30.1546	7	7	7	8.16	20.72	7
CAL21865.1	Q0WC16	yfiQ	96.783	880	putative acetyltransferase [Yersinia pestis CO92]	0								1.13636	1	1	1	6.76	3.35	1
CAL21866.1	Q0WC15	pss	52.492	452	CDP-diacylglycerol--serine O-phosphatidyltransferase [Yersinia pestis CO92]	0.500777	9.0708	3	3	3	9.28	6.35	3	25.885	9	12	9	9.28	38.22	9
CAL21868.1	Q74X11	clpB	95.644	857	Clp ATPase [Yersinia pestis CO92]	1.64064	70.245	54	86	54	5.82	304.24	54	68.2614	49	105	49	5.82	375.93	49
CAL21871.1	A0A384LI44	yfiO	27.502	243	putative lipoprotein [Yersinia pestis CO92]	0								29.6296	6	7	6	8.02	21.58	6
CAL21872.1	A0A384LL60	yfiA	13.403	120	putative sigma 54 modulation protein [Yersinia pestis CO92]	1.86957	76.6667	10	28	10	5.53	124.05	10	76.6667	10	30	10	5.53	134.04	10
CAL21877.1	A0A384LQ69	tyrA	42.195	373	T-protein [includes: chorismate mutase and prephenate dehydrogenase] [Yersinia pestis CO92]	2.67081	7.23861	3	4	3	5.69	5.87	3	12.3324	3	3	3	5.69	8.06	3
CAL21878.1	A0A384KVH1	aroF	39.072	356	phospho-2-dehydro-3-deoxyheptonate aldolase,tyr-sensitive [Yersinia pestis CO92]	1.50233	11.5169	3	3	3	6.24	6.23	3	16.0112	4	4	4	6.24	15.79	4
CAL21883.1	Q8ZBV0	rplS	13.09	115	50S ribosomal protein L19 [Yersinia pestis CO92]	0.23566	20	2	2	2	10.58	4.59	2	59.1304	7	17	7	10.58	47.35	7
CAL21885.1	Q8ZBU8	rimM	20.754	182	16S rRNA processing protein [Yersinia pestis CO92]	4.00622	39.011	5	6	5	4.96	21.03	5	17.5824	3	3	3	4.96	10.25	3
CAL21886.1	Q8ZBU7	rpsP	9.097	82	30S ribosomal protein S16 [Yersinia pestis CO92]	0								53.6585	5	10	5	10.55	32.92	5
CAL21887.1	Q0WBZ6	ffh	49.78	453	signal recognition particle protein [Yersinia pestis CO92]	0								19.8675	7	10	7	9.6	35.8	7
CAL21889.1	A0A384KX56	b2612	47.838	427	putative membrane protein [Yersinia pestis CO92]	0								2.8103	1	1	1	6.64	1.86	1
CAL21891.1	Q8ZBU3	luxS	19.396	171	autoinducer-2 production protein [Yersinia pestis CO92]	0.667703	45.614	6	9	6	5.72	27.02	6	53.8012	8	27	8	5.72	92.13	8
CAL21892.1	Q8ZBU2	gshA	58.471	519	glutamate--cysteine ligase [Yersinia pestis CO92]	0								10.4046	3	3	3	5.34	10.48	3
CAL21894.1	A0A384KQ75	yqaB	20.973	188	putative hydrolase [Yersinia pestis CO92]	5.00777	36.1702	4	5	4	5.25	15.99	4	11.7021	1	2	1	5.25	6.26	1
CAL21895.1	P63876	csrA	6.853	61	carbon storage regulator [Yersinia pestis CO92]	3.00466	40.9836	3	3	3	8.62	4.5	3	19.6721	1	2	1	8.62	3.01	1
CAL21896.1	Q8ZBT8	alaS	96.331	875	alanyl-tRNA synthetase [Yersinia pestis CO92]	0.87636	34.5143	20	21	20	5.76	82.87	20	51.5429	32	48	32	5.76	185.3	32
CAL21898.1	P37858	recA	37.886	356	RecA protein [Yersinia pestis CO92]	1.73603	31.4607	8	13	8	5.24	48.24	8	39.3258	9	15	9	5.24	59.54	9
CAL21899.1	A0A384KQA9		17.104	162	putative competence-damaged protein [Yersinia pestis CO92]	0								19.1358	3	4	3	6.79	11.46	3
CAL21901.1	A0A384L5X6		33.813	314	putative transcriptional regulatory protein [Yersinia pestis CO92]	1.00155	3.82166	1	1	1	5.49	0	1	8.59873	2	2	2	5.49	6.38	2
CAL21910.1	Q9X6B0	katG	81.365	737	catalase-peroxidase [Yersinia pestis CO92]	2.87505	81.1398	69	488	69	7.34	1648.69	69	76.7978	64	340	64	7.34	1259.77	64
CAL21911.1	Q9X6B1	cybC1	14.192	127	putative cytochrome B562 [Yersinia pestis CO92]	0.58424	28.3465	5	7	5	7.34	22.79	5	43.3071	9	24	9	7.34	81.88	9
CAL21917.1	Q0WBW6	araD	25.235	231	L-ribulose-5-phosphate 4-epimerase [Yersinia pestis CO92]	0								4.329	1	1	1	6.11	2.61	1
CAL21926.1	A0A384KE37	fumA	60.131	547	fumarate hydratase, class I [Yersinia pestis CO92]	1.30638	27.6051	12	15	12	6.44	52.58	12	46.6179	15	23	15	6.44	99.24	15
CAL21928.1	A0A384KR24	map	28.277	261	methionine aminopeptidase [Yersinia pestis CO92]	3.00466	16.092	2	3	2	6.1	14.99	2	10.728	1	2	1	6.1	9.54	1
CAL21939.1	A0A384KZM8	dhaK	35.451	333	putative dihydroxyacetone kinase [Yersinia pestis CO92]	0								9.90991	2	2	2	5.4	0	2
CAL21941.1	A0A384LBN3	ydjJ	40.365	371	putative Zinc-binding dehydrogenase [Yersinia pestis CO92]	0.600933	9.7035	3	3	3	5.58	5.46	3	20.7547	7	10	7	5.58	24.2	7
CAL21943.1	Q8ZBQ3	mutS	94.814	851	DNA mismatch repair protein MutS [Yersinia pestis CO92]	1.00155	5.40541	3	3	3	6.02	6.61	3	12.691	6	6	6	6.02	21.4	6
CAL21944.1	Q7CKC7	appR	38.214	332	RNA polymerase sigma factor RpoS [Yersinia pestis CO92]	2.00311	25.9036	7	8	6	4.86	31.63	7	28.6145	6	8	5	4.86	38.91	6
CAL21945.1	Q7CKC8	nlpD	34.825	333	lipoprotein [Yersinia pestis CO92]	0.801244	21.3213	6	6	6	9.5	14.06	6	29.4294	8	15	8	9.5	48.49	8
CAL21946.1	Q8ZBQ0	pcm	23.432	208	protein-L-isoaspartate O-methyltransferase [Yersinia pestis CO92]	4.00622	38.4615	7	8	7	6.89	17.77	7	15.8654	3	4	3	6.89	10.97	3
CAL21948.1	Q8ZBP8	truD	39.144	349	conserved hypothetical protein [Yersinia pestis CO92]	1.00155	3.15186	1	1	1	6.2	2.09	1	5.73066	2	2	2	6.2	3.06	2
CAL21949.1	Q8ZBP7	ispF	17.182	162	2C-methyl-D-erythritol 2,4-cyclodiphosphate synthase [Yersinia pestis CO92]	0								10.4938	1	1	1	6.28	3.34	1
CAL21963.1	Q0WBS2	queE	25.015	223	conserved hypothetical protein [Yersinia pestis CO92]	1.00155	9.86547	2	2	2	5.86	4.02	2	9.86547	2	4	2	5.86	8.49	2
CAL21964.1	A0A384KRV4	sodC	20.675	201	superoxide dismutase [Cu-Zn] precursor [Yersinia pestis CO92]	3.20497	47.7612	8	24	8	7.66	82	8	43.7811	6	15	6	7.66	46.55	6
CAL21965.1	Q8ZBN2	eno	45.469	431	enolase [Yersinia pestis CO92]	0.632561	65.6613	21	54	21	5.31	184.68	21	76.7981	33	171	33	5.31	701.12	33
CAL21966.1	Q8ZBN1	pyrG	60.363	545	CTP synthase [Yersinia pestis CO92]	1.73603	49.1743	19	26	19	5.83	85.91	19	41.8349	17	30	17	5.83	99.75	17
CAL21967.1	A0A384LA02		31.811	280	conserved hypothetical protein [Yersinia pestis CO92]		8.92857	1	1	1	4.83	4.67	1	0	0	0	0	0	0	0
CAL21969.1	Q0WBR6	relA	84.318	744	GTP pyrophosphokinase [Yersinia pestis CO92]	2.22568	16.129	10	10	10	6.46	29.53	10	15.9946	9	9	9	6.46	29.11	9
CAL21971.1	A0A384L498	degP	49.867	481	global stress requirement protein GsrA [Yersinia pestis CO92]	2.56398	54.262	27	96	27	8.73	367.6	27	61.9543	25	75	25	8.73	276.36	25
CAL21972.1	Q8ZBM5	dgt	58.424	506	deoxyguanosinetriphosphate triphosphohydrolase [Yersinia pestis CO92]	0								5.5336	1	1	1	6.49	7.03	1
CAL21973.1	Q7CKD4	mtnN	24.609	233	MTA/SAH nucleosidase [Yersinia pestis CO92]	0								69.5279	7	12	7	4.93	57.22	7
CAL21976.1	Q0WBQ9	erpA	12.269	114	conserved hypothetical protein [Yersinia pestis CO92]	2.00311	10.5263	1	1	1	4.48	3.73	1	10.5263	1	1	1	4.48	3.19	1
CAL21978.1	Q8ZBL9	hemL	45.794	426	glutamate-1-semialdehyde 2,1-aminomutase [Yersinia pestis CO92]	0.455252	17.8404	5	5	5	5.33	21.4	5	31.4554	8	22	8	5.33	99.33	8
CAL21982.1	A0A384LBB8	b0149	91.816	824	penicillin-binding protein 1B [Yersinia pestis CO92]	0.286158	3.51942	2	2	2	8.95	7.33	2	26.4563	14	14	14	8.95	50.82	14
CAL21983.1	Q0WBQ2	hrpB	91.983	828	ATP-dependent helicase [Yersinia pestis CO92]	0								2.17391	1	1	1	7.09	4.27	1
CAL21984.1	A0A384KFU9	ligT	21.112	191	putative 2'-5' RNA ligase [Yersinia pestis CO92]	0								5.2356	1	1	1	9.79	2.4	1
CAL21986.1	A0A384KT42	dksA	17.385	151	DnaK suppressor protein homologue [Yersinia pestis CO92]	3.00466	40.3974	6	9	6	5.22	30.47	6	34.4371	4	6	4	5.22	22.28	4
CAL21988.1	Q0WBP7	pcnB	51.075	440	poly(A) polymerase [Yersinia pestis CO92]	0								16.8182	6	6	6	9.52	13.02	6
CAL21989.1	A0A0H2W2M8	folK	17.97	159	2-amino-4-hydroxy-6-hydroxymethyldihydropteridin e pyrophosphokinase [Yersinia pestis CO92]	0								5.66038	1	1	1	7.39	0	1
CAL21990.1	Q8ZBK8	panB	28.699	265	3-methyl-2-oxobutanoate hydroxymethyltransferase [Yersinia pestis CO92]	0								12.406	2	2	2	5.74	0	2
CAL21991.1	Q8ZBK7	panC	31.772	284	pantoate--beta-alanine ligase [Yersinia pestis CO92]	1.50233	42.6056	8	12	8	5.69	43.82	8	44.7183	9	16	9	5.69	66.3	9
CAL21992.1	Q8ZBK6	panD	13.906	126	aspartate 1-decarboxylase precursor [Yersinia pestis CO92]		7.93651	1	1	1	7.83	2.36	1	0	0	0	0	0	0	0
CAL21993.1	Q0WBP2		45.058	397	conserved hypothetical protein [Yersinia pestis CO92]	0								3.02267	1	1	1	8.51	3.49	1
CAL21995.1	Q0WBP0	yadG	34.448	308	putative ABC transporter, ATP-binding protein [Yersinia pestis CO92]	0								4.22078	1	1	1	6.58	2.82	1
CAL21996.1	A0A384LG04	yadF	24.871	220	putative carbonic anhydrase [Yersinia pestis CO92]	0.286158	5.90909	1	1	1	6.37	0	1	34.5455	6	7	6	6.37	24.87	6
CAL21997.1	Q0WBN8	b0125	20.204	178	hypoxanthine phosphoribosyltransferase [Yersinia pestis CO92]	0								7.86517	1	1	1	5.31	2.24	1
CAL21998.1	Q8ZBK0	cueO	58.328	533	putative exported protein [Yersinia pestis CO92]	0								2.81426	1	1	1	6.57	4.09	1
CAL22000.1	Q8ZBJ8	speE	33.166	296	spermidine synthase [Yersinia pestis CO92]	0.400622	13.8514	2	2	2	5.01	7.02	2	46.2838	7	10	7	5.01	41.31	7
CAL22001.1	Q8ZBJ7	speD	30.293	264	S-adenosylmethionine decarboxylase proenzyme [Yersinia pestis CO92]	0								25	4	8	4	5.38	34.03	4
CAL22003.1	Q8ZBJ5		13.772	119	conserved hypothetical protein [Yersinia pestis CO92]	3.00466	33.6134	3	3	3	4.41	10.23	3	17.6471	2	2	2	4.41	4.39	2
CAL22004.1	A0A0H2W250	acnB	93.453	865	aconitate hydratase 2 [Yersinia pestis CO92]	1.39502	59.8844	42	78	42	5.29	287.49	42	67.3988	44	112	44	5.29	442.75	44
CAL22006.1	A0A384K8A4	lpd	50.666	475	dihydrolipoamide dehydrogenase component of pyruvate dehydrogenase complex [Yersinia pestis CO92]	0.55324	54.1053	19	29	19	6.11	117.02	19	64.2105	25	105	25	6.11	435.92	25
CAL22007.1	A0A384L3Y9	aceF	53.949	509	dihydrolipoamide acetyltransferase component of pyruvate dehydrogenase complex [Yersinia pestis CO92]	0.0667703	2.35756	1	1	1	5.41	3.85	1	42.6326	17	30	17	5.41	84.85	17
CAL22008.1	A0A384KQH8	aceE	99.615	887	pyruvate dehydrogenase E1 component [Yersinia pestis CO92]	1.84069	60.9921	44	68	44	5.69	229.67	44	55.8061	40	74	40	5.69	271.61	40
CAL22009.1	A0A384LA31	aceC	29.409	254	pyruvate dehydrogenase complex repressor [Yersinia pestis CO92]	0.286158	9.05512	1	1	1	6.46	2.29	1	24.0157	4	7	4	6.46	25.35	4
CAL22013.1	A0A384K9F9	nadC	32.953	302	nicotinate-nucleotide pyrophosphorylase [carboxylating] [Yersinia pestis CO92]	1.14463	16.2252	4	4	4	5.39	12.88	4	28.4768	5	7	5	5.39	21.11	5
CAL22017.1	Q8ZBI2	guaC	37.492	347	GMP reductase [Yersinia pestis CO92]	0.435458	17.2911	5	5	5	7.44	11.75	5	55.3314	13	23	13	7.44	82.98	13
CAL22019.1	Q8ZBI0	coaE	22.506	206	conserved hypothetical protein [Yersinia pestis CO92]	8.01244	18.4466	3	4	3	6.64	12.31	3	6.31068	1	1	1	6.64	3.66	1
CAL22020.1	Q8ZBH9	zapD	28.427	250	conserved hypothetical protein [Yersinia pestis CO92]	1.23268	38	7	8	7	7.47	26.92	7	45.6	8	13	8	7.47	51.69	8
CAL22021.1	Q8ZBH8	yacG	7.9	68	conserved hypothetical protein [Yersinia pestis CO92]	0								22.0588	1	2	1	4.41	10.66	1
CAL22028.1	A0A384KLX7		39.481	358	putative membrane protein [Yersinia pestis CO92]	2.00311	6.98324	1	1	1	8.78	4.2	1	6.98324	1	1	1	8.78	5.14	1
CAL22029.1	A0A384LLZ3		39.855	364	putative membrane protein [Yersinia pestis CO92]	0								7.41758	2	2	2	9.73	6.14	2
CAL22030.1	Q8ZBH3	pepA	54.797	503	cytosol aminopeptidase [Yersinia pestis CO92]	0.400622	18.6879	5	5	5	7.44	16.82	5	45.7256	15	25	15	7.44	85.54	15
CAL22031.1	A0A0H2W3E4	holC	16.875	149	DNA polymerase III, chi subunit [Yersinia pestis CO92]	4.00622	28.8591	3	4	3	6.09	9.69	3	18.1208	2	2	2	6.09	6.82	2
CAL22032.1	Q8ZBH1	valS	109.566	965	valyl-tRNA synthetase [Yersinia pestis CO92]	0.0910504	1.24352	1	1	1	5.49	3.1	1	27.5648	18	22	18	5.49	67.86	18
CAL22035.1	Q8ZBG8	argI	37.478	335	ornithine carbamoyltransferase chain I [Yersinia pestis CO92]	0								6.26866	1	2	1	6.19	4.72	1
CAL22036.1	A0A384KCT2		16.676	152	conserved hypothetical protein [Yersinia pestis CO92]	2.00311	4.60526	1	1	1	5.95	2.09	1	13.1579	1	1	1	5.95	4.21	1
CAL22042.1	Q0WBJ5	nrdD	80.039	712	anaerobic ribonucleoside-triphosphate reductase [Yersinia pestis CO92]	0.667703	1.54494	1	1	1	6.65	3.33	1	4.49438	3	3	3	6.65	8.94	3
CAL22054.1	A0A0H2W0Z6		23.147	212	conserved hypothetical protein [Yersinia pestis CO92]	0								7.54717	1	2	1	10.43	7.17	1
CAL22060.1	Q0WBH7		48.191	437	putative sugar binding protein [Yersinia pestis CO92]	4.00622	7.55149	2	2	2	6.65	6.82	2	4.34783	1	1	1	6.65	4.02	1
CAL22067.1	A0A384KQP3		37.115	331	putative protease [Yersinia pestis CO92]	0								6.94864	1	2	1	7.55	2.2	1
CAL22070.1	A0A384LNE2		112.049	1041	multidrug efflux protein [Yersinia pestis CO92]	2.00311	1.72911	1	1	1	6.44	2.94	1	1.72911	1	1	1	6.44	2.86	1
CAL22071.1	A0A384K8G0		40.942	386	multidrug efflux protein [Yersinia pestis CO92]	2.00311	2.33161	1	2	1	5.99	7.25	1	2.33161	1	2	1	5.99	7.24	1
CAL22072.1	A0A384KG78		38.38	351	conserved hypothetical protein [Yersinia pestis CO92]	4.00622	10.8262	2	2	2	6.46	5.67	2	2.2792	1	1	1	6.46	2.32	1
CAL22076.1	Q0WBG1	csdA	73.341	664	cold-shock dead-box protein A [Yersinia pestis CO92]	0								26.0542	13	19	13	8.94	70.03	13
CAL22078.1	Q0WBF9	pnp	76.196	705	polyribonucleotide nucleotidyltransferase [Yersinia pestis CO92]	0.817595	31.6312	18	20	18	5.21	57.82	18	51.2057	30	49	30	5.21	188.71	30
CAL22081.1	Q8ZBC5	rpsO	10.14	89	30S ribosomal protein S15 [Yersinia pestis CO92]	1.33541	15.7303	2	2	2	10.65	2.15	2	16.8539	3	3	3	10.65	7.11	3
CAL22082.1	Q8ZBC4	truB	35.812	324	tRNA pseudouridine synthase B [Yersinia pestis CO92]	0								5.55556	1	1	1	5.97	4.07	1
CAL22083.1	Q8ZBC3	rbfA	15.263	136	ribosome-binding factor A [Yersinia pestis CO92]	2.00311	50.7353	5	6	5	6.83	18.02	5	47.0588	5	6	5	6.83	17.11	5
CAL22084.1	Q8ZBC2	i*B	97.567	892	translation initiation factor IF2-2 [Yersinia pestis CO92]	0.57782	19.7964	14	15	14	6.13	42.71	14	46.9457	30	52	30	6.13	181.39	30
CAL22085.1	A0A384KVZ4	nusA	54.709	495	N utilization substance protein A [Yersinia pestis CO92]	2.06202	55.5556	24	35	24	4.65	105.22	24	48.8889	22	34	22	4.65	116.25	22
CAL22086.1	Q8ZBC0	rimP	16.871	152	conserved hypothetical protein [Yersinia pestis CO92]	1.00155	7.23684	1	1	1	4.75	2.82	1	15.1316	1	2	1	4.75	8.85	1
CAL22087.1	A0A384L3B5	secG	11.63	111	protein-export membrane protein [Yersinia pestis CO92]	0								27.9279	2	2	2	5.11	7.22	2
CAL22088.1	Q8ZBB8	glmM	47.898	446	probable phosphoglucomutase/phosphomannomutase [Yersinia pestis CO92]	0.267081	6.50224	2	2	2	5.66	3.89	2	26.6816	11	15	11	5.66	36.44	11
CAL22089.1	A0A384KP04	dhpS	29.999	277	dihydropteroate synthase [Yersinia pestis CO92]	0								11.5523	2	2	2	6.52	5.24	2
CAL22090.1	A0A384KS70	ftsH	70.805	644	cell division protein [Yersinia pestis CO92]	1.0451	19.2547	10	12	10	6.15	38.71	10	33.6957	15	23	15	6.15	73.6	15
CAL22092.1	A0A384L8X3		10.835	97	conserved hypothetical protein [Yersinia pestis CO92]		9.27835	1	1	1	9.63	2.73	1	0	0	0	0	0	0	0
CAL22093.1	Q8ZBB3	greA	17.778	158	transcription elongation factor [Yersinia pestis CO92]	2.33696	50.6329	6	7	6	4.98	23.33	6	52.5316	6	6	6	4.98	21.97	6
CAL22094.1	A0A0H2W1R1	dacB	52.177	482	penicillin-binding protein 4 precursor [Yersinia pestis CO92]	0								3.3195	1	1	1	8.92	5.03	1
CAL22095.1	A0A384LG34	basR	24.819	220	two-component system response regulator [Yersinia pestis CO92]		5.45455	1	1	1	5.48	3.9	1	0	0	0	0	0	0	0
CAL22097.1	Q7CKJ6	obg	43.148	390	putative GTP-binding protein [Yersinia pestis CO92]	2.28927	26.6667	7	8	7	4.82	22.45	7	21.0256	5	7	5	4.82	20.01	5
CAL22099.1	Q8ZBA7	rpmA	9.124	85	50S ribosomal protein L27 [Yersinia pestis CO92]	0								25.8824	2	3	2	10.39	12.23	2
CAL22100.1	Q0WBD7	rplU	11.644	103	50S ribosomal protein L21 [Yersinia pestis CO92]	0								22.3301	2	4	2	9.85	7.99	2
CAL22101.1	A0A384KP52	cel	35.312	323	octaprenyl-diphosphate synthase [Yersinia pestis CO92]	1.33541	23.2198	4	4	4	5.14	19.02	4	10.8359	2	6	2	5.14	29.11	2
CAL22104.1	P61892	mdh	32.625	312	malate dehydrogenase [Yersinia pestis CO92]	0.898831	89.7436	19	70	19	5.73	301.28	19	79.8077	22	156	22	5.73	742.84	22
CAL22105.1	Q8ZBA2	argR	17.124	156	arginine repressor [Yersinia pestis CO92]	4.00622	17.9487	2	2	2	5.63	5.06	2	12.8205	1	1	1	5.63	5.25	1
CAL22107.1	A0A384LII3	mpl	50.107	460	UDP-N-acetylmuramate:L-alanyl-gamma-D-glutamyl-m e so-diaminopimelate ligase [Yersinia pestis CO92]	0.667703	6.08696	3	3	3	5.78	8.75	3	22.3913	7	9	7	5.78	28.19	7
CAL22108.1	Q0WBC9	fbp	36.996	337	fructose-1,6-bisphosphatase [Yersinia pestis CO92]	1.20187	13.6499	3	3	3	6.06	9.41	3	19.2878	4	5	4	6.06	17.88	4
CAL22109.1	Q8ZB98	ppa	19.614	175	inorganic pyrophosphatase [Yersinia pestis CO92]	0.333851	14.2857	2	2	2	5.07	4.64	2	38.2857	6	12	6	5.07	41.12	6
CAL22110.1	A0A384KUD9		13.875	118	conserved hypothetical protein [Yersinia pestis CO92]	6.00933	14.4068	3	3	3	6.68	2.78	3	6.77966	1	1	1	6.68	1.88	1
CAL22111.1	Q0WBC6		139.865	1305	putative exported protein [Yersinia pestis CO92]	0								7.04981	6	6	6	7.53	20.27	6
CAL22114.1	A0A384KXD1		49.237	443	putative membrane protein [Yersinia pestis CO92]	0								4.06321	1	1	1	4.97	2.21	1
CAL22116.1	A0A384LFZ0		20.887	187	putative exported protein [Yersinia pestis CO92]	0.924512	43.3155	6	6	6	9.17	14.54	6	51.3369	7	13	7	9.17	48.2	7
CAL22117.1	A0A384KEQ0	amtA	27.245	247	inositol monophosphatase family protein [Yersinia pestis CO92]	0.400622	4.45344	1	1	1	5.31	2.2	1	26.3158	4	5	4	5.31	13.09	4
CAL22120.1	A0A0H2W363	fklB	22.426	206	FKBP-type peptidyl-prolyl cis-trans isomerase [Yersinia pestis CO92]	7.01088	33.4951	4	7	4	4.82	25.17	4	6.31068	1	2	1	4.82	6.52	1
CAL22122.1	A0A384K9J1		16.728	151	putative exported protein [Yersinia pestis CO92]		5.96026	1	1	1	5.03	1.93	1	0	0	0	0	0	0	0
CAL22124.1	Q8ZB84	rplI	15.861	150	50S ribosomal protein L9 [Yersinia pestis CO92]	3.22239	86	14	37	14	6.8	127.46	14	85.3333	12	23	12	6.8	75.95	12
CAL22125.1	Q8ZB83	rpsR	8.989	75	30S ribosomal protein S18 [Yersinia pestis CO92]	0.858475	24	2	3	2	10.42	6.73	2	50.6667	4	7	4	10.42	10.64	4
CAL22127.1	Q8ZB81	rpsF	15.008	130	30S ribosomal protein S6 [Yersinia pestis CO92]	2.745	72.3077	10	37	10	5.53	119.36	10	81.5385	9	27	9	5.53	111.09	9
CAL22135.1	A0A384KI82	rsmI	32.963	299	putative tetrapyrrole methylase [Yersinia pestis CO92]	3.50544	32.7759	7	7	7	6.19	13.36	7	26.087	4	4	4	6.19	8.76	4
CAL22136.1	A0A384KHH7	lpoA	70.212	657	putative exported protein [Yersinia pestis CO92]	0								1.67428	1	1	1	5.03	4.07	1
CAL22138.1	Q8ZB74	diaA	20.938	196	probable phosphosugar isomerase [Yersinia pestis CO92]	0								19.3878	2	2	2	5.33	7.05	2
CAL22139.1	A0A384KYR4		20.215	191	putative exported protein [Yersinia pestis CO92]	0.696733	49.2147	7	8	7	9.17	26.04	7	63.8743	8	23	8	9.17	96.16	8
CAL22141.1	A0A384KJV2	elb2	22.897	217	enhancing lycopene biosynthesis protein 2 [Yersinia pestis CO92]	0.534162	26.2673	3	4	3	4.91	15.2	3	41.4747	6	15	6	4.91	60.58	6
CAL22143.1	A0A384KVQ8	arcB	87.901	778	aerobic respiration control sensor/response regulatory protein [Yersinia pestis CO92]	0								1.54242	1	1	1	5.54	3.68	1
CAL22148.1	A0A384KQ70	sspB	18.86	171	putative stringent starvation protein B [Yersinia pestis CO92]	2.00311	11.1111	2	2	2	4.61	5.11	2	11.1111	2	2	2	4.61	5.57	2
CAL22149.1	A0A384KMD8	pog	24.525	213	putative stringent starvation protein A [Yersinia pestis CO92]	1.20187	56.8075	10	15	10	5.22	39.62	10	60.5634	12	25	12	5.22	69.26	12
CAL22150.1	Q8ZB62	rpsI	14.769	130	30S ribosomal protein S9 [Yersinia pestis CO92]	0.23566	16.1538	2	2	2	10.8	4.11	2	44.6154	8	17	8	10.8	53.23	8
CAL22151.1	Q0WB88	rplM	16.032	142	50S ribosomal protein L13 [Yersinia pestis CO92]	0.286158	19.7183	3	3	3	9.88	4.65	3	63.3803	10	21	10	9.88	51.71	10
CAL22153.1	A0A384L3N9		15.485	134	putative membrane protein [Yersinia pestis CO92]	1.50233	55.2239	5	6	5	5.9	18.28	5	45.5224	4	8	4	5.9	27.93	4
CAL22154.1	A0A384KSM1	degQ	47.399	457	protease [Yersinia pestis CO92]	2.46895	59.9562	25	53	25	8.16	189.9	25	53.8293	20	43	20	8.16	151.83	20
CAL22157.1	Q8ZB56	murA	44.845	420	UDP-N-acetylglucosamine 1-carboxyvinyltransferase [Yersinia pestis CO92]	2.80435	18.5714	5	7	5	5.96	30.5	5	19.2857	3	5	3	5.96	27.4	3
CAL22158.1	A0A384L5J1		9.962	87	BolA-like protein [Yersinia pestis CO92]	0								10.3448	1	1	1	6.28	1.89	1
CAL22159.1	Q0WB80		11.35	100	putative anti-sigma B factor antagonist [Yersinia pestis CO92]	1.33541	33	2	2	2	4.92	5.77	2	45	3	3	3	4.92	5.62	3
CAL22160.1	A0A384LIR6	yrbC	23.409	207	putative exported protein [Yersinia pestis CO92]	1.33541	14.4928	2	2	2	9.29	5.78	2	14.4928	2	3	2	9.29	10.31	2
CAL22161.1	A0A384LB99	yrbD	19.796	185	putative membrane protein [Yersinia pestis CO92]	2.00311	34.0541	4	5	4	5.87	20.01	4	19.4595	3	5	3	5.87	23.09	3
CAL22163.1	A0A384LBM9	yrbF	29.911	272	putative ABC transporter ATP-binding protein [Yersinia pestis CO92]	0								4.41176	1	1	1	5.5	3.38	1
CAL22165.1	Q8D1Q8	kdsD	35.062	328	conserved hypothetical protein [Yersinia pestis CO92]	1.00155	4.87805	1	1	1	6.07	4.17	1	8.53659	2	2	2	6.07	7.75	2
CAL22166.1	Q8ZB47	kdsC	20.299	187	conserved hypothetical protein [Yersinia pestis CO92]	0								13.369	1	3	1	5.08	5.93	1
CAL22167.1	A0A384KJ22	yrbK	20.901	187	putative exported protein [Yersinia pestis CO92]	0								6.41711	1	1	1	5.64	3.6	1
CAL22168.1	A0A384KAK3	lptA	19.794	181	conserved hypothetical protein [Yersinia pestis CO92]	4.00622	20.442	5	6	5	9.01	8.2	5	19.337	2	3	2	9.01	0	2
CAL22169.1	Q0WB70	yhbG	26.927	241	probable ABC transporter ATP-binding protein [Yersinia pestis CO92]	1.86957	60.5809	12	14	12	6.44	35.43	12	58.5062	11	15	11	6.44	39.07	11
CAL22170.1	A0A384LA61	gl*	53.639	477	RNA polymerase sigma-54 factor [Yersinia pestis CO92]	4.00622	5.24109	2	2	2	4.77	7.19	2	2.72537	1	1	1	4.77	5.04	1
CAL22172.1	A0A384LLU2	ptsN	17.497	160	nitrogen regulatory IIA protein [Yersinia pestis CO92]	6.00933	21.25	3	3	3	6.18	10.4	3	6.875	1	1	1	6.18	3.86	1
CAL22173.1	Q8ZB41	rapZ	32.533	284	conserved hypothetical protein [Yersinia pestis CO92]	0.166926	4.22535	1	1	1	7.02	2.65	1	47.1831	8	12	8	7.02	43.9	8
CAL22175.1	Q8ZB39	pyrB	34.559	311	aspartate carbamoyltransferase catalytic subunit [Yersinia pestis CO92]	3.7916	69.7749	21	53	21	6.07	175.58	21	74.5981	16	28	16	6.07	97.11	16
CAL22176.1	Q8ZB38	pyrI	17.337	154	aspartate carbamoyltransferase regulatory chain [Yersinia pestis CO92]	1.00155	33.1169	5	5	5	7.33	11.58	5	54.5455	8	10	8	7.33	19.19	8
CAL22177.1	A0A384KKS3		13.738	128	conserved hypothetical protein [Yersinia pestis CO92]	1.00155	50.7812	6	11	6	7.18	35.58	6	80.4688	8	22	8	7.18	77	8
CAL22198.1	A0A384KEP5		18.313	161	conserved hypothetical protein [Yersinia pestis CO92]	3.00466	26.7081	2	3	2	4.64	7.49	2	14.9068	1	2	1	4.64	6.22	1
CAL22204.1	A0A384LJF8		30.592	264	conserved hypothetical protein [Yersinia pestis CO92]	2.00311	2.27273	1	1	1	5	1.65	1	7.57576	1	1	1	5	0	1
CAL22205.1	A0A384KX85		33.185	299	hypothetical protein YPO3617 [Yersinia pestis CO92]	1.00155	4.01338	1	1	1	5.76	2.26	1	14.3813	2	2	2	5.76	8.08	2
CAL22206.1	A0A384L9C4		42.806	376	putative oxidoreductase [Yersinia pestis CO92]	9.01399	22.3404	7	9	7	6.28	29.89	7	9.30851	2	2	2	6.28	7.78	2
CAL22217.1	A0A0H2W884	yjcD	46.248	451	putative xanthine/uracil permease [Yersinia pestis CO92]	0								4.43459	1	1	1	6.14	2.47	1
CAL22218.1	Q0WB23	yjcE	59.937	549	putative putative Na(+)/H(+) exchanger protein [Yersinia pestis CO92]	0.667703	3.09654	2	2	2	7.59	8.89	2	11.4754	5	6	5	7.59	22.66	5
CAL22221.1	A0A384KRV5		38.419	352	putative periplasmic binding protein [Yersinia pestis CO92]	1.47597	54.5455	17	28	17	8.22	87.66	17	63.9205	20	38	20	8.22	167.52	20
CAL22222.1	A0A384LGR5		54.929	498	ABC transporter ATP binding protein [Yersinia pestis CO92]	0								3.61446	2	2	2	7.15	5.5	2
CAL22225.1	A0A384KSK1		59.461	545	putative carbohydrate kinase [Yersinia pestis CO92]	1.14463	9.72477	4	4	4	6.61	15.9	4	14.6789	5	7	5	6.61	24.31	5
CAL22227.1	A0A384KXR8	yghU	32.126	284	putative glutathione S-transferase [Yersinia pestis CO92]	6.29548	39.7887	10	22	10	6.46	72.08	10	23.9437	4	7	4	6.46	28.87	4
CAL22231.1	O34279	cspa2	7.466	70	major cold shock protein Cspa2 [Yersinia pestis CO92]	0.924512	17.1429	1	6	1	5.24	19.04	1	62.8571	3	13	2	5.24	49.37	3
CAL22232.1	A0A384KRC1	cspa1	7.482	70	major cold shock protein Cspa1 [Yersinia pestis CO92]	0.924512	17.1429	1	6	1	5.24	19.04	1	62.8571	3	13	2	5.24	49.37	3
CAL22234.1	Q0WB07	pcp	15.212	155	outer membrane lipoprotein [Yersinia pestis CO92]		16.7742	2	2	2	11.11	7.47	2	0	0	0	0	0	0	0
CAL22235.1	A0A384LB91		30.924	275	conserved hypothetical protein [Yersinia pestis CO92]	0								7.63636	1	1	1	6.67	4.47	1
CAL22236.1	A0A0H2WA10		32.14	296	putative 2-hydroxy-3-oxopropionate reductase [Yersinia pestis CO92]		12.1622	2	2	2	5.67	2.02	2	0	0	0	0	0	0	0
CAL22237.1	A0A384L616		14.584	131	putative gamma carboxymuconolactone decarboxylase [Yersinia pestis CO92]	0.600933	32.0611	2	3	2	6.68	11.62	2	64.8855	4	10	4	6.68	46.88	4
CAL22242.1	Q8ZAX8	fis	11.197	98	DNA-binding protein Fis [Yersinia pestis CO92]	0								23.4694	1	1	1	9.35	3.74	1
CAL22244.1	Q8ZAX6	prmA	31.848	293	ribosomal protein L11 methyltransferase [Yersinia pestis CO92]	3.00466	15.6997	3	3	3	4.67	13.18	3	9.55631	2	2	2	4.67	5.92	2
CAL22247.1	A0A384L0V0	accC	49.595	449	biotin carboxylase [Yersinia pestis CO92]	1.29613	27.1715	10	11	10	6.84	27.51	10	27.3942	11	17	11	6.84	56.01	11
CAL22248.1	Q0WAZ3	accB	16.389	154	biotin carboxyl carrier protein of acetyl-CoA carboxylase [Yersinia pestis CO92]	2.00311	18.1818	2	2	2	4.61	7.12	2	5.19481	1	2	1	4.61	5.23	1
CAL22251.1	Q8ZAW9	msrP	40.979	366	conserved hypothetical protein [Yersinia pestis CO92]	0								22.4044	7	8	7	9.19	22.8	7
CAL22252.1	A0A384KYL0	yhdH	34.7	325	probable zinc-binding dehydrogenase [Yersinia pestis CO92]	0.500777	4	1	1	1	7.97	4.37	1	14.4615	4	4	4	7.97	13.56	4
CAL22254.1	A0A0H2W9J4	envB	36.901	347	rod shape-determining protein MreB [Yersinia pestis CO92]	1.1783	28.8184	8	10	8	5.26	42.81	8	45.5331	13	17	13	5.26	59.63	13
CAL22257.1	P58636		21.357	197	putative inhibitor of septum formation [Yersinia pestis CO92]	1.00155	7.1066	1	1	1	6.64	4.75	1	7.1066	1	2	1	6.64	9.81	1
CAL22258.1	A0A384L9M2	cafA	55.245	489	ribonuclease G [Yersinia pestis CO92]		2.24949	1	1	1	6.21	3.04	1	0	0	0	0	0	0	0
CAL22260.1	Q0WAY1		32.273	289	putative carbon-nitrogen hydrolase [Yersinia pestis CO92]	0.632561	37.3702	6	6	6	8	22.69	6	65.7439	14	19	14	8	83.92	14
CAL22261.1	A0A384L4X0	tldD	51.189	481	putative modulator of DNA gyrase [Yersinia pestis CO92]	0.400622	4.9896	1	1	1	5.43	3.79	1	17.2557	4	5	4	5.43	18.75	4
CAL22264.1	A0A384LH99		13.243	119	putative exported protein [Yersinia pestis CO92]	0								11.7647	1	1	1	9.72	0	1
CAL22271.1	A0A384KJ12		34.019	303	probable lysR-family transcriptional regulatory protein [Yersinia pestis CO92]	0								3.63036	1	1	1	8.66	2.67	1
CAL22277.1	A0A384KUI6		10.739	93	putative ribonuclease inhibitor [Yersinia pestis CO92]	1.00155	48.3871	3	3	3	4.87	9.56	3	48.3871	3	6	3	4.87	28.61	3
CAL22278.1	Q8ZAU5		21.156	182	conserved hypothetical protein [Yersinia pestis CO92]	0.267081	8.79121	1	2	1	5.81	8.85	1	44.5055	8	15	8	5.81	58.11	8
CAL22279.1	A0A384L395	pmbA	48.132	446	Putative modulator of DNA gyrase [Yersinia pestis CO92]	1.00155	17.4888	6	6	6	5.8	16.05	6	31.8386	11	12	11	5.8	42.98	11
CAL22282.1	A0A384KVS9	rnk	14.975	136	regulator of nucleoside diphosphate kinase [Yersinia pestis CO92]	0								28.6765	3	6	3	4.56	12.52	3
CAL22286.1	Q7CL83		17.098	158	putative exported protein [Yersinia pestis CO92]	1.33541	14.557	2	2	2	4.97	8.65	2	32.2785	3	3	3	4.97	13.2	3
CAL22301.1	A0A384LAA8	malE	43.829	403	maltose-binding periplasmic protein precursor [Yersinia pestis CO92]	0								5.95533	2	2	2	6.6	4.1	2
CAL22305.1	Q8ZAS2	pgi	61.161	548	glucose-6-phosphate isomerase [Yersinia pestis CO92]	0.186336	10.5839	4	4	4	6.2	9.24	4	48.7226	21	43	21	6.2	133.01	21
CAL22306.1	A0A384LA59	apk	49.691	461	lysine-sensitive aspartokinase III [Yersinia pestis CO92]	0								6.72451	2	2	2	5.11	8.1	2
CAL22312.1	A0A384KWU6	aceA	47.672	435	isocitrate lyase [Yersinia pestis CO92]	1.50233	76.7816	28	69	28	5.72	261.52	28	76.7816	29	92	29	5.72	381.89	29
CAL22313.1	A0A384L9Z1	aceB	60.257	532	malate synthase A [Yersinia pestis CO92]	0.564979	42.1053	18	22	18	6.38	69.3	18	71.8045	30	78	30	6.38	270.52	30
CAL22315.1	Q8ZAR3	purH	57.154	529	bifunctional purine biosynthesis protein PurH [includes: phosphoribosylaminoimidazolecarboxamide formyltransferase and IMP cyclohydrolase [Yersinia pestis CO92]	0								14.1777	5	5	5	5.85	13.94	5
CAL22316.1	Q8ZAR2	purD	45.317	428	phosphoribosylamine--glycine ligase [Yersinia pestis CO92]	1.00155	6.7757	1	1	1	4.97	5.11	1	9.34579	2	2	2	4.97	10.1	2
CAL22318.1	A0A384K8L8	hupA	9.661	91	DNA-binding protein HU-alpha [Yersinia pestis CO92]	1.30435	62.6374	5	28	5	9.58	118.64	5	62.6374	5	43	5	9.58	186.63	5
CAL22319.1	Q7CKT5		22.433	196	conserved hypothetical protein [Yersinia pestis CO92]	2.50389	22.449	4	5	4	4.6	17.89	4	15.3061	2	4	2	4.6	20.48	2
CAL22321.1	Q8ZAQ7	hemE	39.268	355	uroporphyrinogen decarboxylase [Yersinia pestis CO92]	0.250389	7.32394	2	2	2	6.8	6.58	2	43.662	10	16	10	6.8	57.22	10
CAL22333.1	Q8D1H3	rpoC	154.904	1406	DNA-directed RNA polymerase beta' chain [Yersinia pestis CO92]	0.0715396	5.61878	5	5	5	7.12	17.54	5	63.8691	71	140	71	7.12	511.03	71
CAL22334.1	Q8ZAP5	rpoB	150.389	1342	DNA-directed RNA polymerase beta chain [Yersinia pestis CO92]	0.255716	15.9463	16	18	16	5.27	70.96	16	63.9344	66	141	66	5.27	563.45	66
CAL22335.1	Q8ZAP4	rplL	12.53	122	50S ribosomal protein L7/L12 [Yersinia pestis CO92]	1.1783	72.1311	8	20	8	4.49	78.84	8	61.4754	5	34	5	4.49	155.64	5
CAL22336.1	Q8ZAP3	rplJ	17.676	165	50S ribosomal protein L10 [Yersinia pestis CO92]	1.23268	33.9394	5	8	5	9.31	23.15	5	35.1515	5	13	5	9.31	40.38	5
CAL22337.1	Q8ZAP2	rplA	24.803	234	50S ribosomal protein L1 [Yersinia pestis CO92]	0.400622	16.6667	3	5	3	9.57	15.67	3	54.2735	12	25	12	9.57	80.35	12
CAL22338.1	Q8ZAP1	rplK	14.763	142	50S ribosomal protein L11 [Yersinia pestis CO92]	0.924512	32.3944	4	6	4	9.39	15.2	4	42.2535	6	13	6	9.39	40.32	6
CAL22339.1	Q8ZAP0	nusG	20.514	181	transcription antitermination protein [Yersinia pestis CO92]	0.728403	27.6243	3	4	3	6.37	15.45	3	43.6464	6	11	6	6.37	43.47	6
CAL22341.1	Q8ZAN8	tufB	43.17	394	elongation factor Tu [Yersinia pestis CO92]	1.75883	78.6802	28	180	10	5.25	676.95	28	76.6497	25	205	12	5.25	795.28	25
CAL22345.1	Q8ZAN6	coaA	36.016	316	pantothenate kinase [Yersinia pestis CO92]	0								7.27848	2	3	2	7.03	8.36	2
CAL22346.1	A0A384LBS3	bioR	35.165	319	bifunctional protein BirA [Yersinia pestis CO92]	2.67081	20.3762	4	4	4	6.81	14.29	4	17.2414	3	3	3	6.81	9.89	3
CAL22348.1	A0A384KV38	hemG	20.373	177	protoporphyrinogen oxidase [Yersinia pestis CO92]	0								5.08475	1	1	1	9.42	2.18	1
CAL22352.1	Q0WAP4	pepQ	50.912	443	proline dipeptidase [Yersinia pestis CO92]	0.0953861	2.48307	1	1	1	5.73	0	1	56.4334	15	21	15	5.73	71.63	15
CAL22353.1	Q8ZAN0	fadB	78.826	729	fatty acid oxidation complex alpha subunit [Yersinia pestis CO92]	0.433105	39.2318	20	32	20	6.23	124.21	20	72.9767	42	148	42	6.23	645.75	42
CAL22354.1	Q8ZAM9	fadA	40.917	387	3-ketoacyl-CoA thiolase [Yersinia pestis CO92]	1.09975	65.1163	15	28	15	7.15	108.03	15	65.1163	17	51	17	7.15	245.68	17
CAL22355.1	A0A384L8Q0	fadI	26.222	233	NAD(P)H-flavin reductase [Yersinia pestis CO92]	3.00466	18.8841	3	3	3	5.15	10.54	3	18.8841	2	2	2	5.15	10.18	2
CAL22356.1	Q0WAP0	ubiD	56.311	498	conserved hypothetical protein [Yersinia pestis CO92]	0								5.82329	3	3	3	5.6	11.25	3
CAL22358.1	A0A384K8J9	hemB	37.637	340	delta-aminolevulinic acid dehydratase [Yersinia pestis CO92]	0								23.8235	5	6	5	5.57	16.49	5
CAL22364.1	Q8ZAM2	tatA	9.389	88	Sec-independent protein translocase protein TatA [Yersinia pestis CO92]	0								27.2727	2	3	2	7.24	14.83	2
CAL22365.1	Q8ZAM1	ubiB	62.427	543	ubiquinone biosynthesis protein [Yersinia pestis CO92]	1.33541	2.94659	2	2	2	7.33	3.73	2	3.8674	2	3	2	7.33	7.31	2
CAL22367.1	Q8D1I3	ubiE	28.198	251	ubiquinone/menaquinone biosynthesis methyltransferase [Yersinia pestis CO92]	1.00155	11.5538	2	2	2	7.53	6.26	2	16.3347	3	4	3	7.53	9.38	3
CAL22372.1	A0A384L964	udp	27.095	253	uridine phosphorylase [Yersinia pestis CO92]	0.0400622	10.6719	1	1	1	6.44	5.43	1	75.0988	13	50	13	6.44	207.32	13
CAL22373.1	Q8ZAL4		29.671	267	putative carboxymethylenebutenolidase [Yersinia pestis CO92]	0								19.8502	4	4	4	6.42	5.7	4
CAL22374.1	Q8ZAL3	metE	85.677	758	5-methyltetrahydropteroyltriglutamate--homocyste i ne methyltransferase [Yersinia pestis CO92]	0								5.27704	3	3	3	5.59	13.02	3
CAL22378.1	A0A384KCH8	ugpQ	27.169	249	glycerophosphoryl diester phosphodiesterase [Yersinia pestis CO92]	3.00466	16.4659	3	3	3	5.62	10.18	3	9.23695	2	2	2	5.62	6.34	2
CAL22394.1	A0A384LGP3	livJ	39.63	371	branched-chain amino acid-binding protein [Yersinia pestis CO92]	0								3.77358	1	1	1	5.81	3.94	1
CAL22395.1	A0A384KJR1	yhhK	15.131	130	putative acetyltransferase [Yersinia pestis CO92]	1.00155	9.23077	1	1	1	8.03	4.32	1	9.23077	1	2	1	8.03	7.97	1
CAL22398.1	A0A384KR68	ftsS	34.849	317	cell division protein [Yersinia pestis CO92]	0								7.57098	2	2	2	8.1	7.19	2
CAL22399.1	Q0WAJ8	ftsE	24.466	222	cell division ATP-binding protein [Yersinia pestis CO92]	0								21.6216	3	3	3	9.58	11.01	3
CAL22400.1	Q0WAJ7	ftsY	58.757	541	cell division protein [Yersinia pestis CO92]	3.33851	14.2329	5	5	5	4.56	18.25	5	6.09982	3	3	3	4.56	10.05	3
CAL22404.1	A0A384LB54		15.871	139	putative membrane protein [Yersinia pestis CO92]	0								41.7266	5	5	5	9.48	12.03	5
CAL22405.1	A0A384LQA0		11.965	106	conserved hypothetical protein [Yersinia pestis CO92]	0								32.0755	2	2	2	6.02	6.83	2
CAL22410.1	A0A384KDI2	dcrB	18.823	175	putative lipoprotein [Yersinia pestis CO92]	0.500777	30.2857	3	3	3	6.1	11.85	3	48.5714	6	12	6	6.1	50.15	6
CAL22416.1	A0A384L565		30.451	269	putative haloacid dehalogenase-like hydrolase [Yersinia pestis CO92]	4.00622	6.3197	2	2	2	5.14	4.97	2	4.08922	1	1	1	5.14	3.27	1
CAL22417.1	A0A384LCS7	pldB	38.847	337	putative lysophospholipase [Yersinia pestis CO92]	0.500777	7.12166	2	2	2	7.23	3.47	2	29.3769	7	8	7	7.23	25.96	7
CAL22422.1	A0A384KIP4		17.332	156	conserved hypothetical protein [Yersinia pestis CO92]	2.00311	12.8205	2	2	2	7.61	2.49	2	16.6667	2	2	2	7.61	4.52	2
CAL22424.1	Q8ZAG5	corA	36.495	316	magnesium and cobalt transport protein [Yersinia pestis CO92]	1.00155	23.1013	4	4	4	4.77	19.73	4	20.5696	5	8	5	4.77	39.16	5
CAL22425.1	Q7CKY2		30.104	280	conserved hypothetical protein [Yersinia pestis CO92]	0.459046	40	7	11	7	5.47	48.76	7	70.7143	11	48	11	5.47	216.37	11
CAL22426.1	Q8ZAG3		43.585	405	conserved hypothetical protein [Yersinia pestis CO92]	1.80926	51.358	18	28	18	5.2	86.11	18	37.5309	12	31	12	5.2	119.51	12
CAL22428.1	Q0WAG9	mutU	81.764	720	DNA helicase II [Yersinia pestis CO92]	0								1.66667	1	1	1	6.29	4.56	1
CAL22429.1	A0A384KRZ9		26.898	238	putative haloacid dehalogenase-like hydrolase [Yersinia pestis CO92]	2.00311	4.20168	1	1	1	6.96	2.52	1	7.14286	1	1	1	6.96	3.87	1
CAL22432.1	P46357	dapF	30.252	274	diaminopimelate epimerase [Yersinia pestis CO92]		6.20438	1	1	1	6.13	5.11	1	0	0	0	0	0	0	0
CAL22433.1	A0A384KFW8		6.627	62	putative lipoprotein [Yersinia pestis CO92]	0								46.7742	2	2	2	6.54	8.06	2
CAL22434.1	P46356	cyaY	11.904	106	frataxin-like protein [Yersinia pestis CO92]	2.00311	8.49057	1	1	1	4.56	0	1	11.3208	1	1	1	4.56	2.46	1
CAL22436.1	P46355	hemC	34.335	313	porphobilinogen deaminase [Yersinia pestis CO92]	4.00622	23.6422	6	6	6	6.3	12.88	6	10.8626	3	3	3	6.3	8.19	3
CAL22438.1	Q0WAF9	hemX	41.632	374	putative uroporphyrin-III C-methyltransferase [Yersinia pestis CO92]	2.50389	39.8396	11	15	11	4.88	50.58	11	31.5508	9	12	9	4.88	43.67	9
CAL22439.1	A0A384KSL0	hemY	45.866	406	putative protoheme IX biogenesis protein [Yersinia pestis CO92]	0.890271	8.12808	4	4	4	8.63	10.34	4	17.734	6	9	6	8.63	31.19	6
CAL22442.1	Q8ZAF2	wecG	27.676	246	probable UDP-N-acetyl-D-mannosaminuronic acid transferase [Yersinia pestis CO92]	1.00155	4.47154	1	1	1	9.29	3.09	1	7.72358	2	2	2	9.29	4.84	2
CAL22444.1	Q8ZAF0	wecF	41.071	361	conserved hypothetical protein [Yersinia pestis CO92]	0								15.5125	4	5	4	7.99	19.46	4
CAL22446.1	A0A384LIA0	b3791	41.862	376	putative lipopolysaccharide biosynthesis protein [Yersinia pestis CO92]	0.858475	11.7021	3	3	3	6.54	8.19	3	24.734	6	7	6	6.54	19.78	6
CAL22447.1	Q0WAF0	b3790	24.277	222	putative lipopolysaccharide biosynthesis protein [Yersinia pestis CO92]	0								5.40541	1	1	1	6.54	3.07	1
CAL22448.1	A0A384LK36	rffH	32.467	293	glucose-1-phosphate thymidylyltransferase [Yersinia pestis CO92]	1.00155	15.3584	4	4	4	5.4	3.7	4	34.1297	7	8	7	5.4	17.3	7
CAL22449.1	A0A384KET7	rffG	39.635	355	dTDP-D-glucose-4,6-dehydratase [Yersinia pestis CO92]	1.33541	5.91549	2	2	2	5.63	3.74	2	19.1549	3	3	3	5.63	8.01	3
CAL22450.1	Q8ZAE4	wecC	45.639	420	putative UDP-glucose/GDP-mannose dehydrogenase [Yersinia pestis CO92]	2.22568	26.6667	8	10	8	5.88	25.6	8	28.5714	7	9	7	5.88	25.91	7
CAL22451.1	Q8ZAE3	wecB	42.379	376	UDP-N-acetylglucosamine 2-epimerase [Yersinia pestis CO92]	2.00311	11.4362	3	3	3	6.42	6.04	3	11.9681	3	3	3	6.42	7.2	3
CAL22452.1	Q0WAE5	b3785	39.114	353	putative lipopolysaccharide biosynthesis protein [Yersinia pestis CO92]	1.20187	22.3796	5	6	5	5.94	25.82	5	28.6119	6	10	6	5.94	45.41	6
CAL22454.1	A0A384KL30	nitA	46.859	419	transcription termination factor [Yersinia pestis CO92]	0.534162	25.537	8	8	8	7.64	27.59	8	49.4033	20	30	20	7.64	100.63	20
CAL22455.1	A0A384L653	fipA	11.796	108	thioredoxin 1 [Yersinia pestis CO92]	0.320497	34.2593	3	4	3	4.79	12.51	3	48.1481	4	25	4	4.79	85.15	4
CAL22456.1	Q8ZAD8	rhlB	47.947	428	putative DEAD-box helicase [Yersinia pestis CO92]	0								4.6729	1	1	1	7.39	2.62	1
CAL22458.1	A0A384KFC6	rep	77.316	673	ATP-dependent DNA helicase Rep [Yersinia pestis CO92]	0								4.01189	2	2	2	6.89	5.71	2
CAL22459.1	Q0WAD9	ppiC	10.291	93	peptidyl-prolyl cis-trans isomerase C [Yersinia pestis CO92]		25.8065	2	2	2	7.99	4.07	2	0	0	0	0	0	0	0
CAL22461.1	O68779	y1062	45.67	402	transposase for the IS285 insertion element [Yersinia pestis CO92]	0								7.21393	2	2	2	8.47	7.77	2
CAL22471.1	A0A384KVL6		10.33	87	hypothetical protein YPO3885 [Yersinia pestis CO92]	0								8.04598	1	1	1	8.37	2.09	1
CAL22482.1	Q0WAB6	ilvA	55.935	514	threonine dehydratase [Yersinia pestis CO92]	0								4.86381	2	2	2	6.01	6.03	2
CAL22483.1	Q8ZAB3	ilvD	65.499	616	dihydroxy-acid dehydratase [Yersinia pestis CO92]	0								2.11039	1	2	1	5.82	7.74	1
CAL22484.1	A0A0H2W809	ilvE	33.865	308	branched-chain amino acid aminotransferase [Yersinia pestis CO92]	0								5.51948	1	1	1	6.13	2	1
CAL22488.1	A0A384LBX8		13.118	112	conserved hypothetical protein [Yersinia pestis CO92]	1.78054	59.8214	7	8	7	6.19	23.8	7	54.4643	6	9	6	6.19	32.62	6
CAL22493.1	A0A384KMS8		33.866	318	putative periplasmic protein precursor [Yersinia pestis CO92]	0								6.28931	2	2	2	7.78	4.6	2
CAL22494.1	Q8ZAA2	murI	31.266	287	putative glutamate racemase [Yersinia pestis CO92]	1.71695	34.8432	6	6	6	5.64	17.28	6	32.7526	6	7	6	5.64	16.09	6
CAL22496.1	Q8ZAA0	trmA	42.413	367	tRNA (uracil-5)-methyltransferase [Yersinia pestis CO92]	2.00311	2.7248	1	1	1	6.35	0	1	2.99728	1	1	1	6.35	2.99	1
CAL22499.1	Q8ZA97	sthA	51.382	466	soluble pyridine nucleotide transhydrogenase [Yersinia pestis CO92]	1.20187	18.8841	6	6	6	6.65	20.73	6	23.8197	8	10	8	6.65	31.75	8
CAL22500.1	A0A384KAR2	oxyR	34.384	305	oxidative stress transcriptional regulatory protein [Yersinia pestis CO92]	0.637353	25.9016	6	7	6	6.09	24.81	6	45.9016	10	22	10	6.09	75.31	10
CAL22508.1	Q8ZA88	argH	50.1	457	putative argininosuccinate lyase [Yersinia pestis CO92]	0								18.1619	5	5	5	5.31	19.89	5
CAL22509.1	Q8ZA87	argB	26.987	258	acetylglutamate kinase [Yersinia pestis CO92]	0								17.8988	3	3	3	6.39	8.97	3
CAL22510.1	Q8ZA86	argC	35.87	334	N-acetyl-gamma-glutamyl-phosphate reductase [Yersinia pestis CO92]	4.00622	6.88623	2	2	2	6.62	3.9	2	3.89222	1	1	1	6.62	4.07	1
CAL22511.1	Q8ZA85	argE	42.95	389	acetylornithine deacetylase [Yersinia pestis CO92]	0.667703	2.82776	1	1	1	5.41	4.43	1	5.14139	2	3	2	5.41	9.29	2
CAL22512.1	Q8ZA84	ppc	98.324	878	phosphoenolpyruvate carboxylase [Yersinia pestis CO92]	1.63891	33.5991	22	27	22	5.6	60.52	22	40.205	25	33	25	5.6	92.97	25
CAL22519.1	A0A384LIQ3	glgP	93.379	815	glycogen phosphorylase [Yersinia pestis CO92]	0.344797	30.4294	17	21	17	6.13	72.61	17	69.816	42	122	42	6.13	443.19	42
CAL22520.1	Q8ZA78	glgA	52.276	476	glycogen synthase [Yersinia pestis CO92]	0.910504	17.437	5	5	5	6.61	12.81	5	29.4118	8	11	8	6.61	38.1	8
CAL22522.1	Q8ZA76	glgX	73.912	662	putative alpha-amylase [Yersinia pestis CO92]	0								7.0997	3	3	3	5.77	9.48	3
CAL22523.1	Q8ZA75	glgB	84.135	727	1,4-alpha-glucan branching enzyme [Yersinia pestis CO92]	3.33851	7.84044	5	5	5	6.21	7.65	5	6.32737	3	3	3	6.21	8.9	3
CAL22530.1	Q9ETB0	asd	40.191	367	aspartate semialdehyde dehydrogenase [Yersinia pestis CO92]	0								9.80926	2	3	2	6.44	8.1	2
CAL22537.1	A0A384KC31		26.442	231	conserved hypothetical protein [Yersinia pestis CO92]		10.8225	3	3	3	5.43	7.78	3	0	0	0	0	0	0	0
CAL22541.1	Q0WA57		31.06	286	putative class-II fructose-bisphosphate aldolase [Yersinia pestis CO92]	0								7.34266	2	2	2	6.06	6.36	2
CAL22551.1	Q8ZA49	uspA	16.439	148	universal stress protein A [Yersinia pestis CO92]	0.757933	82.4324	8	28	8	4.94	127.33	8	82.4324	9	74	9	4.94	352.6	9
CAL22552.1	A0A384KDU5	gdhA	48.458	447	NADP-specific glutamate dehydrogenase [Yersinia pestis CO92]	1.84286	49.8881	17	23	17	7.09	87.54	17	55.7047	17	25	17	7.09	103.4	17
CAL22554.1	Q8ZA46	rsmJ	27.595	256	conserved hypothetical protein [Yersinia pestis CO92]	0								3.90625	1	1	1	9.16	3.39	1
CAL22555.1	A0A384KV46	opdA	76.532	680	oligopeptidase A [Yersinia pestis CO92]	0.0455252	1.47059	1	1	1	5.34	3.75	1	54.8529	26	44	26	5.34	140.62	26
CAL22556.1	Q0WA42	rlmJ	32.304	280	conserved hypothetical protein [Yersinia pestis CO92]	0								3.57143	1	1	1	8.63	3.15	1
CAL22557.1	A0A384L6D0	gor	48.92	450	glutathione reductase [Yersinia pestis CO92]	0								37.3333	9	12	9	6.3	43.47	9
CAL22561.1	Q7CG10		19.434	168	putative exported protein [Yersinia pestis CO92]		3.57143	1	1	1	5.96	2.03	1	0	0	0	0	0	0	0
CAL22566.1	Q8ZA34	cdh	28.779	258	CDP-diacylglycerol pyrophosphatase [Yersinia pestis CO92]	0.890271	31.0078	4	4	4	6.71	15.99	4	53.1008	6	9	6	6.71	36.54	6
CAL22570.1	A0A384L174	kdgK	34.872	314	2-dehydro-3-deoxygluconokinase [Yersinia pestis CO92]	2.80435	28.3439	7	7	7	4.93	18.58	7	21.0191	5	5	5	4.93	14.26	5
CAL22571.1	A0A0H2W8G9		55.445	499	putative insulinase family protease [Yersinia pestis CO92]	0.250389	2.00401	1	1	1	5.43	3.53	1	15.6313	5	8	5	5.43	31.65	5
CAL22576.1	Q74QU7	yhjK	76.129	671	putative membrane protein [Yersinia pestis CO92]	0								1.93741	1	1	1	6.7	4.61	1
CAL22579.1	A0A384KGE3	dppD	35.651	326	dipeptide transport ATP-binding protein [Yersinia pestis CO92]	0								10.1227	1	1	1	6.93	0	1
CAL22590.1	A0A384KK56	uhpA	21.232	196	two-component system response regulator [Yersinia pestis CO92]		14.2857	2	2	2	5.88	4.63	2	0	0	0	0	0	0	0
CAL22592.1	A0A384KZC6		54.059	487	putative membrane protein [Yersinia pestis CO92]	0								20.3285	7	7	7	8.97	20.5	7
CAL22600.1	A0A384KCF6		34.128	317	putative iron transport protein [Yersinia pestis CO92]	0.222568	3.78549	1	1	1	5.45	3.59	1	43.5331	7	9	7	5.45	28.79	7
CAL22613.1	A0A0H2W8Z1		35.912	331	sugar-binding periplasmic protein [Yersinia pestis CO92]	0								29.9094	6	7	6	5.45	19.96	6
CAL22615.1	A0A0H2W7P4	xylB	52.437	484	xylulose kinase [Yersinia pestis CO92]	0								3.30579	1	1	1	6.38	2.76	1
CAL22628.1	Q8Z9Y1	selA	50.209	462	L-seryl-tRNA selenium transferase [Yersinia pestis CO92]		3.0303	1	1	1	6.09	3.15	1	0	0	0	0	0	0	0
CAL22629.1	Q8Z9Y0	fdhE	34.405	309	putative formate dehydrogenase formation protein [Yersinia pestis CO92]	0								3.8835	1	1	1	5.91	3.45	1
CAL22634.1	A0A384LEC1	sodA	23.237	207	superoxide dismutase [Mn] [Yersinia pestis CO92]	0.333851	20.7729	4	4	4	6.34	10.53	4	78.744	13	24	13	6.34	76.37	13
CAL22636.1	A0A384KAA1		12.805	110	putative membrane protein [Yersinia pestis CO92]		8.18182	1	1	1	8.38	0	1	0	0	0	0	0	0	0
CAL22637.1	Q0W9W7		16.457	150	hypothetical protein YPO4064 [Yersinia pestis CO92]	1.50233	33.3333	4	6	4	5.54	14.11	4	33.3333	4	8	4	5.54	29.54	4
CAL22640.1	Q8Z9X0	mtlD	42.018	387	mannitol-1-phosphate 5-dehydrogenase [Yersinia pestis CO92]	2.00311	16.5375	5	5	5	5.95	15.95	5	22.2222	4	5	4	5.95	17.87	4
CAL22641.1	A0A384K9N9	mtlA	68.432	643	PTS system, mannitol-specific IIABC component [Yersinia pestis CO92]	0.572317	3.42146	2	2	2	6.23	4.34	2	10.7309	6	7	6	6.23	22.47	6
CAL22642.1	Q7CFP6	yiaF	26.888	241	putative exported protein [Yersinia pestis CO92]	0.834629	20.332	4	5	4	9.13	11.86	4	44.3983	7	12	7	9.13	45.05	7
CAL22643.1	Q8Z9W7	glyS	76.204	689	glycyl-tRNA synthetase beta subunit [Yersinia pestis CO92]	1.42326	37.1553	21	27	21	5.74	76.33	21	42.09	22	38	22	5.74	123.76	22
CAL22644.1	Q8Z9W6	glyQ	34.758	304	glycyl-tRNA synthetase alpha subunit [Yersinia pestis CO92]	0.500777	10.8553	3	3	3	5.03	7.19	3	42.1053	8	12	8	5.03	40.21	8
CAL22649.1	Q0W9V5	ghrB	35.465	326	putative D-isomer specific 2-hydroxyacid dehydrogenase [Yersinia pestis CO92]	4.00622	57.9755	14	22	14	5.83	72.43	14	46.9325	7	11	7	5.83	49.18	7
CAL22654.1	Q8Z9V6	ibpB	17.489	154	heat shock protein [Yersinia pestis CO92]	2.40373	68.1818	11	60	11	5.17	163.49	11	68.1818	11	50	11	5.17	157.41	11
CAL22655.1	Q8Z9V5	ibpA	15.648	137	heat shock protein [Yersinia pestis CO92]	4.00622	86.1314	11	34	11	5.97	104.86	11	54.7445	7	17	7	5.97	65.23	7
CAL22658.1	A0A384LFJ8		33.766	320	pyridoxal-phosphate dependent enzyme [Yersinia pestis CO92]	0								6.5625	1	1	1	6.06	2.09	1
CAL22659.1	A0A384LPH7		34.401	317	putative ornithine cyclodeaminase [Yersinia pestis CO92]	2.00311	4.10095	1	1	1	5.77	3.11	1	7.57098	1	1	1	5.77	3.19	1
CAL22662.1	A0A384KYZ4		29.71	269	putative haloacid dehalogenase-like hydrolase [Yersinia pestis CO92]	1.00155	4.08922	1	1	1	5.07	3.94	1	9.29368	2	2	2	5.07	0	2
CAL22663.1	A0A384KWA4	acrB	90.268	804	DNA gyrase subunit B [Yersinia pestis CO92]	0.591828	18.5323	13	13	13	6.35	40.75	13	37.9353	29	44	29	6.35	153	29
CAL22665.1	A0A384KHE7	dnaN	40.741	366	DNA polymerase III, beta subunit protein [Yersinia pestis CO92]	1.0926	14.2077	5	6	5	5.31	11.18	5	37.9781	10	11	10	5.31	30.2	10
CAL22668.1	Q8Z9U5	rpmH	5.426	46	50S ribosomal protein L34 [Yersinia pestis CO92]	0								19.5652	2	2	2	13	3.71	2
CAL22670.1	Q8Z9U3	yidC	61.291	546	probable membrane protein [Yersinia pestis CO92]	0.667703	5.31136	2	2	2	8.53	7.13	2	18.315	5	6	5	8.53	19.63	5
CAL22671.1	Q8Z9U2	mnmE	48.978	454	putative thiophene and furan oxidation protein [Yersinia pestis CO92]	1.55797	24.4493	7	7	7	5.21	24.71	7	32.1586	9	9	9	5.21	30.37	9
CAL22672.1	Q8Z9U1	fabV	43.346	399	conserved hypothetical protein [Yersinia pestis CO92]	0.70698	19.0476	4	6	4	5.25	19.64	4	47.3684	13	17	13	5.25	66.51	13
CAL22681.1	Q0W9S4	nmpA	27.427	240	putative phosphate transport system protein [Yersinia pestis CO92]	0.462256	14.1667	3	3	3	5.66	9.07	3	43.3333	8	13	8	5.66	41.64	8
CAL22682.1	Q8Z9T1	pstB2	29.04	258	putative phosphate transport ATP-binding protein [Yersinia pestis CO92]	0								22.8682	4	4	4	5.94	13.88	4
CAL22683.1	P58655	pstA	32.332	295	putative phosphate transport system permease [Yersinia pestis CO92]	0								5.42373	1	1	1	10.14	4.78	1
CAL22685.1	A0A384LHG9	phoS	36.711	346	putative phosphate-binding periplasmic protein [Yersinia pestis CO92]	0								13.2948	3	3	3	8.76	9.93	3
CAL22686.1	Q8Z9S8	glmS	66.525	609	glucosamine--fructose-6-phosphate aminotransferase [Yersinia pestis CO92]	0.429238	17.4056	8	9	8	5.83	29.9	8	55.8292	22	42	22	5.83	175.36	22
CAL22687.1	Q8Z9S7	glmU	48.84	456	UDP-N-acetylglucosamine pyrophosphorylase [Yersinia pestis CO92]	0.801244	12.5	5	6	5	6.48	18.37	5	25.2193	11	15	11	6.48	43.83	11
CAL22688.1	P58647	atpC	15.117	140	ATP synthase epsilon subunit protein [Yersinia pestis CO92]	2.00311	16.4286	3	3	3	6.54	5.34	3	44.2857	3	3	3	6.54	7.63	3
CAL22689.1	Q7CFM8	atpD	50.127	460	ATP synthase beta subunit protein [Yersinia pestis CO92]	1.18584	88.2609	28	74	28	5.06	299.98	28	86.9565	28	125	28	5.06	518.72	28
CAL22690.1	Q8Z9S5	atpG	31.578	287	ATP synthase gamma subunit protein [Yersinia pestis CO92]	0.129233	6.62021	2	2	2	8.92	6.01	2	65.1568	18	31	18	8.92	95.38	18
CAL22691.1	Q8Z9S4	atpA	55.2	513	ATP synthase alpha subunit protein [Yersinia pestis CO92]	1.06415	59.0643	26	51	25	5.71	163.44	26	67.6413	33	96	32	5.71	343.02	33
CAL22692.1	Q7CFM5	atpH	19.495	177	ATP synthase delta subunit protein [Yersinia pestis CO92]	1.60249	71.7514	9	16	9	5.4	64.04	9	61.5819	7	20	7	5.4	80.27	7
CAL22693.1	Q7CFM4	atpF	17.258	156	ATP synthase subunit B protein [Yersinia pestis CO92]	0.82481	64.7436	10	14	10	5.48	54.17	10	66.6667	15	34	15	5.48	129.11	15
CAL22694.1	P68706	atpE	8.256	79	ATP synthase subunit C protein [Yersinia pestis CO92]	0								11.3924	1	1	1	4.61	0	1
CAL22695.1	Q7CFM3	atpB	30.411	274	ATP synthase subunit B protein [Yersinia pestis CO92]	1.50233	10.5839	2	3	2	6.8	13.86	2	11.6788	2	4	2	6.8	16.95	2
CAL22697.1	Q8Z9R9	rsmG	23.097	206	glucose inhibited division protein B [Yersinia pestis CO92]	0								8.25243	1	1	1	6.54	2.54	1
CAL22698.1	Q8Z9R8	mnmG	70.039	629	glucose inhibited division protein A [Yersinia pestis CO92]	0								2.22576	1	1	1	6.44	3.09	1

## Sheet: 37C Sorted by enrichment score
Table S2. Mass spectrometry data from whole cell lysate of Yersinia pestis grown on BHI agar at 37°C bound to Nanotraps (CN3080s) *= not found in control sample Grey= the #PSMs do not reach enrichment calculation threshhold
							NT							Control
Accession	Entry	Gene names (primary )	Mass (kDa)	Length	Description	Enrichment score	Coverage	# Peptides	# PSMs	# Unique Peptides	calc. pI	Score A Sequest HT	# Peptides A Sequest HT	Coverage	# Peptides	# PSMs	# Unique Peptides	calc. pI	Score A Sequest HT	# Peptides A Sequest HT
CAL19160.1	Q8ZIL6	dapB	28.888	273	dihydrodipicolinate reductase [Yersinia pestis CO92]	20.0311	43.2234	8	10	8	5.78	33.72	8	3.2967	1	1	1	5.78	2.65	1
CAL19244.1	A0A384KZY2	mutT	14.645	128	mutator protein MutT [Yersinia pestis CO92]	12.0187	82.8125	9	12	9	5.11	28.41	9	20.3125	1	2	1	5.11	6.62	1
CAL19882.1	A0A384KR45	ompC	41.063	371	outer membrane protein C, porin [Yersinia pestis CO92]	12.0187	16.7116	6	6	6	5.1	16.05	6	3.50404	1	1	1	5.1	3.84	1
CAL19959.1	Q8ZGJ1	*o	31.672	285	endonuclease IV [Yersinia pestis CO92]	12.0187	27.7193	6	6	6	5.3	17.35	6	4.91228	1	1	1	5.3	3.76	1
CAL18807.1	A0A384LNK1	glpR	28.16	252	glycerol-3-phosphate repressor protein [Yersinia pestis CO92]	10.0155	20.6349	4	5	4	6.23	15.08	4	3.57143	1	1	1	6.23	3.08	1
CAL21437.1	Q7CJY7	folD	30.983	288	putative FolD bifunctional protein [Yersinia pestis CO92]	10.0155	16.6667	4	5	4	6.3	16.36	4	3.47222	1	1	1	6.3	3.89	1
CAL22206.1	A0A384L9C4		42.806	376	putative oxidoreductase [Yersinia pestis CO92]	9.01399	22.3404	7	9	7	6.28	29.89	7	9.30851	2	2	2	6.28	7.78	2
CAB55268.1	A0A384LAQ1		14.2	128	hypothetical protein YPMT1.86c (plasmid) [Yersinia pestis CO92]	8.68014	57.0312	9	13	9	7.25	27.73	9	26.5625	3	3	3	7.25	8.88	3
CAL19036.1	Q8ZIY0	efp	20.711	188	elongation factor P [Yersinia pestis CO92]	8.01244	11.7021	2	8	2	5.02	28.04	2	6.38298	1	2	1	5.02	8.62	1
CAL19602.1	Q8ZHG3		20.609	187	conserved hypothetical protein [Yersinia pestis CO92]	8.01244	44.385	4	4	4	6.19	16.12	4	6.41711	1	1	1	6.19	3.71	1
CAL20218.1	A0A384LAB7		34.894	302	putative polysaccharide deacetylase [Yersinia pestis CO92]	8.01244	14.2384	3	4	3	6.8	8.93	3	3.97351	1	1	1	6.8	2.53	1
CAL21229.1	A0A384KXT3	rsfS	11.605	105	conserved hypothetical protein [Yersinia pestis CO92]	8.01244	53.3333	3	4	3	4.67	19.91	3	15.2381	1	1	1	4.67	4.99	1
CAL22019.1	Q8ZBI0	coaE	22.506	206	conserved hypothetical protein [Yersinia pestis CO92]	8.01244	18.4466	3	4	3	6.64	12.31	3	6.31068	1	1	1	6.64	3.66	1
CAL22120.1	A0A0H2W363	fklB	22.426	206	FKBP-type peptidyl-prolyl cis-trans isomerase [Yersinia pestis CO92]	7.01088	33.4951	4	7	4	4.82	25.17	4	6.31068	1	2	1	4.82	6.52	1
CAL22227.1	A0A384KXR8	yghU	32.126	284	putative glutathione S-transferase [Yersinia pestis CO92]	6.29548	39.7887	10	22	10	6.46	72.08	10	23.9437	4	7	4	6.46	28.87	4
CAL19110.1	A0A384LPG1	b4373	16.63	147	ribosomal-protein-alanine acetyltransferase [Yersinia pestis CO92]	6.00933	8.84354	1	3	1	5.22	10.57	1	8.84354	1	1	1	5.22	4.31	1
CAL19337.1	A0A384LBK8		44.947	386	conserved hypothetical protein [Yersinia pestis CO92]	6.00933	7.51295	3	3	3	4.83	5.03	3	2.59067	1	1	1	4.83	3.62	1
CAL20014.1	Q0WH53		63.488	555	conserved hypothetical protein [Yersinia pestis CO92]	6.00933	4.68468	3	3	3	8.94	2.27	3	2.88288	1	1	1	8.94	0	1
CAL21240.1	A0A384LKB0	ybeX	33.51	292	putative membrane protein [Yersinia pestis CO92]	6.00933	11.6438	3	3	3	4.74	8.57	3	6.16438	1	1	1	4.74	0	1
CAL21370.1	Q8ZD41	aroC	38.982	361	chorismate synthase [Yersinia pestis CO92]	6.00933	7.75623	3	3	3	6.27	9.49	3	2.77008	1	1	1	6.27	3.01	1
CAL21755.1	A0A384KBB8	bolA	11.928	106	BolA protein [Yersinia pestis CO92]	6.00933	37.7358	3	3	3	7.12	9.15	3	11.3208	1	1	1	7.12	5.62	1
CAL22110.1	A0A384KUD9		13.875	118	conserved hypothetical protein [Yersinia pestis CO92]	6.00933	14.4068	3	3	3	6.68	2.78	3	6.77966	1	1	1	6.68	1.88	1
CAL22172.1	A0A384LLU2	ptsN	17.497	160	nitrogen regulatory IIA protein [Yersinia pestis CO92]	6.00933	21.25	3	3	3	6.18	10.4	3	6.875	1	1	1	6.18	3.86	1
CAL20886.1	A0A0H2W4D0		38.125	349	putative oxidoreductase [Yersinia pestis CO92]	5.56419	58.4527	14	25	14	6.01	87.9	14	30.659	7	9	7	6.01	29.57	7
CAB54909.1	P69957	lcrG	11.02	95	putative Yop regulator (plasmid) [Yersinia pestis CO92]	5.00777	44.2105	4	5	4	8.16	8.21	4	31.5789	2	2	2	8.16	7.73	2
CAL18738.1	Q74YA6	dfp	43.626	405	DNA/pantothenate metabolism flavoprotein [Yersinia pestis CO92]	5.00777	16.5432	5	5	5	7.01	17.76	5	4.93827	2	2	2	7.01	6.35	2
CAL19675.1	Q8ZH96		44.891	410	probable peptidase [Yersinia pestis CO92]	5.00777	20.9756	5	5	5	4.98	11.47	5	8.04878	2	2	2	4.98	7.04	2
CAL21770.1	Q8ZC47	xseB	9.307	84	exodeoxyribonuclease VII small subunit [Yersinia pestis CO92]	5.00777	54.7619	3	5	3	4.41	19.76	3	45.2381	2	2	2	4.41	8.1	2
CAL21894.1	A0A384KQ75	yqaB	20.973	188	putative hydrolase [Yersinia pestis CO92]	5.00777	36.1702	4	5	4	5.25	15.99	4	11.7021	1	2	1	5.25	6.26	1
CAB54885.1	Q7ARJ8	Y0075	11.664	99	hypothetical protein YPCD1.08c (plasmid) [Yersinia pestis CO92]	4.67392	50.5051	4	7	4	5.71	21.82	4	25.2525	2	3	2	5.71	8.31	2
CAL20030.1	A0A384KC66		49.455	447	putative ATPase protein [Yersinia pestis CO92]	4.67392	21.2528	7	7	7	6.76	18.86	7	8.72483	3	3	3	6.76	11.32	3
CAL20799.1	A0A384LAT1	xth	30.72	268	exodeoxyribonuclease III [Yersinia pestis CO92]	4.67392	27.9851	7	7	7	5.92	15.89	7	11.5672	3	3	3	5.92	7.76	3
CAL21521.1	Q7CJP6	glnB	12.455	112	nitrogen regulatory protein P-II [Yersinia pestis CO92]	4.67392	69.6429	9	14	9	5.33	46.24	9	50.8929	5	6	5	5.33	18.46	5
CAL19919.1	Q8ZGM5		37.74	334	putative nucleoid-associated protein [Yersinia pestis CO92]	4.40684	47.6048	9	11	9	5.07	42.01	9	17.9641	4	5	4	5.07	17.29	4
CAL22649.1	Q0W9V5	ghrB	35.465	326	putative D-isomer specific 2-hydroxyacid dehydrogenase [Yersinia pestis CO92]	4.00622	57.9755	14	22	14	5.83	72.43	14	46.9325	7	11	7	5.83	49.18	7
CAB54933.1	O68690	yscG	13.07	115	putative type III secretion protein (plasmid) [Yersinia pestis CO92]	4.00622	19.1304	2	2	2	6.77	7.65	2	8.69565	1	1	1	6.77	2.63	1
CAL18764.1	A0A384K9Y3	cpxP	18.636	162	putative exported protein [Yersinia pestis CO92]	4.00622	24.0741	3	4	3	9.5	11.3	3	16.6667	2	2	2	9.5	2.88	2
CAL19004.1	A0A384KJG2	b4052	52.575	468	replicative DNA helicase [Yersinia pestis CO92]	4.00622	10.2564	4	4	4	5.35	13.36	4	5.98291	2	2	2	5.35	5.96	2
CAL19120.1	Q8ZIQ2	deoD	25.876	239	purine nucleoside phosphorylase [Yersinia pestis CO92]	4.00622	9.62343	2	2	2	5.68	4	2	5.02092	1	1	1	5.68	0	1
CAL19256.1	A0A384KPM5	exuR	30.86	264	exu regulon transcriptional regulator [Yersinia pestis CO92]	4.00622	7.95455	2	2	2	6.05	5.25	2	3.78788	1	1	1	6.05	2.14	1
CAL19327.1	Q8ZI64	cca	46.289	412	tRNA nucleotidyltransferase [Yersinia pestis CO92]	4.00622	9.70874	2	2	2	6.48	6.89	2	3.15534	1	1	1	6.48	3.91	1
CAL19534.1	A0A384L882		12.193	106	hypothetical protein YPO0865 [Yersinia pestis CO92]	4.00622	36.7925	4	4	4	6.33	11.37	4	17.9245	2	2	2	6.33	5.4	2
CAL19607.1	A0A384LKI2		25.31	232	conserved hypothetical protein [Yersinia pestis CO92]	4.00622	26.2931	4	4	4	7.02	14.78	4	9.91379	2	2	2	7.02	1.81	2
CAL19720.1	Q8ZH57	fabZ	20.17	181	(3R)-hydroxymyristoyl-(acyl carrier protein) dehydratase (EC 4.2.1.-) [Yersinia pestis CO92]	4.00622	32.0442	6	10	6	6.55	32.04	6	27.6243	4	5	4	6.55	17.05	4
CAL20033.1	A0A384L1U4	act	27.912	244	pyruvate formate-lyase 1 activating enzyme [Yersinia pestis CO92]	4.00622	8.19672	2	2	2	6.52	4.3	2	4.5082	1	1	1	6.52	2.31	1
CAL20186.1	A0A384KEN5	galF	32.362	297	UTP-glucose-1-phosphate uridylyltransferase [Yersinia pestis CO92]	4.00622	20.202	3	4	3	5.48	20.5	3	8.08081	1	2	1	5.48	14.77	1
CAL20400.1	Q0WG31	gptB	35.187	324	PTS system, mannose-specific IIAB component [Yersinia pestis CO92]	4.00622	69.4444	21	46	21	5.81	153.51	21	45.0617	13	23	13	5.81	82.78	13
CAL20759.1	Q0WF35		20.139	179	putative phage regulatory protein [Yersinia pestis CO92]	4.00622	26.8156	4	4	4	5.47	14.56	4	10.6145	2	2	2	5.47	5.9	2
CAL20952.1	A0A384LMW5		34.431	318	putative transcriptional regulatory protein [Yersinia pestis CO92]	4.00622	9.43396	2	2	2	6.52	2.74	2	5.03145	1	1	1	6.52	3.68	1
CAL21330.1	A0A384LBF6	rpoE	21.817	191	RNA polymerase sigma E factor [Yersinia pestis CO92]	4.00622	16.7539	2	2	2	5.17	5.7	2	7.8534	1	1	1	5.17	3.81	1
CAL21946.1	Q8ZBQ0	pcm	23.432	208	protein-L-isoaspartate O-methyltransferase [Yersinia pestis CO92]	4.00622	38.4615	7	8	7	6.89	17.77	7	15.8654	3	4	3	6.89	10.97	3
CAL22031.1	A0A0H2W3E4	holC	16.875	149	DNA polymerase III, chi subunit [Yersinia pestis CO92]	4.00622	28.8591	3	4	3	6.09	9.69	3	18.1208	2	2	2	6.09	6.82	2
CAL22060.1	Q0WBH7		48.191	437	putative sugar binding protein [Yersinia pestis CO92]	4.00622	7.55149	2	2	2	6.65	6.82	2	4.34783	1	1	1	6.65	4.02	1
CAL22072.1	A0A384KG78		38.38	351	conserved hypothetical protein [Yersinia pestis CO92]	4.00622	10.8262	2	2	2	6.46	5.67	2	2.2792	1	1	1	6.46	2.32	1
CAL22105.1	Q8ZBA2	argR	17.124	156	arginine repressor [Yersinia pestis CO92]	4.00622	17.9487	2	2	2	5.63	5.06	2	12.8205	1	1	1	5.63	5.25	1
CAL22170.1	A0A384LA61	gl*	53.639	477	RNA polymerase sigma-54 factor [Yersinia pestis CO92]	4.00622	5.24109	2	2	2	4.77	7.19	2	2.72537	1	1	1	4.77	5.04	1
CAL22416.1	A0A384L565		30.451	269	putative haloacid dehalogenase-like hydrolase [Yersinia pestis CO92]	4.00622	6.3197	2	2	2	5.14	4.97	2	4.08922	1	1	1	5.14	3.27	1
CAL22510.1	Q8ZA86	argC	35.87	334	N-acetyl-gamma-glutamyl-phosphate reductase [Yersinia pestis CO92]	4.00622	6.88623	2	2	2	6.62	3.9	2	3.89222	1	1	1	6.62	4.07	1
CAL22655.1	Q8Z9V5	ibpA	15.648	137	heat shock protein [Yersinia pestis CO92]	4.00622	86.1314	11	34	11	5.97	104.86	11	54.7445	7	17	7	5.97	65.23	7
CAL20055.1	Q8ZGA1	mukF	50.231	440	putative killing factor protein [Yersinia pestis CO92]	4.00622	19.7727	6	6	6	4.94	18.45	6	12.0455	3	3	3	4.94	9.04	3
CAL21443.1	A0A384LKN0	speG	21.253	181	spermidine acetyltransferase [Yersinia pestis CO92]	4.00622	45.3039	9	12	9	6.43	30.43	9	35.3591	6	6	6	6.43	19.8	6
CAL21885.1	Q8ZBU8	rimM	20.754	182	16S rRNA processing protein [Yersinia pestis CO92]	4.00622	39.011	5	6	5	4.96	21.03	5	17.5824	3	3	3	4.96	10.25	3
CAL22168.1	A0A384KAK3	lptA	19.794	181	conserved hypothetical protein [Yersinia pestis CO92]	4.00622	20.442	5	6	5	9.01	8.2	5	19.337	2	3	2	9.01	0	2
CAL22436.1	P46355	hemC	34.335	313	porphobilinogen deaminase [Yersinia pestis CO92]	4.00622	23.6422	6	6	6	6.3	12.88	6	10.8626	3	3	3	6.3	8.19	3
CAL22175.1	Q8ZB39	pyrB	34.559	311	aspartate carbamoyltransferase catalytic subunit [Yersinia pestis CO92]	3.7916	69.7749	21	53	21	6.07	175.58	21	74.5981	16	28	16	6.07	97.11	16
CAL19877.1	A0A0H2W3X0	gyrA	98.604	891	DNA gyrase subunit A [Yersinia pestis CO92]	3.64202	47.3625	39	60	39	5.02	189.14	39	35.4658	24	33	24	5.02	112.45	24
CAL18971.1	Q7CKR1		20.201	181	conserved hypothetical protein [Yersinia pestis CO92]	3.6056	47.5138	5	9	5	6.33	34.71	5	41.989	4	5	4	6.33	26.25	4
CAL19137.1	A0A384KMI6	arcA	27.261	238	aerobic respiration control protein [Yersinia pestis CO92]	3.56108	51.6807	11	16	11	5.82	48.39	11	33.6134	6	9	6	5.82	29.59	6
CAL21593.1	Q7CJF3	ligA	73.898	670	DNA ligase [Yersinia pestis CO92]	3.56108	25.9701	16	16	16	5.74	45.9	16	18.5075	9	9	9	5.74	29.93	9
CAL18837.1	Q8ZJF7	aroK	19.532	173	shikimate kinase I [Yersinia pestis CO92]	3.50544	53.7572	8	14	8	5.12	42.43	8	50.289	6	8	6	5.12	22.18	6
CAL21179.1	Q7CJ93	nuoB	25.611	225	NADH dehydrogenase I chain B [Yersinia pestis CO92]	3.50544	22.2222	5	7	5	6.13	15.42	5	16	3	4	3	6.13	9.56	3
CAL22135.1	A0A384KI82	rsmI	32.963	299	putative tetrapyrrole methylase [Yersinia pestis CO92]	3.50544	32.7759	7	7	7	6.19	13.36	7	26.087	4	4	4	6.19	8.76	4
CAL19161.1	Q8ZIL5	carA	42.422	391	carbamoyl-phosphate synthase small chain [Yersinia pestis CO92]	3.4339	27.3657	7	12	7	6.14	32.68	7	22.5064	5	7	5	6.14	21.44	5
CAL21629.1	A0A384LD36	ygiW	14.879	137	putative exported protein [Yersinia pestis CO92]	3.40528	45.9854	6	17	6	8.12	48.63	6	29.927	4	10	4	8.12	33.36	4
CAL19718.1	P58607	skp	18.279	165	cationic 19 kDa outer membrane protein precursor [Yersinia pestis CO92]	3.33851	47.8788	8	20	8	9.44	60.56	8	32.7273	4	12	4	9.44	38.66	4
CAL21419.1	Q7CJX8		33.564	297	putative aldo/keto reductase [Yersinia pestis CO92]	3.33851	56.229	12	20	11	6.32	54.29	12	48.8215	9	12	9	6.32	41.01	9
CAL21506.1	A0A384KYH4	nifU	13.759	128	NifU family protein [Yersinia pestis CO92]	3.33851	37.5	5	5	5	5.52	12.57	5	26.5625	2	3	2	5.52	8.23	2
CAL22400.1	Q0WAJ7	ftsY	58.757	541	cell division protein [Yersinia pestis CO92]	3.33851	14.2329	5	5	5	4.56	18.25	5	6.09982	3	3	3	4.56	10.05	3
CAL22523.1	Q8ZA75	glgB	84.135	727	1,4-alpha-glucan branching enzyme [Yersinia pestis CO92]	3.33851	7.84044	5	5	5	6.21	7.65	5	6.32737	3	3	3	6.21	8.9	3
CAL18729.1	Q8ZJQ3	rpoZ	10.164	91	DNA-directed RNA polymerase, omega chain [Yersinia pestis CO92]	3.23579	93.4066	10	21	10	5.05	77.27	10	82.4176	5	13	5	5.05	54.37	5
CAL18843.1	Q8ZJF2	trpS	38.225	342	tryptophanyl-tRNA synthetase [Yersinia pestis CO92]	3.23579	46.8208	12	21	12	6.19	82.56	12	39.5954	7	13	7	6.19	61.26	7
CAL21253.1	Q8ZDD9	glnS	63.751	555	glutaminyl-tRNA synthetase [Yersinia pestis CO92]	3.23579	39.0991	17	21	17	5.72	74.39	17	27.9279	11	13	11	5.72	42.44	11
CAL22124.1	Q8ZB84	rplI	15.861	150	50S ribosomal protein L9 [Yersinia pestis CO92]	3.22239	86	14	37	14	6.8	127.46	14	85.3333	12	23	12	6.8	75.95	12
CAL19302.1	A0A384KBU5		16.783	148	hypothetical protein YPO0625 [Yersinia pestis CO92]	3.20497	77.027	7	8	7	4.87	26.17	7	36.4865	4	5	4	4.87	18.28	4
CAL19574.1	Q8ZHI6	gcvT	40.322	365	aminomethyltransferase [Yersinia pestis CO92]	3.20497	23.8356	7	8	7	6.54	18.5	7	16.1644	4	5	4	6.54	13.91	4
CAL21030.1	A0A384KWF5		27.571	248	putative ATP-dependent transporter [Yersinia pestis CO92]	3.20497	21.7742	6	8	6	5.1	19.83	6	17.3387	4	5	4	5.1	11.81	4
CAL21964.1	A0A384KRV4	sodC	20.675	201	superoxide dismutase [Cu-Zn] precursor [Yersinia pestis CO92]	3.20497	47.7612	8	24	8	7.66	82	8	43.7811	6	15	6	7.66	46.55	6
CAL21588.1	Q8ZCK0	gltX	53.11	471	glutamyl-tRNA synthetase [Yersinia pestis CO92]	3.18676	56.4756	21	35	21	5.71	113.73	21	45.2229	15	22	15	5.71	75.23	15
CAL21151.1	A0A0H2W5K8	menB	31.596	285	naphthoate synthase [Yersinia pestis CO92]	3.14774	45.9649	9	11	9	6.54	25.32	9	28.4211	5	7	5	6.54	19.92	5
CAL21753.1	Q8ZC64	tig	48.241	434	Trigger factor [Yersinia pestis CO92]	3.03697	67.0507	29	47	29	4.91	146.15	29	47.0046	15	31	15	4.91	92.91	15
CAB54890.1	Q9RI24	sopA	43.404	388	putative plasmid partitioning transcription repressor (plasmid) [Yersinia pestis CO92]	3.00466	11.8557	3	3	3	6.04	9.8	3	6.95876	2	2	2	6.04	6.07	2
CAL18825.1	Q8ZJG8	hslO	32.478	293	heat-shock chaperonin [Yersinia pestis CO92]	3.00466	17.7474	3	3	3	4.74	4.63	3	6.14334	1	2	1	4.74	5.77	1
CAL19918.1	Q8ZGM6		8.36	75	conserved hypothetical protein [Yersinia pestis CO92]	3.00466	61.3333	2	3	2	6.79	10.86	2	25.3333	1	2	1	6.79	10.98	1
CAL20654.1	Q8ZEX8	prfA	40.564	360	peptide chain release factor 1 [Yersinia pestis CO92]	3.00466	18.0556	3	3	3	5.17	9.69	3	4.72222	2	2	2	5.17	4.85	2
CAL20692.1	Q8ZEU6	ruvA	22.188	204	Holliday junction DNA helicase [Yersinia pestis CO92]	3.00466	20.098	2	3	2	5.29	9.47	2	13.7255	1	2	1	5.29	6.23	1
CAL20707.1	A0A384KTS0		24.898	232	conserved hypothetical protein [Yersinia pestis CO92]	3.00466	14.6552	2	3	2	5.2	13.15	2	11.2069	1	2	1	5.2	9.15	1
CAL20711.1	Q8ZES7	minE	10.332	89	cell division topological specificity factor [Yersinia pestis CO92]	3.00466	17.9775	2	3	2	5.5	7.66	2	17.9775	2	2	2	5.5	5.38	2
CAL21161.1	Q0WDZ1		34.18	316	putative D-isomer specific 2-hydroxyacid dehydrogenase family protein [Yersinia pestis CO92]	3.00466	13.9241	2	3	2	5.47	12.91	2	8.86076	1	2	1	5.47	8.44	1
CAL21643.1	A0A384KM26	narP	23.534	209	nitrate/nitrite response regulator protein NarP [Yersinia pestis CO92]	3.00466	17.7033	3	3	3	5.85	10.18	3	13.8756	2	2	2	5.85	6.4	2
CAL21895.1	P63876	csrA	6.853	61	carbon storage regulator [Yersinia pestis CO92]	3.00466	40.9836	3	3	3	8.62	4.5	3	19.6721	1	2	1	8.62	3.01	1
CAL21928.1	A0A384KR24	map	28.277	261	methionine aminopeptidase [Yersinia pestis CO92]	3.00466	16.092	2	3	2	6.1	14.99	2	10.728	1	2	1	6.1	9.54	1
CAL22003.1	Q8ZBJ5		13.772	119	conserved hypothetical protein [Yersinia pestis CO92]	3.00466	33.6134	3	3	3	4.41	10.23	3	17.6471	2	2	2	4.41	4.39	2
CAL22198.1	A0A384KEP5		18.313	161	conserved hypothetical protein [Yersinia pestis CO92]	3.00466	26.7081	2	3	2	4.64	7.49	2	14.9068	1	2	1	4.64	6.22	1
CAL22244.1	Q8ZAX6	prmA	31.848	293	ribosomal protein L11 methyltransferase [Yersinia pestis CO92]	3.00466	15.6997	3	3	3	4.67	13.18	3	9.55631	2	2	2	4.67	5.92	2
CAL22355.1	A0A384L8Q0	fadI	26.222	233	NAD(P)H-flavin reductase [Yersinia pestis CO92]	3.00466	18.8841	3	3	3	5.15	10.54	3	18.8841	2	2	2	5.15	10.18	2
CAL22378.1	A0A384KCH8	ugpQ	27.169	249	glycerophosphoryl diester phosphodiesterase [Yersinia pestis CO92]	3.00466	16.4659	3	3	3	5.62	10.18	3	9.23695	2	2	2	5.62	6.34	2
CAL20272.1	Q8ZFR4	lolD	25.642	234	lipoprotein releasing system, ATP-binding protein [Yersinia pestis CO92]	3.00466	47.4359	7	9	7	7.06	29.66	7	32.0513	5	6	5	7.06	21.54	5
CAL20899.1	Q0WEQ0		15.802	135	phage hypothetical protein [Yersinia pestis CO92]	3.00466	85.1852	11	18	11	4.65	65.01	11	71.8519	9	12	9	4.65	40.05	9
CAL21765.1	Q8ZC52		18.35	163	conserved hypothetical protein [Yersinia pestis CO92]	3.00466	40.3614	6	9	6	5.48	36.75	6	25.9036	3	6	3	5.48	28.52	3
CAL21986.1	A0A384KT42	dksA	17.385	151	DnaK suppressor protein homologue [Yersinia pestis CO92]	3.00466	40.3974	6	9	6	5.22	30.47	6	34.4371	4	6	4	5.22	22.28	4
CAL20647.1	A0A384LA14	ychF	39.528	363	conserved hypothetical protein [Yersinia pestis CO92]	2.92762	52.6171	15	19	15	4.84	57.15	15	42.6997	10	13	10	4.84	35.13	10
CAL21910.1	Q9X6B0	katG	81.365	737	catalase-peroxidase [Yersinia pestis CO92]	2.87505	81.1398	69	488	69	7.34	1648.69	69	76.7978	64	340	64	7.34	1259.77	64
CAL21056.1	Q8ZDX0	pheS	37.139	327	phenylalanyl-tRNA synthetase alpha chain [Yersinia pestis CO92]	2.83774	55.9633	16	17	16	5.94	44.75	16	42.8135	11	12	11	5.94	30.39	11
CAL21138.1	Q7CJ65	dps	18.871	167	putative DNA-binding protein [Yersinia pestis CO92]	2.82792	80.2395	14	72	14	6.29	265.39	14	71.8563	13	51	13	6.29	201.41	13
CAL19063.1	Q8ZIV4	rlmB	26.722	246	putative methylase [Yersinia pestis CO92]	2.80435	32.5203	6	7	6	6.64	28.39	6	22.3577	4	5	4	6.64	16.38	4
CAL19956.1	P31522	psaA	17.233	158	pH 6 antigen precursor (antigen 4) (adhesin) [Yersinia pestis CO92]	2.80435	44.9367	5	7	5	6.3	19.4	5	39.2405	4	5	4	6.3	12.06	4
CAL22157.1	Q8ZB56	murA	44.845	420	UDP-N-acetylglucosamine 1-carboxyvinyltransferase [Yersinia pestis CO92]	2.80435	18.5714	5	7	5	5.96	30.5	5	19.2857	3	5	3	5.96	27.4	3
CAL22570.1	A0A384L174	kdgK	34.872	314	2-dehydro-3-deoxygluconokinase [Yersinia pestis CO92]	2.80435	28.3439	7	7	7	4.93	18.58	7	21.0191	5	5	5	4.93	14.26	5
CAL22127.1	Q8ZB81	rpsF	15.008	130	30S ribosomal protein S6 [Yersinia pestis CO92]	2.745	72.3077	10	37	10	5.53	119.36	10	81.5385	9	27	9	5.53	111.09	9
CAL21466.1	A0A0H2W6H2		52.254	464	putative protease [Yersinia pestis CO92]	2.73151	27.1552	10	15	10	6.48	46.54	10	29.0948	9	11	9	6.48	37.46	9
CAL21489.1	Q8ZCT6	hisS	47.262	424	histidyl-tRNA synthetase [Yersinia pestis CO92]	2.69168	62.7358	25	43	25	5.38	133.33	25	64.8585	22	32	22	5.38	107.14	22
CAL18822.1	A0A384LC72	kmt	27.369	239	transcriptional regulatory protein [Yersinia pestis CO92]	2.67081	78.2427	18	36	18	6.58	108.64	18	70.2929	13	27	13	6.58	87.97	13
CAB54917.1	Q7ARI8	yscN	47.801	439	putative Yops secretion ATP synthase (plasmid) [Yersinia pestis CO92]	2.67081	13.2118	4	4	4	6.67	13.73	4	7.28929	3	3	3	6.67	7.06	3
CAB54939.1	P69978	yscM	12.412	115	putative type III secretion regulatory protein (plasmid) [Yersinia pestis CO92]	2.67081	54.7826	4	4	4	6.52	4.67	4	35.6522	3	3	3	6.52	4.11	3
CAL18757.1	Q8ZJM6	gpsA	36.194	339	glycerol-3-phosphate dehydrogenase [Yersinia pestis CO92]	2.67081	12.3894	3	4	3	7.83	13.53	3	13.2743	2	3	2	7.83	6.65	2
CAL19556.1	Q8ZHK4	prfB	41.396	366	peptide chain release factor 2 [Yersinia pestis CO92]	2.67081	37.1585	11	16	11	4.86	61	11	34.153	10	12	10	4.86	41.57	10
CAL19812.1	A0A384L0S0		30.079	273	conserved hypothetical protein [Yersinia pestis CO92]	2.67081	24.1758	4	4	4	6.05	12.28	4	9.89011	2	3	2	6.05	5.42	2
CAL20043.1	Q8ZGB3	cmk	25.195	230	cytidylate kinase [Yersinia pestis CO92]	2.67081	23.913	4	4	4	6.23	12.74	4	15.2174	3	3	3	6.23	10.69	3
CAL21877.1	A0A384LQ69	tyrA	42.195	373	T-protein [includes: chorismate mutase and prephenate dehydrogenase] [Yersinia pestis CO92]	2.67081	7.23861	3	4	3	5.69	5.87	3	12.3324	3	3	3	5.69	8.06	3
CAL22346.1	A0A384LBS3	bioR	35.165	319	bifunctional protein BirA [Yersinia pestis CO92]	2.67081	20.3762	4	4	4	6.81	14.29	4	17.2414	3	3	3	6.81	9.89	3
CAL21666.1	Q0WCK4	bcp	17.716	157	bacterioferritin comigratory protein [Yersinia pestis CO92]	2.62908	77.707	9	21	9	5.35	62.65	9	49.6815	6	16	6	5.35	51.18	6
CAL20187.1	A0A384KLK1	gnd	51.573	469	6-phosphogluconate dehydrogenase,decarboxylating [Yersinia pestis CO92]	2.61275	85.5011	30	60	30	5.34	216.17	30	77.8252	23	46	23	5.34	191.4	23
CAL20298.1	A0A384KN95		35.45	336	probable Zinc-binding dehydrogenase [Yersinia pestis CO92]	2.59226	51.1905	11	22	11	6.86	74.39	11	44.0476	9	17	9	6.86	57.4	9
CAL19582.1	Q8ZHH8	rpiA1	22.801	218	ribose 5-phosphate isomerase A [Yersinia pestis CO92]	2.57543	28.4404	6	9	6	5.39	29.27	6	22.0183	4	7	4	5.39	23.32	4
CAL19089.1	Q7CG47	lsrF	31.611	291	putative aldolase [Yersinia pestis CO92]	2.56398	84.5361	19	64	19	6.54	251.21	19	90.0344	19	50	19	6.54	204.56	19
CAL21971.1	A0A384L498	degP	49.867	481	global stress requirement protein GsrA [Yersinia pestis CO92]	2.56398	54.262	27	96	27	8.73	367.6	27	61.9543	25	75	25	8.73	276.36	25
CAL19003.1	A0A384KX66	b4051	34.692	327	quinone oxidoreductase [Yersinia pestis CO92]	2.53727	54.4343	13	19	13	6.89	71.9	13	56.2691	12	15	12	6.89	50.52	12
CAB54886.1	Q9ZGW3	parD	8.865	80	hypothetical protein YPCD1.09c (plasmid) [Yersinia pestis CO92]	2.50389	25.2747	2	5	2	6.35	16.9	2	25.2747	2	4	2	6.35	13.21	2
CAL19229.1	Q8ZIF4	murE	52.235	490	UDP-N-acetylmuramoylalanyl-D-glutamate--2,6-diam i nopimelate ligase [Yersinia pestis CO92]	2.50389	25.9184	8	10	8	5.94	30.66	8	26.3265	7	8	7	5.94	25.72	7
CAL19239.1	A0A384LQ43	ftsZ	40.368	383	cell division protein FtsZ [Yersinia pestis CO92]	2.50389	72.846	18	25	18	4.86	76.28	18	52.2193	13	20	13	4.86	65.52	13
CAL20082.1	Q8ZG80	fabA	18.81	172	3-hydroxydecanoyl-[acyl-carrier-protein] dehydratase [Yersinia pestis CO92]	2.50389	37.7907	5	5	5	5.64	16.86	5	18.6047	3	4	3	5.64	11.41	3
CAL21034.1	A0A384LNQ2	menI	15.076	138	conserved hypothetical protein [Yersinia pestis CO92]	2.50389	34.7826	3	5	3	6.77	19.52	3	34.7826	3	4	3	6.77	16.5	3
CAL21223.1	Q8ZDG8		9.805	87	conserved hypothetical protein [Yersinia pestis CO92]	2.50389	39.0805	2	5	2	5.33	20.37	2	39.0805	2	4	2	5.33	14.91	2
CAL22319.1	Q7CKT5		22.433	196	conserved hypothetical protein [Yersinia pestis CO92]	2.50389	22.449	4	5	4	4.6	17.89	4	15.3061	2	4	2	4.6	20.48	2
CAL21324.1	Q8ZD84	grcA	14.353	127	conserved hypothetical protein [Yersinia pestis CO92]	2.50389	87.4016	9	15	8	4.77	51.08	9	74.8031	7	12	6	4.77	34.81	7
CAL22438.1	Q0WAF9	hemX	41.632	374	putative uroporphyrin-III C-methyltransferase [Yersinia pestis CO92]	2.50389	39.8396	11	15	11	4.88	50.58	11	31.5508	9	12	9	4.88	43.67	9
CAL22154.1	A0A384KSM1	degQ	47.399	457	protease [Yersinia pestis CO92]	2.46895	59.9562	25	53	25	8.16	189.9	25	53.8293	20	43	20	8.16	151.83	20
CAL21011.1	A0A384KIX5		13.126	116	conserved hypothetical protein [Yersinia pestis CO92]	2.44824	51.7241	5	11	5	4.75	36.71	5	65.5172	5	9	5	4.75	38	5
CAL18925.1	Q8ZJ79	def	19.391	170	polypeptide deformylase [Yersinia pestis CO92]	2.40373	21.7647	4	6	4	5.66	9.41	4	31.1765	4	5	4	5.66	11.34	4
CAL19850.1	Q0WHL4		17.936	157	conserved hypothetical protein [Yersinia pestis CO92]	2.40373	24.8408	4	6	3	8.72	12.46	4	17.8344	3	5	3	8.72	15.53	3
CAL21218.1	A0A384KBL4	cspE	7.365	69	putative cold shock protein [Yersinia pestis CO92]	2.40373	86.9565	6	12	5	8.54	38.17	6	86.9565	6	10	5	8.54	24.39	6
CAL21440.1	Q8ZCX9	upp	22.574	208	uracil phosphoribosyltransferase [Yersinia pestis CO92]	2.40373	31.7308	5	6	5	5.66	19.19	5	15.8654	3	5	3	5.66	14.84	3
CAL22654.1	Q8Z9V6	ibpB	17.489	154	heat shock protein [Yersinia pestis CO92]	2.40373	68.1818	11	60	11	5.17	163.49	11	68.1818	11	50	11	5.17	157.41	11
CAL18716.1	Q0WKR6	bipA	67.266	607	putative GTPase [Yersinia pestis CO92]	2.36731	40.0329	23	39	23	5.41	104.6	23	43.9868	23	33	23	5.41	100.19	23
CAL20357.1	A0A384KBK5	kdgR	29.852	263	IclR-family transcriptional regulatory protein [Yersinia pestis CO92]	2.36731	62.3574	18	26	18	5.72	80.85	18	53.9924	13	22	13	5.72	81.52	13
CAL19555.1	Q8ZHK5	lysS	57.577	505	lysyl-tRNA synthetase [Yersinia pestis CO92]	2.33696	29.505	14	14	14	5.2	31.18	14	20.198	9	12	9	5.2	33.67	9
CAL21269.1	A0A384KDL2	nrdF	36.823	323	ribonucleoside-diphosphate reductase 2 beta chain [Yersinia pestis CO92]	2.33696	17.0279	4	7	4	5.17	33.61	4	11.7647	2	6	2	5.17	33.02	2
CAL22093.1	Q8ZBB3	greA	17.778	158	transcription elongation factor [Yersinia pestis CO92]	2.33696	50.6329	6	7	6	4.98	23.33	6	52.5316	6	6	6	4.98	21.97	6
CAL21661.1	Q8ZCD2	purC	27.03	237	phosphoribosylaminoimidazole-succinocarboxamide synthase [Yersinia pestis CO92]	2.30358	71.73	16	23	16	5.33	77.08	16	61.1814	12	20	12	5.33	67.82	12
CAL20806.1	Q0WEY9	bglY	15.018	132	DNA-binding protein Hns [Yersinia pestis CO92]	2.30144	60.6061	10	54	10	5.27	226.89	10	66.6667	9	47	9	5.27	228.14	9
CAL19352.1	Q8ZI40	dkgA	31.52	277	putative aldo/keto reductase family protein [Yersinia pestis CO92]	2.29987	80.8664	19	31	18	6.7	86.55	19	76.1733	15	27	15	6.7	88.06	15
CAB54938.1	P69976	yscL	24.645	221	putative type III secretion protein (plasmid) [Yersinia pestis CO92]	2.28927	51.5837	8	8	8	4.77	29.16	8	46.1538	6	7	6	4.77	21.73	6
CAL22097.1	Q7CKJ6	obg	43.148	390	putative GTP-binding protein [Yersinia pestis CO92]	2.28927	26.6667	7	8	7	4.82	22.45	7	21.0256	5	7	5	4.82	20.01	5
CAL19088.1	Q7CG46	lsrG	11.098	96	conserved hypothetical protein [Yersinia pestis CO92]	2.2535	54.1667	5	9	5	6.68	23.28	5	57.2917	5	8	5	6.68	31.56	5
CAL21969.1	Q0WBR6	relA	84.318	744	GTP pyrophosphokinase [Yersinia pestis CO92]	2.22568	16.129	10	10	10	6.46	29.53	10	15.9946	9	9	9	6.46	29.11	9
CAL22450.1	Q8ZAE4	wecC	45.639	420	putative UDP-glucose/GDP-mannose dehydrogenase [Yersinia pestis CO92]	2.22568	26.6667	8	10	8	5.88	25.6	8	28.5714	7	9	7	5.88	25.91	7
CAL21482.1	Q0WD32	guaB	51.824	487	inosine-5'-monophosphate dehydrogenase [Yersinia pestis CO92]	2.21773	55.0308	16	31	16	6.76	121.1	16	55.2361	17	28	17	6.76	102.68	17
CAL20794.1	A0A0H2W620		20.215	183	putative nitroreductase [Yersinia pestis CO92]	2.20342	50.2732	9	22	9	7.59	48.6	9	59.5628	8	20	8	7.59	42.47	8
CAL20805.1	A0A384KFR0		49.336	448	putative nucleotide sugar dehydrogenase [Yersinia pestis CO92]	2.20342	40.8482	17	22	17	5.34	62.43	17	40.625	14	20	14	5.34	56.91	14
CAL20712.1	A0A384KMP8	minD	29.676	270	septum site-determining protein [Yersinia pestis CO92]	2.18521	61.4815	15	24	15	5.19	81.42	15	54.0741	12	22	12	5.19	83.15	12
CAL19799.1	Q8ZGY5	gpmA	28.358	250	phosphoglycerate mutase 1 [Yersinia pestis CO92]	2.14221	80.4	21	77	21	5.9	234.28	21	76	19	72	19	5.9	246.74	19
CAL22085.1	A0A384KVZ4	nusA	54.709	495	N utilization substance protein A [Yersinia pestis CO92]	2.06202	55.5556	24	35	24	4.65	105.22	24	48.8889	22	34	22	4.65	116.25	22
CAL20632.1	Q0WFF7		34.091	301	hypothetical protein YPO1996 [Yersinia pestis CO92]	2.0409	81.7276	27	54	27	4.75	193.34	27	73.7542	25	53	25	4.75	195.13	25
CAL18937.1	Q8D1G8	acs	72.072	652	acetyl-coenzyme A synthetase [Yersinia pestis CO92]	2.03172	72.2393	33	71	33	6.14	251.6	33	72.2393	31	70	31	6.14	268.51	31
CAL19147.1	Q8ZIM7	dnaK	69.025	636	chaperone protein DnaK [Yersinia pestis CO92]	2.03093	77.2013	48	146	48	4.98	511.21	48	75.9434	41	144	41	4.98	560.12	41
CAL18820.1	A0A384LBS1		87.347	791	conserved hypothetical protein [Yersinia pestis CO92]	2.00311	19.7219	11	11	11	6.4	27.54	11	16.6877	11	11	11	6.4	31.51	11
CAB54913.1	P61416	yscX	13.756	122	putative type III secretion protein (plasmid) [Yersinia pestis CO92]	2.00311	29.5082	2	2	2	6.52	5.48	2	20.4918	1	2	1	6.52	11.45	1
CAB54919.1	P68587	yscP	50.419	455	putative type III secretion protein (plasmid) [Yersinia pestis CO92]	2.00311	3.07692	1	1	1	5.59	2.67	1	3.07692	1	1	1	5.59	3.41	1
CAB55248.1	Q7ARB8		52.64	465	putative DNA-binding protein (plasmid) [Yersinia pestis CO92]	2.00311	1.72043	1	1	1	6.2	2.48	1	4.08602	1	1	1	6.2	5.53	1
CAB55253.1	Q7ARB4		37.144	328	hypothetical protein YPMT1.71 (plasmid) [Yersinia pestis CO92]	2.00311	8.53659	2	2	2	5.72	6.8	2	10.3659	2	2	2	5.72	6.79	2
CAB55263.1	P26950	caf1R	36.054	301	putative F1 operon positive regulatory protein (plasmid) [Yersinia pestis CO92]	2.00311	5.86319	1	1	1	9.06	2.63	1	3.25733	1	1	1	9.06	3.01	1
CAL18691.1	A0A384KI32		15.958	146	putative flavoprotein [Yersinia pestis CO92]	2.00311	8.21918	1	1	1	4.21	5.03	1	8.21918	1	1	1	4.21	4.41	1
CAL18842.1	Q8ZJF3	gph	24.605	232	phosphoglycolate phosphatase [Yersinia pestis CO92]	2.00311	10.3448	2	2	2	6.13	7.28	2	4.74138	1	2	1	6.13	7.12	1
CAL18880.1	A0A384KTE5		27.125	244	putative DNA-binding protein [Yersinia pestis CO92]	2.00311	5.7377	1	1	1	5.45	4.09	1	5.7377	1	1	1	5.45	4.47	1
CAL19023.1	A0A384LFJ5		21.866	191	putative TetR-family regulatory protein [Yersinia pestis CO92]	2.00311	34.0314	4	5	4	5.12	24.22	4	31.4136	4	5	4	5.12	17.74	4
CAL19051.1	A0A384LGG4		16.936	156	conserved hypothetical protein [Yersinia pestis CO92]	2.00311	8.33333	1	1	1	5.08	2.31	1	8.33333	1	1	1	5.08	4.07	1
CAL19054.1	Q8ZIW3	miaA	34.785	313	tRNA delta(2)-isopentenylpyrophosphate transferase [Yersinia pestis CO92]	2.00311	7.02875	2	2	2	6.44	5.8	2	5.43131	2	2	2	6.44	4.74	2
CAL19170.1	Q8ZIK7	apaH	32.341	289	bis(5'nucleosyl)-tetraphosphatase [Yersinia pestis CO92]	2.00311	6.22837	1	1	1	5.11	3.84	1	6.22837	1	1	1	5.11	4.24	1
CAL19171.1	Q8ZIK6	apaG	14.126	125	ApaG protein homologue [Yersinia pestis CO92]	2.00311	6.4	1	1	1	5.36	2.21	1	6.4	1	1	1	5.36	2.48	1
CAL19174.1	Q7CG87	surA	47.733	434	survival protein SurA precursor (peptidyl-prolyl cis-trans isomerase) [Yersinia pestis CO92]	2.00311	49.0783	16	19	16	6.48	61.47	16	34.5622	15	19	15	6.48	59.45	15
CAL19198.1	Q8ZII0	rapA	110.127	968	RNA polymerase associated helicase [Yersinia pestis CO92]	2.00311	4.23554	2	2	2	5.19	6	2	2.47934	2	2	2	5.19	4.61	2
CAL19225.1	Q8ZIF8	mraZ	17.414	152	conserved hypothetical protein [Yersinia pestis CO92]	2.00311	28.2895	4	4	4	5.34	13.94	4	21.7105	3	4	3	5.34	12.22	3
CAL19238.1	A0A0H2W9H8	divA	45.313	418	cell division protein FtsA [Yersinia pestis CO92]	2.00311	21.5311	6	7	6	6.01	25.41	6	10.5263	3	7	3	6.01	34.38	3
CAL19270.1	A0A384K938	hdeD	20.392	189	putative membrane protein [Yersinia pestis CO92]	2.00311	3.7037	1	1	1	9.45	2.71	1	3.7037	1	1	1	9.45	2.87	1
CAL19279.1	Q7CGD9	cdiA	338.791	3295	putative adhesin [Yersinia pestis CO92]	2.00311	0.424886	1	1	1	6.1	2.35	1	0.424886	1	1	1	6.1	0	1
CAL19359.1	A0A384L9A9		15.575	143	ExbD/TolR-family transport protein [Yersinia pestis CO92]	2.00311	9.79021	1	1	1	4.77	4.18	1	9.79021	1	1	1	4.77	3.17	1
CAL19467.1	A0A384L1P8	galR	37.213	340	galactose operon repressor [Yersinia pestis CO92]	2.00311	2.35294	1	1	1	6.09	0	1	2.35294	1	1	1	6.09	1.78	1
CAL19579.1	Q0WIC8	zapA	12.643	109	conserved hypothetical protein [Yersinia pestis CO92]	2.00311	13.7615	1	1	1	5.24	3.09	1	22.9358	1	1	1	5.24	5.51	1
CAL19600.1	A0A384KPF0		26.92	243	conserved hypothetical protein [Yersinia pestis CO92]	2.00311	9.0535	2	2	2	6.55	6.7	2	9.0535	2	2	2	6.55	6.34	2
CAL19689.1	Q0WI21		45.933	416	N-acetylmuramoyl-L-alanine amidase AmiC precursor [Yersinia pestis CO92]	2.00311	1.44231	1	1	1	9.83	1.75	1	4.08654	1	1	1	9.83	3.74	1
CAL19719.1	P58611	lpxD	35.779	340	UDP-3-o-[3-hydroxymyristoyl] glucosamine N-acyltransferase [Yersinia pestis CO92]	2.00311	8.82353	2	2	2	6	8.14	2	11.4706	2	2	2	6	7.49	2
CAL19824.1	Q8ZGW4	moaC	17.225	159	molybdenum cofactor biosynthesis protein C [Yersinia pestis CO92]	2.00311	15.0943	2	2	2	7.46	6.51	2	15.0943	2	2	2	7.46	5.82	2
CAL19858.1	A0A384KBV6		30.323	284	putative sulfurtransferase [Yersinia pestis CO92]	2.00311	2.11268	1	1	1	5.54	0	1	2.11268	1	1	1	5.54	0	1
CAL19876.1	Q8ZGR6	ubiG	27.466	242	3-demethylubiquinone-9 3-methyltransferase [Yersinia pestis CO92]	2.00311	4.54545	1	1	1	7.03	3.34	1	7.85124	1	1	1	7.03	3.18	1
CAL19928.1	A0A384L3X1		40.637	366	putative ABC transporter integral membrane subunit [Yersinia pestis CO92]	2.00311	3.82514	1	1	1	8.68	3.92	1	3.82514	1	1	1	8.68	4.25	1
CAL19933.1	Q0WHD3		36.592	327	putative cobalamin synthesis protein [Yersinia pestis CO92]	2.00311	12.2324	3	4	3	6.99	13.17	3	12.2324	3	4	3	6.99	12.12	3
CAL19937.1	Q8ZGK8	uxuA	44.89	397	mannonate dehydratase [Yersinia pestis CO92]	2.00311	3.27456	1	1	1	5.68	0	1	4.28212	1	1	1	5.68	0	1
CAL20176.1	A0A0H2W3M6	alcA	50.132	432	putative siderophore biosynthetic enzyme [Yersinia pestis CO92]	2.00311	2.5463	1	1	1	6.57	2.71	1	3.93519	1	1	1	6.57	4.53	1
CAL20189.1	Q8ZFY0	hisF	28.51	258	histidine biosynthesic protein (cyclase) [Yersinia pestis CO92]	2.00311	3.87597	1	1	1	5.02	0	1	5.42636	1	1	1	5.02	2.27	1
CAL20201.1	A0A384L479		38.762	363	putative dehydrogenase [Yersinia pestis CO92]	2.00311	5.50964	1	1	1	5.72	3.09	1	5.50964	1	1	1	5.72	0	1
CAL20203.1	A0A0H2W2U4	cpeA	54.622	476	exodeoxyribonuclease I [Yersinia pestis CO92]	2.00311	4.83193	2	2	2	5.74	5.51	2	1.47059	1	2	1	5.74	4.11	1
CAL20239.1	A0A384KVT4		19.124	174	conserved hypothetical protein [Yersinia pestis CO92]	2.00311	6.32184	2	2	2	4.61	5.63	2	14.9425	2	2	2	4.61	6.95	2
CAL20258.1	Q7CJ14	lpoB	20.223	191	putative lipoprotein [Yersinia pestis CO92]	2.00311	7.32984	1	1	1	4.92	2.13	1	7.32984	1	1	1	4.92	2.48	1
CAL20261.1	Q8ZFS2		20.824	180	conserved hypothetical protein [Yersinia pestis CO92]	2.00311	5.55556	1	1	1	6.73	0	1	4.44444	1	1	1	6.73	2.71	1
CAL20279.1	P74992	phoP	25.584	223	response regulator protein [Yersinia pestis CO92]	2.00311	84.7534	13	30	13	5.8	115.62	13	79.8206	16	30	16	5.8	113.57	16
CAL20677.1	A0A384LLW4		59.854	536	putative oxidoreductase [Yersinia pestis CO92]	2.00311	2.23881	1	1	1	6.77	3.67	1	2.23881	1	1	1	6.77	2.79	1
CAL20682.1	A0A384KN80		21.684	191	conserved hypothetical protein [Yersinia pestis CO92]	2.00311	9.94764	1	2	1	6.1	8.92	1	18.3246	2	2	2	6.1	9.48	2
CAL20786.1	A0A0H2W5M7		28.928	256	putative exported protein [Yersinia pestis CO92]	2.00311	4.29688	1	1	1	6.6	3.16	1	4.29688	1	1	1	6.6	3.81	1
CAL20789.1	Q8ZEK7	msrB	15.515	137	conserved hypothetical protein [Yersinia pestis CO92]	2.00311	8.0292	1	1	1	5.27	0	1	8.0292	1	1	1	5.27	0	1
CAL20896.1	P69953	bioD2	24.192	222	putative dethiobiotin synthetase [Yersinia pestis CO92]	2.00311	5.40541	1	1	1	5.59	2.58	1	5.40541	1	1	1	5.59	3.52	1
CAL20953.1	P58709	dalD	51.985	463	putative mannitol dehydrogenase [Yersinia pestis CO92]	2.00311	10.3672	4	4	4	5.68	15.16	4	6.91145	4	4	4	5.68	12.63	4
CAL20996.1	Q7CIR8	pdxY	31.185	286	pyridoxamine kinase [Yersinia pestis CO92]	2.00311	6.99301	1	1	1	5.55	3.72	1	6.99301	1	1	1	5.55	3.89	1
CAL21031.1	A0A384KWM5		55.012	503	conserved hypothetical protein [Yersinia pestis CO92]	2.00311	2.38569	1	1	1	4.88	0	1	2.38569	1	1	1	4.88	0	1
CAL21074.1	Q0WE78		24.606	221	conserved hypothetical protein [Yersinia pestis CO92]	2.00311	29.8643	4	4	4	4.74	9.96	4	14.9321	3	4	3	4.74	10.26	3
CAL21106.1	Q0WE46		37.353	346	LacI-family transcriptional regulatory protein [Yersinia pestis CO92]	2.00311	6.35838	1	1	1	6.13	2.26	1	6.35838	1	1	1	6.13	0	1
CAL21177.1	A0A384KJZ7	nuoE	19.038	172	NADH dehydrogenase I chain E [Yersinia pestis CO92]	2.00311	19.7674	2	2	2	5.24	9.64	2	20.3488	2	2	2	5.24	7.77	2
CAL21180.1	Q0WDX2	nuoA	18.376	166	NADH dehydrogenase I chain A [Yersinia pestis CO92]	2.00311	24.3902	2	2	2	9.14	8.38	2	9.14634	1	2	1	9.14	5.59	1
CAL21235.1	Q7CJV1	gltL	26.76	242	putative glutamate/aspartate transport ATP-binding protein [Yersinia pestis CO92]	2.00311	8.67769	1	1	1	6.7	2.73	1	6.19835	1	1	1	6.7	4.59	1
CAL21346.1	A0A384K814		30.085	268	conserved hypothetical protein [Yersinia pestis CO92]	2.00311	6.34328	1	1	1	4.92	3.01	1	6.34328	1	1	1	4.92	3.31	1
CAL21349.1	A0A384KGU6		12.305	113	conserved hypothetical protein [Yersinia pestis CO92]	2.00311	9.73451	1	1	1	5.26	0	1	7.9646	1	1	1	5.26	2.73	1
CAL21363.1	A0A384LPX6	fadL	45.669	423	putative long-chain fatty acid transport protein [Yersinia pestis CO92]	2.00311	17.9669	5	5	5	5.01	18.95	5	17.9669	5	5	5	5.01	19.58	5
CAL21502.1	A0A384KHG1	fdx	12.413	111	adrenodoxin family ferredoxin [Yersinia pestis CO92]	2.00311	10.8108	1	1	1	4.75	0	1	10.8108	1	1	1	4.75	0	1
CAL21665.1	A0A384LG26	gcvR	21.004	189	glycine cleavage system transcriptional repressor [Yersinia pestis CO92]	2.00311	13.2275	2	2	2	5.29	4.1	2	6.87831	1	2	1	5.29	7.34	1
CAL21745.1	Q8ZC72	queC	25.472	232	conserved hypothetical protein [Yersinia pestis CO92]	2.00311	7.32759	1	1	1	6.2	5.44	1	10.3448	1	1	1	6.2	3.99	1
CAL21766.1	Q8ZC51	panE	33.844	303	2-dehydropantoate 2-reductase [Yersinia pestis CO92]	2.00311	17.4917	4	4	4	6.57	14.6	4	14.5215	3	4	3	6.57	13.97	3
CAL21778.1	A0A384LCL3	ribD	40.261	369	riboflavin biosynthesis protein RibD [includes: diaminohydroxyphosphoribosylaminopyrimidine deaminase; 5-amino-6-(5-phosphoribosylamino)uracil reductase [Yersinia pestis CO92]	2.00311	4.06504	1	2	1	6.73	10.05	1	8.13008	2	2	2	6.73	8.35	2
CAL21800.1	A0A384LC12	phoB	26.446	229	phosphate regulon transcriptional regulatory protein [Yersinia pestis CO92]	2.00311	7.42358	1	1	1	5.69	0	1	10.917	1	1	1	5.69	4.56	1
CAL21944.1	Q7CKC7	appR	38.214	332	RNA polymerase sigma factor RpoS [Yersinia pestis CO92]	2.00311	25.9036	7	8	6	4.86	31.63	7	28.6145	6	8	5	4.86	38.91	6
CAL21976.1	Q0WBQ9	erpA	12.269	114	conserved hypothetical protein [Yersinia pestis CO92]	2.00311	10.5263	1	1	1	4.48	3.73	1	10.5263	1	1	1	4.48	3.19	1
CAL22028.1	A0A384KLX7		39.481	358	putative membrane protein [Yersinia pestis CO92]	2.00311	6.98324	1	1	1	8.78	4.2	1	6.98324	1	1	1	8.78	5.14	1
CAL22036.1	A0A384KCT2		16.676	152	conserved hypothetical protein [Yersinia pestis CO92]	2.00311	4.60526	1	1	1	5.95	2.09	1	13.1579	1	1	1	5.95	4.21	1
CAL22070.1	A0A384LNE2		112.049	1041	multidrug efflux protein [Yersinia pestis CO92]	2.00311	1.72911	1	1	1	6.44	2.94	1	1.72911	1	1	1	6.44	2.86	1
CAL22071.1	A0A384K8G0		40.942	386	multidrug efflux protein [Yersinia pestis CO92]	2.00311	2.33161	1	2	1	5.99	7.25	1	2.33161	1	2	1	5.99	7.24	1
CAL22148.1	A0A384KQ70	sspB	18.86	171	putative stringent starvation protein B [Yersinia pestis CO92]	2.00311	11.1111	2	2	2	4.61	5.11	2	11.1111	2	2	2	4.61	5.57	2
CAL22161.1	A0A384LB99	yrbD	19.796	185	putative membrane protein [Yersinia pestis CO92]	2.00311	34.0541	4	5	4	5.87	20.01	4	19.4595	3	5	3	5.87	23.09	3
CAL22204.1	A0A384LJF8		30.592	264	conserved hypothetical protein [Yersinia pestis CO92]	2.00311	2.27273	1	1	1	5	1.65	1	7.57576	1	1	1	5	0	1
CAL22248.1	Q0WAZ3	accB	16.389	154	biotin carboxyl carrier protein of acetyl-CoA carboxylase [Yersinia pestis CO92]	2.00311	18.1818	2	2	2	4.61	7.12	2	5.19481	1	2	1	4.61	5.23	1
CAL22422.1	A0A384KIP4		17.332	156	conserved hypothetical protein [Yersinia pestis CO92]	2.00311	12.8205	2	2	2	7.61	2.49	2	16.6667	2	2	2	7.61	4.52	2
CAL22429.1	A0A384KRZ9		26.898	238	putative haloacid dehalogenase-like hydrolase [Yersinia pestis CO92]	2.00311	4.20168	1	1	1	6.96	2.52	1	7.14286	1	1	1	6.96	3.87	1
CAL22434.1	P46356	cyaY	11.904	106	frataxin-like protein [Yersinia pestis CO92]	2.00311	8.49057	1	1	1	4.56	0	1	11.3208	1	1	1	4.56	2.46	1
CAL22496.1	Q8ZAA0	trmA	42.413	367	tRNA (uracil-5)-methyltransferase [Yersinia pestis CO92]	2.00311	2.7248	1	1	1	6.35	0	1	2.99728	1	1	1	6.35	2.99	1
CAL22640.1	Q8Z9X0	mtlD	42.018	387	mannitol-1-phosphate 5-dehydrogenase [Yersinia pestis CO92]	2.00311	16.5375	5	5	5	5.95	15.95	5	22.2222	4	5	4	5.95	17.87	4
CAL22659.1	A0A384LPH7		34.401	317	putative ornithine cyclodeaminase [Yersinia pestis CO92]	2.00311	4.10095	1	1	1	5.77	3.11	1	7.57098	1	1	1	5.77	3.19	1
CAB54931.1	O68692	yscE	7.606	66	putative type III secretion protein (plasmid) [Yersinia pestis CO92]	2.00311	36.3636	2	3	2	7.42	7.41	2	25.7576	1	3	1	7.42	13.08	1
CAL19008.1	Q8ZJ07	uvrA	104.242	947	excinuclease ABC subunit A [Yersinia pestis CO92]	2.00311	4.11827	3	3	3	6.46	0	3	3.2735	3	3	3	6.46	7.66	3
CAL19268.1	Q0WJ78	rlmG	43.841	395	putative methyltransferase [Yersinia pestis CO92]	2.00311	23.5443	9	12	9	5.74	36.55	9	24.557	7	12	7	5.74	44.19	7
CAL19304.1	A0A384KRT8		13.558	126	putative translational inhibitor protein [Yersinia pestis CO92]	2.00311	36.5079	3	3	3	5.15	12.16	3	28.5714	2	3	2	5.15	15.85	2
CAL19561.1	A0A384KZ09	creD	55.183	492	putative membrane protein [Yersinia pestis CO92]	2.00311	9.7561	3	3	3	6.86	5.57	3	7.52033	2	3	2	6.86	6.64	2
CAL19688.1	Q8ZH86	argA	49.355	441	amino-acid acetyltransferase [Yersinia pestis CO92]	2.00311	10.8844	3	3	3	6.33	8.93	3	9.75057	2	3	2	6.33	9.44	2
CAL19713.1	Q8ZH62	dxr	43.115	398	1-deoxy-D-xylulose 5-phosphate reductoisomerase [Yersinia pestis CO92]	2.00311	14.8241	6	6	6	5.88	17.03	6	26.1307	6	6	6	5.88	21.04	6
CAL19721.1	Q8ZH56	lpxA	28.117	262	acyl-[acyl-carrier-protein]--UDP-N-acetylglucosa m ine O-acyltransferase [Yersinia pestis CO92]	2.00311	31.6794	6	6	6	6.84	18.61	6	22.5191	4	6	4	6.84	17.23	4
CAL19973.1	A0A384LK85	dacC	47.565	432	D-alanyl-D-alanine carboxypeptidase [Yersinia pestis CO92]	2.00311	7.63889	3	3	3	8.87	8.87	3	6.71296	3	3	2	8.87	8.63	3
CAL20061.1	A0A384L0F6		23.521	215	metallo-beta-lactamase superfamily protein [Yersinia pestis CO92]	2.00311	16.2791	3	3	3	5.36	10.13	3	7.90698	2	3	2	5.36	7.57	2
CAL20157.1	Q8ZG09	maeA	62.828	565	NAD-dependent malic enzyme [Yersinia pestis CO92]	2.00311	8.67257	3	3	3	5.71	11.96	3	12.0354	3	3	3	5.71	11.75	3
CAL20685.1	Q7CIB7	cmoA	30.04	267	conserved hypothetical protein [Yersinia pestis CO92]	2.00311	19.8502	3	3	3	5.8	3.53	3	19.8502	3	3	3	5.8	7.9	3
CAL20710.1	A0A384LD61	rnd	42.429	373	ribonuclease D [Yersinia pestis CO92]	2.00311	7.7748	3	3	3	5.24	8.14	3	12.0643	3	3	3	5.24	11.37	3
CAL20865.1	Q8ZED8	rnb	72.875	644	exoribonuclease II [Yersinia pestis CO92]	2.00311	5.2795	3	3	3	5.8	9.01	3	9.47205	3	3	3	5.8	12.21	3
CAL21003.1	A0A0H2W6H9		33.514	298	putative aldo/keto reductase [Yersinia pestis CO92]	2.00311	10.7383	3	3	3	6.18	8.68	3	21.1409	3	3	3	6.18	12.68	3
CAL21019.1	A0A384LF95	ribC	24.075	218	riboflavin synthase alpha chain [Yersinia pestis CO92]	2.00311	21.5596	3	3	3	6.73	8.5	3	21.5596	3	3	3	6.73	6.94	3
CAL21192.1	Q7CJ96	pta	77.402	717	phosphate acetyltransferase [Yersinia pestis CO92]	2.00311	10.5997	6	6	6	5.36	22.69	6	12.6918	6	6	6	5.36	22.78	6
CAL21509.1	Q7CJN8	trmJ	28.385	257	putative SpoU-family rRNA methylase [Yersinia pestis CO92]	2.00311	20.6226	3	3	3	6.73	11.3	3	17.8988	3	3	3	6.73	11.16	3
CAL21581.1	P58619	glk	34.664	323	glucokinase [Yersinia pestis CO92]	2.00311	9.28793	3	3	3	5.63	4.91	3	8.04954	3	3	3	5.63	7.69	3
CAL22083.1	Q8ZBC3	rbfA	15.263	136	ribosome-binding factor A [Yersinia pestis CO92]	2.00311	50.7353	5	6	5	6.83	18.02	5	47.0588	5	6	5	6.83	17.11	5
CAL22451.1	Q8ZAE3	wecB	42.379	376	UDP-N-acetylglucosamine 2-epimerase [Yersinia pestis CO92]	2.00311	11.4362	3	3	3	6.42	6.04	3	11.9681	3	3	3	6.42	7.2	3
CAL22688.1	P58647	atpC	15.117	140	ATP synthase epsilon subunit protein [Yersinia pestis CO92]	2.00311	16.4286	3	3	3	6.54	5.34	3	44.2857	3	3	3	6.54	7.63	3
CAL19777.1	Q0WHT4	sdhA	64.305	588	succinate dehydrogenase flavoprotein subunit [Yersinia pestis CO92]	1.97675	61.3946	30	75	30	6.04	276.01	30	59.5238	25	76	25	6.04	315.39	25
CAL20044.1	A0A384LCL5	rpsA	61.285	557	30S ribosomal protein S1 [Yersinia pestis CO92]	1.97604	62.6571	34	73	34	5.05	226.28	34	57.4506	29	74	29	5.05	255.86	29
CAL21872.1	A0A384LL60	yfiA	13.403	120	putative sigma 54 modulation protein [Yersinia pestis CO92]	1.86957	76.6667	10	28	10	5.53	124.05	10	76.6667	10	30	10	5.53	134.04	10
CAL22169.1	Q0WB70	yhbG	26.927	241	probable ABC transporter ATP-binding protein [Yersinia pestis CO92]	1.86957	60.5809	12	14	12	6.44	35.43	12	58.5062	11	15	11	6.44	39.07	11
CAL22552.1	A0A384KDU5	gdhA	48.458	447	NADP-specific glutamate dehydrogenase [Yersinia pestis CO92]	1.84286	49.8881	17	23	17	7.09	87.54	17	55.7047	17	25	17	7.09	103.4	17
CAL22008.1	A0A384KQH8	aceE	99.615	887	pyruvate dehydrogenase E1 component [Yersinia pestis CO92]	1.84069	60.9921	44	68	44	5.69	229.67	44	55.8061	40	74	40	5.69	271.61	40
CAL21714.1	O69172	adk	23.672	214	adenylate kinase [Yersinia pestis CO92]	1.83618	35.9813	7	11	7	5.54	36.25	7	36.9159	7	12	7	5.54	37.43	7
CAL21751.1	Q8ZC66	clpX	46.033	423	ATP-dependent Clp protease ATP-binding subunit ClpX [Yersinia pestis CO92]	1.83618	44.6809	14	22	14	5.4	68.5	14	37.1158	12	24	12	5.4	88.01	12
CAL19802.1	Q8ZGY3	galK	41.866	383	galactokinase [Yersinia pestis CO92]	1.82101	23.4987	8	10	8	5.38	27.81	8	35.248	9	11	9	5.38	39	9
CAL22426.1	Q8ZAG3		43.585	405	conserved hypothetical protein [Yersinia pestis CO92]	1.80926	51.358	18	28	18	5.2	86.11	18	37.5309	12	31	12	5.2	119.51	12
CAL20168.1	Q8ZG01	metG	75.636	675	methionyl-tRNA synthetase [Yersinia pestis CO92]	1.79226	35.7037	16	17	16	5.58	60.55	16	36.5926	16	19	16	5.58	75.47	16
CAL20787.1	A0A384LL38		32.396	291	conserved hypothetical protein [Yersinia pestis CO92]	1.78054	40.5498	8	16	8	6.18	54.5	8	51.2027	9	18	9	6.18	64.49	9
CAL21294.1	A0A384KCM0		43.098	391	putative potassium channel protein [Yersinia pestis CO92]	1.78054	17.9028	5	8	5	7.81	35.4	5	12.7877	3	9	3	7.81	41.52	3
CAL22488.1	A0A384LBX8		13.118	112	conserved hypothetical protein [Yersinia pestis CO92]	1.78054	59.8214	7	8	7	6.19	23.8	7	54.4643	6	9	6	6.19	32.62	6
CAL20233.1	A0A384KPD6		11.009	95	conserved hypothetical protein [Yersinia pestis CO92]	1.76745	81.0526	10	15	10	6.18	31.01	10	72.6316	9	17	9	6.18	40.62	9
CAB54916.1	P68640	yopN	32.67	293	putative membrane-bound Yop targeting protein (plasmid) [Yersinia pestis CO92]	1.76031	65.8703	18	29	18	5.21	127.21	18	58.3618	15	33	15	5.21	131.46	15
CAL22341.1	Q8ZAN8	tufB	43.17	394	elongation factor Tu [Yersinia pestis CO92]	1.75883	78.6802	28	180	10	5.25	676.95	28	76.6497	25	205	12	5.25	795.28	25
CAB54920.1	P42713	yscQ	34.419	307	putative type III secretion protein (plasmid) [Yersinia pestis CO92]	1.75272	26.7101	6	7	6	5.24	26.11	6	24.43	5	8	5	5.24	20.94	5
CAL18970.1	Q56987		23.223	216	conserved hypothetical protein [Yersinia pestis CO92]	1.75272	51.3889	6	7	6	7.43	21.94	6	52.7778	6	8	6	7.43	22.2	6
CAL20867.1	Q0WES9		36.85	333	conserved hypothetical protein [Yersinia pestis CO92]	1.75272	27.3273	7	7	7	5.25	21	7	26.7267	7	8	7	5.25	28.03	7
CAL19780.1	A0A384LCY6	sucB	44.314	407	dihydrolipoamide succinyltransferase component of 2-oxoglutarate dehydrogenase complex [Yersinia pestis CO92]	1.74464	44.7174	25	54	25	5.69	165.95	25	37.3464	22	62	22	5.69	205.87	22
CAL19705.1	Q74S44		15.232	129	conserved hypothetical protein [Yersinia pestis CO92]	1.73603	72.8682	12	13	12	7.33	30.93	12	76.7442	12	15	12	7.33	30.64	12
CAL21898.1	P37858	recA	37.886	356	RecA protein [Yersinia pestis CO92]	1.73603	31.4607	8	13	8	5.24	48.24	8	39.3258	9	15	9	5.24	59.54	9
CAL21966.1	Q8ZBN1	pyrG	60.363	545	CTP synthase [Yersinia pestis CO92]	1.73603	49.1743	19	26	19	5.83	85.91	19	41.8349	17	30	17	5.83	99.75	17
CAL20979.1	Q0WEH0	pspA	25.402	221	phage shock protein A [Yersinia pestis CO92]	1.71695	52.4887	9	12	9	6.01	38.45	9	44.7964	8	14	8	6.01	43.37	8
CAL21488.1	A0A384KZ73	yfgM	22.64	211	putative membrane protein [Yersinia pestis CO92]	1.71695	57.346	8	12	8	5.67	55.96	8	56.3981	7	14	7	5.67	59.62	7
CAL22494.1	Q8ZAA2	murI	31.266	287	putative glutamate racemase [Yersinia pestis CO92]	1.71695	34.8432	6	6	6	5.64	17.28	6	32.7526	6	7	6	5.64	16.09	6
CAB54907.1	P21207	lcrH	19.015	168	putative yopB/yopD chaperone (plasmid) [Yersinia pestis CO92]	1.66926	40.4762	5	5	5	4.78	15.97	5	40.4762	5	6	5	4.78	15.67	5
CAL19230.1	A0A384LCM3	mra	48.37	458	UDP-N-acetylmuramoylalanyl-D-glutamyl-2,6-diamin o pimelate--D-alanyl-D-alanyl ligase [Yersinia pestis CO92]	1.66926	17.0306	5	5	5	5.64	18.07	5	19.6507	6	6	6	5.64	20.46	6
CAL21139.1	A0A384KM18		41.788	375	putative exported protein [Yersinia pestis CO92]	1.66926	31.7333	10	10	10	8.63	31.29	10	35.4667	10	12	10	8.63	41.52	10
CAL21507.1	A0A384KF83	iscS	45.258	409	putative aminotransferase [Yersinia pestis CO92]	1.66926	57.9462	16	20	16	6.37	64.37	16	54.7677	15	24	15	6.37	83.97	15
CAL19779.1	A0A0H2W1U8	sucA	105.11	935	2-oxoglutarate dehydrogenase E1 component [Yersinia pestis CO92]	1.66614	54.1176	42	89	42	6.39	323.84	42	67.7005	44	107	44	6.39	470.6	44
CAL20035.1	A0A384KR56	pfl	85.295	760	formate acetyltransferase 1 [Yersinia pestis CO92]	1.66412	53.0263	33	54	32	6.01	144.7	33	58.1579	37	65	36	6.01	202.2	37
CAL21868.1	Q74X11	clpB	95.644	857	Clp ATPase [Yersinia pestis CO92]	1.64064	70.245	54	86	54	5.82	304.24	54	68.2614	49	105	49	5.82	375.93	49
CAL18763.1	A0A384KAY5	cpxR	26.495	232	two component system response regulatory protein [Yersinia pestis CO92]	1.63891	22.4138	6	9	6	5.52	19.26	6	46.9828	9	11	9	5.52	30.98	9
CAL20169.1	A0A384L7F9		40.146	370	conserved hypothetical protein [Yersinia pestis CO92]	1.63891	25.9459	6	9	6	5.73	23.61	6	28.6486	6	11	6	5.73	34.36	6
CAL20779.1	Q8ZEL7	dadA	47.204	434	D-amino acid dehydrogenase small subunit [Yersinia pestis CO92]	1.63891	30.1843	9	9	9	7.49	28.28	9	28.1106	8	11	8	7.49	34.08	8
CAL19778.1	A0A384LFU3	sdhB	26.655	238	succinate dehydrogenase iron-sulfur protein [Yersinia pestis CO92]	1.63891	69.3277	15	27	15	7.21	88.75	15	56.3025	14	33	14	7.21	108.41	14
CAL22512.1	Q8ZA84	ppc	98.324	878	phosphoenolpyruvate carboxylase [Yersinia pestis CO92]	1.63891	33.5991	22	27	22	5.6	60.52	22	40.205	25	33	25	5.6	92.97	25
CAL19030.1	Q0WJW2	aspA	52.62	478	aspartate ammonia-lyase [Yersinia pestis CO92]	1.60743	48.7448	23	65	23	5.3	207.24	23	68.8285	25	81	25	5.3	300.04	25
CAL18704.1	A0A384K9U0		10.168	89	conserved hypothetical protein [Yersinia pestis CO92]	1.60249	75.2809	6	8	6	5.83	16.36	6	84.2697	6	10	6	5.83	36.07	6
CAL19009.1	Q8ZJ06	ssb	19.164	182	single-strand binding protein [Yersinia pestis CO92]	1.60249	46.1538	8	12	8	5.31	46.42	8	48.3516	8	15	8	5.31	65.56	8
CAL19725.1	Q8ZH52	accA	35.496	319	acetyl-coenzyme A carboxylase carboxyl transferase subunit alpha [Yersinia pestis CO92]	1.60249	43.2602	10	12	10	5.66	39.08	10	46.7085	9	15	9	5.66	52.79	9
CAL21256.1	P33086	fur	16.728	148	ferric uptake regulator [Yersinia pestis CO92]	1.60249	32.4324	3	4	3	6.58	18.96	3	32.4324	3	5	3	6.58	19.59	3
CAL21338.1	Q8ZD71	era	34.473	303	putative GTP-binding protein [Yersinia pestis CO92]	1.60249	21.1221	4	4	4	7.06	13.03	4	17.8218	4	5	4	7.06	18.08	4
CAL21397.1	Q0WDB3		33.499	302	conserved hypothetical protein [Yersinia pestis CO92]	1.60249	18.2119	4	4	4	6.02	6.98	4	23.8411	5	5	5	6.02	10.85	5
CAL21441.1	Q8ZCX8	purM	36.854	347	putative phosphoribosylaminoimidazole synthetase [Yersinia pestis CO92]	1.60249	21.0375	4	4	4	5.03	11.55	4	21.3256	4	5	4	5.03	16.03	4
CAL21538.1	Q8ZCP4	pdxJ	26.297	243	pyridoxal phosphate biosynthetic protein PdxJ [Yersinia pestis CO92]	1.60249	32.9218	5	8	5	6.1	25.69	5	32.9218	4	10	4	6.1	22.6	4
CAL21602.1	A0A384L3F5		25.231	227	putative two-component system response regulator [Yersinia pestis CO92]	1.60249	33.9207	4	4	4	6.81	8.68	4	36.1233	4	5	4	6.81	19.83	4
CAL22692.1	Q7CFM5	atpH	19.495	177	ATP synthase delta subunit protein [Yersinia pestis CO92]	1.60249	71.7514	9	16	9	5.4	64.04	9	61.5819	7	20	7	5.4	80.27	7
CAL18887.1	Q8ZJB2	tufA	43.16	394	elongation factor Tu [Yersinia pestis CO92]	1.59881	74.6193	29	174	11	5.31	640.45	29	71.3198	23	218	10	5.31	810.07	23
CAB54914.1	P61380	sycN	13.609	123	putative type III secretion protein (plasmid) [Yersinia pestis CO92]	1.55797	26.0163	3	7	3	5.69	9.35	3	20.3252	2	9	2	5.69	8.53	2
CAL19265.1	A0A384LJY4		36.663	331	putative MocA-family oxidoreductase [Yersinia pestis CO92]	1.55797	22.3565	6	7	6	6.21	21.43	6	31.4199	6	9	6	6.21	33.38	6
CAL21420.1	A0A384KCW7		36.036	329	putative aldo/keto reductase [Yersinia pestis CO92]	1.55797	26.1398	7	7	7	5.6	23.37	7	39.8176	8	9	8	5.6	32.89	8
CAL22671.1	Q8Z9U2	mnmE	48.978	454	putative thiophene and furan oxidation protein [Yersinia pestis CO92]	1.55797	24.4493	7	7	7	5.21	24.71	7	32.1586	9	9	9	5.21	30.37	9
CAL18735.1	Q8ZJP7	pyrE	23.954	215	orotate phosphoribosyltransferase [Yersinia pestis CO92]	1.54085	36.7442	6	10	6	6.13	37.35	6	43.7209	7	13	7	6.13	49.7	7
CAB55224.1	Q7ARD6		37.371	340	putative periplasmic protein (plasmid) [Yersinia pestis CO92]	1.53179	74.7059	21	52	21	8.66	214.06	21	68.8235	19	68	19	8.66	315.03	19
CAL19060.1	Q8ZIV7	purA	47.278	432	adenylosuccinate synthetase [Yersinia pestis CO92]	1.53179	46.7593	18	26	18	5.55	71.4	18	59.4907	20	34	20	5.55	106.44	20
CAL20086.1	Q8ZG77	ompA	37.93	353	putative outer membrane porin A protein [Yersinia pestis CO92]	1.53047	69.4051	23	68	23	7.27	202.3	23	62.6062	19	89	19	7.27	277.52	19
CAL18753.1	Q8ZJN0	gpmI	56.168	515	2,3-bisphosphoglycerate-independent phosphoglycerate mutase [Yersinia pestis CO92]	1.50233	9.12621	3	3	3	5.3	13.39	3	11.4563	4	4	4	5.3	12.76	4
CAL19331.1	Q8ZI60	hldE	51.218	476	ADP-heptose synthase [Yersinia pestis CO92]	1.50233	16.3866	5	6	5	5.59	23.79	5	21.0084	7	8	7	5.59	21.97	7
CAL19335.1	Q8ZI56	ribB	23.36	217	3,4-dihydroxy-2-butanone 4-phosphate synthase [Yersinia pestis CO92]	1.50233	25.3456	4	6	4	5.43	19.71	4	26.7281	4	8	4	5.43	32.02	4
CAL19708.1	A0A384KKB2	ampM	29.201	263	methionine aminopeptidase [Yersinia pestis CO92]	1.50233	33.8403	5	6	5	6.18	21.35	5	26.9962	5	8	5	6.18	24.25	5
CAL20020.1	Q0WH47	clpA	84.404	758	ATP-dependent Clp protease ATP-binding subunit [Yersinia pestis CO92]	1.50233	31.9261	18	21	18	6.13	62.55	18	41.6887	20	28	20	6.13	95.28	20
CAL20367.1	Q0WG61	kduD1	27.394	253	2-deoxy-D-gluconate 3-dehydrogenase [Yersinia pestis CO92]	1.50233	22.9249	3	3	3	5.73	8.97	3	28.4585	4	4	4	5.73	17.83	4
CAL20497.1	Q8ZF61		20.808	199	trp repressor binding protein [Yersinia pestis CO92]	1.50233	39.196	8	12	8	8.37	37.15	8	47.7387	9	16	9	8.37	53.87	9
CAL20841.1	A0A384LF37		22.906	206	conserved hypothetical protein [Yersinia pestis CO92]	1.50233	25.7282	3	3	3	5.96	10.5	3	27.6699	3	4	3	5.96	19.33	3
CAL20890.1	A0A0H2W4D5	manA	42.556	391	mannose-6-phosphate isomerase [Yersinia pestis CO92]	1.50233	18.9258	5	6	5	5.29	18.86	5	17.9028	5	8	5	5.29	26.13	5
CAL21173.1	Q7CJ89	nuoI	20.559	180	NADH Dehydrogenase I chain I [Yersinia pestis CO92]	1.50233	23.3333	3	3	3	5.68	5.58	3	25.5556	3	4	3	5.68	14.64	3
CAL21194.1	A0A384KTX0		15.843	147	phosphotransferase enzyme II, A component [Yersinia pestis CO92]	1.50233	17.6871	2	3	2	4.91	10.43	2	35.3741	4	4	4	4.91	13.93	4
CAL21717.1	Q8ZC96		12.093	110	conserved hypothetical protein [Yersinia pestis CO92]	1.50233	69.0909	6	6	6	5.07	18.15	6	69.0909	5	8	5	5.07	30.59	5
CAL21878.1	A0A384KVH1	aroF	39.072	356	phospho-2-dehydro-3-deoxyheptonate aldolase,tyr-sensitive [Yersinia pestis CO92]	1.50233	11.5169	3	3	3	6.24	6.23	3	16.0112	4	4	4	6.24	15.79	4
CAL21991.1	Q8ZBK7	panC	31.772	284	pantoate--beta-alanine ligase [Yersinia pestis CO92]	1.50233	42.6056	8	12	8	5.69	43.82	8	44.7183	9	16	9	5.69	66.3	9
CAL22153.1	A0A384L3N9		15.485	134	putative membrane protein [Yersinia pestis CO92]	1.50233	55.2239	5	6	5	5.9	18.28	5	45.5224	4	8	4	5.9	27.93	4
CAL22312.1	A0A384KWU6	aceA	47.672	435	isocitrate lyase [Yersinia pestis CO92]	1.50233	76.7816	28	69	28	5.72	261.52	28	76.7816	29	92	29	5.72	381.89	29
CAL22637.1	Q0W9W7		16.457	150	hypothetical protein YPO4064 [Yersinia pestis CO92]	1.50233	33.3333	4	6	4	5.54	14.11	4	33.3333	4	8	4	5.54	29.54	4
CAL22695.1	Q7CFM3	atpB	30.411	274	ATP synthase subunit B protein [Yersinia pestis CO92]	1.50233	10.5839	2	3	2	6.8	13.86	2	11.6788	2	4	2	6.8	16.95	2
CAL20281.1	Q0WGE1	purB	51.636	456	adenylosuccinate lyase [Yersinia pestis CO92]	1.50233	18.8596	9	9	9	6.23	20.91	9	28.9474	8	12	8	6.23	31.85	8
CAL21449.1	A0A0H2W7J2	ppx	58.711	519	putative exopolyphosphatase [Yersinia pestis CO92]	1.50233	20.8092	8	9	8	6.27	20.56	8	28.3237	9	12	9	6.27	31.54	9
CAL21727.1	A0A384L2L8	acrA	41.89	395	multidrug efflux protein [Yersinia pestis CO92]	1.48802	53.6709	16	26	16	6.37	88.33	16	56.962	16	35	16	6.37	111.38	16
CAL20631.1	A0A384LPR1		35.163	310	hypothetical protein YPO1995 [Yersinia pestis CO92]	1.47597	63.5484	15	28	15	6.54	119.77	15	63.5484	15	38	15	6.54	178.17	15
CAL20929.1	Q8ZE81	uspE	35.774	318	putative stress protein [Yersinia pestis CO92]	1.47597	58.4906	12	14	12	5.25	32.72	12	53.1447	14	19	14	5.25	52.33	14
CAL22221.1	A0A384KRV5		38.419	352	putative periplasmic binding protein [Yersinia pestis CO92]	1.47597	54.5455	17	28	17	8.22	87.66	17	63.9205	20	38	20	8.22	167.52	20
CAL20064.1	P58697	asnS	52.074	466	asparaginyl-tRNA synthetase [Yersinia pestis CO92]	1.46895	22.7468	9	11	9	5.14	36.03	9	28.7554	11	15	11	5.14	40.76	11
CAL20327.1	A0A384KLJ4		28.684	254	probable N-acetylmuramoyl-L-alanine amidase [Yersinia pestis CO92]	1.46895	55.9055	10	22	10	5.87	78.54	10	92.5197	14	30	14	5.87	106.4	14
CAB55236.1	O68768		20.208	187	hypothetical protein YPMT1.54 (plasmid) [Yersinia pestis CO92]	1.45681	37.9679	6	8	6	4.78	29.13	6	34.7594	5	11	5	4.78	43.6	5
CAL18980.1	A0A384KYA1	terZ	21.509	197	tellurium resistance protein [Yersinia pestis CO92]	1.45681	58.8832	11	16	11	6.2	48.35	11	86.2944	12	22	12	6.2	78.46	12
CAL19316.1	A0A0H2W6S2		17.758	156	hypothetical protein YPO0640 [Yersinia pestis CO92]	1.45681	55.7692	6	8	6	4.41	36.65	6	54.4872	5	11	5	4.41	48.7	5
CAL19581.1	A0A384KWS3	serA	44.507	413	D-3-phosphoglycerate dehydrogenase [Yersinia pestis CO92]	1.45681	20.339	7	8	7	6.24	21.32	7	18.4019	6	11	6	6.24	41.64	6
CAL20300.1	A0A384L276	cspC	7.513	70	cold shock protein [Yersinia pestis CO92]	1.45681	25.7143	2	8	1	7.24	22.87	2	25.7143	2	11	0	7.24	29.66	2
CAL21329.1	Q8ZD80	nadB	59.294	533	L-aspartate oxidase [Yersinia pestis CO92]	1.45681	18.8991	8	8	8	6.39	25.34	8	25.5046	10	11	10	6.39	36.77	10
CAL18879.1	A0A384LGW3	fkpA	28.573	266	peptidyl-prolyl cis-trans isomerase [Yersinia pestis CO92]	1.45053	69.9248	22	42	22	8.5	143.89	22	68.4211	21	58	21	8.5	212.69	21
CAL19300.1	A0A384KSL1		45.352	410	putative aminotransferase [Yersinia pestis CO92]	1.44224	30.2439	12	18	12	5.29	53.22	12	26.8293	11	25	11	5.29	75.69	11
CAL18705.1	A0A384LLQ4	srkA	38.315	328	conserved hypothetical protein [Yersinia pestis CO92]	1.43079	17.9878	5	5	5	5.12	13.45	5	23.4756	6	7	6	5.12	20.69	6
CAL18722.1	A0A384KQI5		34.28	307	conserved membrane protein [Yersinia pestis CO92]	1.43079	18.241	5	5	5	7.34	14.54	5	23.4528	6	7	6	7.34	27.61	6
CAL20930.1	A0A384LPY3	pntB	49.05	464	NAD(P) transhydrogenase subunit beta [Yersinia pestis CO92]	1.43079	15.3017	5	5	5	5.63	15.46	5	12.069	5	7	5	5.63	21.86	5
CAL22643.1	Q8Z9W7	glyS	76.204	689	glycyl-tRNA synthetase beta subunit [Yersinia pestis CO92]	1.42326	37.1553	21	27	21	5.74	76.33	21	42.09	22	38	22	5.74	123.76	22
CAL19058.1	A0A384KXZ6	hflA	37.437	334	putative membrane protein [Yersinia pestis CO92]	1.41396	49.1018	11	12	11	8.25	35.06	11	51.497	10	17	10	8.25	73.79	10
CAL20658.1	Q8ZEX4	kdsA	30.74	284	2-dehydro-3-deoxyphosphooctonate aldolase [Yersinia pestis CO92]	1.4096	66.5493	14	19	14	6.3	69.99	14	67.2535	14	27	14	6.3	108.59	14
CAL21242.1	Q0WDR3		41.819	370	conserved hypothetical protein [Yersinia pestis CO92]	1.40218	25.9459	6	7	6	6.32	25.9	6	36.2162	8	10	8	6.32	34.84	8
CAL22004.1	A0A0H2W250	acnB	93.453	865	aconitate hydratase 2 [Yersinia pestis CO92]	1.39502	59.8844	42	78	42	5.29	287.49	42	67.3988	44	112	44	5.29	442.75	44
CAL20785.1	A0A384KL81		74.137	644	conserved hypothetical protein [Yersinia pestis CO92]	1.37714	46.4286	24	33	24	5.92	111.14	24	57.2981	28	48	28	5.92	174.91	28
CAL19057.1	A0A384LHJ8	hflA	45.286	419	putative membrane protein [Yersinia pestis CO92]	1.37055	33.4129	10	13	10	8.18	48.59	10	51.5513	14	19	14	8.18	72.3	14
CAB54908.1	P0C7U7	lcrV	37.24	326	putative V antigen, antihost protein/regulator (plasmid) [Yersinia pestis CO92]	1.33541	63.1902	18	26	18	5.87	89.07	18	65.6442	21	39	21	5.87	139.35	21
CAB54972.1	Q7BTX0	sycH	15.763	141	putative yopH targeting protein (plasmid) [Yersinia pestis CO92]	1.33541	43.2624	6	10	6	5.01	21.29	6	63.1206	8	15	8	5.01	40.3	8
CAL18877.1	Q7CFU4	slyD	21.052	195	peptidyl-prolyl cis-trans isomerase [Yersinia pestis CO92]	1.33541	21.5385	3	4	3	4.87	19.74	3	21.5385	3	6	3	4.87	26.52	3
CAL19000.1	A0A384L4L7		18.983	169	putative regulatory protein [Yersinia pestis CO92]	1.33541	33.7278	4	4	4	6.25	11.39	4	37.2781	4	6	4	6.25	24.25	4
CAL19048.1	Q8ZIW9	orn	20.876	181	oligoribonuclease [Yersinia pestis CO92]	1.33541	11.0497	2	2	2	5.16	2.09	2	25.9669	3	3	3	5.16	4.04	3
CAL19053.1	Q8ZIW4	mutL	70.288	635	DNA mismatch repair protein [Yersinia pestis CO92]	1.33541	14.8031	6	6	6	6.61	19.18	6	22.2047	7	9	7	6.61	41.03	7
CAL19123.1	A0A384KHZ2	b4389	49.56	460	DNA repair protein RadA [Yersinia pestis CO92]	1.33541	6.30435	2	2	2	7.21	8.02	2	4.13043	1	3	1	7.21	16.16	1
CAL19134.1	Q8ZIP0	gpmB	23.829	215	putative phosphoglycerate mutase [Yersinia pestis CO92]	1.33541	20.9302	4	4	4	6.64	12.45	4	30.6977	5	6	5	6.64	20.83	5
CAL19333.1	Q0WJ14		10.708	93	conserved hypothetical protein [Yersinia pestis CO92]	1.33541	24.7312	2	2	2	6.57	3.02	2	22.5806	2	3	2	6.57	5.81	2
CAL19348.1	A0A0H2W839	parC	84.239	757	DNA topoisomerase IV subunit A [Yersinia pestis CO92]	1.33541	2.37781	2	2	2	6.83	4.37	2	6.47292	3	3	3	6.83	9.96	3
CAL19594.1	Q0WIB3		26.688	250	putative lipoprotein [Yersinia pestis CO92]	1.33541	16.4	2	2	2	6.4	8.84	2	21.6	3	3	3	6.4	15.29	3
CAL19729.1	A0A384L719		9.728	86	conserved hypothetical protein [Yersinia pestis CO92]	1.33541	8.13953	1	2	1	4.98	5.74	1	55.814	3	3	3	4.98	11.45	3
CAL19951.1	A0A384KI85	fpr	39.919	377	fpr [Yersinia pestis CO92]	1.33541	5.03979	2	2	2	5.08	5.01	2	18.0371	3	3	3	5.08	9.82	3
CAL20022.1	P65115	i*A	8.236	72	translation initiation factor IF-1 [Yersinia pestis CO92]	1.33541	25	1	2	1	9.25	8.49	1	47.2222	3	3	3	9.25	7.05	3
CAL20052.1	Q8ZGA4	kdsB	27.336	250	putative 3-deoxy-manno-octulosonate cytidylyltransferase [Yersinia pestis CO92]	1.33541	20.4	4	4	4	5.63	10.44	4	30.4	6	6	6	5.63	16.94	6
CAL20185.1	A0A384KJN3	galU	32.267	296	UTP-glucose-1-phosphate uridylyltransferase [Yersinia pestis CO92]	1.33541	6.41892	2	2	2	6.52	4.79	2	15.8784	3	3	3	6.52	8.46	3
CAL20846.1	A0A384L3B6		9.457	83	conserved hypothetical protein [Yersinia pestis CO92]	1.33541	61.4458	4	4	4	6.62	12.3	4	61.4458	4	6	4	6.62	20.03	4
CAL21038.1	Q8ZDY4		30.731	273	Conserved hypothetical protein [Yersinia pestis CO92]	1.33541	9.89011	2	2	2	6.23	5.94	2	15.3846	3	3	3	6.23	8.64	3
CAL21072.1	Q0WE80		33.271	291	conserved hypothetical protein [Yersinia pestis CO92]	1.33541	16.1512	4	4	4	5.15	8.31	4	20.6186	5	6	5	5.15	19.84	5
CAL21392.1	A0A384L1Z2	ubiX	21.189	190	probable 3-octaprenyl-4-hydroxybenzoate carboxy-lyase [Yersinia pestis CO92]	1.33541	11.5789	2	2	2	6.87	4.55	2	16.8421	2	3	2	6.87	5.8	2
CAL21508.1	Q0WD07	iscR	17.765	164	conserved hypothetical protein [Yersinia pestis CO92]	1.33541	57.9268	6	8	6	7.88	32.07	6	53.0488	6	12	6	7.88	58.65	6
CAL21580.1	A0A384LL35		46.862	415	conserved hypothetical protein [Yersinia pestis CO92]	1.33541	18.7952	6	6	6	5.72	17.88	6	37.3494	9	9	9	5.72	26.78	9
CAL21785.1	A0A384KE14	yajC	12.019	111	putative membrane protein [Yersinia pestis CO92]	1.33541	26.1261	3	4	3	9.58	12.96	3	45.045	3	6	3	9.58	22.21	3
CAL22081.1	Q8ZBC5	rpsO	10.14	89	30S ribosomal protein S15 [Yersinia pestis CO92]	1.33541	15.7303	2	2	2	10.65	2.15	2	16.8539	3	3	3	10.65	7.11	3
CAL22101.1	A0A384KP52	cel	35.312	323	octaprenyl-diphosphate synthase [Yersinia pestis CO92]	1.33541	23.2198	4	4	4	5.14	19.02	4	10.8359	2	6	2	5.14	29.11	2
CAL22159.1	Q0WB80		11.35	100	putative anti-sigma B factor antagonist [Yersinia pestis CO92]	1.33541	33	2	2	2	4.92	5.77	2	45	3	3	3	4.92	5.62	3
CAL22160.1	A0A384LIR6	yrbC	23.409	207	putative exported protein [Yersinia pestis CO92]	1.33541	14.4928	2	2	2	9.29	5.78	2	14.4928	2	3	2	9.29	10.31	2
CAL22286.1	Q7CL83		17.098	158	putative exported protein [Yersinia pestis CO92]	1.33541	14.557	2	2	2	4.97	8.65	2	32.2785	3	3	3	4.97	13.2	3
CAL22365.1	Q8ZAM1	ubiB	62.427	543	ubiquinone biosynthesis protein [Yersinia pestis CO92]	1.33541	2.94659	2	2	2	7.33	3.73	2	3.8674	2	3	2	7.33	7.31	2
CAL22449.1	A0A384KET7	rffG	39.635	355	dTDP-D-glucose-4,6-dehydratase [Yersinia pestis CO92]	1.33541	5.91549	2	2	2	5.63	3.74	2	19.1549	3	3	3	5.63	8.01	3
CAL21175.1	Q8ZDL2	nuoG	100.621	914	NADH dehydrogenase I chain G [Yersinia pestis CO92]	1.30972	23.9606	15	17	15	6.11	52.74	15	31.5098	18	26	18	6.11	102.73	18
CAL21926.1	A0A384KE37	fumA	60.131	547	fumarate hydratase, class I [Yersinia pestis CO92]	1.30638	27.6051	12	15	12	6.44	52.58	12	46.6179	15	23	15	6.44	99.24	15
CAL22318.1	A0A384K8L8	hupA	9.661	91	DNA-binding protein HU-alpha [Yersinia pestis CO92]	1.30435	62.6374	5	28	5	9.58	118.64	5	62.6374	5	43	5	9.58	186.63	5
CAL20286.1	A0A384L1F6	icd	45.868	417	isocitrate dehydrogenase [NADP] [Yersinia pestis CO92]	1.29747	66.6667	28	57	28	5.68	178.55	28	64.2686	30	88	30	5.68	302.35	30
CAL18854.1	A0A384K924		55.335	513	conserved hypothetical protein [Yersinia pestis CO92]	1.29613	28.46	10	11	10	6.76	44.46	10	31.5789	11	17	11	6.76	72.81	11
CAL22247.1	A0A384L0V0	accC	49.595	449	biotin carboxylase [Yersinia pestis CO92]	1.29613	27.1715	10	11	10	6.84	27.51	10	27.3942	11	17	11	6.84	56.01	11
CAL19236.1	Q8ZIE7	ddl	33.15	306	D-alanine--D-alanine ligase B [Yersinia pestis CO92]	1.28771	39.5425	7	9	7	4.96	31.03	7	47.3856	9	14	9	4.96	49.02	9
CAL20235.1	A0A0H2W6N0	ams	134.061	1221	ribonuclease E [Yersinia pestis CO92]	1.28771	8.68141	9	9	9	5.34	25.23	9	16.8714	13	14	13	5.34	53.17	13
CAL19783.1	A0A0H2W2T7	cydA	58.269	522	cytochrome D ubiquinol oxidase subunit I [Yersinia pestis CO92]	1.27471	6.51341	3	7	3	6.46	13.73	3	12.069	6	11	6	6.46	30.67	6
CAL20972.1	A0A384L049	tyrR	59.281	525	transcriptional regulatory protein [Yersinia pestis CO92]	1.27471	12.381	7	7	7	5.85	11.25	7	22.4762	10	11	10	5.85	29.78	10
CAL21178.1	Q7CJ92	nuoC	68.886	598	NADH dehydrogenase I chain C/D [Yersinia pestis CO92]	1.27471	36.7893	18	21	18	6.24	52.36	18	49.1639	23	33	23	6.24	112.62	23
CAL21794.1	A0A384KXY2		24.108	226	probable short-chain dehydrogenase [Yersinia pestis CO92]	1.26512	76.9912	15	24	15	7.77	75.12	15	76.9912	16	38	16	7.77	122.44	16
CAL19782.1	A0A384LMX5	sucD	29.978	290	succinyl-CoA synthetase alpha chain [Yersinia pestis CO92]	1.24331	82.4138	17	36	17	6.54	125.36	17	83.4483	15	58	15	6.54	232.12	15
CAB54882.1	P31491	yerA	14.65	130	putative yopE chaperone (plasmid) [Yersinia pestis CO92]	1.23268	26.9231	2	8	2	4.7	36.05	2	26.9231	2	13	2	4.7	58.35	2
CAL22020.1	Q8ZBH9	zapD	28.427	250	conserved hypothetical protein [Yersinia pestis CO92]	1.23268	38	7	8	7	7.47	26.92	7	45.6	8	13	8	7.47	51.69	8
CAL22336.1	Q8ZAP3	rplJ	17.676	165	50S ribosomal protein L10 [Yersinia pestis CO92]	1.23268	33.9394	5	8	5	9.31	23.15	5	35.1515	5	13	5	9.31	40.38	5
CAL20629.1	A0A0H2W3Q7		24.751	226	putative dehydrogenase [Yersinia pestis CO92]	1.22412	43.8053	6	11	6	8.1	42.06	6	40.708	6	18	6	8.1	78.28	6
CAB54896.1	O68704	yopK	21	182	putative virulence determinant protein (plasmid) [Yersinia pestis CO92]	1.20187	13.1868	3	3	3	4.63	6.73	3	34.6154	4	5	4	4.63	15.78	4
CAL18711.1	A0A384LH38	hemN	53.054	457	oxygen-independent coproporphyrinogen III oxidase [Yersinia pestis CO92]	1.20187	8.53392	3	3	3	6.15	6.57	3	12.9103	4	5	4	6.15	7.11	4
CAL18730.1	Q8ZJQ2	gmk	23.504	207	guanylate kinase [Yersinia pestis CO92]	1.20187	9.17874	2	3	2	6.55	10.31	2	17.3913	3	5	3	6.55	20.82	3
CAL19042.1	A0A384KTG5	b4154	66.894	607	fumarate reductase flavoprotein subunit [Yersinia pestis CO92]	1.20187	27.5124	14	15	14	6.29	48.03	14	35.4201	16	25	16	6.29	87.63	16
CAL19501.1	A0A384KCL4		28.4	258	DeoR-family regulatory protein [Yersinia pestis CO92]	1.20187	17.0543	3	3	3	6.05	10.45	3	27.907	5	5	5	6.05	15.64	5
CAL19608.1	A0A384LLI6	proC	29.281	273	putative pyrroline-5-carboxylate reductase [Yersinia pestis CO92]	1.20187	12.8205	3	3	3	5.99	8.8	3	36.63	5	5	5	5.99	14.56	5
CAL20151.1	Q8ZG15	folE	24.714	220	GTP cyclohydrolase I [Yersinia pestis CO92]	1.20187	13.1818	3	3	3	8.44	7.24	3	22.2727	4	5	4	8.44	9.12	4
CAL20420.1	Q8ZFD5	yebF	14.905	136	putative exported protein [Yersinia pestis CO92]	1.20187	39.0071	3	3	3	9.76	11.25	3	39.0071	4	5	4	9.76	20.78	4
CAL20758.1	Q0WF36		24.29	210	hypothetical phage protein [Yersinia pestis CO92]	1.20187	65.7143	11	18	11	6	42.3	11	65.7143	13	30	13	6	81.81	13
CAL20900.1	Q0WEP9		15.654	140	phage hypothetical protein [Yersinia pestis CO92]	1.20187	27.8571	3	3	3	6.01	8.99	3	35	4	5	4	6.01	18.45	4
CAL21337.1	Q8ZD72	rnc	25.707	226	ribonuclease III [Yersinia pestis CO92]	1.20187	18.5841	3	3	3	6.44	4.33	3	23.4513	3	5	3	6.44	13.84	3
CAL21533.1	Q8ZCP8	murQ	30.902	295	putative glucokinase protein [Yersinia pestis CO92]	1.20187	29.1525	5	6	5	6.55	23.41	5	27.4576	6	10	6	6.55	37.07	6
CAL21776.1	Q8ZC42	nusB	15.506	138	N utilization substance protein B [Yersinia pestis CO92]	1.20187	30.4348	3	3	3	7.2	10.62	3	39.8551	4	5	4	7.2	18.98	4
CAL22108.1	Q0WBC9	fbp	36.996	337	fructose-1,6-bisphosphatase [Yersinia pestis CO92]	1.20187	13.6499	3	3	3	6.06	9.41	3	19.2878	4	5	4	6.06	17.88	4
CAL22149.1	A0A384KMD8	pog	24.525	213	putative stringent starvation protein A [Yersinia pestis CO92]	1.20187	56.8075	10	15	10	5.22	39.62	10	60.5634	12	25	12	5.22	69.26	12
CAL22452.1	Q0WAE5	b3785	39.114	353	putative lipopolysaccharide biosynthesis protein [Yersinia pestis CO92]	1.20187	22.3796	5	6	5	5.94	25.82	5	28.6119	6	10	6	5.94	45.41	6
CAL22499.1	Q8ZA97	sthA	51.382	466	soluble pyridine nucleotide transhydrogenase [Yersinia pestis CO92]	1.20187	18.8841	6	6	6	6.65	20.73	6	23.8197	8	10	8	6.65	31.75	8
CAL22689.1	Q7CFM8	atpD	50.127	460	ATP synthase beta subunit protein [Yersinia pestis CO92]	1.18584	88.2609	28	74	28	5.06	299.98	28	86.9565	28	125	28	5.06	518.72	28
CAL20042.1	Q60112	aroA	46.335	428	3-phosphoshikimate 1-carboxyvinyltransferase [Yersinia pestis CO92]	1.18366	36.9159	9	13	9	5.26	55.86	9	49.2991	13	22	13	5.26	89.69	13
CAL22254.1	A0A0H2W9J4	envB	36.901	347	rod shape-determining protein MreB [Yersinia pestis CO92]	1.1783	28.8184	8	10	8	5.26	42.81	8	45.5331	13	17	13	5.26	59.63	13
CAL22335.1	Q8ZAP4	rplL	12.53	122	50S ribosomal protein L7/L12 [Yersinia pestis CO92]	1.1783	72.1311	8	20	8	4.49	78.84	8	61.4754	5	34	5	4.49	155.64	5
CAL18890.1	A0A384KLG6	bfr	18.17	157	bacterioferritin [Yersinia pestis CO92]	1.16848	55.414	6	7	6	4.87	23.8	6	67.5159	8	12	8	4.87	40.3	8
CAL18982.1	A0A384KXS9	terB	16.63	151	tellurite resistance protein [Yersinia pestis CO92]	1.16848	31.1258	5	7	5	5.34	21.15	5	72.1854	8	12	8	5.34	37.96	8
CAL21001.1	A0A384KYN9	pcp	15.366	155	putative lipoprotein [Yersinia pestis CO92]	1.16848	45.8065	5	7	5	9.45	27.27	5	45.8065	6	12	6	9.45	43.44	6
CAL19774.1	A0A384KTM2	gltA	47.979	426	citrate synthase GltA [Yersinia pestis CO92]	1.16599	70.892	22	39	22	6.95	120.5	22	77.23	28	67	28	6.95	233.43	28
CAL19781.1	Q8ZH00	sucC	41.406	388	succinyl-CoA synthetase beta chain [Yersinia pestis CO92]	1.16545	72.9381	23	64	23	5.41	244.11	23	78.3505	24	110	24	5.41	486.45	24
CAL20388.1	A0A384KG43	cspC	7.418	69	cold shock protein [Yersinia pestis CO92]	1.1646	86.9565	6	25	5	7.24	93.46	6	86.9565	6	43	4	7.24	165.42	6
CAL21748.1	A0A384KMR9	ppiD	69.892	628	peptidyl-prolyl cis-trans isomerase D [Yersinia pestis CO92]	1.1646	39.8089	19	25	19	5.06	83.59	19	49.2038	22	43	22	5.06	171.22	22
CAL19804.1	Q9F7D4	galE	36.732	338	UDP-glucose 4-epimerase [Yersinia pestis CO92]	1.14463	49.1124	8	8	8	6.84	31.59	8	66.8639	10	14	10	6.84	49.62	10
CAL19871.1	A0A384LBI0		43.263	397	conserved hypothetical protein [Yersinia pestis CO92]	1.14463	16.1209	4	4	4	5.33	11.94	4	17.1285	5	7	5	5.33	24.1	5
CAL20027.1	A0A384LDT6	alsB	18.837	164	leucine-responsive regulatory protein [Yersinia pestis CO92]	1.14463	30.4878	4	4	4	8.43	8.58	4	42.6829	6	7	6	8.43	17.8	6
CAL21047.1	Q8ZDX8	arnA	74.921	667	probable formyl transferase [Yersinia pestis CO92]	1.14463	38.3808	18	20	18	6.28	58.54	18	52.7736	24	35	24	6.28	104.16	24
CAL21807.1	Q8ZC17	ppnP	10.427	95	conserved hypothetical protein [Yersinia pestis CO92]	1.14463	30.5263	3	4	3	4.56	12.6	3	41.0526	3	7	3	4.56	29.25	3
CAL22013.1	A0A384K9F9	nadC	32.953	302	nicotinate-nucleotide pyrophosphorylase [carboxylating] [Yersinia pestis CO92]	1.14463	16.2252	4	4	4	5.39	12.88	4	28.4768	5	7	5	5.39	21.11	5
CAL22225.1	A0A384KSK1		59.461	545	putative carbohydrate kinase [Yersinia pestis CO92]	1.14463	9.72477	4	4	4	6.61	15.9	4	14.6789	5	7	5	6.61	24.31	5
CAL19875.1	A0A384KJJ3	dnaF	85.763	762	ribonucleoside-diphosphate reductase 1 alpha chain [Yersinia pestis CO92]	1.12675	11.5486	8	9	8	6.34	25.42	8	22.0472	14	16	14	6.34	46.09	14
CAB62367.1	A0A384KKX8	YPMT1.34A	8.357	75	hypothetical protein YPMT1.34A (plasmid) [Yersinia pestis CO92]	1.11284	41.3333	4	5	4	6.13	19.86	4	28	2	9	2	6.13	47.94	2
CAL18906.1	Q8ZJ98	rpsH	14.109	130	30S ribosomal protein S8 [Yersinia pestis CO92]	1.11284	57.6923	5	5	5	9.54	14.95	5	63.0769	7	9	7	9.54	31.22	7
CAL19358.1	Q0WIZ0		25.502	237	MotA/TolQ/ExbB proton channel family protein [Yersinia pestis CO92]	1.11284	13.0802	2	5	2	8.54	24.03	2	13.0802	3	9	3	8.54	41.81	3
CAL21009.1	A0A384LHT4	gloA	14.834	135	lactoylglutathione lyase [Yersinia pestis CO92]	1.11284	26.6667	3	5	3	5.12	16.52	3	36.2963	4	9	4	5.12	34.6	4
CAL21376.1	A0A384KN94	fabB	42.834	407	3-oxoacyl-[acyl-carrier-protein] synthase I [Yersinia pestis CO92]	1.10171	50.1229	13	22	13	5.54	91.92	13	61.4251	17	40	17	5.54	157.67	17
CAL22354.1	Q8ZAM9	fadA	40.917	387	3-ketoacyl-CoA thiolase [Yersinia pestis CO92]	1.09975	65.1163	15	28	15	7.15	108.03	15	65.1163	17	51	17	7.15	245.68	17
CAL22665.1	A0A384KHE7	dnaN	40.741	366	DNA polymerase III, beta subunit protein [Yersinia pestis CO92]	1.0926	14.2077	5	6	5	5.31	11.18	5	37.9781	10	11	10	5.31	30.2	10
CAL20491.1	Q0WFU3	poaA	144.38	1323	bifunctional PutA protein [includes: proline dehydrogenase and delta-1-pyrroline-5-carboxylate [Yersinia pestis CO92]	1.0874	45.7294	41	57	41	6.11	196.04	41	58.4278	49	105	49	6.11	396.51	49
CAL19329.1	A0A0H2W653		48.96	435	conserved hypothetical protein [Yersinia pestis CO92]	1.06832	20.4598	7	8	7	5.64	21.72	7	36.7816	10	15	10	5.64	55.15	10
CAL19250.1	A0A384LG10	yqjD	10.997	101	putative membrane protein [Yersinia pestis CO92]	1.06415	37.6238	3	17	3	6.57	46.5	3	73.2673	7	32	7	6.57	88.16	7
CAL21824.1	A0A384LI20	pepD	52.993	486	aminoacyl-histidine dipeptidase [Yersinia pestis CO92]	1.06415	38.8889	13	17	13	5.71	51.15	13	44.2387	16	32	16	5.71	110.23	16
CAL22691.1	Q8Z9S4	atpA	55.2	513	ATP synthase alpha subunit protein [Yersinia pestis CO92]	1.06415	59.0643	26	51	25	5.71	163.44	26	67.6413	33	96	32	5.71	343.02	33
CAL19773.1	Q7CH40	grpE	21.557	192	heat shock protein GrpE [Yersinia pestis CO92]	1.06047	53.125	6	9	6	4.87	36.57	6	53.125	6	17	6	4.87	76.41	6
CAL18860.1	A0A384L3J4	cap	23.628	210	cAMP-regulatory protein [Yersinia pestis CO92]	1.05427	42.381	7	10	7	7.91	25.78	7	53.3333	11	19	11	7.91	51.46	11
CAL19712.1	Q8ZH63	frr	20.71	185	ribosome recycling factor [Yersinia pestis CO92]	1.04925	48.1081	7	11	7	6.29	39.08	7	52.4324	9	21	9	6.29	81.83	9
CAL22090.1	A0A384KS70	ftsH	70.805	644	cell division protein [Yersinia pestis CO92]	1.0451	19.2547	10	12	10	6.15	38.71	10	33.6957	15	23	15	6.15	73.6	15
CAL21715.1	P58482	htpG	70.786	622	heat shock protein HtpG [Yersinia pestis CO92]	1.04058	61.0577	26	40	26	5.16	120.19	26	68.4295	35	77	35	5.16	268.11	35
CAL19717.1	Q8ZH58	bamA	87.838	795	putative surface antigen [Yersinia pestis CO92]	1.03386	24.5283	15	16	15	5.6	45.39	15	35.5975	22	31	22	5.6	90.61	22
CAL18917.1	Q8ZJ87	rpoA	36.509	329	DNA-directed RNA polymerase alpha chain [Yersinia pestis CO92]	1.02485	67.1733	20	44	20	5.06	158.29	20	79.0274	26	86	26	5.06	338.18	26
CAL22177.1	A0A384KKS3		13.738	128	conserved hypothetical protein [Yersinia pestis CO92]	1.00155	50.7812	6	11	6	7.18	35.58	6	80.4688	8	22	8	7.18	77	8
CAB54906.1	O68698	yopB	41.823	401	putative Yop targeting protein (plasmid) [Yersinia pestis CO92]	1.00155	40.6484	11	14	11	7.25	47.87	11	46.384	15	28	15	7.25	107.56	15
CAB54928.1	Q56973	yscB	15.409	137	hypothetical protein YPCD1.51 (plasmid) [Yersinia pestis CO92]	1.00155	41.6058	4	4	4	9.25	11.77	4	52.5547	5	8	5	9.25	26.3	5
CAB54950.1	A0A384KFS7		16.689	149	hypothetical protein YPCD1.73c (plasmid) [Yersinia pestis CO92]	1.00155	10.7383	1	1	1	4.74	3.01	1	10.7383	1	2	1	4.74	6.24	1
CAL19047.1	Q8ZIX0	rsgA	39.092	350	conserved hypothetical protein [Yersinia pestis CO92]	1.00155	3.14286	1	1	1	6.34	0	1	8.85714	2	2	2	6.34	2.15	2
CAL19050.1	A0A0H2W2L0	nnrE	53.755	504	conserved hypothetical protein [Yersinia pestis CO92]	1.00155	1.5873	1	1	1	6.99	2.09	1	5.95238	2	2	2	6.99	5.2	2
CAL19340.1	Q7CGH2	hasF	50.933	467	ABC-transporter outer membrane component [Yersinia pestis CO92]	1.00155	20.3426	7	7	7	8.13	20.35	7	32.5482	9	14	9	8.13	60.38	9
CAL19696.1	Q8ZH78	rlmM	42.307	368	conserved hypothetical protein [Yersinia pestis CO92]	1.00155	1.63043	1	1	1	6.98	1.61	1	5.70652	2	2	2	6.98	6.08	2
CAL19700.1	Q8CZY7	syd	20.78	183	Syd protein [Yersinia pestis CO92]	1.00155	18.7845	2	2	2	5.14	5.58	2	18.7845	2	4	2	5.14	10.67	2
CAL19776.1	A0A384KHZ0	sdhD	12.958	115	succinate dehydrogenase hydrophobic membrane anchor protein [Yersinia pestis CO92]	1.00155	8.69565	1	2	1	9.19	7.32	1	8.69565	1	4	1	9.19	13.15	1
CAL19952.1	A0A384LJV6	fpk	33.47	312	1-phosphofructokinase [Yersinia pestis CO92]	1.00155	2.24359	1	1	1	5.97	2.01	1	15.0641	2	2	2	5.97	8.45	2
CAL19967.1	A0A384LQM0		23.345	206	putative glutathione S-transferase-family protein [Yersinia pestis CO92]	1.00155	3.8835	1	1	1	6.77	2.41	1	3.8835	1	2	1	6.77	4.76	1
CAL20092.1	Q8ZG71	mgsA	17.138	154	methylglyoxal synthase [Yersinia pestis CO92]	1.00155	21.4286	2	2	2	6.52	7.1	2	14.9351	2	4	2	6.52	15.39	2
CAL20097.1	A0A384KFT6		10.292	92	putative acylphosphatase [Yersinia pestis CO92]	1.00155	53.2609	3	4	3	8.76	18.12	3	60.8696	5	8	5	8.76	30.1	5
CAL20195.1	Q8ZFX4	hisG	33.456	299	ATP phosphoribosyltransferase [Yersinia pestis CO92]	1.00155	3.34448	1	1	1	5.63	2.38	1	7.69231	1	2	1	5.63	12.07	1
CAL20270.1	A0A384KI77	mfd	130.781	1148	transcription-repair coupling factor [Yersinia pestis CO92]	1.00155	1.39373	2	2	2	6.35	2.54	2	5.13937	4	4	4	6.35	8.23	4
CAL20398.1	Q7CHV1	gptB	32.338	295	PTS system, mannose-specific IID component [Yersinia pestis CO92]	1.00155	12.5424	2	2	2	9.38	7.59	2	13.8983	4	4	4	9.38	13.45	4
CAL20495.1	Q0WFT9	efeO	41.353	376	putative exported protein [Yersinia pestis CO92]	1.00155	2.92553	1	1	1	5.29	0	1	2.92553	1	2	1	5.29	0	1
CAL20898.1	Q0WEQ1		9.871	87	phage hypothetical protein [Yersinia pestis CO92]	1.00155	20.6897	1	1	1	5.8	5.16	1	20.6897	1	2	1	5.8	10.8	1
CAL20962.1	A0A384KST0	nifJ	129.526	1177	putative pyruvate-flavodoxin oxidoreductase [Yersinia pestis CO92]	1.00155	1.69924	1	1	1	6.23	3.36	1	3.14359	2	2	2	6.23	4.81	2
CAL21045.1	Q8ZDX9	arnT	62.289	554	dolichyl-phosphate-mannose-protein mannosyltransferase-family protein [Yersinia pestis CO92]	1.00155	2.34657	1	1	1	8.97	3.82	1	4.51264	2	2	2	8.97	6.23	2
CAL21241.1	Q8ZDF0	ybeY	17.745	157	conserved hypothetical protein [Yersinia pestis CO92]	1.00155	11.465	1	1	1	4.37	5.41	1	28.6624	2	2	2	4.37	9.28	2
CAL21364.1	A0A384KHW3		10.729	98	conserved hypothetical protein [Yersinia pestis CO92]	1.00155	11.2245	1	1	1	4.67	3.2	1	11.2245	1	2	1	4.67	6.2	1
CAL21438.1	A0A384LG21		7.772	70	conserved hypothetical protein [Yersinia pestis CO92]	1.00155	18.5714	1	1	1	8.02	3.88	1	34.2857	2	2	2	8.02	8.67	2
CAL21671.1	Q8ZCC3	bepA	53.418	486	putative exported protein [Yersinia pestis CO92]	1.00155	3.49794	2	2	2	7.71	5.29	2	11.9342	4	4	4	7.71	11.46	4
CAL21676.1	A0A384KTC0	ppiB	18.151	164	peptidyl-prolyl cis-trans isomerase B [Yersinia pestis CO92]	1.00155	85.3659	8	14	8	5.8	51.88	8	86.5854	11	28	11	5.8	117.3	11
CAL21678.1	A0A384KAN6	purE	17.952	174	phosphoribosylaminoimidazole carboxylase catalytic subunit PurE [Yersinia pestis CO92]	1.00155	16.6667	1	1	1	5.97	4.61	1	30.4598	2	2	2	5.97	3.84	2
CAL21760.1	Q0WCB8	cyoB	74.117	663	cytochrome O ubiquinol oxidase subunit I [Yersinia pestis CO92]	1.00155	1.65913	1	2	1	7.09	6.42	1	1.65913	1	4	1	7.09	9.96	1
CAL21767.1	A0A384KWD1	thiJ	21.178	196	4-methyl-5(B-hydroxyethyl)-thiazol monophosphate biosynthesis enzyme [Yersinia pestis CO92]	1.00155	5.10204	1	1	0	5.92	2.64	1	9.69388	2	2	2	5.92	5.78	2
CAL21783.1	A0A384KVD9	secF	35.178	322	protein-export membrane protein SecF [Yersinia pestis CO92]	1.00155	4.65839	1	1	1	5.69	3.51	1	10.2484	2	2	2	5.69	5.5	2
CAL21821.1	A0A0H2W248		58.545	534	putative carbohydrate-binding protein [Yersinia pestis CO92]	1.00155	1.87266	1	1	1	5.95	2.42	1	4.49438	2	2	2	5.95	7.18	2
CAL21829.1	Q8ZBZ5	nqrF	45.455	407	NADH-uniquinone oxidoreductase subunit F [Yersinia pestis CO92]	1.00155	5.89681	2	2	2	5.08	6.03	2	10.5651	4	4	4	5.08	10.73	4
CAL21901.1	A0A384L5X6		33.813	314	putative transcriptional regulatory protein [Yersinia pestis CO92]	1.00155	3.82166	1	1	1	5.49	0	1	8.59873	2	2	2	5.49	6.38	2
CAL21948.1	Q8ZBP8	truD	39.144	349	conserved hypothetical protein [Yersinia pestis CO92]	1.00155	3.15186	1	1	1	6.2	2.09	1	5.73066	2	2	2	6.2	3.06	2
CAL21963.1	Q0WBS2	queE	25.015	223	conserved hypothetical protein [Yersinia pestis CO92]	1.00155	9.86547	2	2	2	5.86	4.02	2	9.86547	2	4	2	5.86	8.49	2
CAL22086.1	Q8ZBC0	rimP	16.871	152	conserved hypothetical protein [Yersinia pestis CO92]	1.00155	7.23684	1	1	1	4.75	2.82	1	15.1316	1	2	1	4.75	8.85	1
CAL22165.1	Q8D1Q8	kdsD	35.062	328	conserved hypothetical protein [Yersinia pestis CO92]	1.00155	4.87805	1	1	1	6.07	4.17	1	8.53659	2	2	2	6.07	7.75	2
CAL22176.1	Q8ZB38	pyrI	17.337	154	aspartate carbamoyltransferase regulatory chain [Yersinia pestis CO92]	1.00155	33.1169	5	5	5	7.33	11.58	5	54.5455	8	10	8	7.33	19.19	8
CAL22205.1	A0A384KX85		33.185	299	hypothetical protein YPO3617 [Yersinia pestis CO92]	1.00155	4.01338	1	1	1	5.76	2.26	1	14.3813	2	2	2	5.76	8.08	2
CAL22257.1	P58636		21.357	197	putative inhibitor of septum formation [Yersinia pestis CO92]	1.00155	7.1066	1	1	1	6.64	4.75	1	7.1066	1	2	1	6.64	9.81	1
CAL22316.1	Q8ZAR2	purD	45.317	428	phosphoribosylamine--glycine ligase [Yersinia pestis CO92]	1.00155	6.7757	1	1	1	4.97	5.11	1	9.34579	2	2	2	4.97	10.1	2
CAL22367.1	Q8D1I3	ubiE	28.198	251	ubiquinone/menaquinone biosynthesis methyltransferase [Yersinia pestis CO92]	1.00155	11.5538	2	2	2	7.53	6.26	2	16.3347	3	4	3	7.53	9.38	3
CAL22395.1	A0A384KJR1	yhhK	15.131	130	putative acetyltransferase [Yersinia pestis CO92]	1.00155	9.23077	1	1	1	8.03	4.32	1	9.23077	1	2	1	8.03	7.97	1
CAL22424.1	Q8ZAG5	corA	36.495	316	magnesium and cobalt transport protein [Yersinia pestis CO92]	1.00155	23.1013	4	4	4	4.77	19.73	4	20.5696	5	8	5	4.77	39.16	5
CAL22442.1	Q8ZAF2	wecG	27.676	246	probable UDP-N-acetyl-D-mannosaminuronic acid transferase [Yersinia pestis CO92]	1.00155	4.47154	1	1	1	9.29	3.09	1	7.72358	2	2	2	9.29	4.84	2
CAL22448.1	A0A384LK36	rffH	32.467	293	glucose-1-phosphate thymidylyltransferase [Yersinia pestis CO92]	1.00155	15.3584	4	4	4	5.4	3.7	4	34.1297	7	8	7	5.4	17.3	7
CAL22662.1	A0A384KYZ4		29.71	269	putative haloacid dehalogenase-like hydrolase [Yersinia pestis CO92]	1.00155	4.08922	1	1	1	5.07	3.94	1	9.29368	2	2	2	5.07	0	2
CAL18717.1	A0A384LK04		22.415	196	conserved hypothetical protein [Yersinia pestis CO92]	1.00155	14.2857	3	3	3	5.05	8.25	3	22.9592	4	6	4	5.05	14.77	4
CAL18755.1	Q0WKM8	grxC	8.918	82	glutaredoxin [Yersinia pestis CO92]	1.00155	29.2683	2	3	2	6.9	6.88	2	57.3171	4	6	4	6.9	14.8	4
CAL18813.1	Q8ZJI0	*uA	21.004	191	conserved hypothetical protein [Yersinia pestis CO92]	1.00155	19.8953	3	3	3	4.68	11.19	3	34.555	5	6	5	4.68	16.98	5
CAL18831.1	A0A384KM08	b3396	93.751	851	penicillin-binding protein [Yersinia pestis CO92]	1.00155	5.64042	3	3	3	7.37	10.94	3	10.2233	6	6	6	7.37	22.12	6
CAL18838.1	Q8ZJF6	aroB	38.837	362	3-dehydroquinate synthase [Yersinia pestis CO92]	1.00155	19.6133	5	6	5	6.35	19.89	5	43.9227	11	12	11	6.35	38.07	11
CAL19122.1	A0A384KFY6	b4388	35.354	326	phosphoserine phosphatase [Yersinia pestis CO92]	1.00155	13.8037	3	3	3	6.65	9.54	3	17.7914	4	6	4	6.65	20.29	4
CAL20256.1	A0A384L822		12.943	117	conserved hypothetical protein [Yersinia pestis CO92]	1.00155	33.3333	3	3	3	6.1	9.31	3	62.3932	4	6	4	6.1	27.26	4
CAL20650.1	Q8ZEY2	prs	34.261	315	ribose-phosphate pyrophosphokinase [Yersinia pestis CO92]	1.00155	42.5397	10	12	10	5.59	41.37	10	46.6667	11	24	11	5.59	84.17	11
CAL20931.1	Q0WEL8	pntA	54.271	508	NAD(P) transhydrogenase alpha subunit [Yersinia pestis CO92]	1.00155	14.5669	5	6	5	5.26	17.62	5	23.8189	8	12	8	5.26	50.72	8
CAL21061.1	Q8ZDW5	thrS	73.655	642	threonyl-tRNA synthetase [Yersinia pestis CO92]	1.00155	16.8224	9	12	9	6.27	33.58	9	38.6293	18	24	18	6.27	79.14	18
CAL21332.1	A0A384KQD2	rseB	35.669	318	sigma E factor regulatory protein [Yersinia pestis CO92]	1.00155	12.5786	3	3	3	8.35	9.55	3	19.8113	5	6	5	8.35	12.62	5
CAL21503.1	Q8ZCS5	hscA	69.21	650	chaperone protein HscA [Yersinia pestis CO92]	1.00155	6.30769	3	3	3	5.07	8.82	3	15.8462	6	6	6	5.07	18.29	6
CAL21736.1	A0A384KIK4	tesB	32.463	286	acyl-CoA thioesterase II [Yersinia pestis CO92]	1.00155	11.1888	2	3	2	6.38	13.02	2	16.0839	4	6	4	6.38	20.11	4
CAL21943.1	Q8ZBQ3	mutS	94.814	851	DNA mismatch repair protein MutS [Yersinia pestis CO92]	1.00155	5.40541	3	3	3	6.02	6.61	3	12.691	6	6	6	6.02	21.4	6
CAL22277.1	A0A384KUI6		10.739	93	putative ribonuclease inhibitor [Yersinia pestis CO92]	1.00155	48.3871	3	3	3	4.87	9.56	3	48.3871	3	6	3	4.87	28.61	3
CAL22279.1	A0A384L395	pmbA	48.132	446	Putative modulator of DNA gyrase [Yersinia pestis CO92]	1.00155	17.4888	6	6	6	5.8	16.05	6	31.8386	11	12	11	5.8	42.98	11
CAL21516.1	A0A384KE26	ail	20.242	182	attachment invasion locus protein [Yersinia pestis CO92]	0.9882	54.9451	15	37	15	8.5	136.67	15	54.9451	20	75	20	8.5	282.67	20
CAL19354.1	A0A384LK46		42.04	385	putative iron-containing alcohol dehydrogenase [Yersinia pestis CO92]	0.980245	61.039	16	23	16	6.11	82.91	16	69.3506	19	47	19	6.11	187.29	19
CAL21049.1	Q93PE0	arnB	42.246	384	conserved hypothteical protein [Yersinia pestis CO92]	0.961492	31.5104	9	12	9	6.83	41.59	9	41.9271	14	25	14	6.83	88.65	14
CAL20709.1	Q8ZES9	fadD	62.639	562	long-chain-fatty-acid-CoA ligase [Yersinia pestis CO92]	0.951477	40.5694	15	19	15	6.87	53.37	15	56.4057	19	40	19	6.87	151.4	19
CAL19162.1	Q8ZIL4	carB	118.244	1077	carbamoyl-phosphate synthase large chain [Yersinia pestis CO92]	0.948841	10.2136	9	9	9	5.3	27.48	9	20.2414	17	19	17	5.3	62.72	17
CAL19140.1	A0A384K8U0	thrC	47.068	429	threonine synthase [Yersinia pestis CO92]	0.942639	25.1748	6	8	6	6.2	27.72	6	56.8765	13	17	13	6.2	50.14	13
CAL20243.1	A0A384LNE4	fabD	32.652	309	malonyl CoA-acyl carrier protein transacylase [Yersinia pestis CO92]	0.942639	28.8026	6	8	6	5.21	18.19	6	39.4822	7	17	7	5.21	72.39	7
CAL19320.1	A0A384KRD5	alt	70.185	612	RNA polymerase sigma factor RpoD [Yersinia pestis CO92]	0.934784	12.5817	7	7	6	4.82	19.91	7	18.6275	10	15	9	4.82	36.34	10
CAL21037.1	A0A384LPZ8	pps	87.696	794	phosphoenolpyruvate synthase [Yersinia pestis CO92]	0.934784	18.3879	12	14	12	5.27	41.83	12	37.0277	19	30	19	5.27	104.04	19
CAL21672.1	A0A384KZY1	yfgD	13.481	118	putative arsenate reductase [Yersinia pestis CO92]	0.924512	55.9322	7	12	7	8.12	42.3	7	86.4407	11	26	11	8.12	96.86	11
CAL22116.1	A0A384LFZ0		20.887	187	putative exported protein [Yersinia pestis CO92]	0.924512	43.3155	6	6	6	9.17	14.54	6	51.3369	7	13	7	9.17	48.2	7
CAL22231.1	O34279	cspa2	7.466	70	major cold shock protein Cspa2 [Yersinia pestis CO92]	0.924512	17.1429	1	6	1	5.24	19.04	1	62.8571	3	13	2	5.24	49.37	3
CAL22232.1	A0A384KRC1	cspa1	7.482	70	major cold shock protein Cspa1 [Yersinia pestis CO92]	0.924512	17.1429	1	6	1	5.24	19.04	1	62.8571	3	13	2	5.24	49.37	3
CAL22338.1	Q8ZAP1	rplK	14.763	142	50S ribosomal protein L11 [Yersinia pestis CO92]	0.924512	32.3944	4	6	4	9.39	15.2	4	42.2535	6	13	6	9.39	40.32	6
CAL19737.1	Q8ZH40	metQ	29.377	271	putative lipoprotein [Yersinia pestis CO92]	0.918092	51.6605	8	11	8	5.54	48.65	8	60.8856	10	24	10	5.54	108.56	10
CAL20810.1	A0A384L887	adhE	96.632	891	aldehyde-alcohol dehydrogenase [Yersinia pestis CO92]	0.91404	43.0976	30	47	30	6.76	168.96	30	55.6678	45	103	45	6.76	397.94	45
CAL20995.1	Q0WEF5	gst	22.534	201	glutathione S-transferase [Yersinia pestis CO92]	0.913182	90.5473	15	31	15	6.8	104.09	15	89.5522	16	68	16	6.8	243.14	16
CAL22520.1	Q8ZA78	glgA	52.276	476	glycogen synthase [Yersinia pestis CO92]	0.910504	17.437	5	5	5	6.61	12.81	5	29.4118	8	11	8	6.61	38.1	8
CAL22104.1	P61892	mdh	32.625	312	malate dehydrogenase [Yersinia pestis CO92]	0.898831	89.7436	19	70	19	5.73	301.28	19	79.8077	22	156	22	5.73	742.84	22
CAL22439.1	A0A384KSL0	hemY	45.866	406	putative protoheme IX biogenesis protein [Yersinia pestis CO92]	0.890271	8.12808	4	4	4	8.63	10.34	4	17.734	6	9	6	8.63	31.19	6
CAL22566.1	Q8ZA34	cdh	28.779	258	CDP-diacylglycerol pyrophosphatase [Yersinia pestis CO92]	0.890271	31.0078	4	4	4	6.71	15.99	4	53.1008	6	9	6	6.71	36.54	6
CAL21896.1	Q8ZBT8	alaS	96.331	875	alanyl-tRNA synthetase [Yersinia pestis CO92]	0.87636	34.5143	20	21	20	5.76	82.87	20	51.5429	32	48	32	5.76	185.3	32
CAL18901.1	Q8ZJA3	rpsQ	9.716	84	30S ribosomal protein S17 [Yersinia pestis CO92]	0.858475	32.1429	2	3	2	9.51	10.14	2	41.6667	3	7	3	9.51	23.98	3
CAL19879.1	A0A384KT77	rcsB	23.815	217	probable two component response regulator component B [Yersinia pestis CO92]	0.858475	23.0415	2	3	2	6.61	10.48	2	29.0323	3	7	3	6.61	32.67	3
CAL20683.1	Q8ZEV5	cutC	27.327	254	putative copper homeostasis protein [Yersinia pestis CO92]	0.858475	16.9291	3	3	3	6.29	8.68	3	40.9449	7	7	7	6.29	27.02	7
CAL21465.1	Q8ZCV6	yegP	12.177	112	conserved hypothetical protein [Yersinia pestis CO92]	0.858475	47.3214	3	3	3	9.11	14.05	3	61.6071	4	7	4	9.11	36.94	4
CAL21862.1	A0A384LCT1	yfiF	42.489	388	putative tRNA/rRNA methyltransferase [Yersinia pestis CO92]	0.858475	12.3711	3	3	3	8.16	0	3	30.1546	7	7	7	8.16	20.72	7
CAL22125.1	Q8ZB83	rpsR	8.989	75	30S ribosomal protein S18 [Yersinia pestis CO92]	0.858475	24	2	3	2	10.42	6.73	2	50.6667	4	7	4	10.42	10.64	4
CAL22446.1	A0A384LIA0	b3791	41.862	376	putative lipopolysaccharide biosynthesis protein [Yersinia pestis CO92]	0.858475	11.7021	3	3	3	6.54	8.19	3	24.734	6	7	6	6.54	19.78	6
CAL20010.1	A0A384KQ38	poxB	61.857	573	pyruvate dehydrogenase [cytochrome] [Yersinia pestis CO92]	0.856029	65.7941	21	50	21	6.24	181.04	21	67.3647	27	117	27	6.24	460.03	27
CAL21784.1	A0A384KLP5	secD	66.833	615	protein-export membrane protein SecD [Yersinia pestis CO92]	0.843414	6.66667	4	8	3	8.78	19.39	4	23.7398	12	19	11	8.78	46.01	12
CAL21055.1	Q8ZDX1	pheT	87.03	795	phenylalanyl-tRNA synthetase beta chain [Yersinia pestis CO92]	0.840013	22.8931	12	13	12	5.62	44.3	12	34.9686	17	31	17	5.62	129.42	17
CAL18900.1	Q8ZJA4	rpmC	7.273	63	50S ribosomal protein L29 [Yersinia pestis CO92]	0.834629	25.3968	2	5	2	10.15	24.24	2	49.2063	3	12	3	10.15	51.78	3
CAL19046.1	Q8ZIX1	psd	32.235	293	phosphatidylserine decarboxylase proenzyme [Yersinia pestis CO92]	0.834629	26.9625	4	5	4	7.85	16.83	4	52.2184	9	12	9	7.85	38.44	9
CAL20244.1	A0A0H2W5K6	fabG	25.765	244	3-oxoacyl-[acyl-carrier protein] reductase [Yersinia pestis CO92]	0.834629	42.623	7	10	7	5.76	45.03	7	62.2951	11	24	11	5.76	105.33	11
CAL21500.1	P58475	pepB	46.531	432	peptidase B [Yersinia pestis CO92]	0.834629	36.8056	11	15	11	6	53.13	11	72.9167	19	36	19	6	162.94	19
CAL22642.1	Q7CFP6	yiaF	26.888	241	putative exported protein [Yersinia pestis CO92]	0.834629	20.332	4	5	4	9.13	11.86	4	44.3983	7	12	7	9.13	45.05	7
CAL22693.1	Q7CFM4	atpF	17.258	156	ATP synthase subunit B protein [Yersinia pestis CO92]	0.82481	64.7436	10	14	10	5.48	54.17	10	66.6667	15	34	15	5.48	129.11	15
CAL22078.1	Q0WBF9	pnp	76.196	705	polyribonucleotide nucleotidyltransferase [Yersinia pestis CO92]	0.817595	31.6312	18	20	18	5.21	57.82	18	51.2057	30	49	30	5.21	188.71	30
CAL21388.1	Q0WDC2	dedC	47.229	434	putative FolC bifunctional protein [Yersinia pestis CO92]	0.816081	36.1751	10	11	10	5.73	34.93	10	66.129	16	27	16	5.73	94.46	16
CAL18733.1	A0A384LCX1		33.343	287	conserved hypothetical protein [Yersinia pestis CO92]	0.801244	10.453	2	2	2	5.19	4.77	2	19.1638	4	5	4	5.19	11.03	4
CAL18796.1	Q0WKJ0	cytR	37.828	342	transcriptional repressor [Yersinia pestis CO92]	0.801244	8.18713	2	2	2	5.77	7.4	2	26.6082	5	5	5	5.77	19.39	5
CAL18902.1	Q7CFT7	rplN	13.582	123	50S ribosomal protein L14 [Yersinia pestis CO92]	0.801244	37.3984	3	4	3	10.42	18.66	3	45.5285	5	10	5	10.42	45.18	5
CAL19344.1	Q0WJ03		21.768	194	conserved hypothetical protein [Yersinia pestis CO92]	0.801244	15.9794	2	2	2	5.45	8.42	2	23.7113	3	5	3	5.45	21.11	3
CAL20026.1	A0A384L3E0	trxB	34.255	320	thioredoxin reductase [Yersinia pestis CO92]	0.801244	71.25	13	14	13	5.4	49.54	13	75.9375	15	35	15	5.4	138.07	15
CAL20041.1	Q8ZGB4	serC	40.084	361	phosphoserine aminotransferase [Yersinia pestis CO92]	0.801244	37.6731	10	12	10	6.46	29.45	10	77.2853	19	30	19	6.46	98.6	19
CAL20056.1	Q8D049	mukE	26.682	233	conserved hypothetical protein [Yersinia pestis CO92]	0.801244	13.3047	2	2	2	4.89	7.54	2	20.1717	4	5	4	4.89	16.61	4
CAL20170.1	Q8ZFZ9	udk	24.453	213	uridine kinase [Yersinia pestis CO92]	0.801244	12.2066	2	2	2	8.37	6.53	2	16.4319	3	5	3	8.37	18.52	3
CAL20402.1	A0A384KDV9	hpaR	18.024	155	homoprotocatechuate degradative operon repressor [Yersinia pestis CO92]	0.801244	9.67742	2	2	2	6.2	1.9	2	40	4	5	4	6.2	12.8	4
CAL20627.1	A0A384KJW8		23.107	212	putative sugar-phosphate isomerase [Yersinia pestis CO92]	0.801244	9.90566	2	2	2	6.19	5.9	2	18.8679	4	5	4	6.19	15.69	4
CAL21041.1	Q8ZDY2	lplA	37.994	338	putative lipoate-protein ligase A [Yersinia pestis CO92]	0.801244	6.21302	2	2	2	6.29	4.2	2	9.46746	4	5	4	6.29	13.96	4
CAL21191.1	Q8ZDJ6	ackA	43.018	400	acetate kinase [Yersinia pestis CO92]	0.801244	9.25	2	2	2	6.33	7.77	2	18	5	5	5	6.33	19.73	5
CAL21225.1	Q8ZDG6	rlpA	38.018	360	rare lipoprotein A precursor [Yersinia pestis CO92]	0.801244	9.16667	2	2	2	6.07	5.38	2	23.0556	5	5	5	6.07	19.66	5
CAL21284.1	P69994	ureA	11.049	100	urease gamma subunit [Yersinia pestis CO92]	0.801244	9	1	2	1	5.54	3.9	1	44	4	5	4	5.54	13.64	4
CAL21289.1	P69992	ureG	24.007	220	urease accessory protein [Yersinia pestis CO92]	0.801244	16.3636	4	4	4	4.98	9.93	4	35.9091	7	10	7	4.98	27.87	7
CAL21382.1	Q8D0U3	pdxB	41.167	375	putative D-isomer specific 2-hydroxyacid dehydrogenase [Yersinia pestis CO92]	0.801244	6.13333	2	2	2	5.83	1.82	2	19.2	5	5	5	5.83	7.89	5
CAL21384.1	A0A0H2W6Y4	asd	36.06	336	putative aspartate-semialdehyde dehydrogenase [Yersinia pestis CO92]	0.801244	30.6548	8	12	8	4.46	46.22	8	38.3929	9	30	9	4.46	125.61	9
CAL21719.1	Q8ZC94	apt	20.142	187	adenine phosphoribosyltransferase [Yersinia pestis CO92]	0.801244	10.1604	2	2	2	6.39	6.63	2	44.385	5	5	5	6.39	11.79	5
CAL21945.1	Q7CKC8	nlpD	34.825	333	lipoprotein [Yersinia pestis CO92]	0.801244	21.3213	6	6	6	9.5	14.06	6	29.4294	8	15	8	9.5	48.49	8
CAL22687.1	Q8Z9S7	glmU	48.84	456	UDP-N-acetylglucosamine pyrophosphorylase [Yersinia pestis CO92]	0.801244	12.5	5	6	5	6.48	18.37	5	25.2193	11	15	11	6.48	43.83	11
CAL19117.1	Q8ZIQ4	deoC2	28.274	265	deoxyribose-phosphate aldolase [Yersinia pestis CO92]	0.770426	22.6415	5	5	5	5.85	12.9	5	44.5283	7	13	7	5.85	53.05	7
CAL22551.1	Q8ZA49	uspA	16.439	148	universal stress protein A [Yersinia pestis CO92]	0.757933	82.4324	8	28	8	4.94	127.33	8	82.4324	9	74	9	4.94	352.6	9
CAL18924.1	Q8ZJ80	fmt	34.14	315	methionyl-tRNA formyltransferase [Yersinia pestis CO92]	0.751166	19.3651	3	3	3	6.44	9.35	3	34.6032	6	8	6	6.44	15.72	6
CAL20416.1	Q7CHW4	purT	42.511	393	phosphoribosylglycinamide formyltransferase [Yersinia pestis CO92]	0.751166	9.16031	3	3	3	5.8	5.41	3	24.9364	7	8	7	5.8	23.79	7
CAL21655.1	Q7CJI9	dapE	40.933	375	succinyl-diaminopimelate desuccinylase [Yersinia pestis CO92]	0.751166	8.53333	3	3	3	5.99	9.59	3	26.6667	6	8	6	5.99	26.66	6
CAL19243.1	Q7CGB6	secA	102.625	904	preprotein translocase SecA [Yersinia pestis CO92]	0.744012	34.292	22	26	22	5.43	93.89	22	49.5575	36	70	36	5.43	243.48	36
CAL18698.1	A0A384KYV1	rbsK	32.556	308	ribokinase [Yersinia pestis CO92]	0.728403	23.3766	4	4	4	4.97	14.46	4	43.1818	7	11	7	4.97	49.74	7
CAL18791.1	Q8ZJJ7	rraA	17.315	161	S-adenosylmethionine:2-demethylmenaquinone methyltransferase [Yersinia pestis CO92]	0.728403	34.7826	3	4	3	4.23	19.82	3	70.8075	5	11	5	4.23	51.4	5
CAL19872.1	Q8ZGS0	eco	18.871	169	putative ecotin precursor [Yersinia pestis CO92]	0.728403	31.3609	4	4	4	8.25	11.63	4	52.071	7	11	7	8.25	34.06	7
CAL21789.1	A0A384L2F1	ahpC	22.258	200	putative alkyl hydroperoxide reductase subunit c [Yersinia pestis CO92]	0.728403	82	17	32	17	6.06	89.23	17	70	15	88	15	6.06	264.81	15
CAL22339.1	Q8ZAP0	nusG	20.514	181	transcription antitermination protein [Yersinia pestis CO92]	0.728403	27.6243	3	4	3	6.37	15.45	3	43.6464	6	11	6	6.37	43.47	6
CAL18997.1	Q8ZJ18	plsB	93.621	825	glycerol-3-phosphate acyltransferase [Yersinia pestis CO92]	0.728403	25.697	12	12	12	9.11	43.38	12	34.7879	21	33	21	9.11	109.16	21
CAL21759.1	A0A384K8J6	cyoA	35.049	318	cytochrome O ubiquinol oxidase subunit II [Yersinia pestis CO92]	0.715396	15.7233	3	5	3	8.72	17.52	3	46.2264	9	14	9	8.72	50.76	9
CAL22672.1	Q8Z9U1	fabV	43.346	399	conserved hypothetical protein [Yersinia pestis CO92]	0.70698	19.0476	4	6	4	5.25	19.64	4	47.3684	13	17	13	5.25	66.51	13
CAL18886.1	Q8ZJB3	fusA	77.537	702	elongation factor G [Yersinia pestis CO92]	0.703382	62.1083	33	46	33	5.43	147.2	33	72.3647	41	131	41	5.43	507.43	41
CAL21176.1	A0A384L585	nuoF	50.453	461	NADH dehydrogenase I chain F [Yersinia pestis CO92]	0.701088	22.3427	7	7	7	6.73	20.61	7	40.1302	13	20	13	6.73	68.77	13
CAL22139.1	A0A384KYR4		20.215	191	putative exported protein [Yersinia pestis CO92]	0.696733	49.2147	7	8	7	9.17	26.04	7	63.8743	8	23	8	9.17	96.16	8
CAL21494.1	Q8ZCT2	ndk	15.631	142	nucleoside diphosphate kinase [Yersinia pestis CO92]	0.690727	83.0986	7	20	7	5.52	89.97	7	83.0986	7	58	7	5.52	280.04	7
CAL21022.1	Q8ZDZ6	lpp	8.317	78	major outer membrane lipoprotein [Yersinia pestis CO92]	0.683988	66.6667	5	14	5	8.84	50.55	5	66.6667	8	41	8	8.84	163.34	8
CAL18774.1	Q8ZJK9	tpiA	26.794	255	triosephosphate isomerase [Yersinia pestis CO92]	0.681057	53.7255	10	17	10	6.43	50.11	10	84.3137	20	50	20	6.43	188.29	20
CAB54905.1	O68699	yopD	33.387	306	putative Yop negative regulation/targeting component (plasmid) [Yersinia pestis CO92]	0.667703	50	13	20	13	6.98	57.11	13	77.1242	19	60	19	6.98	231.41	19
CAL18904.1	Q8ZJA0	rplE	20.264	179	50S ribosomal protein L5 [Yersinia pestis CO92]	0.667703	51.9553	8	10	8	9.58	16.97	8	69.2737	12	30	12	9.58	91.93	12
CAL19710.1	Q8ZH65	tsf	30.721	285	elongation factor Ts [Yersinia pestis CO92]	0.667703	50.1754	11	14	11	5.3	44.13	11	49.8246	13	42	13	5.3	164.27	13
CAL21387.1	Q0WDC3	accD	33.274	304	acetyl-coenzyme A carboxylase carboxyl transferase subunit beta [Yersinia pestis CO92]	0.667703	14.1447	4	5	4	7.99	15.35	4	33.2237	9	15	9	7.99	47.67	9
CAL21518.1	Q8ZCR1	glyA	45.422	417	serine hydroxymethyltransferase [Yersinia pestis CO92]	0.667703	12.7098	5	5	5	6.42	13.45	5	39.0887	11	15	11	6.42	45.71	11
CAL21750.1	A0A0H2W279	capR	87.432	784	ATP-dependent protease La [Yersinia pestis CO92]	0.667703	31.25	18	19	18	6.24	52.93	18	45.7908	29	57	29	6.24	195.63	29
CAL21891.1	Q8ZBU3	luxS	19.396	171	autoinducer-2 production protein [Yersinia pestis CO92]	0.667703	45.614	6	9	6	5.72	27.02	6	53.8012	8	27	8	5.72	92.13	8
CAB54903.1	P17778	yopM	46.203	409	putative targeted effector protein (plasmid) [Yersinia pestis CO92]	0.667703	7.57946	2	2	2	4.41	5.74	2	21.2714	5	6	5	4.41	14.26	5
CAB54911.1	P69955	lcrD	77.802	704	putative membrane-bound Yop protein (plasmid) [Yersinia pestis CO92]	0.667703	2.27273	1	1	1	5.19	2.43	1	5.39773	2	3	2	5.19	8.97	2
CAB54935.1	P69970	yscI	12.669	115	putative type III secretion protein (plasmid) [Yersinia pestis CO92]	0.667703	8.69565	1	1	1	4.7	2.98	1	34.7826	3	3	3	4.7	8.36	3
CAB54937.1	P69974	yscK	23.991	209	putative type III secretion protein (plasmid) [Yersinia pestis CO92]	0.667703	9.56938	1	1	1	6.93	7.33	1	9.56938	1	3	1	6.93	17.74	1
CAL18740.1	Q8ZJP2	rpmB	9.027	78	50S ribosomal protein L28 [Yersinia pestis CO92]	0.667703	23.0769	2	2	2	11.41	3.62	2	34.6154	3	6	3	11.41	20.07	3
CAL18754.1	A0A384L1D1		15.926	144	putative membrane protein [Yersinia pestis CO92]	0.667703	9.02778	1	1	1	9.33	4.2	1	19.4444	2	3	2	9.33	10.41	2
CAL18798.1	P58471	rpmE	7.782	71	50S ribosomal protein L31 [Yersinia pestis CO92]	0.667703	21.1268	1	1	1	9.07	5	1	32.3944	2	3	2	9.07	13.85	2
CAL18878.1	Q8ZJC1	slyX	8.523	72	conserved hypothetical protein [Yersinia pestis CO92]	0.667703	33.7662	2	2	2	4.96	6.84	2	33.7662	2	6	2	4.96	23.75	2
CAL19041.1	A0A384LAG3	b4153	27.489	244	fumarate reductase iron-sulfur protein [Yersinia pestis CO92]	0.667703	9.42623	2	2	2	7.02	6.15	2	26.2295	5	6	5	7.02	21.55	5
CAL19119.1	Q8ZIQ3	deoB	44.106	407	phosphopentomutase [Yersinia pestis CO92]	0.667703	9.58231	3	3	3	5.24	5.95	3	23.0958	6	9	6	5.24	35.48	6
CAL19235.1	Q8ZIE8	murC	53.654	491	UDP-N-acetylmuramate--alanine ligase [Yersinia pestis CO92]	0.667703	5.29532	2	2	2	6.21	5.87	2	16.4969	5	6	5	6.21	18.15	5
CAL19787.1	A0A384L7U6	tolQ	25.364	228	TolQ colicin import protein [Yersinia pestis CO92]	0.667703	6.57895	1	1	1	6.64	2.6	1	21.0526	3	3	3	6.64	11.47	3
CAL20071.1	A0A384KQC0	uup	71.663	637	ABC transporter ATP-binding protein [Yersinia pestis CO92]	0.667703	2.98273	1	1	1	5.6	3.76	1	8.00628	3	3	3	5.6	3.55	3
CAL20197.1	A0A384L5K8		29.689	275	putative exported protein [Yersinia pestis CO92]	0.667703	6.90909	1	1	1	6.87	4.4	1	10.5455	2	3	2	6.87	12.76	2
CAL20674.1	A0A384KQP0		20.595	187	putative lipoprotein [Yersinia pestis CO92]	0.667703	10.1604	1	1	1	8.02	2.48	1	30.4813	3	3	3	8.02	13.66	3
CAL20831.1	A0A384LIQ0		11.02	104	putative lipoprotein [Yersinia pestis CO92]	0.667703	15.3846	1	1	1	9.6	4.67	1	33.6538	3	3	3	9.6	9.68	3
CAL20928.1	Q8ZE82	fnr	28.133	250	fumarate and nitrate reduction regulatory protein [Yersinia pestis CO92]	0.667703	4.4	1	1	1	7.83	0	1	12.4	2	3	2	7.83	2.81	2
CAL21018.1	A0A384KE92	cdfA	44.107	383	cyclopropane-fatty-acyl-phospholipid synthase [Yersinia pestis CO92]	0.667703	9.13838	3	3	3	6.79	3.3	3	23.4987	6	9	6	6.79	34.91	6
CAL21146.1	Q7CJ72	rlmF	37.477	336	conserved hypothetical protein [Yersinia pestis CO92]	0.667703	6.54762	1	1	1	8.25	2.06	1	7.44048	2	3	2	8.25	4.64	2
CAL21224.1	A0A0H2W3P5	dacA	44.089	400	putative penicillin-binding protein 5 [Yersinia pestis CO92]	0.667703	2.5	1	1	1	8.63	2.97	1	10.75	3	3	2	8.63	9	3
CAL21468.1	P58483		17.048	154	putative exported protein [Yersinia pestis CO92]	0.667703	9.74026	1	1	1	9.41	0	1	22.0779	2	3	2	9.41	9.99	2
CAL21510.1	A0A384LFX3	suhB	29.155	267	putative inositol monophosphatase family protein [Yersinia pestis CO92]	0.667703	2.99625	1	1	1	7.18	0	1	13.8577	3	3	3	7.18	6.4	3
CAL21597.1	A0A384L5I0	hpr	9.105	85	PTS system, phosphocarrier protein [Yersinia pestis CO92]	0.667703	15.2941	1	2	1	6.54	9.48	1	78.8235	3	6	3	6.54	23.96	3
CAL22042.1	Q0WBJ5	nrdD	80.039	712	anaerobic ribonucleoside-triphosphate reductase [Yersinia pestis CO92]	0.667703	1.54494	1	1	1	6.65	3.33	1	4.49438	3	3	3	6.65	8.94	3
CAL22107.1	A0A384LII3	mpl	50.107	460	UDP-N-acetylmuramate:L-alanyl-gamma-D-glutamyl-m e so-diaminopimelate ligase [Yersinia pestis CO92]	0.667703	6.08696	3	3	3	5.78	8.75	3	22.3913	7	9	7	5.78	28.19	7
CAL22218.1	Q0WB23	yjcE	59.937	549	putative putative Na(+)/H(+) exchanger protein [Yersinia pestis CO92]	0.667703	3.09654	2	2	2	7.59	8.89	2	11.4754	5	6	5	7.59	22.66	5
CAL22511.1	Q8ZA85	argE	42.95	389	acetylornithine deacetylase [Yersinia pestis CO92]	0.667703	2.82776	1	1	1	5.41	4.43	1	5.14139	2	3	2	5.41	9.29	2
CAL22670.1	Q8Z9U3	yidC	61.291	546	probable membrane protein [Yersinia pestis CO92]	0.667703	5.31136	2	2	2	8.53	7.13	2	18.315	5	6	5	8.53	19.63	5
CAB54944.1	O68720	yopH	50.869	468	putative protein-tyrosine phosphatase Yop effector (plasmid) [Yersinia pestis CO92]	0.664397	78.2051	29	67	29	8.68	239.72	29	85.0427	37	202	37	8.68	776.38	37
CAL18793.1	Q8ZJJ5	hslU	49.804	443	ATP-binding heat shock protein [Yersinia pestis CO92]	0.654076	30.0226	13	16	13	5.35	46.13	13	53.2731	22	49	22	5.35	157.23	22
CAL19709.1	Q8ZH66	rpsB	26.841	241	30S ribosomal protein S2 [Yersinia pestis CO92]	0.65101	57.2614	10	13	10	7.59	37.34	10	73.8589	17	40	17	7.59	117.8	17
CAB54883.1	P31493	yopE	22.987	219	putative outer membrane virulence protein (plasmid) [Yersinia pestis CO92]	0.648894	49.7717	8	23	8	6.77	95.69	8	68.4932	11	71	11	6.77	303.67	11
CAL20630.1	A0A384LPC8		36.465	316	hypothetical protein YPO1994 [Yersinia pestis CO92]	0.643856	39.557	8	9	8	6.62	28.65	8	55.0633	14	28	14	6.62	98.7	14
CAL20851.1	A0A0H2W529	acn	97.729	890	aconitate hydratase 1 [Yersinia pestis CO92]	0.643856	14.8315	9	9	9	6.48	22.96	9	30.1124	18	28	18	6.48	98.2	18
CAL20788.1	A0A384K9R3	gapA	35.956	334	glyceraldehyde 3-phosphate dehydrogenase A [Yersinia pestis CO92]	0.638027	77.2455	22	43	22	6.65	121.28	22	86.8263	26	135	26	6.65	478.38	26
CAL21233.1	Q8ZDF8	leuS	97.051	860	leucyl-tRNA synthetase [Yersinia pestis CO92]	0.637353	10.2326	7	7	7	5.29	17.9	7	24.0698	16	22	16	5.29	76.25	16
CAL22500.1	A0A384KAR2	oxyR	34.384	305	oxidative stress transcriptional regulatory protein [Yersinia pestis CO92]	0.637353	25.9016	6	7	6	6.09	24.81	6	45.9016	10	22	10	6.09	75.31	10
CAL21965.1	Q8ZBN2	eno	45.469	431	enolase [Yersinia pestis CO92]	0.632561	65.6613	21	54	21	5.31	184.68	21	76.7981	33	171	33	5.31	701.12	33
CAL22260.1	Q0WAY1		32.273	289	putative carbon-nitrogen hydrolase [Yersinia pestis CO92]	0.632561	37.3702	6	6	6	8	22.69	6	65.7439	14	19	14	8	83.92	14
CAB55266.1	P26948	caf1	17.666	170	putative F1 capsule antigen (plasmid) [Yersinia pestis CO92]	0.625972	67.0588	8	25	8	5.07	100.91	8	71.7647	8	80	8	5.07	352.57	8
CAL21663.1	Q0WCK7	bamC	38.327	352	lipoprotein [Yersinia pestis CO92]	0.625972	15.0568	4	5	4	6.16	16.45	4	37.7841	12	16	12	6.16	51.19	12
CAL21728.1	A0A0H2W1D8	acrB	113.562	1050	multidrug efflux protein [Yersinia pestis CO92]	0.625972	11.2381	8	10	8	6.11	32.43	8	26.4762	17	32	17	6.11	126.37	17
CAB55256.1	Q9RIC3	tox	61.174	532	murine toxin (plasmid) [Yersinia pestis CO92]	0.625972	24.812	13	15	13	5.86	36.52	13	54.6992	29	48	29	5.86	149.68	29
CAL19790.1	Q8ZGZ1	tolB	46.045	430	TolB colicin import protein [Yersinia pestis CO92]	0.623189	33.7209	11	14	11	7.15	43.74	11	61.3953	20	45	20	7.15	160.69	20
CAL18756.1	Q8ZJM7	secB	17.576	158	protein-export protein [Yersinia pestis CO92]	0.616341	40.5063	3	8	3	4.17	43.13	3	56.3291	5	26	5	4.17	149.24	5
CAL21251.1	A0A384L3W4	nagE	71.695	677	pts system, N-acetylglucosamine-specific IIABC component [Yersinia pestis CO92]	0.616341	11.3737	4	4	4	6.38	11.02	4	20.9749	9	13	9	6.38	42.47	9
CAL18916.1	Q8ZJ88	rpsD	23.549	206	30S ribosomal protein S4 [Yersinia pestis CO92]	0.612061	35.4369	9	11	9	10.08	36.87	9	52.9126	15	36	15	10.08	125.01	15
CAL21014.1	A0A384L1S6	sodB	21.466	192	superoxide dismutase [Fe] [Yersinia pestis CO92]	0.609642	29.6875	6	7	6	6.19	20.33	6	56.25	9	23	9	6.19	71.96	9
CAL20889.1	A0A0H2W5Z1		56.004	514	putative exported protein [Yersinia pestis CO92]	0.607003	26.07	10	10	10	5.15	25.01	10	48.6381	21	33	21	5.15	121.96	21
CAL18891.1	P67906	rpsJ	11.767	103	30S ribosomal protein S10 [Yersinia pestis CO92]	0.600933	43.6893	5	6	5	9.86	12.88	5	60.1942	10	20	10	9.86	59.41	10
CAL19045.1	Q0WJU7		125.424	1119	putative membrane transport protein [Yersinia pestis CO92]	0.600933	4.46828	3	3	3	7.96	8.43	3	8.31099	7	10	7	7.96	41.76	7
CAL21941.1	A0A384LBN3	ydjJ	40.365	371	putative Zinc-binding dehydrogenase [Yersinia pestis CO92]	0.600933	9.7035	3	3	3	5.58	5.46	3	20.7547	7	10	7	5.58	24.2	7
CAL22237.1	A0A384L616		14.584	131	putative gamma carboxymuconolactone decarboxylase [Yersinia pestis CO92]	0.600933	32.0611	2	3	2	6.68	11.62	2	64.8855	4	10	4	6.68	46.88	4
CAL21598.1	A0A0H2W631	ptsI	63.378	575	PTS sytem, enzyme I component [Yersinia pestis CO92]	0.596671	30.2609	12	14	12	4.92	49.52	12	56.8696	24	47	24	4.92	169.1	24
CAL22663.1	A0A384KWA4	acrB	90.268	804	DNA gyrase subunit B [Yersinia pestis CO92]	0.591828	18.5323	13	13	13	6.35	40.75	13	37.9353	29	44	29	6.35	153	29
CAL19032.1	Q8ZIY4	groS	10.357	97	10 kDa chaperonin [Yersinia pestis CO92]	0.590512	79.3814	7	51	7	5.54	198.09	7	79.3814	8	173	8	5.54	666.44	8
CAL21448.1	Q8ZCX2	ppk	80.015	687	polyphosphate kinase [Yersinia pestis CO92]	0.58915	9.02475	5	5	5	8.19	12.08	5	25.4731	14	17	14	8.19	63.99	14
CAL21675.1	Q8ZCC0	cysS	52.162	461	cysteinyl-tRNA synthetase [Yersinia pestis CO92]	0.58915	18.6551	5	5	5	5.64	17.52	5	42.5163	13	17	13	5.64	58.24	13
CAL21911.1	Q9X6B1	cybC1	14.192	127	putative cytochrome B562 [Yersinia pestis CO92]	0.58424	28.3465	5	7	5	7.34	22.79	5	43.3071	9	24	9	7.34	81.88	9
CAL22084.1	Q8ZBC2	i*B	97.567	892	translation initiation factor IF2-2 [Yersinia pestis CO92]	0.57782	19.7964	14	15	14	6.13	42.71	14	46.9457	30	52	30	6.13	181.39	30
CAL18723.1	A0A384KZW0		62.695	569	possible exported protein [Yersinia pestis CO92]	0.572317	8.26011	2	2	2	6.25	5.41	2	17.2232	5	7	5	6.25	30.1	5
CAL19321.1	Q0WJ26	dnaG	65.775	582	DNA primase [Yersinia pestis CO92]	0.572317	3.43643	2	2	2	6.44	5.52	2	17.0103	6	7	6	6.44	21.34	6
CAL19733.1	A0A384KHP8	cutF	26.936	242	putative copper homeostasis lipoprotein [Yersinia pestis CO92]	0.572317	13.2231	2	2	2	5.71	7.19	2	30.1653	5	7	5	5.71	26.67	5
CAL19874.1	A0A384L1S7	ftsB	43.407	376	ribonucleoside-diphosphate reductase 1 beta chain [Yersinia pestis CO92]	0.572317	7.71277	2	2	2	4.83	4.98	2	20.7447	6	7	6	4.83	23.98	6
CAL20245.1	Q8ZFT4	acpP	8.701	78	acyl carrier protein [Yersinia pestis CO92]	0.572317	38.4615	3	6	3	4.03	22.63	3	39.7436	5	21	5	4.03	75.69	5
CAL21818.1	Q8D170		47.007	415	conserved hypothetical protein [Yersinia pestis CO92]	0.572317	4.81928	2	2	2	6.42	6.15	2	18.3133	7	7	7	6.42	17.43	7
CAL22641.1	A0A384K9N9	mtlA	68.432	643	PTS system, mannitol-specific IIABC component [Yersinia pestis CO92]	0.572317	3.42146	2	2	2	6.23	4.34	2	10.7309	6	7	6	6.23	22.47	6
CAL22313.1	A0A384L9Z1	aceB	60.257	532	malate synthase A [Yersinia pestis CO92]	0.564979	42.1053	18	22	18	6.38	69.3	18	71.8045	30	78	30	6.38	270.52	30
CAL21365.1	Q8ZD46	fadI	46.311	436	putative 3-ketoacyl-CoA thiolase [Yersinia pestis CO92]	0.559007	40.1376	11	12	11	7.18	41.73	11	62.6147	20	43	20	7.18	164.13	20
CAL20253.1	A0A384KKG7	glcA	50.926	477	PTS system, glucose-specific IIBC component [Yersinia pestis CO92]	0.556419	9.85325	5	5	5	8.46	17.23	5	27.673	12	18	12	8.46	54.1	12
CAL21486.1	Q8ZCT9	der	55.007	495	putative GTP-binding protein [Yersinia pestis CO92]	0.556419	12.3232	5	5	5	5.71	6.49	5	26.0606	11	18	11	5.71	55.7	11
CAL22006.1	A0A384K8A4	lpd	50.666	475	dihydrolipoamide dehydrogenase component of pyruvate dehydrogenase complex [Yersinia pestis CO92]	0.55324	54.1053	19	29	19	6.11	117.02	19	64.2105	25	105	25	6.11	435.92	25
CAL18839.1	A0A384K813	damX	34.63	329	conserved hypothetical membrane protein [Yersinia pestis CO92]	0.546302	10.6383	3	3	3	9.33	4.47	3	54.7112	8	11	8	9.33	41.33	8
CAL20255.1	Q7CJ16		31.724	292	putative shikimate dehydrogenase [Yersinia pestis CO92]	0.546302	13.6986	3	3	3	8.28	9.98	3	35.6164	7	11	7	8.28	41.65	7
CAL21579.1	Q7CJE7		45.843	411	putative aminotransferase [Yersinia pestis CO92]	0.546302	19.9513	6	6	6	7.27	20.58	6	40.6326	13	22	13	7.27	74.64	13
CAL21806.1	Q8ZC18	rdgC	34.204	303	recombination associated protein RdgC [Yersinia pestis CO92]	0.546302	12.2112	3	3	3	5.33	9.61	3	45.2145	9	11	9	5.33	34.36	9
CAL21487.1	Q7CJM5	bamB	42.092	393	putative lipoprotein [Yersinia pestis CO92]	0.534162	12.2137	4	4	4	5.21	10.98	4	49.1094	11	15	11	5.21	55.69	11
CAL22141.1	A0A384KJV2	elb2	22.897	217	enhancing lycopene biosynthesis protein 2 [Yersinia pestis CO92]	0.534162	26.2673	3	4	3	4.91	15.2	3	41.4747	6	15	6	4.91	60.58	6
CAL22454.1	A0A384KL30	nitA	46.859	419	transcription termination factor [Yersinia pestis CO92]	0.534162	25.537	8	8	8	7.64	27.59	8	49.4033	20	30	20	7.64	100.63	20
CAL18782.1	Q7CLC9	zapB	9.285	79	conserved hypothetical protein [Yersinia pestis CO92]	0.527134	64.557	3	5	3	4.67	19	3	64.557	4	19	4	4.67	62.9	4
CAL21249.1	A0A0H2W2U3	nagA	41.142	381	putative N-acetylglucosamine-6-phosphate deacetylase [Yersinia pestis CO92]	0.527134	14.4357	5	5	5	5.64	9.09	5	54.0682	11	19	11	5.64	70.14	11
CAL20067.1	Q8ZG91	pyrD	36.832	336	dihydroorotate dehydrogenase [Yersinia pestis CO92]	0.516931	32.1429	7	8	7	8.15	22.11	7	53.2738	14	31	14	8.15	119.67	14
CAB55264.1	P26926	caf1M	28.751	258	putative F1 chaperone protein (plasmid) [Yersinia pestis CO92]	0.507116	56.5891	11	20	11	8.31	55.14	11	69.7674	16	79	16	8.31	258.67	16
CAL18750.1	Q8ZJN2	tdh	37.303	341	threonine 3-dehydrogenase [Yersinia pestis CO92]	0.500777	3.81232	1	1	1	6.33	2	1	18.7683	4	4	4	6.33	14.05	4
CAL19111.1	Q8ZIR0	prfC	59.64	529	peptide chain release factor 3 [Yersinia pestis CO92]	0.500777	4.53686	2	2	2	6.49	4.07	2	19.2817	6	8	6	6.49	24.6	6
CAL19597.1	Q8ZHG7	metK	42.02	384	S-adenosylmethionine synthetase [Yersinia pestis CO92]	0.500777	14.8438	5	5	5	5.59	11.13	5	45.5729	15	20	15	5.59	45.2	15
CAL19792.1	Q0WHR9	cpoB	29.062	269	putative exported protein [Yersinia pestis CO92]	0.500777	5.94796	1	1	1	9.01	4.73	1	15.9851	3	4	3	9.01	23.25	3
CAL19929.1	A0A0H2W3D6		69.172	602	putative substrate-binding transport protein [Yersinia pestis CO92]	0.500777	1.49502	1	1	1	8.05	0	1	8.30565	4	4	4	8.05	12.27	4
CAL20242.1	Q8ZFT7	fabH	33.738	316	3-oxoacyl-[acyl-carrier-protein] synthase III [Yersinia pestis CO92]	0.500777	11.0759	2	2	2	5.39	7.69	2	21.2025	5	8	5	5.39	32.69	5
CAL20816.1	A0A384KZV6	oppF	36.901	333	oligopeptide transport ATP-binding protein [Yersinia pestis CO92]	0.500777	3.6036	1	1	1	7.71	2.36	1	22.2222	4	4	4	7.71	13.07	4
CAL20958.1	A0A384KVE3	hslJ	16.304	150	putative heat shock protein [Yersinia pestis CO92]	0.500777	11.3333	1	1	1	6.79	0	1	51.3333	4	4	4	6.79	11.07	4
CAL21834.1	Q8ZBZ0	nqrA	49.016	447	NADH-ubiquinone oxidoreductase subunit A [Yersinia pestis CO92]	0.500777	2.90828	1	1	1	6.71	2.81	1	13.1991	4	4	4	6.71	10.04	4
CAL21859.1	A0A384LCE1	emrR	19.949	170	MarR-family transcriptional regulatory protein [Yersinia pestis CO92]	0.500777	12.3529	1	1	1	7.24	5.54	1	21.1765	2	4	2	7.24	13.95	2
CAL22252.1	A0A384KYL0	yhdH	34.7	325	probable zinc-binding dehydrogenase [Yersinia pestis CO92]	0.500777	4	1	1	1	7.97	4.37	1	14.4615	4	4	4	7.97	13.56	4
CAL22417.1	A0A384LCS7	pldB	38.847	337	putative lysophospholipase [Yersinia pestis CO92]	0.500777	7.12166	2	2	2	7.23	3.47	2	29.3769	7	8	7	7.23	25.96	7
CAL19912.1	A0A384KEF7	bglA	54.704	478	6-phospho-beta-glucosidase [Yersinia pestis CO92]	0.500777	14.4351	6	6	6	5.87	9.99	6	47.0711	19	24	19	5.87	69.68	19
CAL21060.1	Q8ZDW6	i*C	20.936	183	translation initiation factor IF-3 [Yersinia pestis CO92]	0.500777	19.6721	3	3	3	9.47	10.4	3	46.4481	6	12	6	9.47	57.62	6
CAL21866.1	Q0WC15	pss	52.492	452	CDP-diacylglycerol--serine O-phosphatidyltransferase [Yersinia pestis CO92]	0.500777	9.0708	3	3	3	9.28	6.35	3	25.885	9	12	9	9.28	38.22	9
CAL22410.1	A0A384KDI2	dcrB	18.823	175	putative lipoprotein [Yersinia pestis CO92]	0.500777	30.2857	3	3	3	6.1	11.85	3	48.5714	6	12	6	6.1	50.15	6
CAL22644.1	Q8Z9W6	glyQ	34.758	304	glycyl-tRNA synthetase alpha subunit [Yersinia pestis CO92]	0.500777	10.8553	3	3	3	5.03	7.19	3	42.1053	8	12	8	5.03	40.21	8
CAL18824.1	Q8ZJG9	pckA	59.348	539	phosphoenolpyruvate carboxykinase [ATP] [Yersinia pestis CO92]	0.483509	31.7254	10	14	10	5.59	34.3	10	74.026	30	58	30	5.59	175.26	30
CAL21838.1	Q8ZBY6	fadE	88.968	815	probable acyl-CoA dehydrogenase [Yersinia pestis CO92]	0.475314	19.5092	12	14	12	8.24	46.51	12	52.638	27	59	27	8.24	218.55	27
CAL20957.1	A0A384LA48	hslI	36.786	330	D-lactate dehydrogenase [Yersinia pestis CO92]	0.47132	30.9091	8	8	8	5.55	25.34	8	48.4848	17	34	17	5.55	127.89	17
CAL19587.1	A0A0H2W861	fba	39.128	359	fructose-bisphosphate aldolase class II [Yersinia pestis CO92]	0.466477	41.5042	13	17	13	6.11	51.58	13	65.4596	19	73	19	6.11	300.62	19
CAL20006.1	A0A384KLY7		20.736	191	putative lipoprotein [Yersinia pestis CO92]	0.462256	24.0838	3	3	3	8.31	11	3	56.0209	6	13	6	8.31	53	6
CAL22681.1	Q0W9S4	nmpA	27.427	240	putative phosphate transport system protein [Yersinia pestis CO92]	0.462256	14.1667	3	3	3	5.66	9.07	3	43.3333	8	13	8	5.66	41.64	8
CAL19588.1	Q8ZHH3	pgk	41.074	387	phosphoglycerate kinase [Yersinia pestis CO92]	0.460485	38.5013	13	20	12	5.45	53.37	13	70.0258	24	87	24	5.45	345.34	24
CAL22425.1	Q7CKY2		30.104	280	conserved hypothetical protein [Yersinia pestis CO92]	0.459046	40	7	11	7	5.47	48.76	7	70.7143	11	48	11	5.47	216.37	11
CAL19706.1	Q8ZH69	dapD	29.937	274	2,3,4,5-tetrahydropyridine-2-carboxylate N-succinyltransferase [Yersinia pestis CO92]	0.455992	63.1387	16	28	16	5.95	95.68	16	75.9124	22	123	22	5.95	445.23	22
CAL21021.1	Q0WEC9	pykF	50.481	470	pyruvate kinase I [Yersinia pestis CO92]	0.455252	11.0638	4	5	4	6.24	20.04	4	48.5106	14	22	14	6.24	86.04	14
CAL21978.1	Q8ZBL9	hemL	45.794	426	glutamate-1-semialdehyde 2,1-aminomutase [Yersinia pestis CO92]	0.455252	17.8404	5	5	5	5.33	21.4	5	31.4554	8	22	8	5.33	99.33	8
CAL18911.1	Q8ZJ93	rplO	15.207	144	50S ribosomal protein L15 [Yersinia pestis CO92]	0.445135	31.25	4	4	4	11.12	11.22	4	57.6389	8	18	8	11.12	67.39	8
CAL19154.1	Q8ZIM0	ileS	104.69	938	isoleucyl-tRNA synthetase [Yersinia pestis CO92]	0.445135	7.78252	6	6	6	6.07	19.53	6	32.0896	22	27	22	6.07	91.82	22
CAL21187.1	A0A0H2W5N0		23.183	220	putative haloacid dehalogenase-like hydrolase [Yersinia pestis CO92]	0.445135	12.7273	2	2	2	4.73	7.94	2	51.8182	7	9	7	4.73	39.74	7
CAL21366.1	Q8ZD45	fadJ	80.695	747	putative fatty oxidation complex alpha subunit,enoyl-CoA hydratase [Yersinia pestis CO92]	0.445135	20.9302	14	18	14	9.31	41.12	14	54.6512	34	81	34	9.31	297.02	34
CAL22017.1	Q8ZBI2	guaC	37.492	347	GMP reductase [Yersinia pestis CO92]	0.435458	17.2911	5	5	5	7.44	11.75	5	55.3314	13	23	13	7.44	82.98	13
CAL22353.1	Q8ZAN0	fadB	78.826	729	fatty acid oxidation complex alpha subunit [Yersinia pestis CO92]	0.433105	39.2318	20	32	20	6.23	124.21	20	72.9767	42	148	42	6.23	645.75	42
CAB54949.1	Q9RI12	ypkA	81.761	732	putative targeted effector protein kinase (plasmid) [Yersinia pestis CO92]	0.430776	26.2295	17	20	17	6.8	55.92	17	68.9891	41	93	41	6.8	316.92	41
CAL19269.1	A0A384LJ40	fadH	72.904	673	2,4-dienoyl-CoA reductase [Yersinia pestis CO92]	0.429238	3.71471	3	3	3	6.8	7.53	3	23.9227	13	14	13	6.8	38.26	13
CAL21684.1	A0A384L7G8	ybbN	32.012	289	putative thioredoxin [Yersinia pestis CO92]	0.429238	21.1073	5	6	5	4.83	15.55	5	50.8651	11	28	11	4.83	105.85	11
CAL22686.1	Q8Z9S8	glmS	66.525	609	glucosamine--fructose-6-phosphate aminotransferase [Yersinia pestis CO92]	0.429238	17.4056	8	9	8	5.83	29.9	8	55.8292	22	42	22	5.83	175.36	22
CAL20970.1	Q8ZE42	tpx	17.592	167	thiol peroxidase [Yersinia pestis CO92]	0.423421	86.8263	11	26	11	5.26	108.26	11	82.6347	10	123	10	5.26	574.05	10
CAL20358.1	A0A0H2W5K5	b0867	31.291	283	probable N-acetylmuramoyl-L-alanine amidase [Yersinia pestis CO92]	0.421707	19.0813	4	4	4	8.5	10.23	4	40.636	10	19	10	8.5	54.04	10
CAL18830.1	A0A384KTV7		20.499	181	putative hydrolase [Yersinia pestis CO92]	0.400622	9.39227	1	1	1	5.02	3.58	1	29.8343	3	5	3	5.02	18.37	3
CAL18898.1	Q8ZJA6	rpsC	25.829	232	30S ribosomal protein S3 [Yersinia pestis CO92]	0.400622	28.0172	6	6	6	10.24	14.16	6	56.0345	12	30	12	10.24	115.12	12
CAL18907.1	Q7CFT4	rplF	18.927	177	50S ribosomal protein L6 [Yersinia pestis CO92]	0.400622	25.4237	4	4	4	9.64	13.87	4	58.1921	12	20	12	9.64	71.92	12
CAL19141.1	Q8ZIN3		29.073	258	conserved hypothetical protein [Yersinia pestis CO92]	0.400622	2.71318	1	1	1	7.33	1.6	1	24.031	5	5	5	7.33	10.8	5
CAL19277.1	A0A384KJV1	terY	22.721	212	putative tellurium resistance protein [Yersinia pestis CO92]	0.400622	15.566	1	1	1	5.02	4.1	1	28.3019	3	5	3	5.02	15.66	3
CAL19573.1	Q8ZHI7	gcvH	13.581	128	glycine cleavage system H protein [Yersinia pestis CO92]	0.400622	17.1875	1	1	1	3.9	4.26	1	24.2188	2	5	2	3.9	19.04	2
CAL20024.1	Q0WH43	cydC	62.932	574	transport ATP-binding protein [Yersinia pestis CO92]	0.400622	5.4007	1	1	1	8.13	4.02	1	14.9826	3	5	3	8.13	22.65	3
CAL20045.1	Q8ZGB1	ihfB	10.56	94	integration host factor beta-subunit [Yersinia pestis CO92]	0.400622	11.7021	1	2	1	9.04	5.23	1	47.8723	5	10	5	9.04	17.99	5
CAL20094.1	A0A384LKJ7		14.967	138	conserved hypothetical protein [Yersinia pestis CO92]	0.400622	29.7101	2	2	2	5.5	6.01	2	68.1159	6	10	6	5.5	46.18	6
CAL20347.1	Q8ZFJ9	proQ	26.498	237	ProP effector homologue [Yersinia pestis CO92]	0.400622	4.21941	1	1	1	9.76	3.45	1	14.7679	3	5	3	9.76	17.41	3
CAL20375.1	A0A384KJG5		10.455	94	conserved hypothetical protein [Yersinia pestis CO92]	0.400622	8.51064	1	1	1	5.87	2.68	1	80.8511	4	5	4	5.87	23.38	4
CAL21054.1	Q8ZDX2	ihfA	11.186	98	integration host factor alpha-subunit [Yersinia pestis CO92]	0.400622	35.7143	3	3	3	9.63	4.58	3	45.9184	7	15	7	9.63	41.19	7
CAL21287.1	Q9ZFR8	ureE	25.948	231	urease accessory protein [Yersinia pestis CO92]	0.400622	4.329	1	1	1	6.32	2.57	1	31.6017	5	5	5	6.32	14.23	5
CAL21322.1	Q8ZD86	pcp	23.142	215	putative pyrrolidone-carboxylate peptidase [Yersinia pestis CO92]	0.400622	5.11628	1	1	1	5.71	2.62	1	18.6047	4	5	4	5.71	14.3	4
CAL21735.1	A0A384KPN5	ybaY	17.857	173	putative lipoprotein [Yersinia pestis CO92]	0.400622	28.9017	2	2	2	7.36	7.09	2	52.6012	4	10	4	7.36	49.37	4
CAL21779.1	Q8ZC39	nrdR	17.205	149	conserved hypothetical protein [Yersinia pestis CO92]	0.400622	9.39597	1	1	1	7.8	0	1	28.8591	3	5	3	7.8	14.58	3
CAL21837.1	Q8ZBY7	gmhA	20.987	193	phosphoheptose isomerase [Yersinia pestis CO92]	0.400622	27.4611	3	3	3	5.99	9.28	3	50.7772	6	15	6	5.99	61.86	6
CAL22000.1	Q8ZBJ8	speE	33.166	296	spermidine synthase [Yersinia pestis CO92]	0.400622	13.8514	2	2	2	5.01	7.02	2	46.2838	7	10	7	5.01	41.31	7
CAL22030.1	Q8ZBH3	pepA	54.797	503	cytosol aminopeptidase [Yersinia pestis CO92]	0.400622	18.6879	5	5	5	7.44	16.82	5	45.7256	15	25	15	7.44	85.54	15
CAL22117.1	A0A384KEQ0	amtA	27.245	247	inositol monophosphatase family protein [Yersinia pestis CO92]	0.400622	4.45344	1	1	1	5.31	2.2	1	26.3158	4	5	4	5.31	13.09	4
CAL22261.1	A0A384L4X0	tldD	51.189	481	putative modulator of DNA gyrase [Yersinia pestis CO92]	0.400622	4.9896	1	1	1	5.43	3.79	1	17.2557	4	5	4	5.43	18.75	4
CAL22337.1	Q8ZAP2	rplA	24.803	234	50S ribosomal protein L1 [Yersinia pestis CO92]	0.400622	16.6667	3	5	3	9.57	15.67	3	54.2735	12	25	12	9.57	80.35	12
CAL18893.1	P60730	rplD	22.01	201	50S ribosomal protein L4 [Yersinia pestis CO92]	0.39085	32.3383	6	8	6	9.67	18.1	6	60.199	11	41	11	9.67	141.82	11
CAL18749.1	A0A384KV81	kbl	43.769	403	2-amino-3-ketobutyrate coenzyme A ligase [Yersinia pestis CO92]	0.389493	24.3176	7	7	7	6.61	26.46	7	59.8015	18	36	18	6.61	126.93	18
CAL18748.1	Q8ZJN4	hldD	34.78	310	ADP-L-glycero-D-manno-heptose-6-epimerase [Yersinia pestis CO92]	0.375583	21.9355	5	6	5	5.07	14.5	5	61.9355	17	32	17	5.07	118.1	17
CAL18915.1	Q8ZJ89	rpsK	13.832	129	30S ribosomal protein S11 [Yersinia pestis CO92]	0.375583	27.907	3	3	3	11.33	8.65	3	55.0388	7	16	7	11.33	58.8	7
CAL19791.1	A0A384KAK0	excC	18.084	168	peptidoglycan-associated lipoprotein Pal [Yersinia pestis CO92]	0.375583	30.9524	3	3	3	6.8	13.16	3	55.9524	6	16	6	6.8	48.66	6
CAL20421.1	A0A384L072	ptrB	78.5	683	oligopeptidase B [Yersinia pestis CO92]	0.375583	6.58858	3	3	3	5.01	8.2	3	26.5007	12	16	12	5.01	50.67	12
CAL20424.1	A0A384L1E3	ftn	19.209	169	ferritin [Yersinia pestis CO92]	0.375583	33.1361	3	3	3	5.16	11.3	3	39.0533	5	16	5	5.16	63.78	5
CAL19142.1	Q8ZIN2	tal	35.049	317	transaldolase B [Yersinia pestis CO92]	0.36616	55.205	15	17	15	5.36	50.73	15	79.4953	29	93	29	5.36	346.37	29
CAL18892.1	Q8ZJA9	rplC	22.292	209	50S ribosomal protein L3 [Yersinia pestis CO92]	0.364202	14.8325	2	2	2	9.91	6.34	2	26.3158	5	11	5	9.91	30.78	5
CAL19056.1	A0A384LJ00	hflX	48.031	428	GTP-binding protein [Yersinia pestis CO92]	0.364202	6.07477	2	2	2	6.42	6.14	2	32.7103	10	11	10	6.42	31.76	10
CAL19558.1	A0A0H2W928	dsbC	25.997	238	thiol:disulfide interchange protein (DsbC) [Yersinia pestis CO92]	0.364202	7.56303	2	2	2	7.42	1.74	2	58.8235	8	11	8	7.42	40.06	8
CAL20005.1	Q7CHH5	pheA2	20.745	186	putative chorismate mutase [Yersinia pestis CO92]	0.364202	25.8065	4	4	4	6.93	12.11	4	67.7419	9	22	9	6.93	72.7	9
CAL20163.1	Q7CHR0		39.197	363	putative sugar ABC transporter [Yersinia pestis CO92]	0.364202	7.16253	2	2	2	5.33	5.45	2	33.3333	7	11	7	5.33	33.5	7
CAL20214.1	Q8ZFV8	lldD	41.259	381	L-lactate dehydrogenase [Yersinia pestis CO92]	0.364202	9.18635	3	4	3	8.1	12.9	3	58.2677	15	22	15	8.1	73.57	15
CAL22519.1	A0A384LIQ3	glgP	93.379	815	glycogen phosphorylase [Yersinia pestis CO92]	0.344797	30.4294	17	21	17	6.13	72.61	17	69.816	42	122	42	6.13	443.19	42
CAL18707.1	Q7CG26	polA	103.431	932	DNA polymerase I [Yersinia pestis CO92]	0.333851	1.50215	1	1	1	5.48	3.44	1	8.2618	5	6	5	5.48	24.32	5
CAL18734.1	Q8ZJP8	rph	25.415	238	ribonuclease PH [Yersinia pestis CO92]	0.333851	15.5462	2	2	2	5.73	7.73	2	44.958	7	12	7	5.73	43.31	7
CAL18745.1	A0A384KS98	kdtA	47.624	425	3-deoxy-D-manno-octulosonic-acid transferase [Yersinia pestis CO92]	0.333851	3.52941	1	1	1	9.6	3.6	1	10.1176	3	6	3	9.6	24.9	3
CAL19143.1	A0A384LCF0	chlG	21.214	195	molybdopterin biosynthesis protein [Yersinia pestis CO92]	0.333851	11.2821	1	2	1	4.98	8.49	1	41.0256	6	12	6	4.98	44	6
CAL19813.1	Q8ZGX4	pgl	36.446	334	conserved hypothetical protein [Yersinia pestis CO92]	0.333851	8.08383	2	2	2	6	0	2	28.4431	9	12	9	6	38.29	9
CAL20849.1	A0A0H2W670	cysB	36.064	324	cys regulon transcriptional activator [Yersinia pestis CO92]	0.333851	8.64198	1	1	1	7.72	3.89	1	29.0123	6	6	6	7.72	18.82	6
CAL21234.1	A0A384KQ69		18.941	160	conserved hypothetical protein [Yersinia pestis CO92]	0.333851	17.5	2	2	2	5.6	4.79	2	41.875	10	12	10	5.6	33.88	10
CAL21594.1	P58492	zipA	36.098	328	putative cell division protein [Yersinia pestis CO92]	0.333851	2.43902	1	1	1	5.85	2.41	1	15.2439	4	6	4	5.85	14.63	4
CAL21775.1	A0A384LJU9	thiL	35.753	329	thiamine-monophosphate kinase [Yersinia pestis CO92]	0.333851	6.68693	1	1	1	5.1	5.05	1	23.4043	4	6	4	5.1	20.94	4
CAL22109.1	Q8ZB98	ppa	19.614	175	inorganic pyrophosphatase [Yersinia pestis CO92]	0.333851	14.2857	2	2	2	5.07	4.64	2	38.2857	6	12	6	5.07	41.12	6
CAL22634.1	A0A384LEC1	sodA	23.237	207	superoxide dismutase [Mn] [Yersinia pestis CO92]	0.333851	20.7729	4	4	4	6.34	10.53	4	78.744	13	24	13	6.34	76.37	13
CAL19033.1	Q8ZIY3	groL	57.431	548	60 kDa chaperonin [Yersinia pestis CO92]	0.323856	82.1168	40	135	40	5.01	508.05	40	87.9562	53	835	53	5.01	3905.52	53
CAL22455.1	A0A384L653	fipA	11.796	108	thioredoxin 1 [Yersinia pestis CO92]	0.320497	34.2593	3	4	3	4.79	12.51	3	48.1481	4	25	4	4.79	85.15	4
CAL21749.1	A0A384LDF7	hopD	9.268	90	DNA-binding protein HU-beta [Yersinia pestis CO92]	0.31628	50	3	6	3	9.77	26.12	3	65.5556	5	38	5	9.77	178.15	5
CAL21599.1	Q0WCR9	crr	18.238	169	PTS system, glucose-specific IIA component [Yersinia pestis CO92]	0.312986	34.3195	4	5	4	4.89	8.82	4	62.1302	8	32	8	4.89	113.04	8
CAL18899.1	Q8ZJA5	rplP	15.274	136	50S ribosomal protein L16 [Yersinia pestis CO92]	0.308171	19.1176	2	2	2	10.86	6.34	2	41.1765	5	13	5	10.86	48.25	5
CAL20070.1	Q7CHK7	rlmL	79.387	706	conserved hypothetical protein [Yersinia pestis CO92]	0.308171	5.80737	2	2	2	8.63	8.04	2	20.1133	10	13	10	8.63	49.44	10
CAL21335.1	Q8ZD74	lepA	66.709	599	putative GTP-binding elongation factor [Yersinia pestis CO92]	0.300466	4.34057	3	3	3	5.83	9.16	3	28.3806	14	20	14	5.83	65.48	14
CAL18909.1	Q8ZJ95	rpsE	17.533	167	30S ribosomal protein S5 [Yersinia pestis CO92]	0.286158	43.7126	5	5	5	10.15	11.55	5	69.4611	12	35	12	10.15	127.97	12
CAL19921.1	Q8ZGM4	rplY	10.406	94	50S ribosomal protein L25 [Yersinia pestis CO92]	0.286158	21.2766	1	1	1	9.76	4.04	1	34.0426	3	7	3	9.76	24.39	3
CAL19963.1	Q0WHA3		41.314	381	putative periplasmic substrate-binding transport protein [Yersinia pestis CO92]	0.286158	6.82415	1	1	1	8.15	4.89	1	33.0709	7	7	7	8.15	19.72	7
CAL21828.1	A0A384L512	apbE	37.476	340	thiamine biosynthesis lipoprotein [Yersinia pestis CO92]	0.286158	2.05882	1	1	1	5.21	1.9	1	16.1765	4	7	4	5.21	24.74	4
CAL21982.1	A0A384LBB8	b0149	91.816	824	penicillin-binding protein 1B [Yersinia pestis CO92]	0.286158	3.51942	2	2	2	8.95	7.33	2	26.4563	14	14	14	8.95	50.82	14
CAL21996.1	A0A384LG04	yadF	24.871	220	putative carbonic anhydrase [Yersinia pestis CO92]	0.286158	5.90909	1	1	1	6.37	0	1	34.5455	6	7	6	6.37	24.87	6
CAL22009.1	A0A384LA31	aceC	29.409	254	pyruvate dehydrogenase complex repressor [Yersinia pestis CO92]	0.286158	9.05512	1	1	1	6.46	2.29	1	24.0157	4	7	4	6.46	25.35	4
CAL22151.1	Q0WB88	rplM	16.032	142	50S ribosomal protein L13 [Yersinia pestis CO92]	0.286158	19.7183	3	3	3	9.88	4.65	3	63.3803	10	21	10	9.88	51.71	10
CAL20062.1	A0A384L6K6	aspC	43.119	396	aspartate aminotransferase [Yersinia pestis CO92]	0.280435	33.5859	7	7	7	5.44	21.76	7	69.697	19	50	19	5.44	191.97	19
CAL19090.1	Q74PW2	lsrB	36.708	339	putative periplasmic solute-binding protein [Yersinia pestis CO92]	0.279504	30.9735	6	6	6	8.32	21.08	6	62.5369	16	43	16	8.32	156.27	16
CAL18914.1	Q8ZJ90	rpsM	13.252	118	30S ribosomal protein S13 [Yersinia pestis CO92]	0.273151	19.4915	3	3	3	10.78	4.61	3	63.5593	8	22	8	10.78	71.46	8
CAL18985.1	A0A384KH20	terE	20.576	191	tellurium resistance protein [Yersinia pestis CO92]	0.27069	41.3613	5	5	5	4.94	18.38	5	81.1518	10	37	10	4.94	139.58	10
CAL21756.1	A0A384KMD6	yajG	20.822	192	putative lipoprotein [Yersinia pestis CO92]	0.267081	12.5	2	2	2	8.62	7.47	2	51.0417	7	15	7	8.62	61.46	7
CAL22088.1	Q8ZBB8	glmM	47.898	446	probable phosphoglucomutase/phosphomannomutase [Yersinia pestis CO92]	0.267081	6.50224	2	2	2	5.66	3.89	2	26.6816	11	15	11	5.66	36.44	11
CAL22278.1	Q8ZAU5		21.156	182	conserved hypothetical protein [Yersinia pestis CO92]	0.267081	8.79121	1	2	1	5.81	8.85	1	44.5055	8	15	8	5.81	58.11	8
CAL22334.1	Q8ZAP5	rpoB	150.389	1342	DNA-directed RNA polymerase beta chain [Yersinia pestis CO92]	0.255716	15.9463	16	18	16	5.27	70.96	16	63.9344	66	141	66	5.27	563.45	66
CAL19566.1	Q7CGT3		35.966	330	conserved hypothetical protein [Yersinia pestis CO92]	0.250389	8.18182	2	2	2	5.39	8.42	2	53.3333	9	16	9	5.39	60.83	9
CAL19704.1	A0A384L5H3		16.601	149	conserved hypothetical protein [Yersinia pestis CO92]	0.250389	12.7517	1	1	1	4.44	6.26	1	53.6913	5	8	5	4.44	33.52	5
CAL21028.1	Q8D0M6	sufS	44.024	406	putative selenocysteine lyase [Yersinia pestis CO92]	0.250389	2.46305	1	1	1	5.95	2.3	1	31.5271	7	8	7	5.95	26.42	7
CAL21752.1	Q8ZC65	clpP	23.32	207	ATP-dependent Clp protease proteolytic subunit ClpP [Yersinia pestis CO92]	0.250389	5.31401	1	1	1	5.44	2.23	1	31.8841	5	8	5	5.44	26.56	5
CAL22321.1	Q8ZAQ7	hemE	39.268	355	uroporphyrinogen decarboxylase [Yersinia pestis CO92]	0.250389	7.32394	2	2	2	6.8	6.58	2	43.662	10	16	10	6.8	57.22	10
CAL22571.1	A0A0H2W8G9		55.445	499	putative insulinase family protease [Yersinia pestis CO92]	0.250389	2.00401	1	1	1	5.43	3.53	1	15.6313	5	8	5	5.43	31.65	5
CAL18895.1	P60436	rplB	30.073	274	50S ribosomal protein l2 [Yersinia pestis CO92]	0.23566	20.073	4	4	4	10.95	11.51	4	41.6058	11	34	11	10.95	101.2	11
CAL21883.1	Q8ZBV0	rplS	13.09	115	50S ribosomal protein L19 [Yersinia pestis CO92]	0.23566	20	2	2	2	10.58	4.59	2	59.1304	7	17	7	10.58	47.35	7
CAL22150.1	Q8ZB62	rpsI	14.769	130	30S ribosomal protein S9 [Yersinia pestis CO92]	0.23566	16.1538	2	2	2	10.8	4.11	2	44.6154	8	17	8	10.8	53.23	8
CAL18908.1	Q8ZJ96	rplR	12.811	117	50S ribosomal protein L18 [Yersinia pestis CO92]	0.222568	11.1111	1	1	1	10.62	3.21	1	38.4615	3	9	3	10.62	42.66	3
CAL19020.1	A0A384LN78		15.868	141	putative exported protein [Yersinia pestis CO92]	0.222568	10.6383	1	1	1	8.44	3.11	1	29.7872	3	9	3	8.44	35.28	3
CAL20057.1	Q8ZG99	mukB	169.909	1485	cell division protein [Yersinia pestis CO92]	0.222568	0.740741	1	1	1	5.39	2.3	1	7.27273	8	9	8	5.39	24.3	8
CAL20681.1	Q8ZEV7	argS	64.142	576	arginyl-tRNA synthetase [Yersinia pestis CO92]	0.222568	6.77083	3	3	3	5.55	9.2	3	46.1806	18	27	18	5.55	98.56	18
CAL20708.1	A0A384KBA6		21.318	195	putative lipoprotein [Yersinia pestis CO92]	0.222568	10.2564	2	2	2	9.45	4.53	2	44.1026	7	18	7	9.45	58.3	7
CAL22600.1	A0A384KCF6		34.128	317	putative iron transport protein [Yersinia pestis CO92]	0.222568	3.78549	1	1	1	5.45	3.59	1	43.5331	7	9	7	5.45	28.79	7
CAL21238.1	A0A384KHX2	glnH	33.649	305	putative amino acid-binding protein precursor [Yersinia pestis CO92]	0.214619	23.9344	6	6	6	8.29	19.88	6	73.1148	20	56	20	8.29	229.41	20
CAL18885.1	Q8ZJB4	rpsG	17.606	156	30S ribosomal protein S7 [Yersinia pestis CO92]	0.210854	23.0769	3	4	3	10.3	15.76	3	64.1026	12	38	12	10.3	147.79	12
CAL18984.1	Q0WK08	terD	20.676	192	tellurium resistance protein [Yersinia pestis CO92]	0.203706	25.5208	3	6	3	4.86	26.09	3	88.0208	17	59	17	4.86	233.17	17
CAL19803.1	A0A384LC90	galB	39.909	350	galactose-1-phosphate uridylyltransferase [Yersinia pestis CO92]	0.200311	7.42857	1	1	1	6.52	5.22	1	23.4286	5	10	5	6.52	42.77	5
CAL21091.1	Q0WE61		36.902	334	conserved hypothetical protein [Yersinia pestis CO92]	0.200311	4.49102	1	1	1	6.62	0	1	31.7365	8	10	8	6.62	22.96	8
CAL21327.1	A0A384L816	rbaB	49.638	441	ATP-dependent RNA helicase [Yersinia pestis CO92]	0.200311	2.04082	1	1	1	9.32	0	1	15.1927	4	10	4	9.32	23.4	4
CAL19462.1	A0A384KRH7	tas	38.659	346	putative aldo/keto reductase-family protein [Yersinia pestis CO92]	0.190772	6.35838	1	2	1	7.02	12.75	1	33.815	7	21	7	7.02	109.66	7
CAL20153.1	Q0WGR5	mglB	36.443	335	galactose-binding protein [Yersinia pestis CO92]	0.186336	14.3284	4	4	4	6.09	7.81	4	67.1642	19	43	19	6.09	156.63	19
CAL22305.1	Q8ZAS2	pgi	61.161	548	glucose-6-phosphate isomerase [Yersinia pestis CO92]	0.186336	10.5839	4	4	4	6.2	9.24	4	48.7226	21	43	21	6.2	133.01	21
CAL21305.1	A0A384K858	pgm	59.101	547	phosphoglucomutase [Yersinia pestis CO92]	0.166926	4.20475	2	2	2	6.21	6.23	2	39.4881	17	24	17	6.21	77.81	17
CAL22173.1	Q8ZB41	rapZ	32.533	284	conserved hypothetical protein [Yersinia pestis CO92]	0.166926	4.22535	1	1	1	7.02	2.65	1	47.1831	8	12	8	7.02	43.9	8
CAL21293.1	A0A384KKQ9	hdeB	12.174	109	putative exported protein [Yersinia pestis CO92]	0.154085	11.9266	1	1	1	6.54	2.29	1	51.3761	6	13	6	6.54	43.95	6
CAL18706.1	Q9XBV2	dsbA	23.1	207	secreted thiol:disulfide interchange protein DsbA [Yersinia pestis CO92]	0.148378	14.0097	2	2	2	6.57	6.64	2	56.5217	10	27	10	6.57	103.82	10
CAL19062.1	A0A384LB40	rnr	94.924	844	ribonuclease R [Yersinia pestis CO92]	0.139752	5.45024	3	3	3	8.37	6.31	3	46.8009	28	43	28	8.37	145.11	28
CAB54948.1	Q9RI13		32.486	288	putative targeted effector protein (plasmid) [Yersinia pestis CO92]	0.133541	6.25	1	1	1	7.97	2.69	1	52.0833	11	15	11	7.97	43.1	11
CAL20699.1	Q0WF92	pykA	51.543	480	pyruvate kinase II [Yersinia pestis CO92]	0.133541	5.625	2	2	2	7.02	2.8	2	52.9167	19	30	19	7.02	99.43	19
CAL20997.1	Q8ZE20	tyrS	47.158	424	tyrosyl-tRNA synthetase [Yersinia pestis CO92]	0.133541	3.30189	1	1	1	5.85	3.94	1	36.5566	12	15	12	5.85	55.04	12
CAL22690.1	Q8Z9S5	atpG	31.578	287	ATP synthase gamma subunit protein [Yersinia pestis CO92]	0.129233	6.62021	2	2	2	8.92	6.01	2	65.1568	18	31	18	8.92	95.38	18
CAL21664.1	Q8ZCD0	dapA	31.426	293	dihydrodipicolinate synthase [Yersinia pestis CO92]	0.125194	4.09556	1	1	1	5.34	2.05	1	34.471	7	16	7	5.34	54.16	7
CAL18767.1	Q8ZJL6	pfkA	35.395	327	6-phosphofructokinase [Yersinia pestis CO92]	0.121401	8.56269	2	2	2	6.46	7.43	2	48.6239	16	33	16	6.46	121.26	16
CAL19734.1	Q7CH25	proS	63.856	572	prolyl-tRNA synthetase [Yersinia pestis CO92]	0.11783	1.3986	1	1	1	5.43	2.08	1	20.8042	11	17	11	5.43	35.81	11
CAL20172.1	A0A384LCC2		68.043	618	putative exported protein [Yersinia pestis CO92]	0.11783	2.589	1	1	1	8.68	4.88	1	33.1715	12	17	12	8.68	74.44	12
CAL20232.1	Q8ZFU4	pyrC	38.542	348	dihydroorotase [Yersinia pestis CO92]	0.11783	2.87356	1	1	1	6.84	0	1	50	12	17	12	6.84	57.98	12
CAL19593.1	Q0WIB4	tkt	71.873	664	transketolase 1 [Yersinia pestis CO92]	0.115564	11.747	6	6	6	6.21	14.12	6	77.7108	40	104	40	6.21	405.85	40
CAL18897.1	Q8ZJA7	rplV	12.186	110	50S ribosomal protein L22 [Yersinia pestis CO92]	0.111284	10	1	1	1	10.23	2.55	1	56.3636	10	18	10	10.23	59.06	10
CAB55265.1	P26949	caf1A	93.003	833	putative F1 capsule anchoring protein (plasmid) [Yersinia pestis CO92]	0.105427	1.56062	1	1	1	9.06	2.52	1	22.2089	13	19	13	9.06	61.29	13
CAL20205.1	Q8ZFW5		12.461	105	conserved hypothetical protein [Yersinia pestis CO92]	0.105427	12.381	1	1	1	9.17	0	1	55.2381	3	19	3	9.17	77.82	3
CAL21815.1	Q8ZC09	proA	45.343	419	gamma-glutamyl phosphate reductase [Yersinia pestis CO92]	0.0953861	3.10263	1	1	1	6.29	2.35	1	39.6181	14	21	14	6.29	75.66	14
CAL22352.1	Q0WAP4	pepQ	50.912	443	proline dipeptidase [Yersinia pestis CO92]	0.0953861	2.48307	1	1	1	5.73	0	1	56.4334	15	21	15	5.73	71.63	15
CAL21596.1	A0A384KU48	cysK	34.318	322	cysteine synthase A [Yersinia pestis CO92]	0.0921933	38.5093	8	11	8	5.34	35.66	8	89.441	22	239	22	5.34	1107	22
CAL21522.1	A0A0H2W580	adgA	59.794	540	putative glutamine-dependent NAD [Yersinia pestis CO92]	0.0910504	2.03704	1	1	1	5.39	2.22	1	32.963	13	22	13	5.39	74.83	13
CAL22032.1	Q8ZBH1	valS	109.566	965	valyl-tRNA synthetase [Yersinia pestis CO92]	0.0910504	1.24352	1	1	1	5.49	3.1	1	27.5648	18	22	18	5.49	67.86	18
CAL21393.1	Q0WDB7	hisJ	28.634	262	histidine-binding periplasmic protein [Yersinia pestis CO92]	0.0834629	2.67176	1	1	1	5.63	1.84	1	64.1221	13	24	13	5.63	93.72	13
CAL21777.1	Q8ZC41	ribH	16.197	156	6,7-dimethyl-8-ribityllumazine synthase [Yersinia pestis CO92]	0.0741892	12.1795	1	1	1	5.03	2.41	1	62.1795	7	27	7	5.03	120.69	7
CAL22333.1	Q8D1H3	rpoC	154.904	1406	DNA-directed RNA polymerase beta' chain [Yersinia pestis CO92]	0.0715396	5.61878	5	5	5	7.12	17.54	5	63.8691	71	140	71	7.12	511.03	71
CAL21652.1	A0A384KNN9		40.195	362	putative exported protein [Yersinia pestis CO92]	0.0667703	4.14365	1	1	1	8.4	3.49	1	58.2873	18	30	18	8.4	112.17	18
CAL22007.1	A0A384L3Y9	aceF	53.949	509	dihydrolipoamide acetyltransferase component of pyruvate dehydrogenase complex [Yersinia pestis CO92]	0.0667703	2.35756	1	1	1	5.41	3.85	1	42.6326	17	30	17	5.41	84.85	17
CAL20688.1	Q8ZEV0	aspS	66.642	598	aspartyl-tRNA synthetase [Yersinia pestis CO92]	0.0625972	1.67224	1	1	1	5.35	2.2	1	36.9565	20	32	20	5.35	104.97	20
CAL20031.1	Q8ZGC4	serS	48.569	430	seryl-tRNA synthetase [Yersinia pestis CO92]	0.0556419	3.02326	1	1	1	5.78	4.34	1	47.4419	17	36	17	5.78	105.6	17
CAL19572.1	Q8ZHI8	gcvP	104.737	959	glycine dehydrogenase [Yersinia pestis CO92]	0.0527134	1.04275	1	1	1	6.14	3.32	1	31.074	23	38	23	6.14	107.02	23
CAL20066.1	A0A384KC34	pepN	98.492	871	putative aminopeptidase N [Yersinia pestis CO92]	0.0500777	1.60735	1	1	1	5.39	2.19	1	39.7245	22	40	22	5.39	134.42	22
CAL22555.1	A0A384KV46	opdA	76.532	680	oligopeptidase A [Yersinia pestis CO92]	0.0455252	1.47059	1	1	1	5.34	3.75	1	54.8529	26	44	26	5.34	140.62	26
CAL22372.1	A0A384L964	udp	27.095	253	uridine phosphorylase [Yersinia pestis CO92]	0.0400622	10.6719	1	1	1	6.44	5.43	1	75.0988	13	50	13	6.44	207.32	13
CAB54879.1	Q7ARN6		29.295	259	putative ATP-binding protein (plasmid) [Yersinia pestis CO92]	0								18.1467	4	5	4	9.23	13.36	4
CAB54889.1	O68706	sopB	35.611	320	putative plasmid partitioning control protein (plasmid) [Yersinia pestis CO92]	0								33.4375	6	9	6	9.28	30.95	6
CAB54929.1	Q56974	sctC	67.345	607	putative type III secretion protein (plasmid) [Yersinia pestis CO92]	0								12.0264	6	6	6	6.68	21.79	6
CAB54932.1	O68691	yscF	9.49	87	putative type III secretion protein (plasmid) [Yersinia pestis CO92]	0								17.2414	1	1	1	7.24	4.71	1
CAB54969.1	Q7ARH1	Y0085	13.003	109	hypothetical protein YPCD1.92 (plasmid) [Yersinia pestis CO92]	0								14.6789	1	1	1	8.97	0	1
CAB55249.1	O68788		36.355	323	putative partitioning protein B (plasmid) [Yersinia pestis CO92]	0								20.4334	4	4	4	9.31	14.03	4
CAB55250.1	Q9RIC6		44.9	401	putative partitioning protein A (plasmid) [Yersinia pestis CO92]	0								10.2244	4	5	4	6.25	10.81	4
CAB55251.1	Q7ARB6		12.437	108	hypothetical protein YPMT1.69 (plasmid) [Yersinia pestis CO92]	0								20.3704	2	2	2	7.39	5.14	2
CAL18692.1	A0A384LEP9	asnC	17.143	153	regulatory protein [Yersinia pestis CO92]	0								9.80392	1	1	1	7.3	3.07	1
CAL18694.1	Q8ZJT2	viaA	56.081	488	conserved hypothetical protein [Yersinia pestis CO92]	0								4.5082	1	1	1	6.81	2.05	1
CAL18697.1	Q7CLE5	rbsD	15.234	139	ribose permease [Yersinia pestis CO92]	0								92.8058	9	16	9	5.83	68.77	9
CAL18700.1	A0A384L367		26.135	229	putative GntR-famly transcriptional regulator [Yersinia pestis CO92]	0								9.17031	2	2	2	6.54	6.61	2
CAL18709.1	Q8ZJS0	engB	24.205	216	conserved hypothetical protein [Yersinia pestis CO92]	0								20.8333	3	4	3	7.49	10.24	3
CAL18710.1	Q8ZJR9	yihI	21.348	188	conserved hypothetical protein [Yersinia pestis CO92]	0								11.1702	2	3	2	7.4	5.33	2
CAL18713.1	A0A384LH46	glnR	38.346	349	Two component regulatory protein involved in nitrogen assimilation [Yersinia pestis CO92]	0								7.16332	1	1	1	5.63	3.31	1
CAL18714.1	A0A384KGD1	glnA	51.735	469	glutamine synthetase [Yersinia pestis CO92]	0								42.6439	12	18	12	5.39	70.88	12
CAL18726.1	A0A384KKY7	recG	76.66	693	ATP-dependent DNA helicase [Yersinia pestis CO92]	0								2.3088	1	1	1	7.52	3.41	1
CAL18728.1	A0A0H2W0T4	spoT	79.168	702	guanosine-3',5'-bisbis(diphosphate) 3'-pyrophosphydrolase [Yersinia pestis CO92]	0								3.4188	1	1	1	8.73	2.7	1
CAL18736.1	Q8ZJP6	slmA	23.107	198	TetR-family regulatory protein [Yersinia pestis CO92]	0								11.6162	2	2	2	8.02	5.83	2
CAL18737.1	Q8ZJP5	dut	16.212	151	deoxyuridine 5'-triphosphate nucleotidohydrolase [Yersinia pestis CO92]	0								46.3576	3	6	3	5.45	26.1	3
CAL18741.1	Q8ZJP1	rpmG	6.358	55	50S ribosomal protein L33 [Yersinia pestis CO92]	0								27.2727	1	2	1	10.24	4.86	1
CAL18747.1	Q0WKN5	rfaF	39.57	354	ADP-heptose--LPS heptosyltransferase II [Yersinia pestis CO92]	0								5.08475	2	2	2	6.95	5.13	2
CAL18752.1	Q0WKN1		49.763	450	putative membrane protein [Yersinia pestis CO92]	0								3.11111	1	1	1	9.63	4.18	1
CAL18759.1	A0A384KMH6	cysE	29.172	273	serine acetyltransferase [Yersinia pestis CO92]	0								13.1868	3	4	3	6.52	11.76	3
CAL18768.1	A0A384LQ14	sbp1	36.385	329	exported sulfate-binding protein [Yersinia pestis CO92]	0								48.6322	11	15	11	7.53	46.64	11
CAL18777.1	Q0WKK6	fpr	27.936	248	ferredoxin--NADP reductase [Yersinia pestis CO92]	0								3.62903	1	1	1	6.44	2.61	1
CAL18794.1	Q8ZJJ4	hslV	18.895	174	heat shock protein [Yersinia pestis CO92]	0								18.3908	2	3	2	5.94	11.96	2
CAL18795.1	A0A0H2W2E4	ftsN	30.544	281	cell division protein [Yersinia pestis CO92]	0								9.25267	2	2	2	10.18	6.63	2
CAL18801.1	Q8ZJI8	metJ	12.149	105	transcriptional repressor protein [Yersinia pestis CO92]	0								11.4286	2	2	2	6.32	2.42	2
CAL18815.1	Q74Y45	bioH	28.59	258	putative biotin biosynthesis protein [Yersinia pestis CO92]	0								12.7907	2	2	2	6.84	4.69	2
CAL18816.1	A0A384LB15		9.602	89	putative exported protein [Yersinia pestis CO92]	0								57.3034	5	9	5	8.31	29.8	5
CAL18818.1	A0A0H2W2F3	feoB	84.013	771	ferrous iron transport protein B [Yersinia pestis CO92]	0								2.07523	1	2	1	6.25	10.62	1
CAL18823.1	A0A384LJN3	envZ	50.328	450	osmolarity sensor protein [Yersinia pestis CO92]	0								7.33333	2	2	2	6.29	3.97	2
CAL18840.1	A0A384LMM2	dam	31.238	271	DNA adenine methylase [Yersinia pestis CO92]	0								3.32103	1	1	1	8.06	0	1
CAL18841.1	A0A384LEX0	rpe	24.426	225	ribulose-phosphate 3-epimerase [Yersinia pestis CO92]	0								32.4444	4	5	4	5.43	19.38	4
CAL18853.1	A0A384KIT0	ppiA	20.526	189	peptidyl-prolyl cis-trans isomerase A [Yersinia pestis CO92]	0								37.5661	4	6	4	8.6	17.36	4
CAL18863.1	A0A384LPI2	prk	32.26	289	phosphoribulokinase 1 [Yersinia pestis CO92]	0								15.2249	2	3	2	6.47	10.06	2
CAL18884.1	Q8ZJB5	rpsL	13.73	124	30S ribosomal protein S12 [Yersinia pestis CO92]	0								41.9355	6	10	6	10.62	24.41	6
CAL18896.1	Q8ZJA8	rpsS	10.43	92	30S ribosomal protein S19 [Yersinia pestis CO92]	0								57.6087	6	17	6	10.65	50.27	6
CAL18903.1	Q8ZJA1	rplX	11.347	104	50S ribosomal protein L24 [Yersinia pestis CO92]	0								58.6538	6	11	6	10.21	36.32	6
CAL18905.1	Q8ZJ99	rpsN	11.607	101	30S ribosomal protein S14 [Yersinia pestis CO92]	0								31.6832	3	5	3	11.17	12.68	3
CAL18910.1	Q7CFT2	rpmD	6.546	59	50S ribosomal protein L30 [Yersinia pestis CO92]	0								33.8983	2	4	2	10.36	12.45	2
CAL18918.1	Q7CFS8	rplQ	14.532	129	50S ribosomal protein L17 [Yersinia pestis CO92]	0								26.3566	4	12	4	11.21	37.21	4
CAL18923.1	Q8ZJ81	rsmB	48.444	429	conserved hypothetical protein [Yersinia pestis CO92]	0								5.12821	2	2	2	7.75	5.88	2
CAL18940.1	Q0WK52		104.759	939	two-component sensor/regulator [Yersinia pestis CO92]	0								1.06496	1	2	1	6.4	3.72	1
CAL18972.1	A0A384LAZ5		49.227	437	putative coproporphyrinogen III oxidase [Yersinia pestis CO92]	0								7.32265	2	2	2	6.89	4.65	2
CAL18979.1	A0A384KJI6		39.184	353	conserved hypothetical protein [Yersinia pestis CO92]	0								4.81586	1	1	1	6.58	0	1
CAL19005.1	Q8ZJ10	alr	38.731	359	alanine racemase (biosynthetic) [Yersinia pestis CO92]	0								3.89972	1	1	1	6.54	3.13	1
CAL19026.1	A0A0H2W329	b4079	77.899	715	formate dehydrogenase H [Yersinia pestis CO92]	0								0.979021	1	1	1	6.24	0	1
CAL19029.1	A0A384L434	b4138	45.471	433	anaerobic C4-dicarboxylate transporter [Yersinia pestis CO92]	0								2.30947	1	1	1	7.85	2.1	1
CAL19034.1	Q0WJV8		13.269	128	putative lipoprotein [Yersinia pestis CO92]	0								27.3438	1	1	1	8.66	7.15	1
CAL19044.1	Q8ZIX3	epmA	36.7	325	putative lysyl-tRNA synthetase [Yersinia pestis CO92]	0								4.61538	1	1	1	5.07	2.44	1
CAL19055.1	Q8ZIW2	hfq	11.13	101	yersinia multiple regulator [Yersinia pestis CO92]	0								38.6139	3	6	3	7.59	23.17	3
CAL19097.1	Q0WJP6		39.07	346	putative lipopolysaccharide core biosynthesis protein [Yersinia pestis CO92]	0								10.1156	2	2	2	7.06	8.82	2
CAL19102.1	A0A384KFS5		113.388	1028	putative multi-drug efflux protein [Yersinia pestis CO92]	0								1.75097	1	2	1	5.3	4.91	1
CAL19108.1	Q7CG56	rsmC	37.799	347	ribosomal RNA small subunit methyltransferase C [Yersinia pestis CO92]	0								22.7666	5	6	5	6.6	20.86	5
CAL19125.1	Q0WJL9		42.573	376	conserved hypothetical protein [Yersinia pestis CO92]	0								1.8617	1	1	1	6.47	2.39	1
CAL19131.1	A0A384KVX6	slt	72.636	639	putative soluble lytic murein transglycosylase [Yersinia pestis CO92]	0								7.19875	4	4	4	9.23	14.37	4
CAL19135.1	Q0WJL0	rob	33.065	288	putative right origin-binding protein [Yersinia pestis CO92]	0								10.7639	2	4	2	7.87	19.34	2
CAL19136.1	A0A384KW82	creA	16.905	155	putative exported protein [Yersinia pestis CO92]	0								18.7097	1	1	1	8.79	4.42	1
CAL19138.1	Q0WJK7	thrA	89.11	819	bifunctional aspartokinase/homoserine dehydrogenase I [Yersinia pestis CO92]	0								1.221	1	1	1	6.07	2.55	1
CAL19139.1	Q8ZIN5	thrB	33.231	309	homoserine kinase [Yersinia pestis CO92]	0								6.14887	1	1	1	5.59	3.75	1
CAL19148.1	Q8ZIM6	dnaJ	41.279	379	chaperone protein DnaJ [Yersinia pestis CO92]	0								29.0237	10	17	10	7.84	49.19	10
CAL19151.1	Q8ZIM3	rpsT	9.789	87	30S ribosomal protein S20 [Yersinia pestis CO92]	0								45.977	4	9	4	11.14	32.12	4
CAL19166.1	A0A384KYY5	folA	18.058	160	dihydrofolate reductase [Yersinia pestis CO92]	0								8.75	1	1	1	5	2.88	1
CAL19172.1	Q8ZIK5	rsmA	30.458	272	dimethyladenosine transferase [Yersinia pestis CO92]	0								33.0882	5	7	5	8.76	22.87	5
CAL19173.1	P58719	pdxA	35.27	331	pyridoxal phosphate biosynthetic protein [Yersinia pestis CO92]	0								6.64653	2	2	2	5.8	5.76	2
CAL19175.1	Q8ZIK3	lptD	87.909	780	organic solvent tolerance protein precursor [Yersinia pestis CO92]	0								5.76923	2	2	2	7.47	4.34	2
CAL19176.1	Q74Q30	djlA	31.065	277	DnaJ-like protein [Yersinia pestis CO92]	0								4.33213	1	1	1	9.8	3.24	1
CAL19203.1	A0A0H2W8C1	tbpA	36.929	330	thiamine-binding periplasmic protein [Yersinia pestis CO92]	0								26.0606	4	4	4	5.9	19.27	4
CAL19212.1	Q8ZIG9	leuB	39.267	363	3-isopropylmalate dehydrogenase [Yersinia pestis CO92]	0								4.65753	1	1	1	5.83	3.41	1
CAL19220.1	A0A384LH19	ilvH	18.125	164	acetolactate synthase isozyme III small subunit [Yersinia pestis CO92]	0								4.87805	1	1	1	7.36	2.4	1
CAL19223.1	A0A384LA24	cra	38.171	336	putative fructose repressor [Yersinia pestis CO92]	0								33.0357	7	10	7	7.87	33.68	7
CAL19226.1	Q8ZIF7	rsmH	35.59	320	conserved hypothetical protein [Yersinia pestis CO92]	0								26.875	6	7	6	6.89	24.52	6
CAL19231.1	Q8ZIF2	mraY	40.077	360	phospho-N-acetylmuramoyl-pentapeptide-transferas e [Yersinia pestis CO92]	0								2.77778	1	1	1	9.55	2.17	1
CAL19234.1	Q8ZIE9	murG	37.774	356	UDP-N-acetylglucosamine:N-acetylmuramyl-(pentape p tide) pyrophosphoryl-undecaprenol N-acetylglucosamine transferase [Yersinia pestis CO92]	0								8.14607	2	2	2	9.7	3.14	2
CAL19240.1	Q8ZIE3	lpxC	34.175	306	UDP-3-O-[3-hydroxymyristoyl] N-acetylglucosamine deacetylase [Yersinia pestis CO92]	0								8.03859	2	2	2	5.87	1.83	2
CAL19259.1	Q8ZIC6	uxaC	53.475	469	uronate isomerase [Yersinia pestis CO92]	0								5.11727	2	2	2	6.19	3.22	2
CAL19260.1	Q8ZIC5	uxaB	54.907	483	altronate oxidoreductase [Yersinia pestis CO92]	0								5.59006	1	1	1	5.16	3.83	1
CAL19282.1	A0A384LQE1		16.796	143	hypothetical protein YPO0602 [Yersinia pestis CO92]	0								11.1888	1	1	1	5.36	2.18	1
CAL19305.1	Q0WJ41		14.228	134	putative translational inhibitor protein [Yersinia pestis CO92]	0								18.6567	1	1	1	5.33	2.47	1
CAL19306.1	A0A384LIV2		11.089	100	conserved hypothetical protein [Yersinia pestis CO92]	0								11	1	1	1	5.83	1.9	1
CAL19322.1	P68686	rpsU	8.5	71	30S ribosomal protein S21 [Yersinia pestis CO92]	0								43.662	4	4	4	11.15	11.08	4
CAL19324.1	Q8ZI67	plsY	23.62	216	putative membrane protein [Yersinia pestis CO92]	0								6.48148	1	2	1	9.38	7.86	1
CAL19330.1	Q8ZI61	glnE	108.33	951	glutamate-ammonia-ligase adenylyltransferase [Yersinia pestis CO92]	0								2.10305	1	1	1	5.48	3.25	1
CAL19343.1	A0A384KA69	icc	30.932	275	Icc protein homologue [Yersinia pestis CO92]	0								2.90909	1	1	1	5.5	1.87	1
CAL19345.1	A0A384KVM3	*xD	69.995	631	topoisomerase IV subunit B [Yersinia pestis CO92]	0								5.07132	2	2	2	5.66	3.6	2
CAL19349.1	A0A384KVE2	parF	27.146	243	putative acyltransferase [Yersinia pestis CO92]	0								6.17284	1	1	1	9.6	4.36	1
CAL19357.1	A0A384KD76	metC	44.311	403	putative cystathionine beta-lyase [Yersinia pestis CO92]	0								5.21092	1	1	1	6.39	2.72	1
CAL19374.1	A0A384KED1		26.358	239	fimbrial chaperone protein [Yersinia pestis CO92]	0								46.0251	7	8	7	9.5	25.45	7
CAL19450.1	Q0WIQ4		246.656	2201	putative siderophore biosysnthesis protein [Yersinia pestis CO92]	0								0.908678	1	1	1	5.87	0	1
CAL19455.1	Q8ZHV1	thyA	30.111	264	thymidylate synthase [Yersinia pestis CO92]	0								28.0303	6	10	6	6.23	37.1	6
CAL19456.1	Q8ZHV0	lgt	32.809	290	prolipoprotein diacylglyceryl transferase [Yersinia pestis CO92]	0								15.8621	3	3	3	9.45	11.26	3
CAL19465.1	Q74RZ6	aas	79.386	718	Aas bifunctional protein [Yersinia pestis CO92]	0								1.53203	1	1	1	9.42	0	1
CAL19491.1	A0A384KVV7		26.812	251	putative carbonic anhydrase [Yersinia pestis CO92]	0								27.0916	4	7	4	6.37	32	4
CAL19519.1	Q0WII8	lacI	39.15	357	lactose operon repressor [Yersinia pestis CO92]	0								6.16246	2	4	2	7.25	11.36	2
CAL19521.1	A0A384KF18		11.597	103	PTS transport protein (partial) [Yersinia pestis CO92]	0								26.2136	1	3	1	7.03	12.38	1
CAL19522.1	Q0WII5	bgaB	78.165	686	puative beta-galactosidase [Yersinia pestis CO92]	0								3.79009	2	2	2	5.88	8.49	2
CAL19526.1	Q7CGV5		45.375	420	putative sugar-binding protein [Yersinia pestis CO92]	0								10	3	3	3	5.81	11.88	3
CAL19530.1	A0A384KKD3		36.384	333	sugar-binding periplasmic protein [Yersinia pestis CO92]	0								26.7267	6	8	6	5.58	29.38	6
CAL19533.1	A0A384L0Z7		24.936	226	conserved hypothetical protein [Yersinia pestis CO92]	0								3.9823	1	1	1	8.25	2.92	1
CAL19575.1	A0A384LIX3	visC	45.035	406	putative monooxygenase [Yersinia pestis CO92]	0								9.35961	3	3	3	7.03	6.88	3
CAL19577.1	A0A384LGT3	pepP	49.072	437	proline-specific aminopeptidase [Yersinia pestis CO92]	0								26.7735	8	19	8	5.44	76.69	8
CAL19578.1	Q8ZHI2		21.131	192	putative exported protein [Yersinia pestis CO92]	0								8.33333	1	1	1	4.37	0	1
CAL19580.1	A0A384L1X8		23.114	198	putative 5-formyltetrahydrofolate cyclo-ligase-family protein [Yersinia pestis CO92]	0								5.05051	1	1	1	8.24	2.8	1
CAL19583.1	P58510	argP	33.892	302	chromosome initiation inhibitor [Yersinia pestis CO92]	0								17.8808	4	4	4	6.79	15.03	4
CAL19586.1	A0A384KRX5		31.111	289	putative membrane protein [Yersinia pestis CO92]	0								19.7232	4	5	4	6.23	17.43	4
CAL19596.1	Q8ZHG8	speA	74.104	659	biosynthetic arginine decarboxylase [Yersinia pestis CO92]	0								23.824	12	16	12	5.02	58.63	12
CAL19601.1	P58582	gshB	36.015	319	glutathione synthetase [Yersinia pestis CO92]	0								15.674	4	4	4	5.67	16.36	4
CAL19604.1	A0A384LFS9		32.88	294	putative carbon-nitrogen hydrolase [Yersinia pestis CO92]	0								66.6667	11	16	11	5.82	57.82	11
CAL19605.1	Q8ZHG0	aguA	40.377	365	conserved hypothetical protein [Yersinia pestis CO92]	0								23.4501	5	7	5	4.78	30.15	5
CAL19653.1	A0A384KAF1		50.543	458	putative exported protein [Yersinia pestis CO92]	0								19.214	4	6	4	5.01	29.58	4
CAL19684.1	A0A384LN08	recC	129.589	1123	exodeoxyribonuclease V gamma chain [Yersinia pestis CO92]	0								1.60285	1	1	1	5.39	4.93	1
CAL19685.1	A0A384LFS3	ptr	107.589	962	protease III precursor [Yersinia pestis CO92]	0								55.1975	33	59	33	6.1	193.17	33
CAL19686.1	A0A384LL88	recB	137.913	1220	exodeoxyribonuclease V beta chain [Yersinia pestis CO92]	0								0.819672	1	1	1	5.87	0	1
CAL19692.1	A0A384LCR0		16.458	147	conserved hypothetical protein [Yersinia pestis CO92]	0								8.84354	1	2	1	7.12	6.84	1
CAL19693.1	Q0WI17		48.189	439	putative aminotransferase class V [Yersinia pestis CO92]	0								4.7836	1	1	1	6.38	2.6	1
CAL19698.1	A0A384LCT4		50.721	454	conserved hypothetical protein [Yersinia pestis CO92]	0								22.2467	8	8	8	6.38	18.33	8
CAL19707.1	Q8ZH68	glnD	103.158	893	[protein-PII] uridylyltransferase [Yersinia pestis CO92]	0								1.97368	1	1	1	7.5	3.13	1
CAL19711.1	Q8ZH64	pyrH	25.973	241	uridylate kinase [Yersinia pestis CO92]	0								51.8672	7	17	7	6.21	67.27	7
CAL19714.1	Q8ZH61	uppS	28.528	252	undecaprenyl pyrophosphate synthetase [Yersinia pestis CO92]	0								3.57143	1	1	1	8.94	2.95	1
CAL19727.1	Q8ZH50	tilS	51.675	460	conserved hypothetical protein [Yersinia pestis CO92]	0								5.43478	1	1	1	8.28	4.71	1
CAL19736.1	Q0WHX4	rcsF	14.392	135	putative lipoprotein [Yersinia pestis CO92]	0								17.037	2	2	2	8.69	5.52	2
CAL19739.1	Q8ZH38	metN1	37.533	343	ABC transporter ATP-binding protein [Yersinia pestis CO92]	0								13.1195	3	3	3	7.06	9.93	3
CAL19767.1	Q8ZH14	smpB	18.407	160	SsrA-binding protein (small protein B) [Yersinia pestis CO92]	0								37.5	4	4	4	9.96	12.14	4
CAL19772.1	Q8ZH09	nadK	32.398	293	conserved hypothetical protein [Yersinia pestis CO92]	0								10.9215	2	2	2	6.52	5.18	2
CAL19789.1	A0A384LIZ4	tolA	40.425	388	TolA colicin import membrane protein [Yersinia pestis CO92]	0								3.60825	1	1	1	8.73	3.56	1
CAL19793.1	Q8ZGY8	nadA	38.593	353	quinolinate synthetase A [Yersinia pestis CO92]	0								4.53258	1	1	1	5.54	0	1
CAL19809.1	A0A384KVI0	modA	28.087	259	molybdate-binding periplasmic protein precursor [Yersinia pestis CO92]	0								6.17761	1	1	1	6.37	5.33	1
CAL19834.1	Q74W92		32.037	293	putative membrane protein [Yersinia pestis CO92]	0								2.73038	1	1	1	9.48	0	1
CAL19868.1	A0A0H2W3C2	katA	55.024	480	catalase [Yersinia pestis CO92]	0								50.4167	21	37	21	6.54	115.51	21
CAL19894.1	A0A0H2W3V9		29.843	271	putative transcriptional regulatory protein [Yersinia pestis CO92]	0								9.22509	1	3	1	8.16	5.87	1
CAL19917.1	A0A384KKM6		67.474	598	putative membrane protein [Yersinia pestis CO92]	0								2.34114	1	1	1	6.61	3.09	1
CAL19926.1	A0A384KLU5		58.689	530	putative ABC transporter ATP-binding subunit [Yersinia pestis CO92]	0								30.3774	11	13	11	8.25	40.49	11
CAL19932.1	A0A384KND6	lpxT	26.164	233	putative membrane protein [Yersinia pestis CO92]	0								4.29185	1	1	1	9.66	2.47	1
CAL19935.1	Q7CHD6		30.1	266	putative transcriptional regulatory protein [Yersinia pestis CO92]	0								3.7594	1	1	1	5.67	3.16	1
CAL19947.1	A0A0H2W3B9		39.592	362	putative periplasmic carbohydrate-binding transport protein [Yersinia pestis CO92]	0								4.14365	1	1	1	8.29	3.79	1
CAL19953.1	A0A0H2W3C3	fruA	57.785	566	PTS system, fructose-specific IIBC component [Yersinia pestis CO92]	0								4.59364	2	2	2	8.63	7.95	2
CAL19957.1	P69965	psaB	30.648	273	chaperone protein PsaB precursor [Yersinia pestis CO92]	0								2.5641	1	1	1	9.28	2.27	1
CAL19961.1	A0A384KXT0		32.139	290	putative LysR-family transcriptional regulatory protein [Yersinia pestis CO92]	0								10.3448	2	2	2	6.07	8.97	2
CAL19974.1	A0A384KHK3	b2796	47.495	433	serine transporter [Yersinia pestis CO92]	0								3.00231	1	1	1	9.28	4.4	1
CAL19975.1	Q0WH91	deoR	28.553	254	deoxyribose operon repressor [Yersinia pestis CO92]	0								5.90551	1	2	1	6.87	3.51	1
CAL19976.1	Q8ZGH4	deoC1	23.266	223	putative deoxyribose-phosphate aldolase [Yersinia pestis CO92]	0								18.8341	4	4	4	6.67	14.94	4
CAL19980.1	A0A384LN47	grxA	9.94	87	glutaredoxin 1 [Yersinia pestis CO92]	0								78.1609	6	16	6	5.85	48.92	6
CAL20003.1	Q0WH64	artI	26.903	243	arginine-binding periplasmic protein 1 precursor [Yersinia pestis CO92]	0								29.6296	4	5	4	6.09	18.44	4
CAL20009.1	A0A384K9S6	ltaA	36.72	339	L-allo-threonine aldolase [Yersinia pestis CO92]	0								22.4189	5	6	5	6.68	16.45	5
CAL20025.1	Q7CHI5	cydD	65.888	594	transport ATP-binding protein [Yersinia pestis CO92]	0								11.2795	3	4	3	7.2	17.58	3
CAL20029.1	Q8ZGC6	lolA	22.242	202	putative outer-membrane lipoproteins carrier protein [Yersinia pestis CO92]	0								5.44554	1	1	1	6.01	2.72	1
CAL20047.1	Q8ZGA9	msbA	64.462	582	probable transport ATP-binding protein [Yersinia pestis CO92]	0								7.38832	4	5	4	7.61	13.96	4
CAL20051.1	Q74VT6		6.82	60	conserved hypothetical protein [Yersinia pestis CO92]	0								36.6667	2	2	2	5.31	6.78	2
CAL20073.1	A0A384KUQ2	pqiB	59.686	541	putative paraquat-inducible protein B [Yersinia pestis CO92]	0								4.62107	2	2	2	6.99	6.19	2
CAL20083.1	A0A384LDW6		65.788	590	putative Lon protease [Yersinia pestis CO92]	0								4.40678	1	1	1	4.83	2.6	1
CAL20089.1	A0A384L1C8		80.661	712	putative membrane protein [Yersinia pestis CO92]	0								6.88202	3	4	3	8.28	17.89	3
CAL20090.1	A0A384KC40		16.453	148	putative membrane protein [Yersinia pestis CO92]	0								14.8649	2	2	2	9.52	8.71	2
CAL20096.1	Q7CHM1	rlmI	44.481	396	conserved hypothetical protein [Yersinia pestis CO92]	0								11.1111	3	4	3	6.43	12.54	3
CAL20141.1	Q0WGS7	bisB	45.251	424	molybdopterin biosynthesis protein [Yersinia pestis CO92]	0								12.5	3	5	3	6.19	23.75	3
CAL20145.1	A0A384LLB7		89.594	786	putative membrane protein [Yersinia pestis CO92]	0								2.29008	1	2	1	7.85	2.4	1
CAL20147.1	A0A384KX68		31.826	280	putative esterase [Yersinia pestis CO92]	0								4.28571	1	1	1	5.77	0	1
CAL20154.1	Q7CHQ3	mglA	56.949	506	galactoside transport ATP-binding protein [Yersinia pestis CO92]	0								9.09091	3	3	3	7.59	12.64	3
CAL20158.1	Q8ZG08	cdd	31.477	294	cytidine deaminase [Yersinia pestis CO92]	0								12.2449	1	1	1	6.38	5.57	1
CAL20165.1	Q7ARK4	ypmt1.57c	29.426	260	insertion sequence IS100, ATP-binding protein [Yersinia pestis CO92]	0								18.0769	4	5	4	9.23	13.36	4
CAL20171.1	Q8ZFZ8	dcd	21.14	193	deoxycytidine triphosphate deaminase [Yersinia pestis CO92]	0								16.0622	3	3	3	5.9	5.72	3
CAL20194.1	Q8ZFX5	hisD	47.233	443	histidinol dehydrogenase [Yersinia pestis CO92]	0								2.7088	1	1	1	5.01	3.51	1
CAL20215.1	Q8ZFV7	argG	51.009	455	argininosuccinate synthase [Yersinia pestis CO92]	0								21.3187	7	7	7	5.27	22.34	7
CAL20238.1	P58635		21.573	198	conserved hypothetical protein [Yersinia pestis CO92]	0								17.6768	1	1	1	5.3	3.24	1
CAL20240.1	Q8ZFT9	rpmF	6.176	55	50S ribosomal protein L32 [Yersinia pestis CO92]	0								25.4545	1	1	1	11.33	4.92	1
CAL20241.1	Q8ZFT8	plsX	36.636	344	fatty acid/phospholipid synthesis protein [Yersinia pestis CO92]	0								6.97674	1	1	1	8.24	4.31	1
CAL20246.1	A0A0H2W5E4	fabF	43.186	413	3-oxoacyl-[acyl-carrier-protein] synthase II [Yersinia pestis CO92]	0								5.56901	1	2	1	6.1	8.97	1
CAL20251.1	O69170	holB	38.114	340	DNA polymerase III, delta' subunit [Yersinia pestis CO92]	0								2.64706	1	1	1	7.3	2.13	1
CAL20252.1	A0A384LB90		29.806	269	putative deoxyribonuclease [Yersinia pestis CO92]	0								14.8699	3	3	3	5.47	5.46	3
CAL20273.1	Q7CJ05	lolE	45.233	416	lipoprotein releasing system, transmembrane protein [Yersinia pestis CO92]	0								2.40385	1	1	1	9.31	2.56	1
CAL20277.1	A0A384KJ45		42.738	373	conserved hypothetical protein [Yersinia pestis CO92]	0								5.89812	2	2	2	4.87	7.09	2
CAL20278.1	A0A384KB03	phoQ	55.035	484	sensor protein kinase [Yersinia pestis CO92]	0								20.6612	7	9	7	6.81	28.08	7
CAL20282.1	Q8ZFQ6	hflD	22.73	208	conserved hypothetical protein [Yersinia pestis CO92]	0								37.5	6	8	6	8.85	24.58	6
CAL20284.1	A0A384LEE7	nudJ	17.197	148	conserved hypothetical protein [Yersinia pestis CO92]	0								45.2703	5	6	5	5.47	8.74	5
CAL20288.1	A0A384KMR7		9.223	86	hypothetical protein YPO1643 [Yersinia pestis CO92]	0								37.2093	2	4	2	4.54	14.07	2
CAL20344.1	Q0WG84		95.773	883	conserved hypothetical protein [Yersinia pestis CO92]	0								6.11552	2	2	2	7.42	8.04	2
CAL20359.1	Q7CIV7	gltP	49.018	465	putative transport protein [Yersinia pestis CO92]	0								6.66667	2	2	2	9.31	7.1	2
CAL20362.1	A0A384KWQ7		48.668	430	putative sugar-binding protein [Yersinia pestis CO92]	0								2.7907	1	1	1	6.4	2.17	1
CAL20410.1	Q0WG22	hpaB	58.98	520	4-hydroxyphenylacetate 3-monooxygenase [Yersinia pestis CO92]	0								4.61538	1	1	1	6.54	2.69	1
CAL20412.1	A0A384KDB2	sdaA	48.695	454	L-serine dehydratase [Yersinia pestis CO92]	0								11.0132	2	2	2	5.39	3.6	2
CAL20427.1	A0A384KE07	yebY	13.146	118	putative exported protein [Yersinia pestis CO92]	0								56.7797	4	6	4	8.91	19.9	4
CAL20446.1	Q8ZFB1	flgI2	38.464	369	flagellar P-ring protein precursor [Yersinia pestis CO92]	0								2.16802	1	2	1	8.88	4.27	1
CAL20450.1	A0A384KWN9		35.41	325	putative transcriptional regulatory protein [Yersinia pestis CO92]	0								11.0769	1	1	1	6.35	2.59	1
CAL20456.1	A0A384LLE6		33.909	319	putative sugar kinase [Yersinia pestis CO92]	0								4.38871	1	1	1	5.26	2.77	1
CAL20485.1	Q8ZF73	dcyD	35.039	330	putative deaminase [Yersinia pestis CO92]	0								20	5	6	5	5.66	24.32	5
CAL20486.1	A0A0H2W417	fliY	29.122	266	putative cystine-binding periplasmic protein [Yersinia pestis CO92]	0								41.3534	10	15	10	8.16	53.93	10
CAL20488.1	Q0WFU6	yecC	27.989	253	putative amino-acid ABC transporter (ATP-binding protein) [Yersinia pestis CO92]	0								24.1107	3	4	3	8.78	19.56	3
CAL20493.1	A0A384L9T8	putP	53.568	494	proline permease [Yersinia pestis CO92]	0								3.84615	1	1	1	8.78	3.84	1
CAL20494.1	Q0WFU0	efeU	30.688	282	putative membrane protein [Yersinia pestis CO92]	0								6.38298	1	1	1	7.46	0	1
CAL20508.1	A0A384LJS0		19.842	171	hypothetical protein YPO1868 [Yersinia pestis CO92]	0								4.67836	1	1	1	10.14	0	1
CAL20581.1	Q9ZC53		52.346	469	putative membrane protein [Yersinia pestis CO92]	0								6.60981	1	1	1	8.25	2.65	1
CAL20607.1	Q0WFI1	y0016	28.127	250	putative IS100 transposase [Yersinia pestis CO92]	0								18.8	4	5	4	9.23	13.36	4
CAL20612.1	Q9ZC77		20.555	190	conserved hypothetical protein [Yersinia pestis CO92]	0								11.0526	1	1	1	6.9	2.29	1
CAL20628.1	A0A384L0L3		24.463	219	conserved hypothetical protein [Yersinia pestis CO92]	0								9.13242	2	3	2	8.27	8.81	2
CAL20633.1	A0A384L848		39.31	357	putative exported protein [Yersinia pestis CO92]	0								4.48179	1	2	1	7.02	8.07	1
CAL20648.1	Q8ZEY4	pth	21.271	196	peptidyl-tRNA hydrolase [Yersinia pestis CO92]	0								14.2857	2	2	2	8.6	7.94	2
CAL20652.1	Q8ZEY0	lolB	23.981	207	putative lipoprotein [Yersinia pestis CO92]	0								21.7391	2	2	2	9.25	2.61	2
CAL20672.1	Q8ZEW6		26.93	245	conserved hypothetical protein [Yersinia pestis CO92]	0								11.8367	3	4	3	6.33	11.08	3
CAL20673.1	A0A384LCA8		20.927	186	conserved hypothetical protein [Yersinia pestis CO92]	0								23.6559	3	3	3	4.37	9.27	3
CAL20684.1	Q7CIB6	cmoB	36.566	323	conserved hypothetical protein [Yersinia pestis CO92]	0								4.33437	2	2	2	6.33	6.91	2
CAL20687.1	A0A384K834		31.066	271	conserved hypothetical protein [Yersinia pestis CO92]	0								7.38007	1	1	1	7.28	4.27	1
CAL20690.1	Q8ZEU8		26.243	247	conserved hypothetical protein [Yersinia pestis CO92]	0								11.336	2	2	2	4.83	6.58	2
CAL20695.1	Q7CIC2	znuC	27.62	253	high-affinity zinc uptake system ATP-binding protein [Yersinia pestis CO92]	0								5.13834	1	1	1	9.72	3.1	1
CAL20697.1	Q0WF94		46.422	417	putative M23/M37 peptidase-family protein [Yersinia pestis CO92]	0								2.39808	1	1	1	9.51	0	1
CAL20702.1	A0A384KH41	eda	22.147	213	KHG/KDPG aldolase [Yersinia pestis CO92]	0								53.0516	6	9	6	5.16	23.06	6
CAL20705.1	A0A384L1A5		12.61	114	conserved hypothetical protein [Yersinia pestis CO92]	0								9.64912	1	2	1	4.78	6.77	1
CAL20713.1	Q8ZES5	minC	24.546	228	cell division inhibitor [Yersinia pestis CO92]	0								3.94737	1	1	1	7.83	1.95	1
CAL20717.1	A0A384KB94		23.754	218	putative fumarylacetoacetate hydrolase family protein [Yersinia pestis CO92]	0								27.0642	3	3	3	6.54	7.81	3
CAL20781.1	A0A384KAR7		31.418	289	conserved hypothetical protein [Yersinia pestis CO92]	0								17.9931	4	4	4	5.72	12.26	4
CAL20792.1	A0A384KLA7	ansA	36.875	338	L-asparaginase I [Yersinia pestis CO92]	0								11.8343	2	2	2	6.21	3.86	2
CAL20812.1	Q0WEY3	oppA	61.619	545	periplasmic oligopeptide-binding protein precursor [Yersinia pestis CO92]	0								60.1835	21	26	21	6.2	73.82	21
CAL20815.1	A0A384LKA1	oppD	36.788	333	oligopeptide transport ATP-binding protein [Yersinia pestis CO92]	0								20.4204	3	4	3	7.75	13.69	3
CAL20820.1	A0A384KJ89	ail	19.518	179	attachment invasion locus protein precursor [Yersinia pestis CO92]	0								3.91061	1	1	1	9.41	2.25	1
CAL20821.1	A0A384KKX2		10.148	87	hypothetical protein YPO2191 [Yersinia pestis CO92]	0								9.1954	1	2	1	7.53	4.12	1
CAL20832.1	Q8ZEH0	trpA	28.579	268	tryptophan synthase alpha chain [Yersinia pestis CO92]	0								7.46269	1	1	1	5.99	4.27	1
CAL20833.1	Q8ZEG9	trpB	42.646	396	tryptophan synthase beta chain [Yersinia pestis CO92]	0								13.1313	3	4	3	6.16	17.35	3
CAL20842.1	Q8ZEG0	rluB	35.695	318	putative RNA pseudouridylate synthase-family protein [Yersinia pestis CO92]	0								8.1761	3	3	3	10.23	3.81	3
CAL20843.1	A0A384KA56	btuR	21.889	196	cob(I)alamin adenosyltransferase [Yersinia pestis CO92]	0								9.18367	2	2	2	6.64	6.78	2
CAL20844.1	A0A384KUT8		27.149	253	putative short chain dehydrogenase [Yersinia pestis CO92]	0								32.0158	4	5	4	8.41	19.1	4
CAL20845.1	A0A384KDA8	sohB	38.748	348	peptidase family U7 protein [Yersinia pestis CO92]	0								12.6437	2	2	2	8.88	8.66	2
CAL20848.1	A0A384KHN0	supX	97.976	871	DNA topoisomerase I [Yersinia pestis CO92]	0								8.03674	6	7	6	8.46	20.26	6
CAL20854.1	A0A384KBI2	lapA	11.489	103	putative membrane protein [Yersinia pestis CO92]	0								23.301	1	1	1	8.79	3.73	1
CAL20857.1	P58644	pyrF	26.207	245	orotidine 5'-phosphate decarboxylase [Yersinia pestis CO92]	0								25.7143	3	4	3	5.31	10.51	3
CAL20862.1	A0A384LK92	mipB	23.299	221	putative transaldolase [Yersinia pestis CO92]	0								33.0317	4	5	4	5.63	19.3	4
CAL20880.1	P58540	araA	55.599	500	L-arabinose isomerase [Yersinia pestis CO92]	0								5	1	1	1	6.25	3.84	1
CAL20891.1	Q8ZEB6	fumC	50.129	465	fumarate hydratase, class II [Yersinia pestis CO92]	0								28.6022	8	13	8	6.58	43.04	8
CAL20911.1	A0A384K811		36.996	338	putative LacI-family transcriptional regulatory protein [Yersinia pestis CO92]	0								4.73373	1	1	1	8.63	3.12	1
CAL20920.1	Q0WEM9		29.467	264	putative lipoprotein [Yersinia pestis CO92]	0								16.6667	3	3	3	8.57	2.34	3
CAL20921.1	A0A0H2W594	ilvB	60.052	560	putative acetolactate synthase large subunit [Yersinia pestis CO92]	0								1.60714	1	1	1	5.62	2.99	1
CAL20922.1	Q0WEM7	ilvN	11.493	100	putative acetolactate synthase small subunit [Yersinia pestis CO92]	0								18	2	2	2	6.52	5.08	2
CAL20943.1	Q8ZE68		20.909	192	putative exported protein [Yersinia pestis CO92]	0								5.20833	1	1	1	6.2	2.99	1
CAL20950.1	Q0WEJ9	hrpA	146.494	1280	ATP-dependent helicase [Yersinia pestis CO92]	0								10.1562	7	7	7	8.18	25.65	7
CAL20963.1	Q7CIP8	ttcA	35.799	313	conserved hypothetical protein [Yersinia pestis CO92]	0								3.51438	1	1	1	6.34	2.95	1
CAL20967.1	A0A384KB99	mppA	60.025	538	putative periplasmic murein peptide-binding protein [Yersinia pestis CO92]	0								21.7472	7	7	7	7.62	20.59	7
CAL20973.1	A0A384LLA4		16.402	148	conserved hypothetical protein [Yersinia pestis CO92]	0								31.0811	3	3	3	9.25	9.31	3
CAL20975.1	Q8ZE38		39.264	353	putative membrane protein [Yersinia pestis CO92]	0								3.68272	1	1	1	8.92	2.47	1
CAL20976.1	Q0WEH3		52.717	465	conserved hypothetical protein [Yersinia pestis CO92]	0								2.58065	1	1	1	8.19	2.76	1
CAL20977.1	Q0WEH2	pspC	13.464	119	phage shock protein C [Yersinia pestis CO92]	0								15.1261	1	1	1	8.19	2.14	1
CAL21002.1	P69988	slyA	16.17	143	MarR-family transcriptional regulatory protein [Yersinia pestis CO92]	0								23.7762	2	3	2	8.48	2.46	2
CAL21007.1	A0A384KIR0		39.795	365	NADH:flavin oxidoreductase / NADH oxidase family protein [Yersinia pestis CO92]	0								50.137	11	15	11	6.61	57.01	11
CAL21015.1	Q7CIS2	purR	37.839	341	purine nucleotide synthesis repressor [Yersinia pestis CO92]	0								19.6481	5	5	5	7.31	11.68	5
CAL21039.1	A0A384KPJ7	aroH	38.31	348	phospho-2-dehydro-3-deoxyheptonate aldolase [Yersinia pestis CO92]	0								6.32184	1	1	1	5.58	4.89	1
CAL21046.1	Q7CIT9	arnD	33.504	301	conserved hypothetical protein [Yersinia pestis CO92]	0								4.98339	1	1	1	6.64	3.09	1
CAL21058.1	Q8ZDW8	rplT	13.511	118	50S ribosomal protein L20 [Yersinia pestis CO92]	0								29.661	5	7	5	11.56	18.22	5
CAL21076.1	P58526	solA	40.467	371	putative sarcosine oxidase [Yersinia pestis CO92]	0								7.81671	1	1	1	5.5	5.33	1
CAL21092.1	A0A384L4Q0		35.099	316	conserved hypothetical protein [Yersinia pestis CO92]	0								6.64557	2	2	2	6.95	2.87	2
CAL21099.1	A0A384L5G7		48.02	424	putative exported protein [Yersinia pestis CO92]	0								11.0849	3	3	3	6.28	3.15	3
CAL21107.1	A0A384L222	manB	51.593	462	phosphomannomutase [Yersinia pestis CO92]	0								3.4632	1	1	1	6.54	3.54	1
CAL21126.1	A0A384LPQ8		37.496	334	putative LacI-family transcriptional regulatory protein [Yersinia pestis CO92]	0								8.08383	1	1	1	6.25	2.4	1
CAL21129.1	A0A384KWQ1	rbsB	32.433	305	sugar binding protein precursor [Yersinia pestis CO92]	0								31.8033	8	16	8	5.57	46.82	8
CAL21140.1	A0A384KDI8	glnH	26.952	247	putative glutamine-binding periplasmic protein [Yersinia pestis CO92]	0								39.2713	6	7	6	7.23	26.34	6
CAL21142.1	A0A384KAH5	glnQ	26.564	240	putative glutamine transport ATP-binding protein [Yersinia pestis CO92]	0								6.25	1	1	1	6.96	3.41	1
CAL21148.1	A0A384L3Q4	ybiB	34.932	319	putative glycosyl transferase [Yersinia pestis CO92]	0								5.01567	1	1	1	6.54	0	1
CAL21164.1	A0A384K8A2	idnO	27.792	254	gluconate 5-dehydrogenase [Yersinia pestis CO92]	0								4.33071	1	1	1	6.7	4.19	1
CAL21174.1	Q8ZDL3	nuoH	36.185	325	NADH dehydrogenase I chain H [Yersinia pestis CO92]	0								7.07692	2	5	2	6.92	18.53	2
CAL21183.1	Q0WDW9	aat	45.541	404	probable aminotransferase [Yersinia pestis CO92]	0								18.5644	4	5	4	6.05	17.98	4
CAL21184.1	Q8ZDK3		22.729	197	conserved hypothetical protein [Yersinia pestis CO92]	0								5.07614	1	1	1	6.8	2.19	1
CAL21188.1	Q8ZDJ9		19.492	164	conserved hypothetical protein [Yersinia pestis CO92]	0								48.7805	6	9	6	6.39	29.55	6
CAL21213.1	A0A384KLX6	glgS	7.606	64	hypothetical protein YPO2590 [Yersinia pestis CO92]	0								15.625	1	1	1	8.75	3.59	1
CAL21228.1	Q8ZDG3	rlmH	17.52	156	conserved hypothetical protein [Yersinia pestis CO92]	0								18.5897	2	2	2	8.68	2.57	2
CAL21230.1	Q8ZDG1	nadD	24.873	220	putative nicotinate-nucleotide adenylyltransferase [Yersinia pestis CO92]	0								9.09091	1	1	1	6.8	0	1
CAL21231.1	A0A0H2W1Z0	holA	39.489	344	DNA polymerase III, delta subunit [Yersinia pestis CO92]	0								4.06977	1	1	1	6.98	2.68	1
CAL21232.1	Q7CJV2	lptE	22.57	207	rare lipoprotein B precursor [Yersinia pestis CO92]	0								7.24638	1	1	1	6.95	4.28	1
CAL21239.1	Q8D124	lnt	57.672	515	putative apolipoprotein N-acyltransferase [Yersinia pestis CO92]	0								5.82524	2	2	2	8.88	7.6	2
CAL21246.1	A0A384K8S0	asnB	62.735	554	asparagine synthetase B [Yersinia pestis CO92]	0								12.2744	4	4	4	5.94	7.38	4
CAL21247.1	A0A384L4E8	nagD	27.091	250	putative N-acetylglucosamine metabolism protein [Yersinia pestis CO92]	0								7.6	1	1	1	5.8	3.95	1
CAL21248.1	Q0WDQ7	nagC	44.727	409	putative N-acetylglucosamine regulatory protein [Yersinia pestis CO92]	0								2.93399	1	1	1	7.96	2.17	1
CAL21250.1	Q8ZDE1	nagB	29.667	266	putative glucosamine-6-phosphate isomerase [Yersinia pestis CO92]	0								41.3534	7	12	7	7.11	41.08	7
CAL21257.1	A0A384LKN7	fldA	19.594	175	flavodoxin 1 [Yersinia pestis CO92]	0								5.71429	1	1	1	4.31	2.56	1
CAL21259.1	A0A0H2W2W4		28.452	255	conserved hypothetical protein [Yersinia pestis CO92]	0								12.1569	1	1	1	7.4	2.1	1
CAL21266.1	A0A384LPN4	proU	36.542	334	glycine betaine-binding periplasmic protein [Yersinia pestis CO92]	0								16.1677	3	3	3	5.82	10.57	3
CAL21285.1	P69990	ureB	15.822	144	urease beta subunit [Yersinia pestis CO92]	0								43.75	3	3	3	9.44	7.39	3
CAL21286.1	Q9ZFR9	ureC	61.019	572	urease alpha subunit [Yersinia pestis CO92]	0								31.1189	11	18	11	5.81	66.15	11
CAL21310.1	Q8ZD97	kdpB	72.962	688	putative potassium-transporting ATPase B chain [Yersinia pestis CO92]	0								1.74419	1	1	1	7.18	0	1
CAL21316.1	Q8ZD91		27.485	247	conserved hypothetical protein [Yersinia pestis CO92]	0								10.8871	2	2	2	6.21	2.99	2
CAL21320.1	Q0WDJ0		26.358	243	putative membrane protein [Yersinia pestis CO92]	0								9.87654	1	2	1	8.21	4.51	1
CAL21336.1	Q0WDH4	lepB	36.549	332	signal peptidase I [Yersinia pestis CO92]	0								13.5542	4	5	4	7.33	11.07	4
CAL21369.1	Q0WDE1	prmB	35.296	310	conserved hypothetical protein [Yersinia pestis CO92]	0								8.70968	2	2	2	4.81	4.81	2
CAL21385.1	Q8ZD27	truA	29.348	264	tRNA pseudouridine synthase A [Yersinia pestis CO92]	0								4.92424	1	1	1	8.63	1.62	1
CAL21391.1	A0A384KW51	purF	56.667	505	amidophosphoribosyltransferase [Yersinia pestis CO92]	0								7.72277	3	3	3	6.27	6.02	3
CAL21400.1	Q8ZD12		20.654	182	conserved hypothetical protein [Yersinia pestis CO92]	0								10.989	2	3	2	4.86	5.23	2
CAL21417.1	A0A384LJQ9	bglB	86.854	793	putative beta-glucosidase [Yersinia pestis CO92]	0								10.3405	6	6	6	5.71	19.1	6
CAL21470.1	A0A384LMC5	thiD	28.582	266	putative phosphomethylpyrimidine kinase [Yersinia pestis CO92]	0								13.9098	2	3	2	6.42	5.59	2
CAL21481.1	Q8ZCU4	guaA	58.422	525	putative GMP synthase [Yersinia pestis CO92]	0								37.1429	15	23	15	5.82	82.15	15
CAL21484.1	A0A384L7Y4		8.251	74	conserved hypothetical protein [Yersinia pestis CO92]	0								13.5135	1	1	1	7.03	2.9	1
CAL21490.1	P58672	ispG	40.798	375	putative acetyltransferase [Yersinia pestis CO92]	0								3.2	1	1	1	7.02	3.58	1
CAL21523.1	A0A384KJ39		49.321	445	two-component system response regulator [Yersinia pestis CO92]	0								8.98876	2	2	2	7.03	7.67	2
CAL21524.1	Q0WCZ2		36.553	331	putative lipoprotein [Yersinia pestis CO92]	0								18.7311	4	4	4	6.64	13.52	4
CAL21525.1	A0A0H2W5X0		54.733	483	two-component system sensor kinase [Yersinia pestis CO92]	0								6.41822	2	2	2	6.54	11.33	2
CAL21529.1	Q8ZCQ2	purL	142.048	1296	phosphoribosylformylglycinamidine synthase [Yersinia pestis CO92]	0								3.08642	2	2	2	5.73	6.48	2
CAL21563.1	A0A384K8W0	sfuA	36.336	339	iron(III)-binding periplasmic protein [Yersinia pestis CO92]	0								37.1681	10	13	10	7.58	37.05	10
CAL21565.1	Q8ZCM2	fbpC	37.756	349	iron(III)-transport ATP-binding protein [Yersinia pestis CO92]	0								6.59026	1	1	1	7.15	5.17	1
CAL21604.1	Q7CJG3	macB2	73.871	678	putative ABC transporter, ATP-binding protein [Yersinia pestis CO92]	0								2.0649	1	1	1	7.18	0	1
CAL21618.1	A0A384KCM8	cysP	38.505	345	thiosulfate-binding protein [Yersinia pestis CO92]	0								47.8261	10	15	10	8.18	42.4	10
CAL21620.1	A0A384LHM7		31.102	292	putative rpiR-family transcriptional regulatory protein [Yersinia pestis CO92]	0								19.1781	3	5	3	7.44	22.26	3
CAL21626.1	A0A384KPV7	nanA	31.951	297	probable N-acetylneuraminate lyase [Yersinia pestis CO92]	0								6.73401	2	2	2	6.84	5.89	2
CAL21627.1	A0A384LQC9		33.389	299	conserved hypothetical protein [Yersinia pestis CO92]	0								26.7559	5	6	5	6.09	18.71	5
CAL21628.1	A0A384LLD5	yfeY	22.121	203	putative lipoprotein [Yersinia pestis CO92]	0								15.2709	2	2	2	7.34	3.83	2
CAL21633.1	Q8ZCG0		16.362	141	putative acetyltransferase [Yersinia pestis CO92]	0								6.38298	1	1	1	4.92	3.1	1
CAL21660.1	A0A384KDC0		31.531	288	putative membrane protein [Yersinia pestis CO92]	0								9.02778	2	2	2	6.54	6.73	2
CAL21682.1	A0A384L1G8	apeA	23.806	212	putative acyl-CoA thioesterase [Yersinia pestis CO92]	0								14.1509	2	2	2	8.4	7.74	2
CAL21683.1	A0A384K9B4	ybbO	27.941	258	probable short-chain dehydrogenase [Yersinia pestis CO92]	0								14.3411	2	3	2	9.44	13.58	2
CAL21694.1	A0A384KE23	rosB	60.269	563	putative potassium antiporter [Yersinia pestis CO92]	0								3.73002	2	2	2	5.39	6.68	2
CAL21709.1	Q9RCD0	ddhC	48.318	437	putative CDP-4-keto-6-deoxy-D-glucose-3-dehydratase [Yersinia pestis CO92]	0								11.8993	3	3	3	5.27	6.24	3
CAL21713.1	Q8ZC98	hemH	36.185	320	ferrochelatase [Yersinia pestis CO92]	0								6.5625	1	1	1	7.52	0	1
CAL21718.1	A0A384KCQ2	dnaX	72.146	658	DNA polymerase III subunit Tau (contains DNA polymerase III subunit Gamma) [Yersinia pestis CO92]	0								11.7021	6	6	6	6.89	19.46	6
CAL21724.1	A0A384LAP7	aefA	128.41	1139	putative potassium efflux system [Yersinia pestis CO92]	0								6.32133	5	6	5	7.52	18.85	5
CAL21725.1	A0A384KJS0		12.68	117	conserved hypothetical protein [Yersinia pestis CO92]	0								45.2991	3	4	3	5.08	16.83	3
CAL21746.1	A0A384L5N1		15.64	135	conserved hypothetical protein [Yersinia pestis CO92]	0								11.8519	2	2	2	6.52	2.15	2
CAL21768.1	Q8ZC49	thiI	54.894	483	thiamine biosynthesis protein [Yersinia pestis CO92]	0								14.2857	5	5	5	6.54	15.48	5
CAL21772.1	Q8ZC45	dxs	67.674	619	1-deoxy-D-xylulose 5-phosphate synthase [Yersinia pestis CO92]	0								4.52342	1	2	1	6.49	10.08	1
CAL21796.1	Q0WC83	proY	50.712	463	probable proline-specific permease [Yersinia pestis CO92]	0								2.80778	1	2	1	9.47	2.18	1
CAL21805.1	A0A0H2W255		32.464	304	conserved hypothetical protein [Yersinia pestis CO92]	0								35.1974	4	5	4	5.52	20.09	4
CAL21816.1	Q8ZC08	proB	39.291	367	glutamate 5-kinase [Yersinia pestis CO92]	0								17.7112	5	5	5	6.61	17.2	5
CAL21819.1	Q8ZC05	gpt	16.966	152	xanthine-guanine phosphoribosyltransferase [Yersinia pestis CO92]	0								43.4211	4	7	4	5.9	13.98	4
CAL21832.1	Q8ZBZ2	nqrC	29.067	266	Na+-translocating NADH-quinone reductase subunit C [Yersinia pestis CO92]	0								4.88722	1	1	1	8.98	3.76	1
CAL21852.1	A0A384KWI1		31.802	281	putative rpiR-family transcriptional regulatory protein [Yersinia pestis CO92]	0								11.032	1	1	1	9	3.93	1
CAL21865.1	Q0WC16	yfiQ	96.783	880	putative acetyltransferase [Yersinia pestis CO92]	0								1.13636	1	1	1	6.76	3.35	1
CAL21871.1	A0A384LI44	yfiO	27.502	243	putative lipoprotein [Yersinia pestis CO92]	0								29.6296	6	7	6	8.02	21.58	6
CAL21886.1	Q8ZBU7	rpsP	9.097	82	30S ribosomal protein S16 [Yersinia pestis CO92]	0								53.6585	5	10	5	10.55	32.92	5
CAL21887.1	Q0WBZ6	ffh	49.78	453	signal recognition particle protein [Yersinia pestis CO92]	0								19.8675	7	10	7	9.6	35.8	7
CAL21889.1	A0A384KX56	b2612	47.838	427	putative membrane protein [Yersinia pestis CO92]	0								2.8103	1	1	1	6.64	1.86	1
CAL21892.1	Q8ZBU2	gshA	58.471	519	glutamate--cysteine ligase [Yersinia pestis CO92]	0								10.4046	3	3	3	5.34	10.48	3
CAL21899.1	A0A384KQA9		17.104	162	putative competence-damaged protein [Yersinia pestis CO92]	0								19.1358	3	4	3	6.79	11.46	3
CAL21917.1	Q0WBW6	araD	25.235	231	L-ribulose-5-phosphate 4-epimerase [Yersinia pestis CO92]	0								4.329	1	1	1	6.11	2.61	1
CAL21939.1	A0A384KZM8	dhaK	35.451	333	putative dihydroxyacetone kinase [Yersinia pestis CO92]	0								9.90991	2	2	2	5.4	0	2
CAL21949.1	Q8ZBP7	ispF	17.182	162	2C-methyl-D-erythritol 2,4-cyclodiphosphate synthase [Yersinia pestis CO92]	0								10.4938	1	1	1	6.28	3.34	1
CAL21972.1	Q8ZBM5	dgt	58.424	506	deoxyguanosinetriphosphate triphosphohydrolase [Yersinia pestis CO92]	0								5.5336	1	1	1	6.49	7.03	1
CAL21973.1	Q7CKD4	mtnN	24.609	233	MTA/SAH nucleosidase [Yersinia pestis CO92]	0								69.5279	7	12	7	4.93	57.22	7
CAL21983.1	Q0WBQ2	hrpB	91.983	828	ATP-dependent helicase [Yersinia pestis CO92]	0								2.17391	1	1	1	7.09	4.27	1
CAL21984.1	A0A384KFU9	ligT	21.112	191	putative 2'-5' RNA ligase [Yersinia pestis CO92]	0								5.2356	1	1	1	9.79	2.4	1
CAL21988.1	Q0WBP7	pcnB	51.075	440	poly(A) polymerase [Yersinia pestis CO92]	0								16.8182	6	6	6	9.52	13.02	6
CAL21989.1	A0A0H2W2M8	folK	17.97	159	2-amino-4-hydroxy-6-hydroxymethyldihydropteridin e pyrophosphokinase [Yersinia pestis CO92]	0								5.66038	1	1	1	7.39	0	1
CAL21990.1	Q8ZBK8	panB	28.699	265	3-methyl-2-oxobutanoate hydroxymethyltransferase [Yersinia pestis CO92]	0								12.406	2	2	2	5.74	0	2
CAL21993.1	Q0WBP2		45.058	397	conserved hypothetical protein [Yersinia pestis CO92]	0								3.02267	1	1	1	8.51	3.49	1
CAL21995.1	Q0WBP0	yadG	34.448	308	putative ABC transporter, ATP-binding protein [Yersinia pestis CO92]	0								4.22078	1	1	1	6.58	2.82	1
CAL21997.1	Q0WBN8	b0125	20.204	178	hypoxanthine phosphoribosyltransferase [Yersinia pestis CO92]	0								7.86517	1	1	1	5.31	2.24	1
CAL21998.1	Q8ZBK0	cueO	58.328	533	putative exported protein [Yersinia pestis CO92]	0								2.81426	1	1	1	6.57	4.09	1
CAL22001.1	Q8ZBJ7	speD	30.293	264	S-adenosylmethionine decarboxylase proenzyme [Yersinia pestis CO92]	0								25	4	8	4	5.38	34.03	4
CAL22021.1	Q8ZBH8	yacG	7.9	68	conserved hypothetical protein [Yersinia pestis CO92]	0								22.0588	1	2	1	4.41	10.66	1
CAL22029.1	A0A384LLZ3		39.855	364	putative membrane protein [Yersinia pestis CO92]	0								7.41758	2	2	2	9.73	6.14	2
CAL22035.1	Q8ZBG8	argI	37.478	335	ornithine carbamoyltransferase chain I [Yersinia pestis CO92]	0								6.26866	1	2	1	6.19	4.72	1
CAL22054.1	A0A0H2W0Z6		23.147	212	conserved hypothetical protein [Yersinia pestis CO92]	0								7.54717	1	2	1	10.43	7.17	1
CAL22067.1	A0A384KQP3		37.115	331	putative protease [Yersinia pestis CO92]	0								6.94864	1	2	1	7.55	2.2	1
CAL22076.1	Q0WBG1	csdA	73.341	664	cold-shock dead-box protein A [Yersinia pestis CO92]	0								26.0542	13	19	13	8.94	70.03	13
CAL22082.1	Q8ZBC4	truB	35.812	324	tRNA pseudouridine synthase B [Yersinia pestis CO92]	0								5.55556	1	1	1	5.97	4.07	1
CAL22087.1	A0A384L3B5	secG	11.63	111	protein-export membrane protein [Yersinia pestis CO92]	0								27.9279	2	2	2	5.11	7.22	2
CAL22089.1	A0A384KP04	dhpS	29.999	277	dihydropteroate synthase [Yersinia pestis CO92]	0								11.5523	2	2	2	6.52	5.24	2
CAL22094.1	A0A0H2W1R1	dacB	52.177	482	penicillin-binding protein 4 precursor [Yersinia pestis CO92]	0								3.3195	1	1	1	8.92	5.03	1
CAL22099.1	Q8ZBA7	rpmA	9.124	85	50S ribosomal protein L27 [Yersinia pestis CO92]	0								25.8824	2	3	2	10.39	12.23	2
CAL22100.1	Q0WBD7	rplU	11.644	103	50S ribosomal protein L21 [Yersinia pestis CO92]	0								22.3301	2	4	2	9.85	7.99	2
CAL22111.1	Q0WBC6		139.865	1305	putative exported protein [Yersinia pestis CO92]	0								7.04981	6	6	6	7.53	20.27	6
CAL22114.1	A0A384KXD1		49.237	443	putative membrane protein [Yersinia pestis CO92]	0								4.06321	1	1	1	4.97	2.21	1
CAL22136.1	A0A384KHH7	lpoA	70.212	657	putative exported protein [Yersinia pestis CO92]	0								1.67428	1	1	1	5.03	4.07	1
CAL22138.1	Q8ZB74	diaA	20.938	196	probable phosphosugar isomerase [Yersinia pestis CO92]	0								19.3878	2	2	2	5.33	7.05	2
CAL22143.1	A0A384KVQ8	arcB	87.901	778	aerobic respiration control sensor/response regulatory protein [Yersinia pestis CO92]	0								1.54242	1	1	1	5.54	3.68	1
CAL22158.1	A0A384L5J1		9.962	87	BolA-like protein [Yersinia pestis CO92]	0								10.3448	1	1	1	6.28	1.89	1
CAL22163.1	A0A384LBM9	yrbF	29.911	272	putative ABC transporter ATP-binding protein [Yersinia pestis CO92]	0								4.41176	1	1	1	5.5	3.38	1
CAL22166.1	Q8ZB47	kdsC	20.299	187	conserved hypothetical protein [Yersinia pestis CO92]	0								13.369	1	3	1	5.08	5.93	1
CAL22167.1	A0A384KJ22	yrbK	20.901	187	putative exported protein [Yersinia pestis CO92]	0								6.41711	1	1	1	5.64	3.6	1
CAL22217.1	A0A0H2W884	yjcD	46.248	451	putative xanthine/uracil permease [Yersinia pestis CO92]	0								4.43459	1	1	1	6.14	2.47	1
CAL22222.1	A0A384LGR5		54.929	498	ABC transporter ATP binding protein [Yersinia pestis CO92]	0								3.61446	2	2	2	7.15	5.5	2
CAL22235.1	A0A384LB91		30.924	275	conserved hypothetical protein [Yersinia pestis CO92]	0								7.63636	1	1	1	6.67	4.47	1
CAL22242.1	Q8ZAX8	fis	11.197	98	DNA-binding protein Fis [Yersinia pestis CO92]	0								23.4694	1	1	1	9.35	3.74	1
CAL22251.1	Q8ZAW9	msrP	40.979	366	conserved hypothetical protein [Yersinia pestis CO92]	0								22.4044	7	8	7	9.19	22.8	7
CAL22264.1	A0A384LH99		13.243	119	putative exported protein [Yersinia pestis CO92]	0								11.7647	1	1	1	9.72	0	1
CAL22271.1	A0A384KJ12		34.019	303	probable lysR-family transcriptional regulatory protein [Yersinia pestis CO92]	0								3.63036	1	1	1	8.66	2.67	1
CAL22282.1	A0A384KVS9	rnk	14.975	136	regulator of nucleoside diphosphate kinase [Yersinia pestis CO92]	0								28.6765	3	6	3	4.56	12.52	3
CAL22301.1	A0A384LAA8	malE	43.829	403	maltose-binding periplasmic protein precursor [Yersinia pestis CO92]	0								5.95533	2	2	2	6.6	4.1	2
CAL22306.1	A0A384LA59	apk	49.691	461	lysine-sensitive aspartokinase III [Yersinia pestis CO92]	0								6.72451	2	2	2	5.11	8.1	2
CAL22315.1	Q8ZAR3	purH	57.154	529	bifunctional purine biosynthesis protein PurH [includes: phosphoribosylaminoimidazolecarboxamide formyltransferase and IMP cyclohydrolase [Yersinia pestis CO92]	0								14.1777	5	5	5	5.85	13.94	5
CAL22345.1	Q8ZAN6	coaA	36.016	316	pantothenate kinase [Yersinia pestis CO92]	0								7.27848	2	3	2	7.03	8.36	2
CAL22348.1	A0A384KV38	hemG	20.373	177	protoporphyrinogen oxidase [Yersinia pestis CO92]	0								5.08475	1	1	1	9.42	2.18	1
CAL22356.1	Q0WAP0	ubiD	56.311	498	conserved hypothetical protein [Yersinia pestis CO92]	0								5.82329	3	3	3	5.6	11.25	3
CAL22358.1	A0A384K8J9	hemB	37.637	340	delta-aminolevulinic acid dehydratase [Yersinia pestis CO92]	0								23.8235	5	6	5	5.57	16.49	5
CAL22364.1	Q8ZAM2	tatA	9.389	88	Sec-independent protein translocase protein TatA [Yersinia pestis CO92]	0								27.2727	2	3	2	7.24	14.83	2
CAL22373.1	Q8ZAL4		29.671	267	putative carboxymethylenebutenolidase [Yersinia pestis CO92]	0								19.8502	4	4	4	6.42	5.7	4
CAL22374.1	Q8ZAL3	metE	85.677	758	5-methyltetrahydropteroyltriglutamate--homocyste i ne methyltransferase [Yersinia pestis CO92]	0								5.27704	3	3	3	5.59	13.02	3
CAL22394.1	A0A384LGP3	livJ	39.63	371	branched-chain amino acid-binding protein [Yersinia pestis CO92]	0								3.77358	1	1	1	5.81	3.94	1
CAL22398.1	A0A384KR68	ftsS	34.849	317	cell division protein [Yersinia pestis CO92]	0								7.57098	2	2	2	8.1	7.19	2
CAL22399.1	Q0WAJ8	ftsE	24.466	222	cell division ATP-binding protein [Yersinia pestis CO92]	0								21.6216	3	3	3	9.58	11.01	3
CAL22404.1	A0A384LB54		15.871	139	putative membrane protein [Yersinia pestis CO92]	0								41.7266	5	5	5	9.48	12.03	5
CAL22405.1	A0A384LQA0		11.965	106	conserved hypothetical protein [Yersinia pestis CO92]	0								32.0755	2	2	2	6.02	6.83	2
CAL22428.1	Q0WAG9	mutU	81.764	720	DNA helicase II [Yersinia pestis CO92]	0								1.66667	1	1	1	6.29	4.56	1
CAL22433.1	A0A384KFW8		6.627	62	putative lipoprotein [Yersinia pestis CO92]	0								46.7742	2	2	2	6.54	8.06	2
CAL22444.1	Q8ZAF0	wecF	41.071	361	conserved hypothetical protein [Yersinia pestis CO92]	0								15.5125	4	5	4	7.99	19.46	4
CAL22447.1	Q0WAF0	b3790	24.277	222	putative lipopolysaccharide biosynthesis protein [Yersinia pestis CO92]	0								5.40541	1	1	1	6.54	3.07	1
CAL22456.1	Q8ZAD8	rhlB	47.947	428	putative DEAD-box helicase [Yersinia pestis CO92]	0								4.6729	1	1	1	7.39	2.62	1
CAL22458.1	A0A384KFC6	rep	77.316	673	ATP-dependent DNA helicase Rep [Yersinia pestis CO92]	0								4.01189	2	2	2	6.89	5.71	2
CAL22461.1	O68779	y1062	45.67	402	transposase for the IS285 insertion element [Yersinia pestis CO92]	0								7.21393	2	2	2	8.47	7.77	2
CAL22471.1	A0A384KVL6		10.33	87	hypothetical protein YPO3885 [Yersinia pestis CO92]	0								8.04598	1	1	1	8.37	2.09	1
CAL22482.1	Q0WAB6	ilvA	55.935	514	threonine dehydratase [Yersinia pestis CO92]	0								4.86381	2	2	2	6.01	6.03	2
CAL22483.1	Q8ZAB3	ilvD	65.499	616	dihydroxy-acid dehydratase [Yersinia pestis CO92]	0								2.11039	1	2	1	5.82	7.74	1
CAL22484.1	A0A0H2W809	ilvE	33.865	308	branched-chain amino acid aminotransferase [Yersinia pestis CO92]	0								5.51948	1	1	1	6.13	2	1
CAL22493.1	A0A384KMS8		33.866	318	putative periplasmic protein precursor [Yersinia pestis CO92]	0								6.28931	2	2	2	7.78	4.6	2
CAL22508.1	Q8ZA88	argH	50.1	457	putative argininosuccinate lyase [Yersinia pestis CO92]	0								18.1619	5	5	5	5.31	19.89	5
CAL22509.1	Q8ZA87	argB	26.987	258	acetylglutamate kinase [Yersinia pestis CO92]	0								17.8988	3	3	3	6.39	8.97	3
CAL22522.1	Q8ZA76	glgX	73.912	662	putative alpha-amylase [Yersinia pestis CO92]	0								7.0997	3	3	3	5.77	9.48	3
CAL22530.1	Q9ETB0	asd	40.191	367	aspartate semialdehyde dehydrogenase [Yersinia pestis CO92]	0								9.80926	2	3	2	6.44	8.1	2
CAL22541.1	Q0WA57		31.06	286	putative class-II fructose-bisphosphate aldolase [Yersinia pestis CO92]	0								7.34266	2	2	2	6.06	6.36	2
CAL22554.1	Q8ZA46	rsmJ	27.595	256	conserved hypothetical protein [Yersinia pestis CO92]	0								3.90625	1	1	1	9.16	3.39	1
CAL22556.1	Q0WA42	rlmJ	32.304	280	conserved hypothetical protein [Yersinia pestis CO92]	0								3.57143	1	1	1	8.63	3.15	1
CAL22557.1	A0A384L6D0	gor	48.92	450	glutathione reductase [Yersinia pestis CO92]	0								37.3333	9	12	9	6.3	43.47	9
CAL22576.1	Q74QU7	yhjK	76.129	671	putative membrane protein [Yersinia pestis CO92]	0								1.93741	1	1	1	6.7	4.61	1
CAL22579.1	A0A384KGE3	dppD	35.651	326	dipeptide transport ATP-binding protein [Yersinia pestis CO92]	0								10.1227	1	1	1	6.93	0	1
CAL22592.1	A0A384KZC6		54.059	487	putative membrane protein [Yersinia pestis CO92]	0								20.3285	7	7	7	8.97	20.5	7
CAL22613.1	A0A0H2W8Z1		35.912	331	sugar-binding periplasmic protein [Yersinia pestis CO92]	0								29.9094	6	7	6	5.45	19.96	6
CAL22615.1	A0A0H2W7P4	xylB	52.437	484	xylulose kinase [Yersinia pestis CO92]	0								3.30579	1	1	1	6.38	2.76	1
CAL22629.1	Q8Z9Y0	fdhE	34.405	309	putative formate dehydrogenase formation protein [Yersinia pestis CO92]	0								3.8835	1	1	1	5.91	3.45	1
CAL22658.1	A0A384LFJ8		33.766	320	pyridoxal-phosphate dependent enzyme [Yersinia pestis CO92]	0								6.5625	1	1	1	6.06	2.09	1
CAL22668.1	Q8Z9U5	rpmH	5.426	46	50S ribosomal protein L34 [Yersinia pestis CO92]	0								19.5652	2	2	2	13	3.71	2
CAL22682.1	Q8Z9T1	pstB2	29.04	258	putative phosphate transport ATP-binding protein [Yersinia pestis CO92]	0								22.8682	4	4	4	5.94	13.88	4
CAL22683.1	P58655	pstA	32.332	295	putative phosphate transport system permease [Yersinia pestis CO92]	0								5.42373	1	1	1	10.14	4.78	1
CAL22685.1	A0A384LHG9	phoS	36.711	346	putative phosphate-binding periplasmic protein [Yersinia pestis CO92]	0								13.2948	3	3	3	8.76	9.93	3
CAL22694.1	P68706	atpE	8.256	79	ATP synthase subunit C protein [Yersinia pestis CO92]	0								11.3924	1	1	1	4.61	0	1
CAL22697.1	Q8Z9R9	rsmG	23.097	206	glucose inhibited division protein B [Yersinia pestis CO92]	0								8.25243	1	1	1	6.54	2.54	1
CAL22698.1	Q8Z9R8	mnmG	70.039	629	glucose inhibited division protein A [Yersinia pestis CO92]	0								2.22576	1	1	1	6.44	3.09	1
CAB54912.1	P61417	yscY	13.117	114	putative type III secretion protein (plasmid) [Yersinia pestis CO92]	*	10.5263	1	1	1	7.08	3.15	1
CAB54915.1	P69968	tyeA	10.753	92	putative Yop secretion and targeting protein (plasmid) [Yersinia pestis CO92]	*	7.6087	1	1	1	4.46	0	1
CAB54926.1	P28808	lcrF	30.833	271	putative thermoregulatory protein (plasmid) [Yersinia pestis CO92]	*	4.42804	1	1	1	8.88	2.6	1
CAB62375.1	Q9RIC5	YPMT1.68A	8.293	75	hypothetical protein YPMT1.68A (plasmid) [Yersinia pestis CO92]	*	33.3333	2	2	2	4.65	0	2
CAL18712.1	A0A384KHI4	glnG	52.372	470	nitrogen regulation protein [Yersinia pestis CO92]	*	1.70213	1	1	1	6.54	2.99	1
CAL18760.1	Q74Y93	trmL	18.234	162	putative methyltransferase [Yersinia pestis CO92]	*	4.32099	1	1	1	7.11	1.63	1
CAL18803.1	A0A0H2W0Y3	metL	89.307	811	bifunctional aspartokinase/homoserine dehydrogenase II [Yersinia pestis CO92]	*	1.10974	1	1	1	6.14	0	1
CAL18821.1	Q8ZJH2	greB	20.214	171	transcription elongation factor [Yersinia pestis CO92]	*	4.67836	1	1	1	5.16	2.26	1
CAL18827.1	A0A384L9U0		26.127	226	conserved hypothetical protein [Yersinia pestis CO92]	*	16.8142	3	3	3	5.95	11.15	3
CAL18861.1	A0A384KG01		14.667	135	conserved hypothetical protein [Yersinia pestis CO92]	*	8.14815	1	1	1	6.77	0	1
CAL18930.1	Q8ZJ74	aroE	29.595	273	shikimate 5-dehydrogenase [Yersinia pestis CO92]	*	12.0879	2	2	2	6.27	5.68	2
CAL18935.1	Q8ZJ73	actP	59.31	551	putative transmembrane transport protein [Yersinia pestis CO92]	*	1.99637	1	2	1	9.64	6.98	1
CAL18936.1	A0A384KT45		11.788	103	putative membrane protein [Yersinia pestis CO92]	*	5.82524	1	1	1	6.7	2.05	1
CAL18961.1	A0A0H2W2E2		9.836	89	conserved hypothetical protein [Yersinia pestis CO92]	*	19.1011	1	1	1	4.5	3.1	1
CAL18968.1	Q56990	hmuS	39.091	345	hemin transport protein [Yersinia pestis CO92]	*	4.05797	1	1	1	5.83	0	1
CAL18981.1	Q0WK11	terA	38.214	350	putative tellurite resistance protein [Yersinia pestis CO92]	*	2	1	1	1	6.25	0	1
CAL18995.1	Q8ZJ20	ubiC	19.916	174	putative chorismate--pyruvate lyase [Yersinia pestis CO92]	*	4.02299	1	1	1	5.54	0	1
CAL18999.1	Q8ZJ16	lexA	22.365	202	LexA repressor [Yersinia pestis CO92]	*	36.1386	5	8	5	6.55	26.61	5
CAL19040.1	Q8ZIX7	frdC	14.679	130	fumarate reductase hydrophobic protein [Yersinia pestis CO92]	*	5.38462	1	1	1	9.99	1.8	1
CAL19109.1	A0A384KKB3	b4372	16.077	145	DNA polymerase III, psi subunit [Yersinia pestis CO92]	*	10.3448	1	1	1	5.68	4.94	1
CAL19132.1	P58700	trpR	13.818	125	putative Trp operon repressor [Yersinia pestis CO92]	*	19.2	2	2	2	6.55	3.73	2
CAL19323.1	Q74RQ9	tsaD	36.041	337	putative glycoprotease [Yersinia pestis CO92]	*	3.85757	1	1	1	6.33	2.78	1
CAL19408.1	A0A384L0E8		36.172	326	hypothetical protein YPO0734 [Yersinia pestis CO92]	*	2.45399	1	1	1	9.66	0	1
CAL19431.1	A0A384KPP3		36.602	331	LacI-family regulatory protein [Yersinia pestis CO92]	*	6.64653	2	2	2	5.5	5.41	2
CAL19457.1	A0A384K9J4	ptsP	83.05	748	phosphoenolpyruvate-protein phosphotransferase [Yersinia pestis CO92]	*	0.935829	1	1	1	5.31	1.65	1
CAL19560.1	A0A384L9P4	fldB	19.717	172	flavodoxin 2 [Yersinia pestis CO92]	*	9.30233	1	1	1	4.35	3.19	1
CAL19611.1	Q8ZHF4		20.906	197	conserved hypothetical protein [Yersinia pestis CO92]	*	16.2437	1	1	1	5.36	3.85	1
CAL19613.1	Q7CGR6		353.081	3110	putative virulence determinant [Yersinia pestis CO92]	*	0.192926	1	1	1	5.22	1.68	1
CAL19619.1	Q8ZHE7		10.707	90	conserved hypothetical protein [Yersinia pestis CO92]	*	11.1111	1	1	1	7.18	0	1
CAL19741.1	Q8ZH36	dkgB	29.035	267	putative aldo/keto reductase [Yersinia pestis CO92]	*	2.99625	1	1	0	5.17	2.54	1
CAL19748.1	A0A384L5Y8	dnaQ	28.762	254	DNA polymerase III, epsilon chain [Yersinia pestis CO92]	*	5.11811	1	1	1	5.07	4.01	1
CAL19771.1	A0A384KZC9		62.583	559	DNA repair protein RecN [Yersinia pestis CO92]	*	1.07335	1	1	1	5.85	2.14	1
CAL19786.1	A0A384L9V2		15.293	133	conserved hypothetical protein [Yersinia pestis CO92]	*	18.0451	2	2	2	7.56	2.23	2
CAL19822.1	P58589		33.218	307	conserved hypothetical protein [Yersinia pestis CO92]	*	5.21173	1	1	1	5.99	4.22	1
CAL19866.1	A0A384KMK5	ompC2	40.708	371	outer membrane protein C2 [Yersinia pestis CO92]	*	5.12129	2	2	2	5.85	6.42	2
CAL19901.1	A0A384KQT9		10.927	99	hypothetical protein YPO1244 [Yersinia pestis CO92]	*	13.1313	1	1	1	5.45	2.96	1
CAL19914.1	A0A384L2H2		18.711	162	hypothetical protein YPO1257 [Yersinia pestis CO92]	*	14.8148	2	2	2	4.5	5.05	2
CAL20063.1	Q0WH04	ompF	39.611	360	Outer membrane porin protein F [Yersinia pestis CO92]	*	5.27778	2	2	2	4.83	6.42	2
CAL20099.1	Q0WGW9		90.304	805	putative oxidoreductase [Yersinia pestis CO92]	*	1.24224	1	1	1	5.54	2.92	1
CAL20148.1	Q0WGS0		39.999	377	probable alcohol dehydrogenase [Yersinia pestis CO92]	*	3.18302	1	1	1	5.67	2.24	1
CAL20183.1	A0A384LHP6		83.838	753	putative iron-siderophore receptor [Yersinia pestis CO92]	*	0.796813	1	1	1	8.7	1.64	1
CAL20192.1	Q8ZFX7	hisB	39.935	355	histidinol-phosphatase and imidazoleglycerol-phosphate dehydratase [Yersinia pestis CO92]	*	8.4507	2	3	2	6.04	6.28	2
CAL20231.1	A0A384KM46	dinI	8.966	81	DNA-damage-inducible protein I [Yersinia pestis CO92]	*	12.3457	1	1	1	4.67	2.79	1
CAL20250.1	O69169	tmk	23.088	212	thymidylate kinase [Yersinia pestis CO92]	*	19.3396	3	3	3	5.2	7.13	3
CAL20275.1	Q8ZFR1	cobB	31.845	278	putative Sir2 family protein [Yersinia pestis CO92]	*	3.59712	1	1	1	6.99	2.66	1
CAL20283.1	Q8ZFQ5	mnmA	41.366	371	tRNA (5-methylaminomethyl-2-thiouridylate)-methyltransferase [Yersinia pestis CO92]	*	5.92992	1	1	1	5.2	2.68	1
[truncated: 46 more rows]

## Sheet: 37C Sorted by PSM
Table S2. Mass spectrometry data from whole cell lysate of Yersinia pestis grown on BHI agar at 37°C bound to Nanotraps (CN3080s) *= not found in control sample Grey= the #PSMs do not reach enrichment calculation threshhold
[truncated: 1,394 more rows]
