# Supplementary material for: Use of magnetic nanotrap particles in capturing Yersinia pestis virulence factors, nucleic acids and bacteria
Source: J Nanobiotechnology. 2021 Jun 21;19:186. doi: 10.1186/s12951-021-00859-8 (PMC8215484; doi:10.1186/s12951-021-00859-8)
Supplement: Supplementary file 4 — Additional file 4: Table S3. Mass spectrometry data from whole cell lysate of Yersinia pestis grown in BHI broth at 37 °C bound to Nanotraps (CN3080s), Sample 3. *not found in control sample; Grey = the #PSMs do not reach enrichment calculation threshold. [file 12951_2021_859_MOESM4_ESM.xlsx]

## Sheet: 37b unwash sort by accession
Table S3. Mass spectrometry data from whole cell lysate of Yersinia pestis grown in BHI broth at 37°C bound to Nanotraps (CN3080s) *not found in control sample Grey= the #PSMs do not reach enrichment calculation threshhold
							NT unwashed								Control
Accession	Entry	Gene names (primary )		Length	Description	Enrichment score	Coverage [%]	# Peptides	# PSMs	# Unique Peptides	# AAs	MW [kDa]	calc. pI	Score Sequest HT: Sequest HT	Coverage [%]	# Peptides	# PSMs	# Unique Peptides	# AAs	MW [kDa]	calc. pI	Score Sequest HT: Sequest HT
CAB54883.1	P31493	yopE	22.987	219	putative outer membrane virulence protein (plasmid) [Yersinia pestis CO92]	0.992449	25	3	6	3	219	23	6.77	8.32	38	5	7	5	219	23	6.77	8.41
CAB54896.1	O68704	yopK	21	182	putative virulence determinant protein (plasmid) [Yersinia pestis CO92]	*	4	1	1	1	182	21	4.63
CAB54903.1	P17778	yopM	46.203	409	putative targeted effector protein (plasmid) [Yersinia pestis CO92]	*	5	1	1	1	409	46.2	4.41
CAB54905.1	O68699	yopD	33.387	306	putative Yop negative regulation/targeting component (plasmid) [Yersinia pestis CO92]	1.65408	37	7	10	7	306	33.4	6.98	9.95	32	5	7	5	306	33.4	6.98	3.81
CAB54906.1	O68698	yopB	41.823	401	putative Yop targeting protein (plasmid) [Yersinia pestis CO92]	0.868393	17	3	3	3	401	41.8	7.25		16	4	4	4	401	41.8	7.25
CAB54907.1	P21207	lcrH	19.015	168	putative yopB/yopD chaperone (plasmid) [Yersinia pestis CO92]	1.15786	5	1	1	1	168	19	4.78		5	1	1	1	168	19	4.78
CAB54916.1	P68640	yopN	32.67	293	putative membrane-bound Yop targeting protein (plasmid) [Yersinia pestis CO92]	1.15786	8	2	2	2	293	32.7	5.21		9	2	2	2	293	32.7	5.21
CAB54944.1	O68720	yopH	50.869	468	putative protein-tyrosine phosphatase Yop effector (plasmid) [Yersinia pestis CO92]	0.744337	21	8	9	8	468	50.8	8.68	7.71	37	13	14	13	468	50.8	8.68	17.89
CAB54948.1	Q9RI13		32.486	288	putative targeted effector protein (plasmid) [Yersinia pestis CO92]	0									6	1	1	1	288	32.5	7.97
CAB55198.1	Q7ARF5		17.542	157	hypothetical protein YPMT1.16c (plasmid) [Yersinia pestis CO92]	0									24	1	1	1	157	17.5	10.04
CAB55224.1	Q7ARD6		37.371	340	putative periplasmic protein (plasmid) [Yersinia pestis CO92]	0.926286	19	4	4	4	340	37.3	8.66	4.92	21	5	5	5	340	37.3	8.66	6.83
CAB55229.1	Q7ARD1		15.726	136	hypothetical protein YPMT1.47c (plasmid) [Yersinia pestis CO92]	0									5	1	1	1	136	15.7	4.75
CAB55236.1	O68768		20.208	187	hypothetical protein YPMT1.54 (plasmid) [Yersinia pestis CO92]	2.31572	14	2	2	2	187	20.2	4.78	2.56	6	1	1	1	187	20.2	4.78
CAB55264.1	P26926	caf1M	28.751	258	putative F1 chaperone protein (plasmid) [Yersinia pestis CO92]	0.385953	10	2	2	2	258	28.7	8.31		29	5	6	5	258	28.7	8.31	4.13
CAB55266.1	P26948	caf1	17.666	170	putative F1 capsule antigen (plasmid) [Yersinia pestis CO92]	0.926286	34	2	4	2	170	17.7	5.07	7.31	54	4	5	4	170	17.7	5.07	9.84
CAB55268.1	A0A384LAQ1		14.2	128	hypothetical protein YPMT1.86c (plasmid) [Yersinia pestis CO92]	*	9	1	1	1	128	14.2	7.25
CAL18691.1	A0A384KI32		15.958	146	putative flavoprotein [Yersinia pestis CO92]	*	22	2	2	2	146	15.9	4.21	3.18
CAL18700.1	A0A384L367		26.135	229	putative GntR-famly transcriptional regulator [Yersinia pestis CO92]	*	5	1	1	1	229	26.1	6.54	4.09
CAL18704.1	A0A384K9U0		10.168	89	conserved hypothetical protein [Yersinia pestis CO92]	1.15786	29	1	1	1	89	10.2	5.83	2.21	29	1	1	1	89	10.2	5.83	2.11
CAL18705.1	A0A384LLQ4	srkA	38.315	328	conserved hypothetical protein [Yersinia pestis CO92]	*	2	1	1	1	328	38.3	5.12
CAL18706.1	Q9XBV2	dsbA	23.1	207	secreted thiol:disulfide interchange protein DsbA [Yersinia pestis CO92]	0									15	2	2	2	207	23.1	6.57
CAL18714.1	A0A384KGD1	glnA	51.735	469	glutamine synthetase [Yersinia pestis CO92]	0									17	4	5	4	469	51.7	5.39	4.92
CAL18716.1	Q0WKR6	bipA	67.266	607	putative GTPase [Yersinia pestis CO92]	3.47357	7	2	3	2	607	67.2	5.41	1.92	3	1	1	1	607	67.2	5.41
CAL18729.1	Q8ZJQ3	rpoZ	10.164	91	DNA-directed RNA polymerase, omega chain [Yersinia pestis CO92]	*	75	4	6	4	91	10.2	5.05
CAL18737.1	Q8ZJP5	dut	16.212	151	deoxyuridine 5'-triphosphate nucleotidohydrolase [Yersinia pestis CO92]	0									14	1	1	1	151	16.2	5.45	1.74
CAL18740.1	Q8ZJP2	rpmB	9.027	78	50S ribosomal protein L28 [Yersinia pestis CO92]	1.15786	13	1	1	1	78	9	11.41		13	1	1	1	78	9	11.41
CAL18748.1	Q8ZJN4	hldD	34.78	310	ADP-L-glycero-D-manno-heptose-6-epimerase [Yersinia pestis CO92]	1.54381	16	4	4	4	310	34.8	5.07		11	3	3	3	310	34.8	5.07
CAL18749.1	A0A384KV81	kbl	43.769	403	2-amino-3-ketobutyrate coenzyme A ligase [Yersinia pestis CO92]	0.385953	2	1	1	1	403	43.7	6.61		15	3	3	3	403	43.7	6.61	3.15
CAL18753.1	Q8ZJN0	gpmI	56.168	515	2,3-bisphosphoglycerate-independent phosphoglycerate mutase [Yersinia pestis CO92]	2.31572	7	2	2	2	515	56.1	5.3		3	1	1	1	515	56.1	5.3
CAL18756.1	Q8ZJM7	secB	17.576	158	protein-export protein [Yersinia pestis CO92]	0.868393	27	2	3	2	158	17.6	4.17	7.9	27	2	4	2	158	17.6	4.17	9.89
CAL18764.1	A0A384K9Y3	cpxP	18.636	162	putative exported protein [Yersinia pestis CO92]	1.15786	9	1	1	1	162	18.6	9.5	2.32	9	1	1	1	162	18.6	9.5	2.99
CAL18767.1	Q8ZJL6	pfkA	35.395	327	6-phosphofructokinase [Yersinia pestis CO92]	0									12	2	3	2	327	35.4	6.46	1.79
CAL18774.1	Q8ZJK9	tpiA	26.794	255	triosephosphate isomerase [Yersinia pestis CO92]	0.771905	31	4	6	4	255	26.8	6.43	4.7	40	6	9	6	255	26.8	6.43	10.13
CAL18782.1	Q7CLC9	zapB	9.285	79	conserved hypothetical protein [Yersinia pestis CO92]	0									27	1	1	1	79	9.3	4.67
CAL18791.1	Q8ZJJ7	rraA	17.315	161	S-adenosylmethionine:2-demethylmenaquinone methyltransferase [Yersinia pestis CO92]	0									19	2	3	2	161	17.3	4.23	2.68
CAL18793.1	Q8ZJJ5	hslU	49.804	443	ATP-binding heat shock protein [Yersinia pestis CO92]	3.47357	18	6	6	6	443	49.8	5.35	4.06	6	2	2	2	443	49.8	5.35
CAL18794.1	Q8ZJJ4	hslV	18.895	174	heat shock protein [Yersinia pestis CO92]	0									12	1	1	1	174	18.9	5.94
CAL18796.1	Q0WKJ0	cytR	37.828	342	transcriptional repressor [Yersinia pestis CO92]	*	7	2	2	2	342	37.8	5.77
CAL18798.1	P58471	rpmE	7.782	71	50S ribosomal protein L31 [Yersinia pestis CO92]	0									21	1	1	1	71	7.8	9.07	3
CAL18813.1	Q8ZJI0	nfuA	21.004	191	conserved hypothetical protein [Yersinia pestis CO92]	1.73679	24	3	3	3	191	21	4.68	2.4	16	2	2	2	191	21	4.68
CAL18822.1	A0A384LC72	kmt	27.369	239	transcriptional regulatory protein [Yersinia pestis CO92]	0.771905	16	2	2	2	239	27.4	6.58	1.79	26	3	3	3	239	27.4	6.58	4.57
CAL18824.1	Q8ZJG9	pckA	59.348	539	phosphoenolpyruvate carboxykinase [ATP] [Yersinia pestis CO92]	0									12	3	3	3	539	59.3	5.59	1.91
CAL18837.1	Q8ZJF7	aroK	19.532	173	shikimate kinase I [Yersinia pestis CO92]	*	34	4	4	4	173	19.5	5.12	1.67
CAL18838.1	Q8ZJF6	aroB	38.837	362	3-dehydroquinate synthase [Yersinia pestis CO92]	1.15786	5	1	1	1	362	38.8	6.35		5	1	1	1	362	38.8	6.35	1.8
CAL18853.1	A0A384KIT0	ppiA	20.526	189	peptidyl-prolyl cis-trans isomerase A [Yersinia pestis CO92]	0									26	2	2	2	189	20.5	8.6
CAL18877.1	Q7CFU4	slyD	21.052	195	peptidyl-prolyl cis-trans isomerase [Yersinia pestis CO92]	1.15786	16	2	2	2	195	21	4.87	1.83	16	2	2	2	195	21	4.87	4.34
CAL18878.1	Q8ZJC1	slyX	8.523	72	conserved hypothetical protein [Yersinia pestis CO92]	*	9	1	1	1	77	9.1	4.96	1.76
CAL18879.1	A0A384LGW3	fkpA	28.573	266	peptidyl-prolyl cis-trans isomerase [Yersinia pestis CO92]	2.15031	36	8	13	8	266	28.6	8.5	5.25	33	6	7	6	266	28.6	8.5	5.97
CAL18884.1	Q8ZJB5	rpsL	13.73	124	30S ribosomal protein S12 [Yersinia pestis CO92]	0									18	2	2	2	124	13.7	10.62
CAL18885.1	Q8ZJB4	rpsG	17.606	156	30S ribosomal protein S7 [Yersinia pestis CO92]	0									22	3	4	3	156	17.6	10.3	1.68
CAL18886.1	Q8ZJB3	fusA	77.537	702	elongation factor G [Yersinia pestis CO92]	1.15786	33	14	14	14	702	77.5	5.43	12.79	29	13	14	13	702	77.5	5.43	15.43
CAL18887.1	Q8ZJB2	tufA	43.16	394	elongation factor Tu [Yersinia pestis CO92]	1.33154	64	21	46	10	394	43.1	5.31	58.94	62	17	40	8	394	43.1	5.31	34.64
CAL18891.1	P67906	rpsJ	11.767	103	30S ribosomal protein S10 [Yersinia pestis CO92]	0									33	3	3	3	103	11.8	9.86
CAL18892.1	Q8ZJA9	rplC	22.292	209	50S ribosomal protein L3 [Yersinia pestis CO92]	0.578929	14	2	2	2	209	22.3	9.91		24	4	4	4	209	22.3	9.91	5.13
CAL18893.1	P60730	rplD	22.01	201	50S ribosomal protein L4 [Yersinia pestis CO92]	3.47357	38	7	12	7	201	22	9.67	13.03	35	4	4	4	201	22	9.67	3.5
CAL18894.1	P69963	rplW	11.23	100	50S ribosomal protein L23 [Yersinia pestis CO92]	0									12	1	1	1	100	11.2	9.82
CAL18895.1	P60436	rplB	30.073	274	50S ribosomal protein l2 [Yersinia pestis CO92]	0.723661	21	5	5	5	274	30.1	10.95	1.64	34	8	8	8	274	30.1	10.95	4.82
CAL18896.1	Q8ZJA8	rpsS	10.43	92	30S ribosomal protein S19 [Yersinia pestis CO92]	0									9	1	1	1	92	10.4	10.65
CAL18897.1	Q8ZJA7	rplV	12.186	110	50S ribosomal protein L22 [Yersinia pestis CO92]	0									20	2	3	2	110	12.2	10.23	1.82
CAL18898.1	Q8ZJA6	rpsC	25.829	232	30S ribosomal protein S3 [Yersinia pestis CO92]	0.643254	34	5	5	5	232	25.8	10.24	4.87	38	8	9	8	232	25.8	10.24	14.54
CAL18899.1	Q8ZJA5	rplP	15.274	136	50S ribosomal protein L16 [Yersinia pestis CO92]	1.15786	22	2	2	2	136	15.3	10.86		22	2	2	2	136	15.3	10.86
CAL18900.1	Q8ZJA4	rpmC	7.273	63	50S ribosomal protein L29 [Yersinia pestis CO92]	0									22	1	1	1	63	7.3	10.15	2.14
CAL18902.1	Q7CFT7	rplN	13.582	123	50S ribosomal protein L14 [Yersinia pestis CO92]	0.289464	16	1	1	1	123	13.6	10.42	3.29	30	2	4	2	123	13.6	10.42	6.94
CAL18903.1	Q8ZJA1	rplX	11.347	104	50S ribosomal protein L24 [Yersinia pestis CO92]	0									10	1	1	1	104	11.3	10.21
CAL18904.1	Q8ZJA0	rplE	20.264	179	50S ribosomal protein L5 [Yersinia pestis CO92]	0.868393	21	2	3	2	179	20.3	9.58	4.04	27	3	4	3	179	20.3	9.58	2.16
CAL18905.1	Q8ZJ99	rpsN	11.607	101	30S ribosomal protein S14 [Yersinia pestis CO92]	0									32	2	2	2	101	11.6	11.17	2.27
CAL18906.1	Q8ZJ98	rpsH	14.109	130	30S ribosomal protein S8 [Yersinia pestis CO92]	0									7	1	1	1	130	14.1	9.54	2.33
CAL18907.1	Q7CFT4	rplF	18.927	177	50S ribosomal protein L6 [Yersinia pestis CO92]	0.231572	7	1	1	1	177	18.9	9.64		31	5	5	5	177	18.9	9.64	2.08
CAL18908.1	Q8ZJ96	rplR	12.811	117	50S ribosomal protein L18 [Yersinia pestis CO92]	0.385953	18	2	2	2	117	12.8	10.62		45	4	6	4	117	12.8	10.62	6.91
CAL18909.1	Q8ZJ95	rpsE	17.533	167	30S ribosomal protein S5 [Yersinia pestis CO92]	0.289464	10	1	1	1	167	17.5	10.15	1.93	21	3	4	3	167	17.5	10.15	1.78
CAL18911.1	Q8ZJ93	rplO	15.207	144	50S ribosomal protein L15 [Yersinia pestis CO92]	0.289464	13	1	1	1	144	15.2	11.12	1.97	34	4	4	4	144	15.2	11.12	2.78
CAL18914.1	Q8ZJ90	rpsM	13.252	118	30S ribosomal protein S13 [Yersinia pestis CO92]	0									9	1	1	1	118	13.2	10.78
CAL18915.1	Q8ZJ89	rpsK	13.832	129	30S ribosomal protein S11 [Yersinia pestis CO92]	1.15786	19	2	2	2	129	13.8	11.33		31	2	2	2	129	13.8	11.33	2.33
CAL18916.1	Q8ZJ88	rpsD	23.549	206	30S ribosomal protein S4 [Yersinia pestis CO92]	0.771905	24	4	4	4	206	23.5	10.08	5.67	24	4	6	4	206	23.5	10.08	4.38
CAL18917.1	Q8ZJ87	rpoA	36.509	329	DNA-directed RNA polymerase alpha chain [Yersinia pestis CO92]	3.08762	46	12	16	12	329	36.5	5.06	10.58	20	6	6	6	329	36.5	5.06	4.02
CAL18918.1	Q7CFS8	rplQ	14.532	129	50S ribosomal protein L17 [Yersinia pestis CO92]	0.578929	6	1	1	1	129	14.5	11.21		19	2	2	2	129	14.5	11.21
CAL18925.1	Q8ZJ79	def	19.391	170	polypeptide deformylase [Yersinia pestis CO92]	2.31572	16	2	2	2	170	19.4	5.66	1.79	6	1	1	1	170	19.4	5.66
CAL18937.1	Q8D1G8	acs	72.072	652	acetyl-coenzyme A synthetase [Yersinia pestis CO92]	2.31572	6	2	2	2	652	72	6.14		2	1	1	1	652	72	6.14
CAL18968.1	Q56990	hmuS	39.091	345	hemin transport protein [Yersinia pestis CO92]	1.15786	4	1	1	1	345	39.1	5.83		4	1	1	1	345	39.1	5.83
CAL18970.1	Q56987		23.223	216	conserved hypothetical protein [Yersinia pestis CO92]	0									7	1	1	1	216	23.2	7.43	2.29
CAL18971.1	Q7CKR1		20.201	181	conserved hypothetical protein [Yersinia pestis CO92]	0									13	1	1	1	181	20.2	6.33
CAL18980.1	A0A384KYA1	terZ	21.509	197	tellurium resistance protein [Yersinia pestis CO92]	0									7	1	1	1	197	21.5	6.2
CAL18982.1	A0A384KXS9	terB	16.63	151	tellurite resistance protein [Yersinia pestis CO92]	2.31572	32	4	4	4	151	16.6	5.34	1.82	19	2	2	2	151	16.6	5.34	1.66
CAL18984.1	Q0WK08	terD	20.676	192	tellurium resistance protein [Yersinia pestis CO92]	0.900556	49	5	7	5	192	20.7	4.86	10.07	55	6	9	6	192	20.7	4.86	20.05
CAL18985.1	A0A384KH20	terE	20.576	191	tellurium resistance protein [Yersinia pestis CO92]	1.15786	59	7	8	7	191	20.6	4.94	6.85	55	6	8	6	191	20.6	4.94	15.49
CAL18995.1	Q8ZJ20	ubiC	19.916	174	putative chorismate--pyruvate lyase [Yersinia pestis CO92]	0									9	1	1	1	174	19.9	5.54
CAL18997.1	Q8ZJ18	plsB	93.621	825	glycerol-3-phosphate acyltransferase [Yersinia pestis CO92]	0									7	2	2	2	825	93.6	9.11
CAL19000.1	A0A384L4L7		18.983	169	putative regulatory protein [Yersinia pestis CO92]	*	19	2	2	2	169	19	6.25
CAL19003.1	A0A384KX66	b4051	34.692	327	quinone oxidoreductase [Yersinia pestis CO92]	*	4	1	1	1	327	34.7	6.89
CAL19009.1	Q8ZJ06	ssb	19.164	182	single-strand binding protein [Yersinia pestis CO92]	0									8	1	1	1	182	19.2	5.31
CAL19030.1	Q0WJW2	aspA	52.62	478	aspartate ammonia-lyase [Yersinia pestis CO92]	1.621	19	6	7	6	478	52.6	5.3	8.65	13	4	5	4	478	52.6	5.3	2.29
CAL19032.1	Q8ZIY4	groS	10.357	97	10 kDa chaperonin [Yersinia pestis CO92]	0.964881	79	7	10	7	97	10.4	5.54	7.23	66	5	12	5	97	10.4	5.54	18.47
CAL19033.1	Q8ZIY3	groL	57.431	548	60 kDa chaperonin [Yersinia pestis CO92]	0.206059	47	16	21	16	548	57.4	5.01	29.04	80	39	118	39	548	57.4	5.01	138.81
CAL19036.1	Q8ZIY0	efp	20.711	188	elongation factor P [Yersinia pestis CO92]	*	6	1	2	1	188	20.7	5.02
CAL19041.1	A0A384LAG3	b4153	27.489	244	fumarate reductase iron-sulfur protein [Yersinia pestis CO92]	*	12	2	2	2	244	27.5	7.02	2.26
CAL19042.1	A0A384KTG5	b4154	66.894	607	fumarate reductase flavoprotein subunit [Yersinia pestis CO92]	*	5	2	2	2	607	66.9	6.29	3.5
CAL19046.1	Q8ZIX1	psd	32.235	293	phosphatidylserine decarboxylase proenzyme [Yersinia pestis CO92]	2.31572	10	2	2	2	293	32.2	7.85		10	1	1	1	293	32.2	7.85
CAL19052.1	A0A384KJW9		63.476	593	putative N-acetylmuramoyl-L-alanine amidase-family protein [Yersinia pestis CO92]	*	1	1	1	1	593	63.4	10.01
CAL19057.1	A0A384LHJ8	hflA	45.286	419	putative membrane protein [Yersinia pestis CO92]	0									20	4	4	4	419	45.3	8.18	1.67
CAL19058.1	A0A384KXZ6	hflA	37.437	334	putative membrane protein [Yersinia pestis CO92]	1.73679	30	5	6	5	334	37.4	8.25	7.48	23	4	4	4	334	37.4	8.25	6.14
CAL19062.1	A0A384LB40	rnr	94.924	844	ribonuclease R [Yersinia pestis CO92]	0									4	2	2	2	844	94.9	8.37	4.92
CAL19089.1	Q7CG47	lsrF	31.611	291	putative aldolase [Yersinia pestis CO92]	2.77886	59	11	12	11	291	31.6	6.54	12.66	27	5	5	5	291	31.6	6.54	4.41
CAL19090.1	Q74PW2	lsrB	36.708	339	putative periplasmic solute-binding protein [Yersinia pestis CO92]	0									13	2	2	2	339	36.7	8.32
CAL19111.1	Q8ZIR0	prfC	59.64	529	peptide chain release factor 3 [Yersinia pestis CO92]	0									3	1	1	1	529	59.6	6.49	2.29
CAL19117.1	Q8ZIQ4	deoC2	28.274	265	deoxyribose-phosphate aldolase [Yersinia pestis CO92]	0.771905	12	2	2	2	265	28.3	5.85	2.03	24	3	3	3	265	28.3	5.85	2.16
CAL19119.1	Q8ZIQ3	deoB	44.106	407	phosphopentomutase [Yersinia pestis CO92]	0.578929	3	1	1	1	407	44.1	5.24		9	2	2	2	407	44.1	5.24	2.18
CAL19140.1	A0A384K8U0	thrC	47.068	429	threonine synthase [Yersinia pestis CO92]	*	3	1	1	1	429	47	6.2	3.31
CAL19142.1	Q8ZIN2	tal	35.049	317	transaldolase B [Yersinia pestis CO92]	0.192976	5	1	1	1	317	35	5.36		26	6	6	6	317	35	5.36
CAL19147.1	Q8ZIM7	dnaK	69.025	636	chaperone protein DnaK [Yersinia pestis CO92]	3.08762	54	28	40	28	636	69	4.98	51.74	36	12	15	12	636	69	4.98	11.85
CAL19151.1	Q8ZIM3	rpsT	9.789	87	30S ribosomal protein S20 [Yersinia pestis CO92]	0									30	2	2	2	87	9.8	11.14	1.7
CAL19154.1	Q8ZIM0	ileS	104.69	938	isoleucyl-tRNA synthetase [Yersinia pestis CO92]	1.15786	1	1	1	1	938	104.6	6.07		1	1	1	1	938	104.6	6.07
CAL19161.1	Q8ZIL5	carA	42.422	391	carbamoyl-phosphate synthase small chain [Yersinia pestis CO92]	*	16	4	5	4	391	42.4	6.14	5.99
CAL19174.1	Q7CG87	surA	47.733	434	survival protein SurA precursor (peptidyl-prolyl cis-trans isomerase) [Yersinia pestis CO92]	1.15786	3	1	1	1	434	47.7	6.48	3.53	3	1	1	1	434	47.7	6.48
CAL19229.1	Q8ZIF4	murE	52.235	490	UDP-N-acetylmuramoylalanyl-D-glutamate--2,6-diam i nopimelate ligase [Yersinia pestis CO92]	*	5	2	2	2	490	52.2	5.94
CAL19236.1	Q8ZIE7	ddl	33.15	306	D-alanine--D-alanine ligase B [Yersinia pestis CO92]	*	4	1	1	1	306	33.1	4.96
CAL19239.1	A0A384LQ43	ftsZ	40.368	383	cell division protein FtsZ [Yersinia pestis CO92]	5.21036	38	9	9	9	383	40.3	4.86	9.94	8	2	2	2	383	40.3	4.86
CAL19243.1	Q7CGB6	secA	102.625	904	preprotein translocase SecA [Yersinia pestis CO92]	0.771905	3	2	2	2	904	102.6	5.43		7	3	3	3	904	102.6	5.43	3.45
CAL19244.1	A0A384KZY2	mutT	14.645	128	mutator protein MutT [Yersinia pestis CO92]	*	15	2	2	2	128	14.6	5.11
CAL19250.1	A0A384LG10	yqjD	10.997	101	putative membrane protein [Yersinia pestis CO92]	1.92976	40	4	5	4	101	11	6.57	6.17	31	2	3	2	101	11	6.57	6.53
CAL19265.1	A0A384LJY4		36.663	331	putative MocA-family oxidoreductase [Yersinia pestis CO92]	*	4	1	1	1	331	36.6	6.21
CAL19270.1	A0A384K938	hdeD	20.392	189	putative membrane protein [Yersinia pestis CO92]	0									4	1	1	1	189	20.4	9.45
CAL19278.1	Q7CGD8	cdib	62.637	562	putative hemolysin activator protein [Yersinia pestis CO92]	*	1	1	1	1	562	62.6	9.45
CAL19316.1	A0A0H2W6S2		17.758	156	hypothetical protein YPO0640 [Yersinia pestis CO92]	2.31572	59	6	10	6	156	17.7	4.41	9.42	43	4	5	4	156	17.7	4.41	2.83
CAL19320.1	A0A384KRD5	alt	70.185	612	RNA polymerase sigma factor RpoD [Yersinia pestis CO92]	*	2	1	1	1	612	70.1	4.82	2.27
CAL19331.1	Q8ZI60	hldE	51.218	476	ADP-heptose synthase [Yersinia pestis CO92]	1.15786	3	1	1	1	476	51.2	5.59		3	1	1	1	476	51.2	5.59
CAL19335.1	Q8ZI56	ribB	23.36	217	3,4-dihydroxy-2-butanone 4-phosphate synthase [Yersinia pestis CO92]	1.15786	7	1	1	1	217	23.3	5.43		9	1	1	1	217	23.3	5.43
CAL19340.1	Q7CGH2	hasF	50.933	467	ABC-transporter outer membrane component [Yersinia pestis CO92]	*	3	1	1	1	467	50.9	8.13
CAL19352.1	Q8ZI40	dkgA	31.52	277	putative aldo/keto reductase family protein [Yersinia pestis CO92]	*	8	1	1	1	277	31.5	6.7
CAL19354.1	A0A384LK46		42.04	385	putative iron-containing alcohol dehydrogenase [Yersinia pestis CO92]	0.868393	14	3	3	3	385	42	6.11	4.39	17	4	4	4	385	42	6.11	1.65
CAL19358.1	Q0WIZ0		25.502	237	MotA/TolQ/ExbB proton channel family protein [Yersinia pestis CO92]	1.15786	9	1	1	1	237	25.5	8.54		7	1	1	1	237	25.5	8.54
CAL19388.1	A0A0H2W7T7	fliF	59.946	546	putative flagellar M-ring protein [Yersinia pestis CO92]	*	2	1	1	1	546	59.9	5.34
CAL19419.1	A0A384L4F8	fliA	26.979	231	putative RNA polymerase sigma factor for flagellar operon [Yersinia pestis CO92]	*	7	1	1	1	231	27	5.31
CAL19462.1	A0A384KRH7	tas	38.659	346	putative aldo/keto reductase-family protein [Yersinia pestis CO92]	0.385953	4	1	1	1	346	38.6	7.02		13	3	3	3	346	38.6	7.02	3.55
CAL19491.1	A0A384KVV7		26.812	251	putative carbonic anhydrase [Yersinia pestis CO92]	0									16	2	2	2	251	26.8	6.37	5.37
CAL19539.1	A0A384L4P0		87.262	774	conserved hypothetical protein [Yersinia pestis CO92]	*	3	1	1	1	774	87.2	5.24
CAL19555.1	Q8ZHK5	lysS	57.577	505	lysyl-tRNA synthetase [Yersinia pestis CO92]	0									15	5	6	5	505	57.5	5.2	2.75
CAL19573.1	Q8ZHI7	gcvH	13.581	128	glycine cleavage system H protein [Yersinia pestis CO92]	0									17	1	1	1	128	13.6	3.9	3.02
CAL19577.1	A0A384LGT3	pepP	49.072	437	proline-specific aminopeptidase [Yersinia pestis CO92]	0									6	2	2	2	437	49	5.44	2.52
CAL19586.1	A0A384KRX5		31.111	289	putative membrane protein [Yersinia pestis CO92]	*	5	1	1	1	289	31.1	6.23
CAL19587.1	A0A0H2W861	fba	39.128	359	fructose-bisphosphate aldolase class II [Yersinia pestis CO92]	0.21052	7	2	2	2	359	39.1	6.11	1.79	25	7	11	7	359	39.1	6.11	11.95
CAL19588.1	Q8ZHH3	pgk	41.074	387	phosphoglycerate kinase [Yersinia pestis CO92]	0.578929	24	6	6	6	387	41	5.45	6.51	29	7	12	7	387	41	5.45	10.72
CAL19593.1	Q0WIB4	tkt	71.873	664	transketolase 1 [Yersinia pestis CO92]	0.128651	2	1	1	1	664	71.8	6.21		21	7	9	7	664	71.8	6.21	8.13
CAL19596.1	Q8ZHG8	speA	74.104	659	biosynthetic arginine decarboxylase [Yersinia pestis CO92]	0									2	1	1	1	659	74.1	5.02
CAL19597.1	Q8ZHG7	metK	42.02	384	S-adenosylmethionine synthetase [Yersinia pestis CO92]	0.926286	15	4	4	4	384	42	5.59	3.39	18	4	5	4	384	42	5.59	3.9
CAL19601.1	P58582	gshB	36.015	319	glutathione synthetase [Yersinia pestis CO92]	0									5	1	1	1	319	36	5.67
CAL19685.1	A0A384LFS3	ptr	107.589	962	protease III precursor [Yersinia pestis CO92]	0									8	5	5	5	962	107.5	6.1	2.64
CAL19702.1	A0A384KLS7		12.723	110	conserved hypothetical protein [Yersinia pestis CO92]	*	13	1	1	1	110	12.7	4.25	2.13
CAL19704.1	A0A384L5H3		16.601	149	conserved hypothetical protein [Yersinia pestis CO92]	0.578929	13	1	1	1	149	16.6	4.44	1.97	29	2	2	2	149	16.6	4.44	3
CAL19706.1	Q8ZH69	dapD	29.937	274	2,3,4,5-tetrahydropyridine-2-carboxylate N-succinyltransferase [Yersinia pestis CO92]	0.192976	3	1	1	1	274	29.9	5.95		41	6	6	6	274	29.9	5.95	10.6
CAL19709.1	Q8ZH66	rpsB	26.841	241	30S ribosomal protein S2 [Yersinia pestis CO92]	0.385953	14	1	1	1	241	26.8	7.59	2.36	25	3	3	3	241	26.8	7.59
CAL19710.1	Q8ZH65	tsf	30.721	285	elongation factor Ts [Yersinia pestis CO92]	2.02625	35	7	7	7	285	30.7	5.3	10.19	22	4	4	4	285	30.7	5.3	2.33
CAL19711.1	Q8ZH64	pyrH	25.973	241	uridylate kinase [Yersinia pestis CO92]	0									28	3	3	3	241	26	6.21
CAL19712.1	Q8ZH63	frr	20.71	185	ribosome recycling factor [Yersinia pestis CO92]	0									10	1	1	1	185	20.7	6.29
CAL19717.1	Q8ZH58	bamA	87.838	795	putative surface antigen [Yersinia pestis CO92]	0.385953	2	1	1	1	795	87.8	5.6		5	3	3	3	795	87.8	5.6
CAL19718.1	P58607	skp	18.279	165	cationic 19 kDa outer membrane protein precursor [Yersinia pestis CO92]	0									15	2	2	2	165	18.3	9.44
CAL19720.1	Q8ZH57	fabZ	20.17	181	(3R)-hydroxymyristoyl-(acyl carrier protein) dehydratase (EC 4.2.1.-) [Yersinia pestis CO92]	*	18	2	2	2	181	20.2	6.55	2.27
CAL19725.1	Q8ZH52	accA	35.496	319	acetyl-coenzyme A carboxylase carboxyl transferase subunit alpha [Yersinia pestis CO92]	1.15786	7	1	1	1	319	35.5	5.66		7	1	1	1	319	35.5	5.66
CAL19729.1	A0A384L719		9.728	86	conserved hypothetical protein [Yersinia pestis CO92]	*	12	1	1	1	86	9.7	4.98
CAL19737.1	Q8ZH40	metQ	29.377	271	putative lipoprotein [Yersinia pestis CO92]	0.421039	25	4	4	4	271	29.4	5.54	7.27	52	10	11	10	271	29.4	5.54	5.73
CAL19767.1	Q8ZH14	smpB	18.407	160	SsrA-binding protein (small protein B) [Yersinia pestis CO92]	0									17	1	1	1	160	18.4	9.96
CAL19773.1	Q7CH40	grpE	21.557	192	heat shock protein GrpE [Yersinia pestis CO92]	*	35	4	4	4	192	21.5	4.87	6.18
CAL19774.1	A0A384KTM2	gltA	47.979	426	citrate synthase GltA [Yersinia pestis CO92]	0									6	2	2	2	426	47.9	6.95
CAL19777.1	Q0WHT4	sdhA	64.305	588	succinate dehydrogenase flavoprotein subunit [Yersinia pestis CO92]	3.242	31	13	14	13	588	64.3	6.04	11.96	15	5	5	5	588	64.3	6.04	2.23
CAL19778.1	A0A384LFU3	sdhB	26.655	238	succinate dehydrogenase iron-sulfur protein [Yersinia pestis CO92]	3.47357	17	3	3	3	238	26.6	7.21		6	1	1	1	238	26.6	7.21
CAL19779.1	A0A0H2W1U8	sucA	105.11	935	2-oxoglutarate dehydrogenase E1 component [Yersinia pestis CO92]	0.192976	1	1	1	1	935	105	6.39		9	6	6	6	935	105	6.39
CAL19780.1	A0A384LCY6	sucB	44.314	407	dihydrolipoamide succinyltransferase component of 2-oxoglutarate dehydrogenase complex [Yersinia pestis CO92]	1.38943	16	5	6	5	407	44.3	5.69	7.66	16	5	5	5	407	44.3	5.69	3.94
CAL19781.1	Q8ZH00	sucC	41.406	388	succinyl-CoA synthetase beta chain [Yersinia pestis CO92]	0.496225	14	3	3	3	388	41.4	5.41	1.92	29	7	7	7	388	41.4	5.41	7.46
CAL19782.1	A0A384LMX5	sucD	29.978	290	succinyl-CoA synthetase alpha chain [Yersinia pestis CO92]	0.463143	9	2	2	2	290	30	6.54	3.39	28	4	5	4	290	30	6.54	8.08
CAL19783.1	A0A0H2W2T7	cydA	58.269	522	cytochrome D ubiquinol oxidase subunit I [Yersinia pestis CO92]	1.15786	3	1	1	1	522	58.2	6.46		3	1	1	1	522	58.2	6.46
CAL19790.1	Q8ZGZ1	tolB	46.045	430	TolB colicin import protein [Yersinia pestis CO92]	0									21	6	6	6	430	46	7.15	4.07
CAL19791.1	A0A384KAK0	excC	18.084	168	peptidoglycan-associated lipoprotein Pal [Yersinia pestis CO92]	1.15786	8	1	1	1	168	18.1	6.8	3.7	8	1	1	1	168	18.1	6.8	2.4
CAL19792.1	Q0WHR9	cpoB	29.062	269	putative exported protein [Yersinia pestis CO92]	*	8	1	1	1	269	29	9.01
CAL19799.1	Q8ZGY5	gpmA	28.358	250	phosphoglycerate mutase 1 [Yersinia pestis CO92]	2.08414	26	6	9	6	250	28.3	5.9	3.81	26	5	5	5	250	28.3	5.9	1.77
CAL19802.1	Q8ZGY3	galK	41.866	383	galactokinase [Yersinia pestis CO92]	0.578929	7	1	1	1	383	41.8	5.38		15	2	2	2	383	41.8	5.38	3.95
CAL19803.1	A0A384LC90	galB	39.909	350	galactose-1-phosphate uridylyltransferase [Yersinia pestis CO92]	0									7	1	1	1	350	39.9	6.52
CAL19850.1	Q0WHL4		17.936	157	conserved hypothetical protein [Yersinia pestis CO92]	0									4	1	1	1	157	17.9	8.72
CAL19868.1	A0A0H2W3C2	katA	55.024	480	catalase [Yersinia pestis CO92]	0.578929	4	1	1	1	480	55	6.54	1.94	7	2	2	2	480	55	6.54	2.24
CAL19872.1	Q8ZGS0	eco	18.871	169	putative ecotin precursor [Yersinia pestis CO92]	0									8	1	1	1	169	18.9	8.25
CAL19877.1	A0A0H2W3X0	gyrA	98.604	891	DNA gyrase subunit A [Yersinia pestis CO92]	0.736819	11	6	7	6	891	98.5	5.02	7.94	14	10	11	10	891	98.5	5.02	14.79
CAL19882.1	A0A384KR45	ompC	41.063	371	outer membrane protein C, porin [Yersinia pestis CO92]	*	7	2	2	2	371	41	5.1
CAL19929.1	A0A0H2W3D6		69.172	602	putative substrate-binding transport protein [Yersinia pestis CO92]	*	1	1	1	1	602	69.1	8.05
CAL19956.1	P31522	psaA	17.233	158	pH 6 antigen precursor (antigen 4) (adhesin) [Yersinia pestis CO92]	1.15786	13	2	2	2	158	17.2	6.3		7	1	2	1	158	17.2	6.3
CAL19957.1	P69965	psaB	30.648	273	chaperone protein PsaB precursor [Yersinia pestis CO92]	*	10	2	2	2	273	30.6	9.28	3.14
CAL19980.1	A0A384LN47	grxA	9.94	87	glutaredoxin 1 [Yersinia pestis CO92]	1.15786	15	1	1	1	87	9.9	5.85		13	1	1	1	87	9.9	5.85
CAL20005.1	Q7CHH5	pheA2	20.745	186	putative chorismate mutase [Yersinia pestis CO92]	2.31572	22	2	2	2	186	20.7	6.93		17	1	1	1	186	20.7	6.93	2.27
CAL20010.1	A0A384KQ38	poxB	61.857	573	pyruvate dehydrogenase [cytochrome] [Yersinia pestis CO92]	0									14	4	4	4	573	61.8	6.24
CAL20026.1	A0A384L3E0	trxB	34.255	320	thioredoxin reductase [Yersinia pestis CO92]	1.15786	29	6	7	6	320	34.2	5.4	2.05	44	7	7	7	320	34.2	5.4	4.84
CAL20031.1	Q8ZGC4	serS	48.569	430	seryl-tRNA synthetase [Yersinia pestis CO92]	0									10	3	3	3	430	48.5	5.78	2.11
CAL20035.1	A0A384KR56	pfl	85.295	760	formate acetyltransferase 1 [Yersinia pestis CO92]	0.784355	34	18	21	17	760	85.2	6.01	15.09	48	26	31	25	760	85.2	6.01	11.67
CAL20041.1	Q8ZGB4	serC	40.084	361	phosphoserine aminotransferase [Yersinia pestis CO92]	0									6	2	2	2	361	40.1	6.46	1.7
CAL20044.1	A0A384LCL5	rpsA	61.285	557	30S ribosomal protein S1 [Yersinia pestis CO92]	2.99113	44	20	31	20	557	61.2	5.05	29.91	22	9	12	9	557	61.2	5.05	10.49
CAL20045.1	Q8ZGB1	ihfB	10.56	94	integration host factor beta-subunit [Yersinia pestis CO92]	0									12	1	2	1	94	10.6	9.04	2
CAL20049.1	Q7CHJ9		53.929	478	conserved hypothetical protein [Yersinia pestis CO92]	0									4	1	1	1	478	53.9	6.14
CAL20055.1	Q8ZGA1	mukF	50.231	440	putative killing factor protein [Yersinia pestis CO92]	*	3	1	1	1	440	50.2	4.94
CAL20056.1	Q8D049	mukE	26.682	233	conserved hypothetical protein [Yersinia pestis CO92]	*	8	1	1	1	233	26.7	4.89
CAL20062.1	A0A384L6K6	aspC	43.119	396	aspartate aminotransferase [Yersinia pestis CO92]	0.771905	7	2	2	2	396	43.1	5.44	1.86	18	3	3	3	396	43.1	5.44	2.62
CAL20064.1	P58697	asnS	52.074	466	asparaginyl-tRNA synthetase [Yersinia pestis CO92]	*	2	1	1	1	466	52	5.14
CAL20067.1	Q8ZG91	pyrD	36.832	336	dihydroorotate dehydrogenase [Yersinia pestis CO92]	0									13	2	2	2	336	36.8	8.15	2.54
CAL20082.1	Q8ZG80	fabA	18.81	172	3-hydroxydecanoyl-[acyl-carrier-protein] dehydratase [Yersinia pestis CO92]	*	9	1	1	1	172	18.8	5.64
CAL20086.1	Q8ZG77	ompA	37.93	353	putative outer membrane porin A protein [Yersinia pestis CO92]	1.51412	46	13	17	13	353	37.9	7.27	6.16	37	9	13	9	353	37.9	7.27	4.2
CAL20151.1	Q8ZG15	folE	24.714	220	GTP cyclohydrolase I [Yersinia pestis CO92]	*	3	1	1	1	220	24.7	8.44
CAL20153.1	Q0WGR5	mglB	36.443	335	galactose-binding protein [Yersinia pestis CO92]	0									16	3	4	3	335	36.4	6.09	4.52
CAL20157.1	Q8ZG09	maeA	62.828	565	NAD-dependent malic enzyme [Yersinia pestis CO92]	0									5	1	1	1	565	62.8	5.71
CAL20158.1	Q8ZG08	cdd	31.477	294	cytidine deaminase [Yersinia pestis CO92]	0									10	1	1	1	294	31.5	6.38
CAL20168.1	Q8ZG01	metG	75.636	675	methionyl-tRNA synthetase [Yersinia pestis CO92]	5.78929	11	5	5	5	675	75.6	5.58	2.46	2	1	1	1	675	75.6	5.58	1.77
CAL20169.1	A0A384L7F9		40.146	370	conserved hypothetical protein [Yersinia pestis CO92]	1.15786	5	1	1	1	370	40.1	5.73		5	1	1	1	370	40.1	5.73
CAL20187.1	A0A384KLK1	gnd	51.573	469	6-phosphogluconate dehydrogenase,decarboxylating [Yersinia pestis CO92]	0.661633	14	4	4	4	469	51.5	5.34	6.33	26	6	7	6	469	51.5	5.34	1.65
CAL20197.1	A0A384L5K8		29.689	275	putative exported protein [Yersinia pestis CO92]	0									7	1	1	1	275	29.7	6.87
CAL20205.1	Q8ZFW5		12.461	105	conserved hypothetical protein [Yersinia pestis CO92]	0									43	2	2	2	105	12.5	9.17	2.29
CAL20235.1	A0A0H2W6N0	ams	134.061	1221	ribonuclease E [Yersinia pestis CO92]	0									1	1	1	1	1221	134	5.34
CAL20244.1	A0A0H2W5K6	fabG	25.765	244	3-oxoacyl-[acyl-carrier protein] reductase [Yersinia pestis CO92]	1.54381	27	4	4	4	244	25.7	5.76	1.75	16	3	3	3	244	25.7	5.76	5.06
CAL20245.1	Q8ZFT4	acpP	8.701	78	acyl carrier protein [Yersinia pestis CO92]	1.15786	21	1	1	1	78	8.7	4.03	2.87	21	1	1	1	78	8.7	4.03
CAL20253.1	A0A384KKG7	glcA	50.926	477	PTS system, glucose-specific IIBC component [Yersinia pestis CO92]	0									7	2	2	2	477	50.9	8.46
CAL20255.1	Q7CJ16		31.724	292	putative shikimate dehydrogenase [Yersinia pestis CO92]	2.31572	11	2	2	2	292	31.7	8.28		5	1	1	1	292	31.7	8.28
CAL20256.1	A0A384L822		12.943	117	conserved hypothetical protein [Yersinia pestis CO92]	1.73679	26	2	3	2	117	12.9	6.1	1.94	26	2	2	2	117	12.9	6.1	5.7
CAL20277.1	A0A384KJ45		42.738	373	conserved hypothetical protein [Yersinia pestis CO92]	1.15786	3	1	1	1	373	42.7	4.87		3	1	1	1	373	42.7	4.87
CAL20279.1	P74992	phoP	25.584	223	response regulator protein [Yersinia pestis CO92]	*	5	1	1	1	223	25.6	5.8
CAL20281.1	Q0WGE1	purB	51.636	456	adenylosuccinate lyase [Yersinia pestis CO92]	0									3	1	1	1	456	51.6	6.23
CAL20286.1	A0A384L1F6	icd	45.868	417	isocitrate dehydrogenase [NADP] [Yersinia pestis CO92]	0									13	4	4	4	417	45.8	5.68
CAL20298.1	A0A384KN95		35.45	336	probable Zinc-binding dehydrogenase [Yersinia pestis CO92]	*	4	1	1	1	336	35.4	6.86
CAL20300.1	A0A384L276	cspC	7.513	70	cold shock protein [Yersinia pestis CO92]	0.578929	17	1	1	1	70	7.5	7.24		17	1	2	1	70	7.5	7.24
CAL20322.1	A0A384KZ40	cheR	33.16	290	chemotaxis protein methyltransferase [Yersinia pestis CO92]	0									3	1	1	1	290	33.1	8.92
CAL20347.1	Q8ZFJ9	proQ	26.498	237	ProP effector homologue [Yersinia pestis CO92]	0									5	1	1	1	237	26.5	9.76
CAL20357.1	A0A384KBK5	kdgR	29.852	263	IclR-family transcriptional regulatory protein [Yersinia pestis CO92]	3.47357	14	3	3	3	263	29.8	5.72	2.16	5	1	1	1	263	29.8	5.72
CAL20388.1	A0A384KG43	cspC	7.418	69	cold shock protein [Yersinia pestis CO92]	1.92976	78	4	5	4	69	7.4	7.24	9.05	39	2	3	2	69	7.4	7.24
CAL20399.1	A0A384LA10	manY	27.65	265	PTS system, mannose-specific IIC component [Yersinia pestis CO92]	1.15786	7	1	1	1	265	27.6	5	2.31	7	1	1	1	265	27.6	5
CAL20400.1	Q0WG31	gptB	35.187	324	PTS system, mannose-specific IIAB component [Yersinia pestis CO92]	2.77886	51	10	12	10	324	35.2	5.81	5.39	18	4	5	4	324	35.2	5.81	2.52
CAL20421.1	A0A384L072	ptrB	78.5	683	oligopeptidase B [Yersinia pestis CO92]	0									8	2	2	2	683	78.5	5.01
CAL20424.1	A0A384L1E3	ftn	19.209	169	ferritin [Yersinia pestis CO92]	0									33	2	2	2	169	19.2	5.16	3.46
CAL20491.1	Q0WFU3	poaA	144.38	1323	bifunctional PutA protein [includes: proline dehydrogenase and delta-1-pyrroline-5-carboxylate [Yersinia pestis CO92]	0									3	2	2	2	1323	144.3	6.11
CAL20497.1	Q8ZF61		20.808	199	trp repressor binding protein [Yersinia pestis CO92]	0									13	1	1	1	199	20.8	8.37	2.09
CAL20550.1	Q0WFN6	irp2	228.651	2035	yersiniabactin biosynthetic protein [Yersinia pestis CO92]	*	1	1	2	1	2035	228.5	6.19
CAL20566.1	Q9ZC38		29.658	280	putative citrate lyase beta chain [Yersinia pestis CO92]	*	6	1	1	1	280	29.6	5.88
CAL20587.1	Q9ZC59	tehB	33.291	295	putative tellurite resistance protein [Yersinia pestis CO92]	*	5	1	1	1	295	33.3	5.5
CAL20629.1	A0A0H2W3Q7		24.751	226	putative dehydrogenase [Yersinia pestis CO92]	0									11	1	1	1	226	24.7	8.1
CAL20630.1	A0A384LPC8		36.465	316	hypothetical protein YPO1994 [Yersinia pestis CO92]	0.289464	6	1	1	1	316	36.4	6.62	2.38	27	4	4	4	316	36.4	6.62	4.39
CAL20631.1	A0A384LPR1		35.163	310	hypothetical protein YPO1995 [Yersinia pestis CO92]	1.15786	15	3	3	3	310	35.1	6.54	4.96	15	3	3	3	310	35.1	6.54	3.9
CAL20632.1	Q0WFF7		34.091	301	hypothetical protein YPO1996 [Yersinia pestis CO92]	2.05841	57	15	16	15	301	34.1	4.75	24.26	45	8	9	8	301	34.1	4.75	8.28
CAL20647.1	A0A384LA14	ychF	39.528	363	conserved hypothetical protein [Yersinia pestis CO92]	*	4	1	1	1	363	39.5	4.84
CAL20650.1	Q8ZEY2	prs	34.261	315	ribose-phosphate pyrophosphokinase [Yersinia pestis CO92]	0.868393	10	2	3	2	315	34.2	5.59	3.62	20	4	4	4	315	34.2	5.59
CAL20658.1	Q8ZEX4	kdsA	30.74	284	2-dehydro-3-deoxyphosphooctonate aldolase [Yersinia pestis CO92]	2.31572	6	2	2	2	284	30.7	6.3	1.9	10	1	1	1	284	30.7	6.3
CAL20681.1	Q8ZEV7	argS	64.142	576	arginyl-tRNA synthetase [Yersinia pestis CO92]	3.47357	9	3	3	3	576	64.1	5.55	4.9	2	1	1	1	576	64.1	5.55
CAL20688.1	Q8ZEV0	aspS	66.642	598	aspartyl-tRNA synthetase [Yersinia pestis CO92]	0.192976	3	1	1	1	598	66.6	5.35		11	6	6	6	598	66.6	5.35	4.79
CAL20690.1	Q8ZEU8		26.243	247	conserved hypothetical protein [Yersinia pestis CO92]	0.578929	4	1	1	1	247	26.2	4.83	1.86	11	2	2	2	247	26.2	4.83	2.08
CAL20702.1	A0A384KH41	eda	22.147	213	KHG/KDPG aldolase [Yersinia pestis CO92]	0									24	2	2	2	213	22.1	5.16	1.65
CAL20708.1	A0A384KBA6		21.318	195	putative lipoprotein [Yersinia pestis CO92]	0									12	1	1	1	195	21.3	9.45
CAL20758.1	Q0WF36		24.29	210	hypothetical phage protein [Yersinia pestis CO92]	1.15786	10	2	2	2	210	24.3	6	2.08	16	2	2	2	210	24.3	6
CAL20781.1	A0A384KAR7		31.418	289	conserved hypothetical protein [Yersinia pestis CO92]	0									4	1	1	1	289	31.4	5.72
CAL20787.1	A0A384LL38		32.396	291	conserved hypothetical protein [Yersinia pestis CO92]	2.31572	22	4	4	4	291	32.4	6.18	4.36	9	2	2	2	291	32.4	6.18	1.95
CAL20788.1	A0A384K9R3	gapA	35.956	334	glyceraldehyde 3-phosphate dehydrogenase A [Yersinia pestis CO92]	0.321627	19	4	5	4	334	35.9	6.65	5.82	52	11	18	11	334	35.9	6.65	16.73
CAL20793.1	Q7CIH6	sppA	67.034	616	protease IV [Yersinia pestis CO92]	*	1	1	1	1	616	67	7.18
CAL20794.1	A0A0H2W620		20.215	183	putative nitroreductase [Yersinia pestis CO92]	0									6	1	1	1	183	20.2	7.59
CAL20805.1	A0A384KFR0		49.336	448	putative nucleotide sugar dehydrogenase [Yersinia pestis CO92]	1.54381	9	3	4	3	448	49.3	5.34	1.72	10	3	3	3	448	49.3	5.34
CAL20806.1	Q0WEY9	bglY	15.018	132	DNA-binding protein Hns [Yersinia pestis CO92]	1.9849	61	7	12	7	132	15	5.27	15.47	45	5	7	5	132	15	5.27	1.83
CAL20810.1	A0A384L887	adhE	96.632	891	aldehyde-alcohol dehydrogenase [Yersinia pestis CO92]	1.08549	38	25	30	25	891	96.6	6.76	19.19	42	25	32	25	891	96.6	6.76	35.23
CAL20828.1	Q8ZEH4		27.754	256	putative membrane protein [Yersinia pestis CO92]	0									4	1	1	1	256	27.7	10.54
CAL20841.1	A0A384LF37		22.906	206	conserved hypothetical protein [Yersinia pestis CO92]	0									15	1	1	1	206	22.9	5.96
CAL20851.1	A0A0H2W529	acn	97.729	890	aconitate hydratase 1 [Yersinia pestis CO92]	0									1	1	1	1	890	97.7	6.48
CAL20857.1	P58644	pyrF	26.207	245	orotidine 5'-phosphate decarboxylase [Yersinia pestis CO92]	*	5	1	1	1	245	26.2	5.31
CAL20886.1	A0A0H2W4D0		38.125	349	putative oxidoreductase [Yersinia pestis CO92]	*	22	5	6	5	349	38.1	6.01	6.81
CAL20889.1	A0A0H2W5Z1		56.004	514	putative exported protein [Yersinia pestis CO92]	3.47357	8	3	3	3	514	56	5.15		2	1	1	1	514	56	5.15
CAL20899.1	Q0WEQ0		15.802	135	phage hypothetical protein [Yersinia pestis CO92]	0									34	2	2	2	135	15.8	4.65	3.32
CAL20933.1	A0A384L3X9		34.089	317	putative exported protein [Yersinia pestis CO92]	*	5	1	1	1	317	34.1	8.21	1.78
CAL20953.1	P58709	dalD	51.985	463	putative mannitol dehydrogenase [Yersinia pestis CO92]	0									14	4	4	4	463	52	5.68	1.85
CAL20957.1	A0A384LA48	hslI	36.786	330	D-lactate dehydrogenase [Yersinia pestis CO92]	0.578929	10	3	3	3	330	36.8	5.55		21	5	6	5	330	36.8	5.55	9.38
CAL20967.1	A0A384KB99	mppA	60.025	538	putative periplasmic murein peptide-binding protein [Yersinia pestis CO92]	0									5	1	1	1	538	60	7.62
CAL20970.1	Q8ZE42	tpx	17.592	167	thiol peroxidase [Yersinia pestis CO92]	0.827041	50	4	5	4	167	17.6	5.26	1.8	60	5	7	5	167	17.6	5.26	10.13
CAL20979.1	Q0WEH0	pspA	25.402	221	phage shock protein A [Yersinia pestis CO92]	0									5	1	1	1	221	25.4	6.01
CAL20995.1	Q0WEF5	gst	22.534	201	glutathione S-transferase [Yersinia pestis CO92]	0.289464	6	1	1	1	201	22.5	6.8		16	3	4	3	201	22.5	6.8	2.06
CAL20997.1	Q8ZE20	tyrS	47.158	424	tyrosyl-tRNA synthetase [Yersinia pestis CO92]	0									11	3	3	3	424	47.1	5.85	1.8
CAL20998.1	Q8ZE19	pdxH	25.383	217	pyridoxamine 5'-phosphate oxidase [Yersinia pestis CO92]	*	8	1	1	1	217	25.4	8.02
CAL21001.1	A0A384KYN9	pcp	15.366	155	putative lipoprotein [Yersinia pestis CO92]	3.47357	32	3	3	3	155	15.4	9.45	1.68	10	1	1	1	155	15.4	9.45	2.25
CAL21007.1	A0A384KIR0		39.795	365	NADH:flavin oxidoreductase / NADH oxidase family protein [Yersinia pestis CO92]	0									19	3	3	3	365	39.8	6.61
CAL21011.1	A0A384KIX5		13.126	116	conserved hypothetical protein [Yersinia pestis CO92]	*	28	2	2	2	116	13.1	4.75	2.99
CAL21021.1	Q0WEC9	pykF	50.481	470	pyruvate kinase I [Yersinia pestis CO92]	0									22	6	7	6	470	50.4	6.24	8.71
CAL21022.1	Q8ZDZ6	lpp	8.317	78	major outer membrane lipoprotein [Yersinia pestis CO92]	1.38943	67	4	6	4	78	8.3	8.84	9.87	67	4	5	4	78	8.3	8.84	5.8
CAL21034.1	A0A384LNQ2	menI	15.076	138	conserved hypothetical protein [Yersinia pestis CO92]	*	17	2	2	2	138	15.1	6.77
CAL21047.1	Q8ZDX8	arnA	74.921	667	probable formyl transferase [Yersinia pestis CO92]	2.31572	13	7	8	7	667	74.9	6.28	3.36	10	4	4	4	667	74.9	6.28	4.07
CAL21049.1	Q93PE0	arnB	42.246	384	conserved hypothteical protein [Yersinia pestis CO92]	1.15786	10	2	2	2	384	42.2	6.83	5.36	10	2	2	2	384	42.2	6.83	5.55
CAL21050.1	Q8ZDX6	btuD	27.817	253	putative vitamin B12 transport ATP-binding protein [Yersinia pestis CO92]	0									3	1	1	1	253	27.8	7.18
CAL21055.1	Q8ZDX1	pheT	87.03	795	phenylalanyl-tRNA synthetase beta chain [Yersinia pestis CO92]	0.463143	4	2	2	2	795	87	5.62	1.65	8	4	5	4	795	87	5.62	3.43
CAL21056.1	Q8ZDX0	pheS	37.139	327	phenylalanyl-tRNA synthetase alpha chain [Yersinia pestis CO92]	1.15786	10	3	3	3	327	37.1	5.94	1.83	11	3	3	3	327	37.1	5.94
CAL21058.1	Q8ZDW8	rplT	13.511	118	50S ribosomal protein L20 [Yersinia pestis CO92]	3.47357	19	3	3	3	118	13.5	11.56		7	1	1	1	118	13.5	11.56
CAL21059.1	Q8ZDW7	rpmI	7.319	65	50S ribosomal protein L35 [Yersinia pestis CO92]	*	28	1	1	1	65	7.3	11.91	2.69
CAL21060.1	Q8ZDW6	infC	20.936	183	translation initiation factor IF-3 [Yersinia pestis CO92]	1.15786	11	1	1	1	183	20.9	9.47	2.12	11	1	1	1	183	20.9	9.47
CAL21061.1	Q8ZDW5	thrS	73.655	642	threonyl-tRNA synthetase [Yersinia pestis CO92]	0									3	1	1	1	642	73.6	6.27
CAL21138.1	Q7CJ65	dps	18.871	167	putative DNA-binding protein [Yersinia pestis CO92]	*	27	3	3	3	167	18.9	6.29	7.55
CAL21173.1	Q7CJ89	nuoI	20.559	180	NADH Dehydrogenase I chain I [Yersinia pestis CO92]	0									12	2	2	2	180	20.5	5.68
CAL21175.1	Q8ZDL2	nuoG	100.621	914	NADH dehydrogenase I chain G [Yersinia pestis CO92]	0.661633	9	4	4	4	914	100.6	6.11	4.68	14	7	7	7	914	100.6	6.11	4.53
CAL21176.1	A0A384L585	nuoF	50.453	461	NADH dehydrogenase I chain F [Yersinia pestis CO92]	0									6	2	2	2	461	50.4	6.73	2.77
CAL21177.1	A0A384KJZ7	nuoE	19.038	172	NADH dehydrogenase I chain E [Yersinia pestis CO92]	*	12	1	1	1	172	19	5.24
CAL21178.1	Q7CJ92	nuoC	68.886	598	NADH dehydrogenase I chain C/D [Yersinia pestis CO92]	4.63143	14	7	8	7	598	68.8	6.24	4.65	4	2	2	2	598	68.8	6.24
CAL21180.1	Q0WDX2	nuoA	18.376	166	NADH dehydrogenase I chain A [Yersinia pestis CO92]	0									15	1	1	1	164	18.1	9.14
CAL21187.1	A0A0H2W5N0		23.183	220	putative haloacid dehalogenase-like hydrolase [Yersinia pestis CO92]	0									10	1	1	1	220	23.2	4.73
CAL21191.1	Q8ZDJ6	ackA	43.018	400	acetate kinase [Yersinia pestis CO92]	*	5	1	1	1	400	43	6.33	1.85
CAL21192.1	Q7CJ96	pta	77.402	717	phosphate acetyltransferase [Yersinia pestis CO92]	0									2	1	1	1	717	77.4	5.36	1.96
CAL21210.1	A0A384LI59		30.635	271	conserved hypothetical protein [Yersinia pestis CO92]	0									9	1	1	1	271	30.6	5.87
CAL21223.1	Q8ZDG8		9.805	87	conserved hypothetical protein [Yersinia pestis CO92]	3.47357	55	3	3	3	87	9.8	5.33	5.29	16	1	1	1	87	9.8	5.33
CAL21233.1	Q8ZDF8	leuS	97.051	860	leucyl-tRNA synthetase [Yersinia pestis CO92]	0									2	1	1	1	860	97	5.29	2.48
CAL21241.1	Q8ZDF0	ybeY	17.745	157	conserved hypothetical protein [Yersinia pestis CO92]	*	10	1	1	1	157	17.7	4.37
CAL21250.1	Q8ZDE1	nagB	29.667	266	putative glucosamine-6-phosphate isomerase [Yersinia pestis CO92]	0									3	1	1	1	266	29.6	7.11
CAL21253.1	Q8ZDD9	glnS	63.751	555	glutaminyl-tRNA synthetase [Yersinia pestis CO92]	2.31572	8	2	2	2	555	63.7	5.72	3.33	4	1	1	1	555	63.7	5.72
CAL21256.1	P33086	fur	16.728	148	ferric uptake regulator [Yersinia pestis CO92]	0									9	1	1	1	148	16.7	6.58
CAL21284.1	P69994	ureA	11.049	100	urease gamma subunit [Yersinia pestis CO92]	1.54381	52	5	8	5	100	11	5.54	12.35	60	3	6	3	100	11	5.54	6.01
CAL21285.1	P69990	ureB	15.822	144	urease beta subunit [Yersinia pestis CO92]	0.385953	19	2	2	2	144	15.8	9.44		56	5	6	5	144	15.8	9.44	3.5
CAL21286.1	Q9ZFR9	ureC	61.019	572	urease alpha subunit [Yersinia pestis CO92]	0.992449	30	14	18	14	572	61	5.81	17.02	29	13	21	13	572	61	5.81	18.34
CAL21287.1	Q9ZFR8	ureE	25.948	231	urease accessory protein [Yersinia pestis CO92]	1.73679	16	3	3	3	231	25.9	6.32		11	2	2	2	231	25.9	6.32	1.72
CAL21289.1	P69992	ureG	24.007	220	urease accessory protein [Yersinia pestis CO92]	1.15786	5	1	1	1	220	24	4.98		6	1	1	1	220	24	4.98
CAL21293.1	A0A384KKQ9	hdeB	12.174	109	putative exported protein [Yersinia pestis CO92]	1.15786	12	1	1	1	109	12.2	6.54		16	1	1	1	109	12.2	6.54	1.82
CAL21294.1	A0A384KCM0		43.098	391	putative potassium channel protein [Yersinia pestis CO92]	1.15786	13	3	3	3	391	43.1	7.81		8	2	3	2	391	43.1	7.81	2.15
CAL21305.1	A0A384K858	pgm	59.101	547	phosphoglucomutase [Yersinia pestis CO92]	0									1	1	1	1	547	59.1	6.21
CAL21322.1	Q8ZD86	pcp	23.142	215	putative pyrrolidone-carboxylate peptidase [Yersinia pestis CO92]	0									6	1	1	1	215	23.1	5.71	1.73
CAL21324.1	Q8ZD84	grcA	14.353	127	conserved hypothetical protein [Yersinia pestis CO92]	1.65408	69	7	10	6	127	14.3	4.77	6.15	61	6	7	5	127	14.3	4.77	3.85
CAL21375.1	Q8ZD36	mnmC	76.671	689	conserved hypothetical protein [Yersinia pestis CO92]	*	2	1	1	1	689	76.6	6.99
CAL21376.1	A0A384KN94	fabB	42.834	407	3-oxoacyl-[acyl-carrier-protein] synthase I [Yersinia pestis CO92]	0.578929	10	3	3	3	407	42.8	5.54	3.47	23	6	6	6	407	42.8	5.54	2.19
CAL21382.1	Q8D0U3	pdxB	41.167	375	putative D-isomer specific 2-hydroxyacid dehydrogenase [Yersinia pestis CO92]	*	4	1	1	1	375	41.1	5.83
CAL21384.1	A0A0H2W6Y4	asd	36.06	336	putative aspartate-semialdehyde dehydrogenase [Yersinia pestis CO92]	*	6	1	1	1	336	36	4.46	1.74
CAL21393.1	Q0WDB7	hisJ	28.634	262	histidine-binding periplasmic protein [Yersinia pestis CO92]	0									12	2	2	2	262	28.6	5.63
CAL21419.1	Q7CJX8		33.564	297	putative aldo/keto reductase [Yersinia pestis CO92]	*	6	1	1	1	297	33.5	6.32
CAL21440.1	Q8ZCX9	upp	22.574	208	uracil phosphoribosyltransferase [Yersinia pestis CO92]	*	6	1	1	1	208	22.6	5.66
CAL21443.1	A0A384LKN0	speG	21.253	181	spermidine acetyltransferase [Yersinia pestis CO92]	*	13	2	2	2	181	21.2	6.43
CAL21466.1	A0A0H2W6H2		52.254	464	putative protease [Yersinia pestis CO92]	*	3	1	1	1	464	52.2	6.48
CAL21481.1	Q8ZCU4	guaA	58.422	525	putative GMP synthase [Yersinia pestis CO92]	0.771905	7	2	2	2	525	58.4	5.82	2.12	10	3	3	3	525	58.4	5.82	5.04
CAL21482.1	Q0WD32	guaB	51.824	487	inosine-5'-monophosphate dehydrogenase [Yersinia pestis CO92]	3.76304	29	10	13	10	487	51.8	6.76	13.44	13	4	4	4	487	51.8	6.76	2.05
CAL21483.1	Q8ZCU2	xseA	52.098	459	exodeoxyribonuclease VII large subunit [Yersinia pestis CO92]	*	2	1	1	1	459	52.1	9.95
CAL21486.1	Q8ZCT9	der	55.007	495	putative GTP-binding protein [Yersinia pestis CO92]	0									7	2	2	2	495	55	5.71	1.62
CAL21487.1	Q7CJM5	bamB	42.092	393	putative lipoprotein [Yersinia pestis CO92]	0									6	2	2	2	393	42.1	5.21	2.11
CAL21488.1	A0A384KZ73	yfgM	22.64	211	putative membrane protein [Yersinia pestis CO92]	1.15786	18	2	2	2	211	22.6	5.67	7.06	18	2	2	2	211	22.6	5.67	4.46
CAL21489.1	Q8ZCT6	hisS	47.262	424	histidyl-tRNA synthetase [Yersinia pestis CO92]	2.31572	7	2	2	2	424	47.2	5.38		4	1	1	1	424	47.2	5.38	2.11
CAL21494.1	Q8ZCT2	ndk	15.631	142	nucleoside diphosphate kinase [Yersinia pestis CO92]	1.01313	41	3	7	3	142	15.6	5.52	9.56	53	4	8	4	142	15.6	5.52	11.94
CAL21504.1	Q8ZCS4	hscB	20.635	174	chaperone protein HscB [Yersinia pestis CO92]	*	7	1	1	1	174	20.6	5.07
CAL21510.1	A0A384LFX3	suhB	29.155	267	putative inositol monophosphatase family protein [Yersinia pestis CO92]	0									5	1	1	1	267	29.1	7.18
CAL21516.1	A0A384KE26	ail	20.242	182	attachment invasion locus protein [Yersinia pestis CO92]	1.15786	10	2	3	2	182	20.2	8.5	3.36	25	3	3	3	182	20.2	8.5
CAL21518.1	Q8ZCR1	glyA	45.422	417	serine hydroxymethyltransferase [Yersinia pestis CO92]	0.868393	11	3	3	3	417	45.4	6.42	8.02	17	4	4	4	417	45.4	6.42	7.53
CAL21521.1	Q7CJP6	glnB	12.455	112	nitrogen regulatory protein P-II [Yersinia pestis CO92]	1.15786	10	1	1	1	112	12.4	5.33		7	1	1	1	112	12.4	5.33
CAL21579.1	Q7CJE7		45.843	411	putative aminotransferase [Yersinia pestis CO92]	0									4	1	1	1	411	45.8	7.27	1.73
CAL21588.1	Q8ZCK0	gltX	53.11	471	glutamyl-tRNA synthetase [Yersinia pestis CO92]	*	3	1	1	1	471	53.1	5.71
CAL21596.1	A0A384KU48	cysK	34.318	322	cysteine synthase A [Yersinia pestis CO92]	0.796027	57	13	22	13	322	34.3	5.34	16.42	75	17	32	17	322	34.3	5.34	27.93
CAL21597.1	A0A384L5I0	hpr	9.105	85	PTS system, phosphocarrier protein [Yersinia pestis CO92]	0.578929	15	1	1	1	85	9.1	6.54		44	2	2	2	85	9.1	6.54
CAL21598.1	A0A0H2W631	ptsI	63.378	575	PTS sytem, enzyme I component [Yersinia pestis CO92]	1.38943	15	6	6	6	575	63.3	4.92	1.62	13	5	5	5	575	63.3	4.92	4.31
CAL21599.1	Q0WCR9	crr	18.238	169	PTS system, glucose-specific IIA component [Yersinia pestis CO92]	1.73679	24	3	3	3	169	18.2	4.89		15	2	2	2	169	18.2	4.89
CAL21627.1	A0A384LQC9		33.389	299	conserved hypothetical protein [Yersinia pestis CO92]	0									7	1	1	1	299	33.4	6.09
CAL21661.1	Q8ZCD2	purC	27.03	237	phosphoribosylaminoimidazole-succinocarboxamide synthase [Yersinia pestis CO92]	1.15786	7	1	1	1	237	27	5.33	3.07	7	1	1	1	237	27	5.33
CAL21663.1	Q0WCK7	bamC	38.327	352	lipoprotein [Yersinia pestis CO92]	0.385953	3	1	1	1	352	38.3	6.16		17	3	3	3	352	38.3	6.16	2.41
CAL21666.1	Q0WCK4	bcp	17.716	157	bacterioferritin comigratory protein [Yersinia pestis CO92]	4.0525	31	3	7	3	157	17.7	5.35	5.2	13	1	2	1	157	17.7	5.35	3.75
CAL21672.1	A0A384KZY1	yfgD	13.481	118	putative arsenate reductase [Yersinia pestis CO92]	0									41	3	3	3	118	13.5	8.12
CAL21676.1	A0A384KTC0	ppiB	18.151	164	peptidyl-prolyl cis-trans isomerase B [Yersinia pestis CO92]	1.621	38	5	7	5	164	18.1	5.8	6.28	35	3	5	3	164	18.1	5.8	4.31
CAL21684.1	A0A384L7G8	ybbN	32.012	289	putative thioredoxin [Yersinia pestis CO92]	0.231572	6	1	1	1	289	32	4.83	1.73	33	5	5	5	289	32	4.83	6.59
CAL21685.1	A0A384KQ97		33.489	304	conserved hypothetical protein [Yersinia pestis CO92]	*	5	1	1	1	304	33.5	5.59
CAL21714.1	O69172	adk	23.672	214	adenylate kinase [Yersinia pestis CO92]	1.15786	5	1	1	1	214	23.7	5.54		5	1	1	1	214	23.7	5.54
CAL21715.1	P58482	htpG	70.786	622	heat shock protein HtpG [Yersinia pestis CO92]	2.44437	38	16	19	16	624	71	5.16	23.59	19	8	9	8	624	71	5.16	10.31
CAL21717.1	Q8ZC96		12.093	110	conserved hypothetical protein [Yersinia pestis CO92]	*	12	1	1	1	110	12.1	5.07
CAL21727.1	A0A384L2L8	acrA	41.89	395	multidrug efflux protein [Yersinia pestis CO92]	4.0525	22	6	7	6	395	41.9	6.37	8.47	9	2	2	2	395	41.9	6.37	2.4
CAL21728.1	A0A0H2W1D8	acrB	113.562	1050	multidrug efflux protein [Yersinia pestis CO92]	*	7	4	4	4	1050	113.5	6.11
CAL21735.1	A0A384KPN5	ybaY	17.857	173	putative lipoprotein [Yersinia pestis CO92]	0									17	1	1	1	173	17.8	7.36
CAL21736.1	A0A384KIK4	tesB	32.463	286	acyl-CoA thioesterase II [Yersinia pestis CO92]	*	3	1	1	1	286	32.4	6.38
CAL21748.1	A0A384KMR9	ppiD	69.892	628	peptidyl-prolyl cis-trans isomerase D [Yersinia pestis CO92]	1.01313	18	7	7	7	628	69.8	5.06	9.1	17	7	8	7	628	69.8	5.06	8.71
CAL21749.1	A0A384LDF7	hopD	9.268	90	DNA-binding protein HU-beta [Yersinia pestis CO92]	0.385953	10	1	1	1	90	9.3	9.77		43	3	3	3	90	9.3	9.77	1.73
CAL21750.1	A0A0H2W279	capR	87.432	784	ATP-dependent protease La [Yersinia pestis CO92]	0.578929	2	1	1	1	784	87.4	6.24		4	2	2	2	784	87.4	6.24
CAL21751.1	Q8ZC66	clpX	46.033	423	ATP-dependent Clp protease ATP-binding subunit ClpX [Yersinia pestis CO92]	0.385953	3	1	1	1	423	46	5.4		11	3	3	3	423	46	5.4	1.8
CAL21752.1	Q8ZC65	clpP	23.32	207	ATP-dependent Clp protease proteolytic subunit ClpP [Yersinia pestis CO92]	0									9	1	2	1	207	23.3	5.44	3.94
CAL21753.1	Q8ZC64	tig	48.241	434	Trigger factor [Yersinia pestis CO92]	2.70167	42	10	14	10	434	48.2	4.91	17.38	23	5	6	5	434	48.2	4.91	3.66
CAL21765.1	Q8ZC52		18.35	163	conserved hypothetical protein [Yersinia pestis CO92]	0									9	1	1	1	166	18.6	5.48
CAL21770.1	Q8ZC47	xseB	9.307	84	exodeoxyribonuclease VII small subunit [Yersinia pestis CO92]	*	80	4	5	4	84	9.3	4.41	9.84
CAL21777.1	Q8ZC41	ribH	16.197	156	6,7-dimethyl-8-ribityllumazine synthase [Yersinia pestis CO92]	0.463143	9	1	2	1	156	16.2	5.03		41	4	5	4	156	16.2	5.03	5.18
CAL21784.1	A0A384KLP5	secD	66.833	615	protein-export membrane protein SecD [Yersinia pestis CO92]	0									2	1	1	1	615	66.8	8.78
CAL21785.1	A0A384KE14	yajC	12.019	111	putative membrane protein [Yersinia pestis CO92]	2.31572	26	2	2	2	111	12	9.58		8	1	1	1	111	12	9.58
CAL21789.1	A0A384L2F1	ahpC	22.258	200	putative alkyl hydroperoxide reductase subunit c [Yersinia pestis CO92]	1.08067	37	6	14	6	200	22.2	6.06	10.79	49	9	15	9	200	22.2	6.06	14.73
CAL21794.1	A0A384KXY2		24.108	226	probable short-chain dehydrogenase [Yersinia pestis CO92]	0									6	1	1	1	226	24.1	7.77	2.06
CAL21807.1	Q8ZC17	ppnP	10.427	95	conserved hypothetical protein [Yersinia pestis CO92]	0									8	1	1	1	95	10.4	4.56
CAL21819.1	Q8ZC05	gpt	16.966	152	xanthine-guanine phosphoribosyltransferase [Yersinia pestis CO92]	0									7	1	1	1	152	17	5.9
CAL21824.1	A0A384LI20	pepD	52.993	486	aminoacyl-histidine dipeptidase [Yersinia pestis CO92]	0									5	2	2	2	486	53	5.71	1.61
CAL21837.1	Q8ZBY7	gmhA	20.987	193	phosphoheptose isomerase [Yersinia pestis CO92]	0.385953	13	1	1	1	193	21	5.99		28	3	3	3	193	21	5.99
CAL21838.1	Q8ZBY6	fadE	88.968	815	probable acyl-CoA dehydrogenase [Yersinia pestis CO92]	0.463143	4	2	2	2	815	88.9	8.24		10	5	5	5	815	88.9	8.24
CAL21847.1	A0A384L7N0		27.402	248	putative amino acid ABC transporter, ATP-binding protein [Yersinia pestis CO92]	0									9	1	1	1	248	27.4	6.55
CAL21868.1	Q74X11	clpB	95.644	857	Clp ATPase [Yersinia pestis CO92]	2.64653	22	14	16	14	857	95.6	5.82	10.09	11	6	7	6	857	95.6	5.82	3.77
CAL21871.1	A0A384LI44	yfiO	27.502	243	putative lipoprotein [Yersinia pestis CO92]	0									8	1	2	1	243	27.5	8.02	1.76
CAL21872.1	A0A384LL60	yfiA	13.403	120	putative sigma 54 modulation protein [Yersinia pestis CO92]	*	29	4	4	4	120	13.4	5.53	6.89
CAL21883.1	Q8ZBV0	rplS	13.09	115	50S ribosomal protein L19 [Yersinia pestis CO92]	0									7	1	1	1	115	13.1	10.58
CAL21886.1	Q8ZBU7	rpsP	9.097	82	30S ribosomal protein S16 [Yersinia pestis CO92]	0									20	1	1	1	82	9.1	10.55	1.71
CAL21891.1	Q8ZBU3	luxS	19.396	171	autoinducer-2 production protein [Yersinia pestis CO92]	0									4	1	1	1	171	19.4	5.72
CAL21896.1	Q8ZBT8	alaS	96.331	875	alanyl-tRNA synthetase [Yersinia pestis CO92]	1.15786	2	1	1	1	875	96.3	5.76		1	1	1	1	875	96.3	5.76
CAL21898.1	P37858	recA	37.886	356	RecA protein [Yersinia pestis CO92]	0.289464	8	1	1	1	356	37.9	5.24		18	4	4	4	356	37.9	5.24	3.21
CAL21910.1	Q9X6B0	katG	81.365	737	catalase-peroxidase [Yersinia pestis CO92]	1.51412	36	16	17	16	737	81.3	7.34	28.51	26	10	13	10	737	81.3	7.34	13.12
CAL21926.1	A0A384KE37	fumA	60.131	547	fumarate hydratase, class I [Yersinia pestis CO92]	0									12	3	3	3	547	60.1	6.44
CAL21964.1	A0A384KRV4	sodC	20.675	201	superoxide dismutase [Cu-Zn] precursor [Yersinia pestis CO92]	1.73679	18	3	3	3	201	20.7	7.66		13	2	2	2	201	20.7	7.66
CAL21965.1	Q8ZBN2	eno	45.469	431	enolase [Yersinia pestis CO92]	1.11332	57	16	25	16	431	45.4	5.31	27.9	67	18	26	18	431	45.4	5.31	32.32
CAL21966.1	Q8ZBN1	pyrG	60.363	545	CTP synthase [Yersinia pestis CO92]	0									5	2	2	2	545	60.3	5.83	1.97
CAL21971.1	A0A384L498	degP	49.867	481	global stress requirement protein GsrA [Yersinia pestis CO92]	0.900556	22	6	7	6	481	49.8	8.73	12.56	28	8	9	8	481	49.8	8.73	9.46
CAL21973.1	Q7CKD4	mtnN	24.609	233	MTA/SAH nucleosidase [Yersinia pestis CO92]	0									16	2	2	2	233	24.6	4.93	1.78
CAL21986.1	A0A384KT42	dksA	17.385	151	DnaK suppressor protein homologue [Yersinia pestis CO92]	3.47357	20	2	3	2	151	17.4	5.22	1.62	8	1	1	1	151	17.4	5.22
CAL21991.1	Q8ZBK7	panC	31.772	284	pantoate--beta-alanine ligase [Yersinia pestis CO92]	*	4	1	1	1	284	31.8	5.69
CAL21992.1	Q8ZBK6	panD	13.906	126	aspartate 1-decarboxylase precursor [Yersinia pestis CO92]	*	16	2	2	2	126	13.9	7.83
CAL22000.1	Q8ZBJ8	speE	33.166	296	spermidine synthase [Yersinia pestis CO92]	1.15786	14	2	2	2	296	33.1	5.01		13	2	2	2	296	33.1	5.01	1.65
CAL22001.1	Q8ZBJ7	speD	30.293	264	S-adenosylmethionine decarboxylase proenzyme [Yersinia pestis CO92]	1.15786	8	1	1	1	264	30.3	5.38		8	1	1	1	264	30.3	5.38
CAL22004.1	A0A0H2W250	acnB	93.453	865	aconitate hydratase 2 [Yersinia pestis CO92]	0.115786	3	1	1	1	865	93.4	5.29	2.39	20	10	10	10	865	93.4	5.29	6.93
CAL22006.1	A0A384K8A4	lpd	50.666	475	dihydrolipoamide dehydrogenase component of pyruvate dehydrogenase complex [Yersinia pestis CO92]	0.526299	17	5	5	5	475	50.6	6.11	8.43	26	8	11	8	475	50.6	6.11	13.36
CAL22007.1	A0A384L3Y9	aceF	53.949	509	dihydrolipoamide acetyltransferase component of pyruvate dehydrogenase complex [Yersinia pestis CO92]	0.514603	11	4	4	4	509	53.9	5.41	5.24	20	6	9	6	509	53.9	5.41	16.27
CAL22008.1	A0A384KQH8	aceE	99.615	887	pyruvate dehydrogenase E1 component [Yersinia pestis CO92]	0.356264	7	4	4	4	887	99.6	5.69	2.12	19	11	13	11	887	99.6	5.69	19.29
CAL22017.1	Q8ZBI2	guaC	37.492	347	GMP reductase [Yersinia pestis CO92]	0.289464	3	1	1	1	347	37.5	7.44		25	4	4	4	347	37.5	7.44	4.31
CAL22020.1	Q8ZBH9	zapD	28.427	250	conserved hypothetical protein [Yersinia pestis CO92]	*	6	1	1	1	250	28.4	7.47
CAL22034.1	A0A384L802	rraB	16.11	143	conserved hypothetical protein [Yersinia pestis CO92]	*	24	2	2	2	143	16.1	3.9
CAL22042.1	Q0WBJ5	nrdD	80.039	712	anaerobic ribonucleoside-triphosphate reductase [Yersinia pestis CO92]	0									2	1	1	1	712	80	6.65	2.32
CAL22071.1	A0A384K8G0		40.942	386	multidrug efflux protein [Yersinia pestis CO92]	*	2	1	1	1	386	40.9	5.99	1.73
CAL22076.1	Q0WBG1	csdA	73.341	664	cold-shock dead-box protein A [Yersinia pestis CO92]	0									1	1	1	1	664	73.3	8.94	2.05
CAL22078.1	Q0WBF9	pnp	76.196	705	polyribonucleotide nucleotidyltransferase [Yersinia pestis CO92]	0.578929	2	1	1	1	705	76.1	5.21		6	2	2	2	705	76.1	5.21	3.07
CAL22081.1	Q8ZBC5	rpsO	10.14	89	30S ribosomal protein S15 [Yersinia pestis CO92]	0									8	1	1	1	89	10.1	10.65
CAL22084.1	Q8ZBC2	infB	97.567	892	translation initiation factor IF2-2 [Yersinia pestis CO92]	0									7	4	4	4	884	96.6	6.13	2.02
CAL22085.1	A0A384KVZ4	nusA	54.709	495	N utilization substance protein A [Yersinia pestis CO92]	3.85953	26	9	10	9	495	54.7	4.65	4.51	12	3	3	3	495	54.7	4.65	2.32
CAL22090.1	A0A384KS70	ftsH	70.805	644	cell division protein [Yersinia pestis CO92]	3.47357	7	3	3	3	644	70.8	6.15	3.58	1	1	1	1	644	70.8	6.15
CAL22093.1	Q8ZBB3	greA	17.778	158	transcription elongation factor [Yersinia pestis CO92]	*	8	1	1	1	158	17.8	4.98
CAL22099.1	Q8ZBA7	rpmA	9.124	85	50S ribosomal protein L27 [Yersinia pestis CO92]	0									13	1	1	1	85	9.1	10.39
CAL22100.1	Q0WBD7	rplU	11.644	103	50S ribosomal protein L21 [Yersinia pestis CO92]	2.31572	19	2	2	2	103	11.6	9.85		10	1	1	1	103	11.6	9.85	2.07
CAL22104.1	P61892	mdh	32.625	312	malate dehydrogenase [Yersinia pestis CO92]	1.38943	32	6	6	6	312	32.6	5.73	5.78	16	5	5	5	312	32.6	5.73	4.75
CAL22107.1	A0A384LII3	mpl	50.107	460	UDP-N-acetylmuramate:L-alanyl-gamma-D-glutamyl-m e so-diaminopimelate ligase [Yersinia pestis CO92]	*	2	1	1	1	460	50.1	5.78
CAL22109.1	Q8ZB98	ppa	19.614	175	inorganic pyrophosphatase [Yersinia pestis CO92]	1.73679	14	3	3	3	175	19.6	5.07		10	2	2	2	175	19.6	5.07	2.14
CAL22120.1	A0A0H2W363	fklB	22.426	206	FKBP-type peptidyl-prolyl cis-trans isomerase [Yersinia pestis CO92]	1.15786	6	1	1	1	206	22.4	4.82		6	1	1	1	206	22.4	4.82
CAL22124.1	Q8ZB84	rplI	15.861	150	50S ribosomal protein L9 [Yersinia pestis CO92]	*	45	6	8	6	150	15.9	6.8	6.61
CAL22127.1	Q8ZB81	rpsF	15.008	130	30S ribosomal protein S6 [Yersinia pestis CO92]	5.78929	75	7	15	7	130	15	5.53	7.06	26	2	3	2	130	15	5.53	7.04
CAL22139.1	A0A384KYR4		20.215	191	putative exported protein [Yersinia pestis CO92]	1.54381	24	3	4	3	191	20.2	9.17	3.39	24	3	3	3	191	20.2	9.17	2.27
CAL22141.1	A0A384KJV2	elb2	22.897	217	enhancing lycopene biosynthesis protein 2 [Yersinia pestis CO92]	0.578929	6	1	1	1	217	22.9	4.91		18	2	2	2	217	22.9	4.91
CAL22148.1	A0A384KQ70	sspB	18.86	171	putative stringent starvation protein B [Yersinia pestis CO92]	*	14	2	2	2	171	18.8	4.61
CAL22149.1	A0A384KMD8	pog	24.525	213	putative stringent starvation protein A [Yersinia pestis CO92]	1.54381	24	4	4	4	213	24.5	5.22	3.08	27	3	3	3	213	24.5	5.22
CAL22150.1	Q8ZB62	rpsI	14.769	130	30S ribosomal protein S9 [Yersinia pestis CO92]	0.289464	6	1	1	1	130	14.8	10.8	2.19	33	4	4	4	130	14.8	10.8	2.91
CAL22151.1	Q0WB88	rplM	16.032	142	50S ribosomal protein L13 [Yersinia pestis CO92]	1.15786	14	1	1	1	142	16	9.88		15	1	1	1	142	16	9.88
CAL22153.1	A0A384L3N9		15.485	134	putative membrane protein [Yersinia pestis CO92]	0									13	1	1	1	134	15.5	5.9	2.01
CAL22154.1	A0A384KSM1	degQ	47.399	457	protease [Yersinia pestis CO92]	2.70167	20	6	7	6	457	47.4	8.16	3.82	12	3	3	3	457	47.4	8.16	5.56
CAL22172.1	A0A384LLU2	ptsN	17.497	160	nitrogen regulatory IIA protein [Yersinia pestis CO92]	1.15786	7	1	1	1	160	17.5	6.18		7	1	1	1	160	17.5	6.18
CAL22175.1	Q8ZB39	pyrB	34.559	311	aspartate carbamoyltransferase catalytic subunit [Yersinia pestis CO92]	*	10	2	2	2	311	34.5	6.07	2.39
CAL22213.1	Q8ZB04	ssuD	41.547	382	alkanesulfonate monooxygenase [Yersinia pestis CO92]	*	4	1	1	1	382	41.5	6.2
CAL22215.1	Q74PI5	ssuB	29.469	271	putative aliphatic sulfonates transport ATP-binding protein [Yersinia pestis CO92]	0									3	1	1	1	271	29.5	9.8
CAL22221.1	A0A384KRV5		38.419	352	putative periplasmic binding protein [Yersinia pestis CO92]	0									5	1	1	1	352	38.4	8.22
CAL22227.1	A0A384KXR8	yghU	32.126	284	putative glutathione S-transferase [Yersinia pestis CO92]	1.15786	7	1	1	1	284	32.1	6.46	3	7	1	1	1	284	32.1	6.46
CAL22231.1	O34279	cspa2	7.466	70	major cold shock protein Cspa2 [Yersinia pestis CO92]	0.578929	17	1	1	1	70	7.5	5.24		17	1	2	1	70	7.5	5.24
CAL22232.1	A0A384KRC1	cspa1	7.482	70	major cold shock protein Cspa1 [Yersinia pestis CO92]	0.578929	17	1	1	1	70	7.5	5.24		17	1	2	1	70	7.5	5.24
CAL22244.1	Q8ZAX6	prmA	31.848	293	ribosomal protein L11 methyltransferase [Yersinia pestis CO92]	*	5	1	1	1	293	31.8	4.67	2.37
CAL22247.1	A0A384L0V0	accC	49.595	449	biotin carboxylase [Yersinia pestis CO92]	*	2	1	1	1	449	49.6	6.84
CAL22248.1	Q0WAZ3	accB	16.389	154	biotin carboxyl carrier protein of acetyl-CoA carboxylase [Yersinia pestis CO92]	*	28	2	3	2	154	16.4	4.61	1.92
CAL22278.1	Q8ZAU5		21.156	182	conserved hypothetical protein [Yersinia pestis CO92]	1.15786	9	1	1	1	182	21.1	5.81		9	1	1	1	182	21.1	5.81	2.73
CAL22282.1	A0A384KVS9	rnk	14.975	136	regulator of nucleoside diphosphate kinase [Yersinia pestis CO92]	0									13	1	1	1	136	15	4.56
CAL22305.1	Q8ZAS2	pgi	61.161	548	glucose-6-phosphate isomerase [Yersinia pestis CO92]	0									18	6	6	6	548	61.1	6.2	3.38
CAL22312.1	A0A384KWU6	aceA	47.672	435	isocitrate lyase [Yersinia pestis CO92]	0.289464	3	1	1	1	435	47.6	5.72		16	4	4	4	435	47.6	5.72	4.18
CAL22318.1	A0A384K8L8	hupA	9.661	91	DNA-binding protein HU-alpha [Yersinia pestis CO92]	0.578929	63	3	4	3	91	9.7	9.58	1.74	63	4	8	4	91	9.7	9.58	5.4
CAL22321.1	Q8ZAQ7	hemE	39.268	355	uroporphyrinogen decarboxylase [Yersinia pestis CO92]	0									5	1	1	1	355	39.2	6.8	2
CAL22333.1	Q8D1H3	rpoC	154.904	1406	DNA-directed RNA polymerase beta' chain [Yersinia pestis CO92]	0.0428836	1	1	1	1	1406	154.8	7.12		31	25	27	25	1406	154.8	7.12	20.4
CAL22334.1	Q8ZAP5	rpoB	150.389	1342	DNA-directed RNA polymerase beta chain [Yersinia pestis CO92]	0.201367	4	4	4	4	1342	150.3	5.27	4.55	26	22	23	22	1342	150.3	5.27	31.49
CAL22335.1	Q8ZAP4	rplL	12.53	122	50S ribosomal protein L7/L12 [Yersinia pestis CO92]	0.723661	59	4	5	4	122	12.5	4.49	3.13	68	5	8	5	122	12.5	4.49	14.36
CAL22336.1	Q8ZAP3	rplJ	17.676	165	50S ribosomal protein L10 [Yersinia pestis CO92]	0.694715	22	3	3	3	165	17.7	9.31	1.8	35	5	5	5	165	17.7	9.31
CAL22337.1	Q8ZAP2	rplA	24.803	234	50S ribosomal protein L1 [Yersinia pestis CO92]	0.385953	5	1	1	1	234	24.8	9.57		18	3	3	3	234	24.8	9.57	2.27
CAL22338.1	Q8ZAP1	rplK	14.763	142	50S ribosomal protein L11 [Yersinia pestis CO92]	0.771905	20	2	2	2	142	14.8	9.39	2.71	20	2	3	2	142	14.8	9.39	2.51
CAL22339.1	Q8ZAP0	nusG	20.514	181	transcription antitermination protein [Yersinia pestis CO92]	0									7	1	1	1	181	20.5	6.37
CAL22341.1	Q8ZAN8	tufB	43.17	394	elongation factor Tu [Yersinia pestis CO92]	1.5789	65	19	45	8	394	43.1	5.25	46.11	60	16	33	7	394	43.1	5.25	28.88
CAL22352.1	Q0WAP4	pepQ	50.912	443	proline dipeptidase [Yersinia pestis CO92]	0									17	3	3	3	443	50.9	5.73
CAL22353.1	Q8ZAN0	fadB	78.826	729	fatty acid oxidation complex alpha subunit [Yersinia pestis CO92]	0									9	4	4	4	729	78.8	6.23	9.45
CAL22354.1	Q8ZAM9	fadA	40.917	387	3-ketoacyl-CoA thiolase [Yersinia pestis CO92]	0									14	4	4	4	387	40.9	7.15
CAL22372.1	A0A384L964	udp	27.095	253	uridine phosphorylase [Yersinia pestis CO92]	0.636822	55	9	11	9	253	27.1	6.44	13.55	66	12	20	12	253	27.1	6.44	22.65
CAL22410.1	A0A384KDI2	dcrB	18.823	175	putative lipoprotein [Yersinia pestis CO92]	0									23	2	2	2	175	18.8	6.1
CAL22416.1	A0A384L565		30.451	269	putative haloacid dehalogenase-like hydrolase [Yersinia pestis CO92]	0									8	1	1	1	269	30.4	5.14
CAL22425.1	Q7CKY2		30.104	280	conserved hypothetical protein [Yersinia pestis CO92]	0									8	1	1	1	280	30.1	5.47
CAL22426.1	Q8ZAG3		43.585	405	conserved hypothetical protein [Yersinia pestis CO92]	*	5	1	1	1	405	43.6	5.2	3.34
CAL22438.1	Q0WAF9	hemX	41.632	374	putative uroporphyrin-III C-methyltransferase [Yersinia pestis CO92]	5.78929	14	4	5	4	374	41.6	4.88	5.14	5	1	1	1	374	41.6	4.88
CAL22446.1	A0A384LIA0	b3791	41.862	376	putative lipopolysaccharide biosynthesis protein [Yersinia pestis CO92]	0									7	1	1	1	376	41.8	6.54
CAL22447.1	Q0WAF0	b3790	24.277	222	putative lipopolysaccharide biosynthesis protein [Yersinia pestis CO92]	*	6	1	1	1	222	24.3	6.54
CAL22452.1	Q0WAE5	b3785	39.114	353	putative lipopolysaccharide biosynthesis protein [Yersinia pestis CO92]	0									14	2	2	2	353	39.1	5.94
CAL22454.1	A0A384KL30	nitA	46.859	419	transcription termination factor [Yersinia pestis CO92]	0									8	2	3	2	419	46.8	7.64	6.15
CAL22455.1	A0A384L653	fipA	11.796	108	thioredoxin 1 [Yersinia pestis CO92]	0									11	1	1	1	108	11.8	4.79
CAL22488.1	A0A384LBX8		13.118	112	conserved hypothetical protein [Yersinia pestis CO92]	2.31572	14	2	2	2	112	13.1	6.19		20	1	1	1	112	13.1	6.19
CAL22512.1	Q8ZA84	ppc	98.324	878	phosphoenolpyruvate carboxylase [Yersinia pestis CO92]	0									10	4	4	4	878	98.3	5.6
CAL22519.1	A0A384LIQ3	glgP	93.379	815	glycogen phosphorylase [Yersinia pestis CO92]	0.192976	2	1	1	1	815	93.3	6.13		13	6	6	6	815	93.3	6.13
CAL22530.1	Q9ETB0	asd	40.191	367	aspartate semialdehyde dehydrogenase [Yersinia pestis CO92]	0									15	3	3	3	367	40.2	6.44	3.74
CAL22536.1	A0A384KCI7	gntR	36.488	331	gluconate utilization system Gnt-I transcriptional repressor [Yersinia pestis CO92]	0									2	1	1	1	331	36.5	6.62
CAL22551.1	Q8ZA49	uspA	16.439	148	universal stress protein A [Yersinia pestis CO92]	0.771905	25	2	2	2	148	16.4	4.94		51	3	3	3	148	16.4	4.94	7.53
CAL22552.1	A0A384KDU5	gdhA	48.458	447	NADP-specific glutamate dehydrogenase [Yersinia pestis CO92]	11.5786	28	8	10	8	447	48.4	7.09	16.08	5	1	1	1	447	48.4	7.09	3.41
CAL22555.1	A0A384KV46	opdA	76.532	680	oligopeptidase A [Yersinia pestis CO92]	0									1	1	1	1	680	76.5	5.34
CAL22557.1	A0A384L6D0	gor	48.92	450	glutathione reductase [Yersinia pestis CO92]	0									3	1	1	1	450	48.9	6.3	2.24
CAL22566.1	Q8ZA34	cdh	28.779	258	CDP-diacylglycerol pyrophosphatase [Yersinia pestis CO92]	0.578929	7	1	1	1	258	28.8	6.71		15	2	2	2	258	28.8	6.71	2.32
CAL22643.1	Q8Z9W7	glyS	76.204	689	glycyl-tRNA synthetase beta subunit [Yersinia pestis CO92]	0.578929	2	1	1	1	689	76.2	5.74		4	2	2	2	689	76.2	5.74
CAL22644.1	Q8Z9W6	glyQ	34.758	304	glycyl-tRNA synthetase alpha subunit [Yersinia pestis CO92]	0									16	3	3	3	304	34.7	5.03
CAL22649.1	Q0W9V5	ghrB	35.465	326	putative D-isomer specific 2-hydroxyacid dehydrogenase [Yersinia pestis CO92]	*	3	1	1	1	326	35.4	5.83
CAL22654.1	Q8Z9V6	ibpB	17.489	154	heat shock protein [Yersinia pestis CO92]	3.85953	53	8	20	8	154	17.5	5.17	19.81	47	6	6	6	154	17.5	5.17
CAL22655.1	Q8Z9V5	ibpA	15.648	137	heat shock protein [Yersinia pestis CO92]	2.31572	26	4	4	4	137	15.6	5.97		18	2	2	2	137	15.6	5.97
CAL22663.1	A0A384KWA4	acrB	90.268	804	DNA gyrase subunit B [Yersinia pestis CO92]	0.771905	3	2	2	2	804	90.2	6.35		6	3	3	3	804	90.2	6.35	4.84
CAL22686.1	Q8Z9S8	glmS	66.525	609	glucosamine--fructose-6-phosphate aminotransferase [Yersinia pestis CO92]	1.92976	16	5	5	5	609	66.5	5.83	10.76	11	3	3	3	609	66.5	5.83	2.44
CAL22688.1	P58647	atpC	15.117	140	ATP synthase epsilon subunit protein [Yersinia pestis CO92]	*	4	1	1	1	140	15.1	6.54
CAL22689.1	Q7CFM8	atpD	50.127	460	ATP synthase beta subunit protein [Yersinia pestis CO92]	1.0338	69	20	25	20	460	50.1	5.06	30.4	68	20	28	20	460	50.1	5.06	28.11
CAL22690.1	Q8Z9S5	atpG	31.578	287	ATP synthase gamma subunit protein [Yersinia pestis CO92]	0.496225	15	3	3	3	287	31.6	8.92	3.65	24	6	7	6	287	31.6	8.92	2.87
CAL22691.1	Q8Z9S4	atpA	55.2	513	ATP synthase alpha subunit protein [Yersinia pestis CO92]	1.66442	47	18	23	18	513	55.2	5.71	17.48	39	13	16	13	513	55.2	5.71	27.35
CAL22692.1	Q7CFM5	atpH	19.495	177	ATP synthase delta subunit protein [Yersinia pestis CO92]	4.63143	21	3	4	3	177	19.5	5.4		8	1	1	1	177	19.5	5.4
CAL22693.1	Q7CFM4	atpF	17.258	156	ATP synthase subunit B protein [Yersinia pestis CO92]	1.15786	21	2	2	2	156	17.2	5.48	1.7	12	2	2	2	156	17.2	5.48	3.54

## Sheet: 37b unwash sort by enrich
Table S3. Mass spectrometry data from whole cell lysate of Yersinia pestis grown in BHI broth at 37°C bound to Nanotraps (CN3080s) *not found in control sample Grey= the #PSMs do not reach enrichment calculation threshhold
							NT unwashed								Control
Accession	Entry	Gene names (primary )	Mass (kDa)	Length	Description	Enrichment score	Coverage [%]	# Peptides	# PSMs	# Unique Peptides	# AAs	MW [kDa]	calc. pI	Score Sequest HT: Sequest HT	Coverage [%]	# Peptides	# PSMs	# Unique Peptides	# AAs	MW [kDa]	calc. pI	Score Sequest HT: Sequest HT
CAL22552.1	A0A384KDU5	gdhA	48.458	447	NADP-specific glutamate dehydrogenase [Yersinia pestis CO92]	11.5786	28	8	10	8	447	48.4	7.09	16.08	5	1	1	1	447	48.4	7.09	3.41
CAL22438.1	Q0WAF9	hemX	41.632	374	putative uroporphyrin-III C-methyltransferase [Yersinia pestis CO92]	5.78929	14	4	5	4	374	41.6	4.88	5.14	5	1	1	1	374	41.6	4.88
CAL20168.1	Q8ZG01	metG	75.636	675	methionyl-tRNA synthetase [Yersinia pestis CO92]	5.78929	11	5	5	5	675	75.6	5.58	2.46	2	1	1	1	675	75.6	5.58	1.77
CAL22127.1	Q8ZB81	rpsF	15.008	130	30S ribosomal protein S6 [Yersinia pestis CO92]	5.78929	75	7	15	7	130	15	5.53	7.06	26	2	3	2	130	15	5.53	7.04
CAL19239.1	A0A384LQ43	ftsZ	40.368	383	cell division protein FtsZ [Yersinia pestis CO92]	5.21036	38	9	9	9	383	40.3	4.86	9.94	8	2	2	2	383	40.3	4.86
CAL21178.1	Q7CJ92	nuoC	68.886	598	NADH dehydrogenase I chain C/D [Yersinia pestis CO92]	4.63143	14	7	8	7	598	68.8	6.24	4.65	4	2	2	2	598	68.8	6.24
CAL22692.1	Q7CFM5	atpH	19.495	177	ATP synthase delta subunit protein [Yersinia pestis CO92]	4.63143	21	3	4	3	177	19.5	5.4		8	1	1	1	177	19.5	5.4
CAL21666.1	Q0WCK4	bcp	17.716	157	bacterioferritin comigratory protein [Yersinia pestis CO92]	4.0525	31	3	7	3	157	17.7	5.35	5.2	13	1	2	1	157	17.7	5.35	3.75
CAL21727.1	A0A384L2L8	acrA	41.89	395	multidrug efflux protein [Yersinia pestis CO92]	4.0525	22	6	7	6	395	41.9	6.37	8.47	9	2	2	2	395	41.9	6.37	2.4
CAL22654.1	Q8Z9V6	ibpB	17.489	154	heat shock protein [Yersinia pestis CO92]	3.85953	53	8	20	8	154	17.5	5.17	19.81	47	6	6	6	154	17.5	5.17
CAL22085.1	A0A384KVZ4	nusA	54.709	495	N utilization substance protein A [Yersinia pestis CO92]	3.85953	26	9	10	9	495	54.7	4.65	4.51	12	3	3	3	495	54.7	4.65	2.32
CAL21482.1	Q0WD32	guaB	51.824	487	inosine-5'-monophosphate dehydrogenase [Yersinia pestis CO92]	3.76304	29	10	13	10	487	51.8	6.76	13.44	13	4	4	4	487	51.8	6.76	2.05
CAL22090.1	A0A384KS70	ftsH	70.805	644	cell division protein [Yersinia pestis CO92]	3.47357	7	3	3	3	644	70.8	6.15	3.58	1	1	1	1	644	70.8	6.15
CAL18716.1	Q0WKR6	bipA	67.266	607	putative GTPase [Yersinia pestis CO92]	3.47357	7	2	3	2	607	67.2	5.41	1.92	3	1	1	1	607	67.2	5.41
CAL20889.1	A0A0H2W5Z1		56.004	514	putative exported protein [Yersinia pestis CO92]	3.47357	8	3	3	3	514	56	5.15		2	1	1	1	514	56	5.15
CAL21986.1	A0A384KT42	dksA	17.385	151	DnaK suppressor protein homologue [Yersinia pestis CO92]	3.47357	20	2	3	2	151	17.4	5.22	1.62	8	1	1	1	151	17.4	5.22
CAL21223.1	Q8ZDG8		9.805	87	conserved hypothetical protein [Yersinia pestis CO92]	3.47357	55	3	3	3	87	9.8	5.33	5.29	16	1	1	1	87	9.8	5.33
CAL18793.1	Q8ZJJ5	hslU	49.804	443	ATP-binding heat shock protein [Yersinia pestis CO92]	3.47357	18	6	6	6	443	49.8	5.35	4.06	6	2	2	2	443	49.8	5.35
CAL19778.1	A0A384LFU3	sdhB	26.655	238	succinate dehydrogenase iron-sulfur protein [Yersinia pestis CO92]	3.47357	17	3	3	3	238	26.6	7.21		6	1	1	1	238	26.6	7.21
CAL21001.1	A0A384KYN9	pcp	15.366	155	putative lipoprotein [Yersinia pestis CO92]	3.47357	32	3	3	3	155	15.4	9.45	1.68	10	1	1	1	155	15.4	9.45	2.25
CAL18893.1	P60730	rplD	22.01	201	50S ribosomal protein L4 [Yersinia pestis CO92]	3.47357	38	7	12	7	201	22	9.67	13.03	35	4	4	4	201	22	9.67	3.5
CAL20357.1	A0A384KBK5	kdgR	29.852	263	IclR-family transcriptional regulatory protein [Yersinia pestis CO92]	3.47357	14	3	3	3	263	29.8	5.72	2.16	5	1	1	1	263	29.8	5.72
CAL20681.1	Q8ZEV7	argS	64.142	576	arginyl-tRNA synthetase [Yersinia pestis CO92]	3.47357	9	3	3	3	576	64.1	5.55	4.9	2	1	1	1	576	64.1	5.55
CAL21058.1	Q8ZDW8	rplT	13.511	118	50S ribosomal protein L20 [Yersinia pestis CO92]	3.47357	19	3	3	3	118	13.5	11.56		7	1	1	1	118	13.5	11.56
CAL19777.1	Q0WHT4	sdhA	64.305	588	succinate dehydrogenase flavoprotein subunit [Yersinia pestis CO92]	3.242	31	13	14	13	588	64.3	6.04	11.96	15	5	5	5	588	64.3	6.04	2.23
CAL18917.1	Q8ZJ87	rpoA	36.509	329	DNA-directed RNA polymerase alpha chain [Yersinia pestis CO92]	3.08762	46	12	16	12	329	36.5	5.06	10.58	20	6	6	6	329	36.5	5.06	4.02
CAL19147.1	Q8ZIM7	dnaK	69.025	636	chaperone protein DnaK [Yersinia pestis CO92]	3.08762	54	28	40	28	636	69	4.98	51.74	36	12	15	12	636	69	4.98	11.85
CAL20044.1	A0A384LCL5	rpsA	61.285	557	30S ribosomal protein S1 [Yersinia pestis CO92]	2.99113	44	20	31	20	557	61.2	5.05	29.91	22	9	12	9	557	61.2	5.05	10.49
CAL20400.1	Q0WG31	gptB	35.187	324	PTS system, mannose-specific IIAB component [Yersinia pestis CO92]	2.77886	51	10	12	10	324	35.2	5.81	5.39	18	4	5	4	324	35.2	5.81	2.52
CAL19089.1	Q7CG47	lsrF	31.611	291	putative aldolase [Yersinia pestis CO92]	2.77886	59	11	12	11	291	31.6	6.54	12.66	27	5	5	5	291	31.6	6.54	4.41
CAL21753.1	Q8ZC64	tig	48.241	434	Trigger factor [Yersinia pestis CO92]	2.70167	42	10	14	10	434	48.2	4.91	17.38	23	5	6	5	434	48.2	4.91	3.66
CAL22154.1	A0A384KSM1	degQ	47.399	457	protease [Yersinia pestis CO92]	2.70167	20	6	7	6	457	47.4	8.16	3.82	12	3	3	3	457	47.4	8.16	5.56
CAL21868.1	Q74X11	clpB	95.644	857	Clp ATPase [Yersinia pestis CO92]	2.64653	22	14	16	14	857	95.6	5.82	10.09	11	6	7	6	857	95.6	5.82	3.77
CAL21715.1	P58482	htpG	70.786	622	heat shock protein HtpG [Yersinia pestis CO92]	2.44437	38	16	19	16	624	71	5.16	23.59	19	8	9	8	624	71	5.16	10.31
CAL19316.1	A0A0H2W6S2		17.758	156	hypothetical protein YPO0640 [Yersinia pestis CO92]	2.31572	59	6	10	6	156	17.7	4.41	9.42	43	4	5	4	156	17.7	4.41	2.83
CAL18753.1	Q8ZJN0	gpmI	56.168	515	2,3-bisphosphoglycerate-independent phosphoglycerate mutase [Yersinia pestis CO92]	2.31572	7	2	2	2	515	56.1	5.3		3	1	1	1	515	56.1	5.3
CAL22655.1	Q8Z9V5	ibpA	15.648	137	heat shock protein [Yersinia pestis CO92]	2.31572	26	4	4	4	137	15.6	5.97		18	2	2	2	137	15.6	5.97
CAL20658.1	Q8ZEX4	kdsA	30.74	284	2-dehydro-3-deoxyphosphooctonate aldolase [Yersinia pestis CO92]	2.31572	6	2	2	2	284	30.7	6.3	1.9	10	1	1	1	284	30.7	6.3
CAL22488.1	A0A384LBX8		13.118	112	conserved hypothetical protein [Yersinia pestis CO92]	2.31572	14	2	2	2	112	13.1	6.19		20	1	1	1	112	13.1	6.19
CAL20255.1	Q7CJ16		31.724	292	putative shikimate dehydrogenase [Yersinia pestis CO92]	2.31572	11	2	2	2	292	31.7	8.28		5	1	1	1	292	31.7	8.28
CAL21253.1	Q8ZDD9	glnS	63.751	555	glutaminyl-tRNA synthetase [Yersinia pestis CO92]	2.31572	8	2	2	2	555	63.7	5.72	3.33	4	1	1	1	555	63.7	5.72
CAL20787.1	A0A384LL38		32.396	291	conserved hypothetical protein [Yersinia pestis CO92]	2.31572	22	4	4	4	291	32.4	6.18	4.36	9	2	2	2	291	32.4	6.18	1.95
CAL18937.1	Q8D1G8	acs	72.072	652	acetyl-coenzyme A synthetase [Yersinia pestis CO92]	2.31572	6	2	2	2	652	72	6.14		2	1	1	1	652	72	6.14
CAL21047.1	Q8ZDX8	arnA	74.921	667	probable formyl transferase [Yersinia pestis CO92]	2.31572	13	7	8	7	667	74.9	6.28	3.36	10	4	4	4	667	74.9	6.28	4.07
CAB55236.1	O68768		20.208	187	hypothetical protein YPMT1.54 (plasmid) [Yersinia pestis CO92]	2.31572	14	2	2	2	187	20.2	4.78	2.56	6	1	1	1	187	20.2	4.78
CAL18925.1	Q8ZJ79	def	19.391	170	polypeptide deformylase [Yersinia pestis CO92]	2.31572	16	2	2	2	170	19.4	5.66	1.79	6	1	1	1	170	19.4	5.66
CAL19046.1	Q8ZIX1	psd	32.235	293	phosphatidylserine decarboxylase proenzyme [Yersinia pestis CO92]	2.31572	10	2	2	2	293	32.2	7.85		10	1	1	1	293	32.2	7.85
CAL21785.1	A0A384KE14	yajC	12.019	111	putative membrane protein [Yersinia pestis CO92]	2.31572	26	2	2	2	111	12	9.58		8	1	1	1	111	12	9.58
CAL18982.1	A0A384KXS9	terB	16.63	151	tellurite resistance protein [Yersinia pestis CO92]	2.31572	32	4	4	4	151	16.6	5.34	1.82	19	2	2	2	151	16.6	5.34	1.66
CAL20005.1	Q7CHH5	pheA2	20.745	186	putative chorismate mutase [Yersinia pestis CO92]	2.31572	22	2	2	2	186	20.7	6.93		17	1	1	1	186	20.7	6.93	2.27
CAL21489.1	Q8ZCT6	hisS	47.262	424	histidyl-tRNA synthetase [Yersinia pestis CO92]	2.31572	7	2	2	2	424	47.2	5.38		4	1	1	1	424	47.2	5.38	2.11
CAL22100.1	Q0WBD7	rplU	11.644	103	50S ribosomal protein L21 [Yersinia pestis CO92]	2.31572	19	2	2	2	103	11.6	9.85		10	1	1	1	103	11.6	9.85	2.07
CAL18879.1	A0A384LGW3	fkpA	28.573	266	peptidyl-prolyl cis-trans isomerase [Yersinia pestis CO92]	2.15031	36	8	13	8	266	28.6	8.5	5.25	33	6	7	6	266	28.6	8.5	5.97
CAL19799.1	Q8ZGY5	gpmA	28.358	250	phosphoglycerate mutase 1 [Yersinia pestis CO92]	2.08414	26	6	9	6	250	28.3	5.9	3.81	26	5	5	5	250	28.3	5.9	1.77
CAL20632.1	Q0WFF7		34.091	301	hypothetical protein YPO1996 [Yersinia pestis CO92]	2.05841	57	15	16	15	301	34.1	4.75	24.26	45	8	9	8	301	34.1	4.75	8.28
CAL19710.1	Q8ZH65	tsf	30.721	285	elongation factor Ts [Yersinia pestis CO92]	2.02625	35	7	7	7	285	30.7	5.3	10.19	22	4	4	4	285	30.7	5.3	2.33
CAL20806.1	Q0WEY9	bglY	15.018	132	DNA-binding protein Hns [Yersinia pestis CO92]	1.9849	61	7	12	7	132	15	5.27	15.47	45	5	7	5	132	15	5.27	1.83
CAL20388.1	A0A384KG43	cspC	7.418	69	cold shock protein [Yersinia pestis CO92]	1.92976	78	4	5	4	69	7.4	7.24	9.05	39	2	3	2	69	7.4	7.24
CAL22686.1	Q8Z9S8	glmS	66.525	609	glucosamine--fructose-6-phosphate aminotransferase [Yersinia pestis CO92]	1.92976	16	5	5	5	609	66.5	5.83	10.76	11	3	3	3	609	66.5	5.83	2.44
CAL19250.1	A0A384LG10	yqjD	10.997	101	putative membrane protein [Yersinia pestis CO92]	1.92976	40	4	5	4	101	11	6.57	6.17	31	2	3	2	101	11	6.57	6.53
CAL21964.1	A0A384KRV4	sodC	20.675	201	superoxide dismutase [Cu-Zn] precursor [Yersinia pestis CO92]	1.73679	18	3	3	3	201	20.7	7.66		13	2	2	2	201	20.7	7.66
CAL21287.1	Q9ZFR8	ureE	25.948	231	urease accessory protein [Yersinia pestis CO92]	1.73679	16	3	3	3	231	25.9	6.32		11	2	2	2	231	25.9	6.32	1.72
CAL21599.1	Q0WCR9	crr	18.238	169	PTS system, glucose-specific IIA component [Yersinia pestis CO92]	1.73679	24	3	3	3	169	18.2	4.89		15	2	2	2	169	18.2	4.89
CAL19058.1	A0A384KXZ6	hflA	37.437	334	putative membrane protein [Yersinia pestis CO92]	1.73679	30	5	6	5	334	37.4	8.25	7.48	23	4	4	4	334	37.4	8.25	6.14
CAL20256.1	A0A384L822		12.943	117	conserved hypothetical protein [Yersinia pestis CO92]	1.73679	26	2	3	2	117	12.9	6.1	1.94	26	2	2	2	117	12.9	6.1	5.7
CAL18813.1	Q8ZJI0	nfuA	21.004	191	conserved hypothetical protein [Yersinia pestis CO92]	1.73679	24	3	3	3	191	21	4.68	2.4	16	2	2	2	191	21	4.68
CAL22109.1	Q8ZB98	ppa	19.614	175	inorganic pyrophosphatase [Yersinia pestis CO92]	1.73679	14	3	3	3	175	19.6	5.07		10	2	2	2	175	19.6	5.07	2.14
CAL22691.1	Q8Z9S4	atpA	55.2	513	ATP synthase alpha subunit protein [Yersinia pestis CO92]	1.66442	47	18	23	18	513	55.2	5.71	17.48	39	13	16	13	513	55.2	5.71	27.35
CAL21324.1	Q8ZD84	grcA	14.353	127	conserved hypothetical protein [Yersinia pestis CO92]	1.65408	69	7	10	6	127	14.3	4.77	6.15	61	6	7	5	127	14.3	4.77	3.85
CAB54905.1	O68699	yopD	33.387	306	putative Yop negative regulation/targeting component (plasmid) [Yersinia pestis CO92]	1.65408	37	7	10	7	306	33.4	6.98	9.95	32	5	7	5	306	33.4	6.98	3.81
CAL21676.1	A0A384KTC0	ppiB	18.151	164	peptidyl-prolyl cis-trans isomerase B [Yersinia pestis CO92]	1.621	38	5	7	5	164	18.1	5.8	6.28	35	3	5	3	164	18.1	5.8	4.31
CAL19030.1	Q0WJW2	aspA	52.62	478	aspartate ammonia-lyase [Yersinia pestis CO92]	1.621	19	6	7	6	478	52.6	5.3	8.65	13	4	5	4	478	52.6	5.3	2.29
CAL22341.1	Q8ZAN8	tufB	43.17	394	elongation factor Tu [Yersinia pestis CO92]	1.5789	65	19	45	8	394	43.1	5.25	46.11	60	16	33	7	394	43.1	5.25	28.88
CAL20805.1	A0A384KFR0		49.336	448	putative nucleotide sugar dehydrogenase [Yersinia pestis CO92]	1.54381	9	3	4	3	448	49.3	5.34	1.72	10	3	3	3	448	49.3	5.34
CAL22149.1	A0A384KMD8	pog	24.525	213	putative stringent starvation protein A [Yersinia pestis CO92]	1.54381	24	4	4	4	213	24.5	5.22	3.08	27	3	3	3	213	24.5	5.22
CAL18748.1	Q8ZJN4	hldD	34.78	310	ADP-L-glycero-D-manno-heptose-6-epimerase [Yersinia pestis CO92]	1.54381	16	4	4	4	310	34.8	5.07		11	3	3	3	310	34.8	5.07
CAL21284.1	P69994	ureA	11.049	100	urease gamma subunit [Yersinia pestis CO92]	1.54381	52	5	8	5	100	11	5.54	12.35	60	3	6	3	100	11	5.54	6.01
CAL20244.1	A0A0H2W5K6	fabG	25.765	244	3-oxoacyl-[acyl-carrier protein] reductase [Yersinia pestis CO92]	1.54381	27	4	4	4	244	25.7	5.76	1.75	16	3	3	3	244	25.7	5.76	5.06
CAL22139.1	A0A384KYR4		20.215	191	putative exported protein [Yersinia pestis CO92]	1.54381	24	3	4	3	191	20.2	9.17	3.39	24	3	3	3	191	20.2	9.17	2.27
CAL21910.1	Q9X6B0	katG	81.365	737	catalase-peroxidase [Yersinia pestis CO92]	1.51412	36	16	17	16	737	81.3	7.34	28.51	26	10	13	10	737	81.3	7.34	13.12
CAL20086.1	Q8ZG77	ompA	37.93	353	putative outer membrane porin A protein [Yersinia pestis CO92]	1.51412	46	13	17	13	353	37.9	7.27	6.16	37	9	13	9	353	37.9	7.27	4.2
CAL21598.1	A0A0H2W631	ptsI	63.378	575	PTS sytem, enzyme I component [Yersinia pestis CO92]	1.38943	15	6	6	6	575	63.3	4.92	1.62	13	5	5	5	575	63.3	4.92	4.31
CAL22104.1	P61892	mdh	32.625	312	malate dehydrogenase [Yersinia pestis CO92]	1.38943	32	6	6	6	312	32.6	5.73	5.78	16	5	5	5	312	32.6	5.73	4.75
CAL21022.1	Q8ZDZ6	lpp	8.317	78	major outer membrane lipoprotein [Yersinia pestis CO92]	1.38943	67	4	6	4	78	8.3	8.84	9.87	67	4	5	4	78	8.3	8.84	5.8
CAL19780.1	A0A384LCY6	sucB	44.314	407	dihydrolipoamide succinyltransferase component of 2-oxoglutarate dehydrogenase complex [Yersinia pestis CO92]	1.38943	16	5	6	5	407	44.3	5.69	7.66	16	5	5	5	407	44.3	5.69	3.94
CAL18887.1	Q8ZJB2	tufA	43.16	394	elongation factor Tu [Yersinia pestis CO92]	1.33154	64	21	46	10	394	43.1	5.31	58.94	62	17	40	8	394	43.1	5.31	34.64
CAL19174.1	Q7CG87	surA	47.733	434	survival protein SurA precursor (peptidyl-prolyl cis-trans isomerase) [Yersinia pestis CO92]	1.15786	3	1	1	1	434	47.7	6.48	3.53	3	1	1	1	434	47.7	6.48
CAL18764.1	A0A384K9Y3	cpxP	18.636	162	putative exported protein [Yersinia pestis CO92]	1.15786	9	1	1	1	162	18.6	9.5	2.32	9	1	1	1	162	18.6	9.5	2.99
CAL18968.1	Q56990	hmuS	39.091	345	hemin transport protein [Yersinia pestis CO92]	1.15786	4	1	1	1	345	39.1	5.83		4	1	1	1	345	39.1	5.83
CAL21661.1	Q8ZCD2	purC	27.03	237	phosphoribosylaminoimidazole-succinocarboxamide synthase [Yersinia pestis CO92]	1.15786	7	1	1	1	237	27	5.33	3.07	7	1	1	1	237	27	5.33
CAL19980.1	A0A384LN47	grxA	9.94	87	glutaredoxin 1 [Yersinia pestis CO92]	1.15786	15	1	1	1	87	9.9	5.85		13	1	1	1	87	9.9	5.85
CAL20245.1	Q8ZFT4	acpP	8.701	78	acyl carrier protein [Yersinia pestis CO92]	1.15786	21	1	1	1	78	8.7	4.03	2.87	21	1	1	1	78	8.7	4.03
CAL19956.1	P31522	psaA	17.233	158	pH 6 antigen precursor (antigen 4) (adhesin) [Yersinia pestis CO92]	1.15786	13	2	2	2	158	17.2	6.3		7	1	2	1	158	17.2	6.3
CAB54916.1	P68640	yopN	32.67	293	putative membrane-bound Yop targeting protein (plasmid) [Yersinia pestis CO92]	1.15786	8	2	2	2	293	32.7	5.21		9	2	2	2	293	32.7	5.21
CAL18704.1	A0A384K9U0		10.168	89	conserved hypothetical protein [Yersinia pestis CO92]	1.15786	29	1	1	1	89	10.2	5.83	2.21	29	1	1	1	89	10.2	5.83	2.11
CAL18877.1	Q7CFU4	slyD	21.052	195	peptidyl-prolyl cis-trans isomerase [Yersinia pestis CO92]	1.15786	16	2	2	2	195	21	4.87	1.83	16	2	2	2	195	21	4.87	4.34
CAL21289.1	P69992	ureG	24.007	220	urease accessory protein [Yersinia pestis CO92]	1.15786	5	1	1	1	220	24	4.98		6	1	1	1	220	24	4.98
CAL21521.1	Q7CJP6	glnB	12.455	112	nitrogen regulatory protein P-II [Yersinia pestis CO92]	1.15786	10	1	1	1	112	12.4	5.33		7	1	1	1	112	12.4	5.33
CAL22120.1	A0A0H2W363	fklB	22.426	206	FKBP-type peptidyl-prolyl cis-trans isomerase [Yersinia pestis CO92]	1.15786	6	1	1	1	206	22.4	4.82		6	1	1	1	206	22.4	4.82
CAL22227.1	A0A384KXR8	yghU	32.126	284	putative glutathione S-transferase [Yersinia pestis CO92]	1.15786	7	1	1	1	284	32.1	6.46	3	7	1	1	1	284	32.1	6.46
CAL21516.1	A0A384KE26	ail	20.242	182	attachment invasion locus protein [Yersinia pestis CO92]	1.15786	10	2	3	2	182	20.2	8.5	3.36	25	3	3	3	182	20.2	8.5
CAL18740.1	Q8ZJP2	rpmB	9.027	78	50S ribosomal protein L28 [Yersinia pestis CO92]	1.15786	13	1	1	1	78	9	11.41		13	1	1	1	78	9	11.41
CAL19335.1	Q8ZI56	ribB	23.36	217	3,4-dihydroxy-2-butanone 4-phosphate synthase [Yersinia pestis CO92]	1.15786	7	1	1	1	217	23.3	5.43		9	1	1	1	217	23.3	5.43
CAL19358.1	Q0WIZ0		25.502	237	MotA/TolQ/ExbB proton channel family protein [Yersinia pestis CO92]	1.15786	9	1	1	1	237	25.5	8.54		7	1	1	1	237	25.5	8.54
CAL19783.1	A0A0H2W2T7	cydA	58.269	522	cytochrome D ubiquinol oxidase subunit I [Yersinia pestis CO92]	1.15786	3	1	1	1	522	58.2	6.46		3	1	1	1	522	58.2	6.46
CAL19791.1	A0A384KAK0	excC	18.084	168	peptidoglycan-associated lipoprotein Pal [Yersinia pestis CO92]	1.15786	8	1	1	1	168	18.1	6.8	3.7	8	1	1	1	168	18.1	6.8	2.4
CAL20399.1	A0A384LA10	manY	27.65	265	PTS system, mannose-specific IIC component [Yersinia pestis CO92]	1.15786	7	1	1	1	265	27.6	5	2.31	7	1	1	1	265	27.6	5
CAL21488.1	A0A384KZ73	yfgM	22.64	211	putative membrane protein [Yersinia pestis CO92]	1.15786	18	2	2	2	211	22.6	5.67	7.06	18	2	2	2	211	22.6	5.67	4.46
CAL21714.1	O69172	adk	23.672	214	adenylate kinase [Yersinia pestis CO92]	1.15786	5	1	1	1	214	23.7	5.54		5	1	1	1	214	23.7	5.54
CAL22172.1	A0A384LLU2	ptsN	17.497	160	nitrogen regulatory IIA protein [Yersinia pestis CO92]	1.15786	7	1	1	1	160	17.5	6.18		7	1	1	1	160	17.5	6.18
CAL22278.1	Q8ZAU5		21.156	182	conserved hypothetical protein [Yersinia pestis CO92]	1.15786	9	1	1	1	182	21.1	5.81		9	1	1	1	182	21.1	5.81	2.73
CAL20026.1	A0A384L3E0	trxB	34.255	320	thioredoxin reductase [Yersinia pestis CO92]	1.15786	29	6	7	6	320	34.2	5.4	2.05	44	7	7	7	320	34.2	5.4	4.84
CAL18886.1	Q8ZJB3	fusA	77.537	702	elongation factor G [Yersinia pestis CO92]	1.15786	33	14	14	14	702	77.5	5.43	12.79	29	13	14	13	702	77.5	5.43	15.43
CAL20631.1	A0A384LPR1		35.163	310	hypothetical protein YPO1995 [Yersinia pestis CO92]	1.15786	15	3	3	3	310	35.1	6.54	4.96	15	3	3	3	310	35.1	6.54	3.9
CAL21056.1	Q8ZDX0	pheS	37.139	327	phenylalanyl-tRNA synthetase alpha chain [Yersinia pestis CO92]	1.15786	10	3	3	3	327	37.1	5.94	1.83	11	3	3	3	327	37.1	5.94
CAL21294.1	A0A384KCM0		43.098	391	putative potassium channel protein [Yersinia pestis CO92]	1.15786	13	3	3	3	391	43.1	7.81		8	2	3	2	391	43.1	7.81	2.15
CAL18899.1	Q8ZJA5	rplP	15.274	136	50S ribosomal protein L16 [Yersinia pestis CO92]	1.15786	22	2	2	2	136	15.3	10.86		22	2	2	2	136	15.3	10.86
CAL18915.1	Q8ZJ89	rpsK	13.832	129	30S ribosomal protein S11 [Yersinia pestis CO92]	1.15786	19	2	2	2	129	13.8	11.33		31	2	2	2	129	13.8	11.33	2.33
CAL18985.1	A0A384KH20	terE	20.576	191	tellurium resistance protein [Yersinia pestis CO92]	1.15786	59	7	8	7	191	20.6	4.94	6.85	55	6	8	6	191	20.6	4.94	15.49
CAL20758.1	Q0WF36		24.29	210	hypothetical phage protein [Yersinia pestis CO92]	1.15786	10	2	2	2	210	24.3	6	2.08	16	2	2	2	210	24.3	6
CAL22000.1	Q8ZBJ8	speE	33.166	296	spermidine synthase [Yersinia pestis CO92]	1.15786	14	2	2	2	296	33.1	5.01		13	2	2	2	296	33.1	5.01	1.65
CAB54907.1	P21207	lcrH	19.015	168	putative yopB/yopD chaperone (plasmid) [Yersinia pestis CO92]	1.15786	5	1	1	1	168	19	4.78		5	1	1	1	168	19	4.78
CAL18838.1	Q8ZJF6	aroB	38.837	362	3-dehydroquinate synthase [Yersinia pestis CO92]	1.15786	5	1	1	1	362	38.8	6.35		5	1	1	1	362	38.8	6.35	1.8
CAL19154.1	Q8ZIM0	ileS	104.69	938	isoleucyl-tRNA synthetase [Yersinia pestis CO92]	1.15786	1	1	1	1	938	104.6	6.07		1	1	1	1	938	104.6	6.07
CAL19331.1	Q8ZI60	hldE	51.218	476	ADP-heptose synthase [Yersinia pestis CO92]	1.15786	3	1	1	1	476	51.2	5.59		3	1	1	1	476	51.2	5.59
CAL19725.1	Q8ZH52	accA	35.496	319	acetyl-coenzyme A carboxylase carboxyl transferase subunit alpha [Yersinia pestis CO92]	1.15786	7	1	1	1	319	35.5	5.66		7	1	1	1	319	35.5	5.66
CAL20169.1	A0A384L7F9		40.146	370	conserved hypothetical protein [Yersinia pestis CO92]	1.15786	5	1	1	1	370	40.1	5.73		5	1	1	1	370	40.1	5.73
CAL20277.1	A0A384KJ45		42.738	373	conserved hypothetical protein [Yersinia pestis CO92]	1.15786	3	1	1	1	373	42.7	4.87		3	1	1	1	373	42.7	4.87
CAL21049.1	Q93PE0	arnB	42.246	384	conserved hypothteical protein [Yersinia pestis CO92]	1.15786	10	2	2	2	384	42.2	6.83	5.36	10	2	2	2	384	42.2	6.83	5.55
CAL21060.1	Q8ZDW6	infC	20.936	183	translation initiation factor IF-3 [Yersinia pestis CO92]	1.15786	11	1	1	1	183	20.9	9.47	2.12	11	1	1	1	183	20.9	9.47
CAL21293.1	A0A384KKQ9	hdeB	12.174	109	putative exported protein [Yersinia pestis CO92]	1.15786	12	1	1	1	109	12.2	6.54		16	1	1	1	109	12.2	6.54	1.82
CAL21896.1	Q8ZBT8	alaS	96.331	875	alanyl-tRNA synthetase [Yersinia pestis CO92]	1.15786	2	1	1	1	875	96.3	5.76		1	1	1	1	875	96.3	5.76
CAL22001.1	Q8ZBJ7	speD	30.293	264	S-adenosylmethionine decarboxylase proenzyme [Yersinia pestis CO92]	1.15786	8	1	1	1	264	30.3	5.38		8	1	1	1	264	30.3	5.38
CAL22151.1	Q0WB88	rplM	16.032	142	50S ribosomal protein L13 [Yersinia pestis CO92]	1.15786	14	1	1	1	142	16	9.88		15	1	1	1	142	16	9.88
CAL22693.1	Q7CFM4	atpF	17.258	156	ATP synthase subunit B protein [Yersinia pestis CO92]	1.15786	21	2	2	2	156	17.2	5.48	1.7	12	2	2	2	156	17.2	5.48	3.54
CAL21965.1	Q8ZBN2	eno	45.469	431	enolase [Yersinia pestis CO92]	1.11332	57	16	25	16	431	45.4	5.31	27.9	67	18	26	18	431	45.4	5.31	32.32
CAL20810.1	A0A384L887	adhE	96.632	891	aldehyde-alcohol dehydrogenase [Yersinia pestis CO92]	1.08549	38	25	30	25	891	96.6	6.76	19.19	42	25	32	25	891	96.6	6.76	35.23
CAL21789.1	A0A384L2F1	ahpC	22.258	200	putative alkyl hydroperoxide reductase subunit c [Yersinia pestis CO92]	1.08067	37	6	14	6	200	22.2	6.06	10.79	49	9	15	9	200	22.2	6.06	14.73
CAL22689.1	Q7CFM8	atpD	50.127	460	ATP synthase beta subunit protein [Yersinia pestis CO92]	1.0338	69	20	25	20	460	50.1	5.06	30.4	68	20	28	20	460	50.1	5.06	28.11
CAL21494.1	Q8ZCT2	ndk	15.631	142	nucleoside diphosphate kinase [Yersinia pestis CO92]	1.01313	41	3	7	3	142	15.6	5.52	9.56	53	4	8	4	142	15.6	5.52	11.94
CAL21748.1	A0A384KMR9	ppiD	69.892	628	peptidyl-prolyl cis-trans isomerase D [Yersinia pestis CO92]	1.01313	18	7	7	7	628	69.8	5.06	9.1	17	7	8	7	628	69.8	5.06	8.71
CAB54883.1	P31493	yopE	22.987	219	putative outer membrane virulence protein (plasmid) [Yersinia pestis CO92]	0.992449	25	3	6	3	219	23	6.77	8.32	38	5	7	5	219	23	6.77	8.41
CAL21286.1	Q9ZFR9	ureC	61.019	572	urease alpha subunit [Yersinia pestis CO92]	0.992449	30	14	18	14	572	61	5.81	17.02	29	13	21	13	572	61	5.81	18.34
CAL19032.1	Q8ZIY4	groS	10.357	97	10 kDa chaperonin [Yersinia pestis CO92]	0.964881	79	7	10	7	97	10.4	5.54	7.23	66	5	12	5	97	10.4	5.54	18.47
CAB55224.1	Q7ARD6		37.371	340	putative periplasmic protein (plasmid) [Yersinia pestis CO92]	0.926286	19	4	4	4	340	37.3	8.66	4.92	21	5	5	5	340	37.3	8.66	6.83
CAB55266.1	P26948	caf1	17.666	170	putative F1 capsule antigen (plasmid) [Yersinia pestis CO92]	0.926286	34	2	4	2	170	17.7	5.07	7.31	54	4	5	4	170	17.7	5.07	9.84
CAL19597.1	Q8ZHG7	metK	42.02	384	S-adenosylmethionine synthetase [Yersinia pestis CO92]	0.926286	15	4	4	4	384	42	5.59	3.39	18	4	5	4	384	42	5.59	3.9
CAL21971.1	A0A384L498	degP	49.867	481	global stress requirement protein GsrA [Yersinia pestis CO92]	0.900556	22	6	7	6	481	49.8	8.73	12.56	28	8	9	8	481	49.8	8.73	9.46
CAL18984.1	Q0WK08	terD	20.676	192	tellurium resistance protein [Yersinia pestis CO92]	0.900556	49	5	7	5	192	20.7	4.86	10.07	55	6	9	6	192	20.7	4.86	20.05
CAL21518.1	Q8ZCR1	glyA	45.422	417	serine hydroxymethyltransferase [Yersinia pestis CO92]	0.868393	11	3	3	3	417	45.4	6.42	8.02	17	4	4	4	417	45.4	6.42	7.53
CAL18756.1	Q8ZJM7	secB	17.576	158	protein-export protein [Yersinia pestis CO92]	0.868393	27	2	3	2	158	17.6	4.17	7.9	27	2	4	2	158	17.6	4.17	9.89
CAB54906.1	O68698	yopB	41.823	401	putative Yop targeting protein (plasmid) [Yersinia pestis CO92]	0.868393	17	3	3	3	401	41.8	7.25		16	4	4	4	401	41.8	7.25
CAL19354.1	A0A384LK46		42.04	385	putative iron-containing alcohol dehydrogenase [Yersinia pestis CO92]	0.868393	14	3	3	3	385	42	6.11	4.39	17	4	4	4	385	42	6.11	1.65
CAL20650.1	Q8ZEY2	prs	34.261	315	ribose-phosphate pyrophosphokinase [Yersinia pestis CO92]	0.868393	10	2	3	2	315	34.2	5.59	3.62	20	4	4	4	315	34.2	5.59
CAL18904.1	Q8ZJA0	rplE	20.264	179	50S ribosomal protein L5 [Yersinia pestis CO92]	0.868393	21	2	3	2	179	20.3	9.58	4.04	27	3	4	3	179	20.3	9.58	2.16
CAL20970.1	Q8ZE42	tpx	17.592	167	thiol peroxidase [Yersinia pestis CO92]	0.827041	50	4	5	4	167	17.6	5.26	1.8	60	5	7	5	167	17.6	5.26	10.13
CAL21596.1	A0A384KU48	cysK	34.318	322	cysteine synthase A [Yersinia pestis CO92]	0.796027	57	13	22	13	322	34.3	5.34	16.42	75	17	32	17	322	34.3	5.34	27.93
CAL20035.1	A0A384KR56	pfl	85.295	760	formate acetyltransferase 1 [Yersinia pestis CO92]	0.784355	34	18	21	17	760	85.2	6.01	15.09	48	26	31	25	760	85.2	6.01	11.67
CAL22551.1	Q8ZA49	uspA	16.439	148	universal stress protein A [Yersinia pestis CO92]	0.771905	25	2	2	2	148	16.4	4.94		51	3	3	3	148	16.4	4.94	7.53
CAL19243.1	Q7CGB6	secA	102.625	904	preprotein translocase SecA [Yersinia pestis CO92]	0.771905	3	2	2	2	904	102.6	5.43		7	3	3	3	904	102.6	5.43	3.45
CAL18822.1	A0A384LC72	kmt	27.369	239	transcriptional regulatory protein [Yersinia pestis CO92]	0.771905	16	2	2	2	239	27.4	6.58	1.79	26	3	3	3	239	27.4	6.58	4.57
CAL22338.1	Q8ZAP1	rplK	14.763	142	50S ribosomal protein L11 [Yersinia pestis CO92]	0.771905	20	2	2	2	142	14.8	9.39	2.71	20	2	3	2	142	14.8	9.39	2.51
CAL20062.1	A0A384L6K6	aspC	43.119	396	aspartate aminotransferase [Yersinia pestis CO92]	0.771905	7	2	2	2	396	43.1	5.44	1.86	18	3	3	3	396	43.1	5.44	2.62
CAL18774.1	Q8ZJK9	tpiA	26.794	255	triosephosphate isomerase [Yersinia pestis CO92]	0.771905	31	4	6	4	255	26.8	6.43	4.7	40	6	9	6	255	26.8	6.43	10.13
CAL18916.1	Q8ZJ88	rpsD	23.549	206	30S ribosomal protein S4 [Yersinia pestis CO92]	0.771905	24	4	4	4	206	23.5	10.08	5.67	24	4	6	4	206	23.5	10.08	4.38
CAL19117.1	Q8ZIQ4	deoC2	28.274	265	deoxyribose-phosphate aldolase [Yersinia pestis CO92]	0.771905	12	2	2	2	265	28.3	5.85	2.03	24	3	3	3	265	28.3	5.85	2.16
CAL21481.1	Q8ZCU4	guaA	58.422	525	putative GMP synthase [Yersinia pestis CO92]	0.771905	7	2	2	2	525	58.4	5.82	2.12	10	3	3	3	525	58.4	5.82	5.04
CAL22663.1	A0A384KWA4	acrB	90.268	804	DNA gyrase subunit B [Yersinia pestis CO92]	0.771905	3	2	2	2	804	90.2	6.35		6	3	3	3	804	90.2	6.35	4.84
CAB54944.1	O68720	yopH	50.869	468	putative protein-tyrosine phosphatase Yop effector (plasmid) [Yersinia pestis CO92]	0.744337	21	8	9	8	468	50.8	8.68	7.71	37	13	14	13	468	50.8	8.68	17.89
CAL19877.1	A0A0H2W3X0	gyrA	98.604	891	DNA gyrase subunit A [Yersinia pestis CO92]	0.736819	11	6	7	6	891	98.5	5.02	7.94	14	10	11	10	891	98.5	5.02	14.79
CAL22335.1	Q8ZAP4	rplL	12.53	122	50S ribosomal protein L7/L12 [Yersinia pestis CO92]	0.723661	59	4	5	4	122	12.5	4.49	3.13	68	5	8	5	122	12.5	4.49	14.36
CAL18895.1	P60436	rplB	30.073	274	50S ribosomal protein l2 [Yersinia pestis CO92]	0.723661	21	5	5	5	274	30.1	10.95	1.64	34	8	8	8	274	30.1	10.95	4.82
CAL22336.1	Q8ZAP3	rplJ	17.676	165	50S ribosomal protein L10 [Yersinia pestis CO92]	0.694715	22	3	3	3	165	17.7	9.31	1.8	35	5	5	5	165	17.7	9.31
CAL20187.1	A0A384KLK1	gnd	51.573	469	6-phosphogluconate dehydrogenase,decarboxylating [Yersinia pestis CO92]	0.661633	14	4	4	4	469	51.5	5.34	6.33	26	6	7	6	469	51.5	5.34	1.65
CAL21175.1	Q8ZDL2	nuoG	100.621	914	NADH dehydrogenase I chain G [Yersinia pestis CO92]	0.661633	9	4	4	4	914	100.6	6.11	4.68	14	7	7	7	914	100.6	6.11	4.53
CAL18898.1	Q8ZJA6	rpsC	25.829	232	30S ribosomal protein S3 [Yersinia pestis CO92]	0.643254	34	5	5	5	232	25.8	10.24	4.87	38	8	9	8	232	25.8	10.24	14.54
CAL22372.1	A0A384L964	udp	27.095	253	uridine phosphorylase [Yersinia pestis CO92]	0.636822	55	9	11	9	253	27.1	6.44	13.55	66	12	20	12	253	27.1	6.44	22.65
CAL22318.1	A0A384K8L8	hupA	9.661	91	DNA-binding protein HU-alpha [Yersinia pestis CO92]	0.578929	63	3	4	3	91	9.7	9.58	1.74	63	4	8	4	91	9.7	9.58	5.4
CAL22643.1	Q8Z9W7	glyS	76.204	689	glycyl-tRNA synthetase beta subunit [Yersinia pestis CO92]	0.578929	2	1	1	1	689	76.2	5.74		4	2	2	2	689	76.2	5.74
CAL19119.1	Q8ZIQ3	deoB	44.106	407	phosphopentomutase [Yersinia pestis CO92]	0.578929	3	1	1	1	407	44.1	5.24		9	2	2	2	407	44.1	5.24	2.18
CAL19704.1	A0A384L5H3		16.601	149	conserved hypothetical protein [Yersinia pestis CO92]	0.578929	13	1	1	1	149	16.6	4.44	1.97	29	2	2	2	149	16.6	4.44	3
CAL18892.1	Q8ZJA9	rplC	22.292	209	50S ribosomal protein L3 [Yersinia pestis CO92]	0.578929	14	2	2	2	209	22.3	9.91		24	4	4	4	209	22.3	9.91	5.13
CAL21376.1	A0A384KN94	fabB	42.834	407	3-oxoacyl-[acyl-carrier-protein] synthase I [Yersinia pestis CO92]	0.578929	10	3	3	3	407	42.8	5.54	3.47	23	6	6	6	407	42.8	5.54	2.19
CAL20300.1	A0A384L276	cspC	7.513	70	cold shock protein [Yersinia pestis CO92]	0.578929	17	1	1	1	70	7.5	7.24		17	1	2	1	70	7.5	7.24
CAL21597.1	A0A384L5I0	hpr	9.105	85	PTS system, phosphocarrier protein [Yersinia pestis CO92]	0.578929	15	1	1	1	85	9.1	6.54		44	2	2	2	85	9.1	6.54
CAL22231.1	O34279	cspa2	7.466	70	major cold shock protein Cspa2 [Yersinia pestis CO92]	0.578929	17	1	1	1	70	7.5	5.24		17	1	2	1	70	7.5	5.24
CAL22232.1	A0A384KRC1	cspa1	7.482	70	major cold shock protein Cspa1 [Yersinia pestis CO92]	0.578929	17	1	1	1	70	7.5	5.24		17	1	2	1	70	7.5	5.24
CAL22566.1	Q8ZA34	cdh	28.779	258	CDP-diacylglycerol pyrophosphatase [Yersinia pestis CO92]	0.578929	7	1	1	1	258	28.8	6.71		15	2	2	2	258	28.8	6.71	2.32
CAL19588.1	Q8ZHH3	pgk	41.074	387	phosphoglycerate kinase [Yersinia pestis CO92]	0.578929	24	6	6	6	387	41	5.45	6.51	29	7	12	7	387	41	5.45	10.72
CAL20957.1	A0A384LA48	hslI	36.786	330	D-lactate dehydrogenase [Yersinia pestis CO92]	0.578929	10	3	3	3	330	36.8	5.55		21	5	6	5	330	36.8	5.55	9.38
CAL18918.1	Q7CFS8	rplQ	14.532	129	50S ribosomal protein L17 [Yersinia pestis CO92]	0.578929	6	1	1	1	129	14.5	11.21		19	2	2	2	129	14.5	11.21
CAL19802.1	Q8ZGY3	galK	41.866	383	galactokinase [Yersinia pestis CO92]	0.578929	7	1	1	1	383	41.8	5.38		15	2	2	2	383	41.8	5.38	3.95
CAL19868.1	A0A0H2W3C2	katA	55.024	480	catalase [Yersinia pestis CO92]	0.578929	4	1	1	1	480	55	6.54	1.94	7	2	2	2	480	55	6.54	2.24
CAL20690.1	Q8ZEU8		26.243	247	conserved hypothetical protein [Yersinia pestis CO92]	0.578929	4	1	1	1	247	26.2	4.83	1.86	11	2	2	2	247	26.2	4.83	2.08
CAL21750.1	A0A0H2W279	capR	87.432	784	ATP-dependent protease La [Yersinia pestis CO92]	0.578929	2	1	1	1	784	87.4	6.24		4	2	2	2	784	87.4	6.24
CAL22078.1	Q0WBF9	pnp	76.196	705	polyribonucleotide nucleotidyltransferase [Yersinia pestis CO92]	0.578929	2	1	1	1	705	76.1	5.21		6	2	2	2	705	76.1	5.21	3.07
CAL22141.1	A0A384KJV2	elb2	22.897	217	enhancing lycopene biosynthesis protein 2 [Yersinia pestis CO92]	0.578929	6	1	1	1	217	22.9	4.91		18	2	2	2	217	22.9	4.91
CAL22006.1	A0A384K8A4	lpd	50.666	475	dihydrolipoamide dehydrogenase component of pyruvate dehydrogenase complex [Yersinia pestis CO92]	0.526299	17	5	5	5	475	50.6	6.11	8.43	26	8	11	8	475	50.6	6.11	13.36
CAL22007.1	A0A384L3Y9	aceF	53.949	509	dihydrolipoamide acetyltransferase component of pyruvate dehydrogenase complex [Yersinia pestis CO92]	0.514603	11	4	4	4	509	53.9	5.41	5.24	20	6	9	6	509	53.9	5.41	16.27
CAL19781.1	Q8ZH00	sucC	41.406	388	succinyl-CoA synthetase beta chain [Yersinia pestis CO92]	0.496225	14	3	3	3	388	41.4	5.41	1.92	29	7	7	7	388	41.4	5.41	7.46
CAL22690.1	Q8Z9S5	atpG	31.578	287	ATP synthase gamma subunit protein [Yersinia pestis CO92]	0.496225	15	3	3	3	287	31.6	8.92	3.65	24	6	7	6	287	31.6	8.92	2.87
CAL19782.1	A0A384LMX5	sucD	29.978	290	succinyl-CoA synthetase alpha chain [Yersinia pestis CO92]	0.463143	9	2	2	2	290	30	6.54	3.39	28	4	5	4	290	30	6.54	8.08
CAL21055.1	Q8ZDX1	pheT	87.03	795	phenylalanyl-tRNA synthetase beta chain [Yersinia pestis CO92]	0.463143	4	2	2	2	795	87	5.62	1.65	8	4	5	4	795	87	5.62	3.43
CAL21777.1	Q8ZC41	ribH	16.197	156	6,7-dimethyl-8-ribityllumazine synthase [Yersinia pestis CO92]	0.463143	9	1	2	1	156	16.2	5.03		41	4	5	4	156	16.2	5.03	5.18
CAL21838.1	Q8ZBY6	fadE	88.968	815	probable acyl-CoA dehydrogenase [Yersinia pestis CO92]	0.463143	4	2	2	2	815	88.9	8.24		10	5	5	5	815	88.9	8.24
CAL19737.1	Q8ZH40	metQ	29.377	271	putative lipoprotein [Yersinia pestis CO92]	0.421039	25	4	4	4	271	29.4	5.54	7.27	52	10	11	10	271	29.4	5.54	5.73
CAL19717.1	Q8ZH58	bamA	87.838	795	putative surface antigen [Yersinia pestis CO92]	0.385953	2	1	1	1	795	87.8	5.6		5	3	3	3	795	87.8	5.6
CAL21749.1	A0A384LDF7	hopD	9.268	90	DNA-binding protein HU-beta [Yersinia pestis CO92]	0.385953	10	1	1	1	90	9.3	9.77		43	3	3	3	90	9.3	9.77	1.73
CAL21751.1	Q8ZC66	clpX	46.033	423	ATP-dependent Clp protease ATP-binding subunit ClpX [Yersinia pestis CO92]	0.385953	3	1	1	1	423	46	5.4		11	3	3	3	423	46	5.4	1.8
CAB55264.1	P26926	caf1M	28.751	258	putative F1 chaperone protein (plasmid) [Yersinia pestis CO92]	0.385953	10	2	2	2	258	28.7	8.31		29	5	6	5	258	28.7	8.31	4.13
CAL19709.1	Q8ZH66	rpsB	26.841	241	30S ribosomal protein S2 [Yersinia pestis CO92]	0.385953	14	1	1	1	241	26.8	7.59	2.36	25	3	3	3	241	26.8	7.59
CAL22337.1	Q8ZAP2	rplA	24.803	234	50S ribosomal protein L1 [Yersinia pestis CO92]	0.385953	5	1	1	1	234	24.8	9.57		18	3	3	3	234	24.8	9.57	2.27
CAL18908.1	Q8ZJ96	rplR	12.811	117	50S ribosomal protein L18 [Yersinia pestis CO92]	0.385953	18	2	2	2	117	12.8	10.62		45	4	6	4	117	12.8	10.62	6.91
CAL21285.1	P69990	ureB	15.822	144	urease beta subunit [Yersinia pestis CO92]	0.385953	19	2	2	2	144	15.8	9.44		56	5	6	5	144	15.8	9.44	3.5
CAL18749.1	A0A384KV81	kbl	43.769	403	2-amino-3-ketobutyrate coenzyme A ligase [Yersinia pestis CO92]	0.385953	2	1	1	1	403	43.7	6.61		15	3	3	3	403	43.7	6.61	3.15
CAL19462.1	A0A384KRH7	tas	38.659	346	putative aldo/keto reductase-family protein [Yersinia pestis CO92]	0.385953	4	1	1	1	346	38.6	7.02		13	3	3	3	346	38.6	7.02	3.55
CAL21663.1	Q0WCK7	bamC	38.327	352	lipoprotein [Yersinia pestis CO92]	0.385953	3	1	1	1	352	38.3	6.16		17	3	3	3	352	38.3	6.16	2.41
CAL21837.1	Q8ZBY7	gmhA	20.987	193	phosphoheptose isomerase [Yersinia pestis CO92]	0.385953	13	1	1	1	193	21	5.99		28	3	3	3	193	21	5.99
CAL22008.1	A0A384KQH8	aceE	99.615	887	pyruvate dehydrogenase E1 component [Yersinia pestis CO92]	0.356264	7	4	4	4	887	99.6	5.69	2.12	19	11	13	11	887	99.6	5.69	19.29
CAL20788.1	A0A384K9R3	gapA	35.956	334	glyceraldehyde 3-phosphate dehydrogenase A [Yersinia pestis CO92]	0.321627	19	4	5	4	334	35.9	6.65	5.82	52	11	18	11	334	35.9	6.65	16.73
CAL20630.1	A0A384LPC8		36.465	316	hypothetical protein YPO1994 [Yersinia pestis CO92]	0.289464	6	1	1	1	316	36.4	6.62	2.38	27	4	4	4	316	36.4	6.62	4.39
CAL21898.1	P37858	recA	37.886	356	RecA protein [Yersinia pestis CO92]	0.289464	8	1	1	1	356	37.9	5.24		18	4	4	4	356	37.9	5.24	3.21
CAL18911.1	Q8ZJ93	rplO	15.207	144	50S ribosomal protein L15 [Yersinia pestis CO92]	0.289464	13	1	1	1	144	15.2	11.12	1.97	34	4	4	4	144	15.2	11.12	2.78
CAL18902.1	Q7CFT7	rplN	13.582	123	50S ribosomal protein L14 [Yersinia pestis CO92]	0.289464	16	1	1	1	123	13.6	10.42	3.29	30	2	4	2	123	13.6	10.42	6.94
CAL18909.1	Q8ZJ95	rpsE	17.533	167	30S ribosomal protein S5 [Yersinia pestis CO92]	0.289464	10	1	1	1	167	17.5	10.15	1.93	21	3	4	3	167	17.5	10.15	1.78
CAL22312.1	A0A384KWU6	aceA	47.672	435	isocitrate lyase [Yersinia pestis CO92]	0.289464	3	1	1	1	435	47.6	5.72		16	4	4	4	435	47.6	5.72	4.18
CAL20995.1	Q0WEF5	gst	22.534	201	glutathione S-transferase [Yersinia pestis CO92]	0.289464	6	1	1	1	201	22.5	6.8		16	3	4	3	201	22.5	6.8	2.06
CAL22017.1	Q8ZBI2	guaC	37.492	347	GMP reductase [Yersinia pestis CO92]	0.289464	3	1	1	1	347	37.5	7.44		25	4	4	4	347	37.5	7.44	4.31
CAL22150.1	Q8ZB62	rpsI	14.769	130	30S ribosomal protein S9 [Yersinia pestis CO92]	0.289464	6	1	1	1	130	14.8	10.8	2.19	33	4	4	4	130	14.8	10.8	2.91
CAL18907.1	Q7CFT4	rplF	18.927	177	50S ribosomal protein L6 [Yersinia pestis CO92]	0.231572	7	1	1	1	177	18.9	9.64		31	5	5	5	177	18.9	9.64	2.08
CAL21684.1	A0A384L7G8	ybbN	32.012	289	putative thioredoxin [Yersinia pestis CO92]	0.231572	6	1	1	1	289	32	4.83	1.73	33	5	5	5	289	32	4.83	6.59
CAL19587.1	A0A0H2W861	fba	39.128	359	fructose-bisphosphate aldolase class II [Yersinia pestis CO92]	0.21052	7	2	2	2	359	39.1	6.11	1.79	25	7	11	7	359	39.1	6.11	11.95
CAL19033.1	Q8ZIY3	groL	57.431	548	60 kDa chaperonin [Yersinia pestis CO92]	0.206059	47	16	21	16	548	57.4	5.01	29.04	80	39	118	39	548	57.4	5.01	138.81
CAL22334.1	Q8ZAP5	rpoB	150.389	1342	DNA-directed RNA polymerase beta chain [Yersinia pestis CO92]	0.201367	4	4	4	4	1342	150.3	5.27	4.55	26	22	23	22	1342	150.3	5.27	31.49
CAL22519.1	A0A384LIQ3	glgP	93.379	815	glycogen phosphorylase [Yersinia pestis CO92]	0.192976	2	1	1	1	815	93.3	6.13		13	6	6	6	815	93.3	6.13
CAL19142.1	Q8ZIN2	tal	35.049	317	transaldolase B [Yersinia pestis CO92]	0.192976	5	1	1	1	317	35	5.36		26	6	6	6	317	35	5.36
CAL19706.1	Q8ZH69	dapD	29.937	274	2,3,4,5-tetrahydropyridine-2-carboxylate N-succinyltransferase [Yersinia pestis CO92]	0.192976	3	1	1	1	274	29.9	5.95		41	6	6	6	274	29.9	5.95	10.6
CAL19779.1	A0A0H2W1U8	sucA	105.11	935	2-oxoglutarate dehydrogenase E1 component [Yersinia pestis CO92]	0.192976	1	1	1	1	935	105	6.39		9	6	6	6	935	105	6.39
CAL20688.1	Q8ZEV0	aspS	66.642	598	aspartyl-tRNA synthetase [Yersinia pestis CO92]	0.192976	3	1	1	1	598	66.6	5.35		11	6	6	6	598	66.6	5.35	4.79
CAL19593.1	Q0WIB4	tkt	71.873	664	transketolase 1 [Yersinia pestis CO92]	0.128651	2	1	1	1	664	71.8	6.21		21	7	9	7	664	71.8	6.21	8.13
CAL22004.1	A0A0H2W250	acnB	93.453	865	aconitate hydratase 2 [Yersinia pestis CO92]	0.115786	3	1	1	1	865	93.4	5.29	2.39	20	10	10	10	865	93.4	5.29	6.93
CAL22333.1	Q8D1H3	rpoC	154.904	1406	DNA-directed RNA polymerase beta' chain [Yersinia pestis CO92]	0.0428836	1	1	1	1	1406	154.8	7.12		31	25	27	25	1406	154.8	7.12	20.4
CAL21765.1	Q8ZC52		18.35	163	conserved hypothetical protein [Yersinia pestis CO92]	0									9	1	1	1	166	18.6	5.48
CAL22221.1	A0A384KRV5		38.419	352	putative periplasmic binding protein [Yersinia pestis CO92]	0									5	1	1	1	352	38.4	8.22
CAL19718.1	P58607	skp	18.279	165	cationic 19 kDa outer membrane protein precursor [Yersinia pestis CO92]	0									15	2	2	2	165	18.3	9.44
CAL21794.1	A0A384KXY2		24.108	226	probable short-chain dehydrogenase [Yersinia pestis CO92]	0									6	1	1	1	226	24.1	7.77	2.06
CAL21891.1	Q8ZBU3	luxS	19.396	171	autoinducer-2 production protein [Yersinia pestis CO92]	0									4	1	1	1	171	19.4	5.72
CAL19009.1	Q8ZJ06	ssb	19.164	182	single-strand binding protein [Yersinia pestis CO92]	0									8	1	1	1	182	19.2	5.31
CAL18971.1	Q7CKR1		20.201	181	conserved hypothetical protein [Yersinia pestis CO92]	0									13	1	1	1	181	20.2	6.33
CAL18980.1	A0A384KYA1	terZ	21.509	197	tellurium resistance protein [Yersinia pestis CO92]	0									7	1	1	1	197	21.5	6.2
CAL19712.1	Q8ZH63	frr	20.71	185	ribosome recycling factor [Yersinia pestis CO92]	0									10	1	1	1	185	20.7	6.29
CAL20794.1	A0A0H2W620		20.215	183	putative nitroreductase [Yersinia pestis CO92]	0									6	1	1	1	183	20.2	7.59
CAL20041.1	Q8ZGB4	serC	40.084	361	phosphoserine aminotransferase [Yersinia pestis CO92]	0									6	2	2	2	361	40.1	6.46	1.7
CAL21672.1	A0A384KZY1	yfgD	13.481	118	putative arsenate reductase [Yersinia pestis CO92]	0									41	3	3	3	118	13.5	8.12
CAL18782.1	Q7CLC9	zapB	9.285	79	conserved hypothetical protein [Yersinia pestis CO92]	0									27	1	1	1	79	9.3	4.67
CAL18794.1	Q8ZJJ4	hslV	18.895	174	heat shock protein [Yersinia pestis CO92]	0									12	1	1	1	174	18.9	5.94
CAL18798.1	P58471	rpmE	7.782	71	50S ribosomal protein L31 [Yersinia pestis CO92]	0									21	1	1	1	71	7.8	9.07	3
CAL18894.1	P69963	rplW	11.23	100	50S ribosomal protein L23 [Yersinia pestis CO92]	0									12	1	1	1	100	11.2	9.82
CAL18900.1	Q8ZJA4	rpmC	7.273	63	50S ribosomal protein L29 [Yersinia pestis CO92]	0									22	1	1	1	63	7.3	10.15	2.14
CAL18906.1	Q8ZJ98	rpsH	14.109	130	30S ribosomal protein S8 [Yersinia pestis CO92]	0									7	1	1	1	130	14.1	9.54	2.33
CAL19850.1	Q0WHL4		17.936	157	conserved hypothetical protein [Yersinia pestis CO92]	0									4	1	1	1	157	17.9	8.72
CAL19872.1	Q8ZGS0	eco	18.871	169	putative ecotin precursor [Yersinia pestis CO92]	0									8	1	1	1	169	18.9	8.25
CAL20205.1	Q8ZFW5		12.461	105	conserved hypothetical protein [Yersinia pestis CO92]	0									43	2	2	2	105	12.5	9.17	2.29
CAL20235.1	A0A0H2W6N0	ams	134.061	1221	ribonuclease E [Yersinia pestis CO92]	0									1	1	1	1	1221	134	5.34
CAL20281.1	Q0WGE1	purB	51.636	456	adenylosuccinate lyase [Yersinia pestis CO92]	0									3	1	1	1	456	51.6	6.23
CAL20421.1	A0A384L072	ptrB	78.5	683	oligopeptidase B [Yersinia pestis CO92]	0									8	2	2	2	683	78.5	5.01
CAL20424.1	A0A384L1E3	ftn	19.209	169	ferritin [Yersinia pestis CO92]	0									33	2	2	2	169	19.2	5.16	3.46
CAL20497.1	Q8ZF61		20.808	199	trp repressor binding protein [Yersinia pestis CO92]	0									13	1	1	1	199	20.8	8.37	2.09
CAL20629.1	A0A0H2W3Q7		24.751	226	putative dehydrogenase [Yersinia pestis CO92]	0									11	1	1	1	226	24.7	8.1
CAL20979.1	Q0WEH0	pspA	25.402	221	phage shock protein A [Yersinia pestis CO92]	0									5	1	1	1	221	25.4	6.01
CAL21256.1	P33086	fur	16.728	148	ferric uptake regulator [Yersinia pestis CO92]	0									9	1	1	1	148	16.7	6.58
CAL22081.1	Q8ZBC5	rpsO	10.14	89	30S ribosomal protein S15 [Yersinia pestis CO92]	0									8	1	1	1	89	10.1	10.65
CAL22455.1	A0A384L653	fipA	11.796	108	thioredoxin 1 [Yersinia pestis CO92]	0									11	1	1	1	108	11.8	4.79
CAL22536.1	A0A384KCI7	gntR	36.488	331	gluconate utilization system Gnt-I transcriptional repressor [Yersinia pestis CO92]	0									2	1	1	1	331	36.5	6.62
CAL18891.1	P67906	rpsJ	11.767	103	30S ribosomal protein S10 [Yersinia pestis CO92]	0									33	3	3	3	103	11.8	9.86
CAL18905.1	Q8ZJ99	rpsN	11.607	101	30S ribosomal protein S14 [Yersinia pestis CO92]	0									32	2	2	2	101	11.6	11.17	2.27
CAL20045.1	Q8ZGB1	ihfB	10.56	94	integration host factor beta-subunit [Yersinia pestis CO92]	0									12	1	2	1	94	10.6	9.04	2
CAL22512.1	Q8ZA84	ppc	98.324	878	phosphoenolpyruvate carboxylase [Yersinia pestis CO92]	0									10	4	4	4	878	98.3	5.6
CAL18791.1	Q8ZJJ7	rraA	17.315	161	S-adenosylmethionine:2-demethylmenaquinone methyltransferase [Yersinia pestis CO92]	0									19	2	3	2	161	17.3	4.23	2.68
CAL19790.1	Q8ZGZ1	tolB	46.045	430	TolB colicin import protein [Yersinia pestis CO92]	0									21	6	6	6	430	46	7.15	4.07
CAL20031.1	Q8ZGC4	serS	48.569	430	seryl-tRNA synthetase [Yersinia pestis CO92]	0									10	3	3	3	430	48.5	5.78	2.11
CAL19057.1	A0A384LHJ8	hflA	45.286	419	putative membrane protein [Yersinia pestis CO92]	0									20	4	4	4	419	45.3	8.18	1.67
CAL20010.1	A0A384KQ38	poxB	61.857	573	pyruvate dehydrogenase [cytochrome] [Yersinia pestis CO92]	0									14	4	4	4	573	61.8	6.24
CAL20286.1	A0A384L1F6	icd	45.868	417	isocitrate dehydrogenase [NADP] [Yersinia pestis CO92]	0									13	4	4	4	417	45.8	5.68
CAB54948.1	Q9RI13		32.486	288	putative targeted effector protein (plasmid) [Yersinia pestis CO92]	0									6	1	1	1	288	32.5	7.97
CAB55198.1	Q7ARF5		17.542	157	hypothetical protein YPMT1.16c (plasmid) [Yersinia pestis CO92]	0									24	1	1	1	157	17.5	10.04
CAB55229.1	Q7ARD1		15.726	136	hypothetical protein YPMT1.47c (plasmid) [Yersinia pestis CO92]	0									5	1	1	1	136	15.7	4.75
CAL18706.1	Q9XBV2	dsbA	23.1	207	secreted thiol:disulfide interchange protein DsbA [Yersinia pestis CO92]	0									15	2	2	2	207	23.1	6.57
CAL18714.1	A0A384KGD1	glnA	51.735	469	glutamine synthetase [Yersinia pestis CO92]	0									17	4	5	4	469	51.7	5.39	4.92
CAL18737.1	Q8ZJP5	dut	16.212	151	deoxyuridine 5'-triphosphate nucleotidohydrolase [Yersinia pestis CO92]	0									14	1	1	1	151	16.2	5.45	1.74
CAL18767.1	Q8ZJL6	pfkA	35.395	327	6-phosphofructokinase [Yersinia pestis CO92]	0									12	2	3	2	327	35.4	6.46	1.79
CAL18824.1	Q8ZJG9	pckA	59.348	539	phosphoenolpyruvate carboxykinase [ATP] [Yersinia pestis CO92]	0									12	3	3	3	539	59.3	5.59	1.91
CAL18853.1	A0A384KIT0	ppiA	20.526	189	peptidyl-prolyl cis-trans isomerase A [Yersinia pestis CO92]	0									26	2	2	2	189	20.5	8.6
CAL18884.1	Q8ZJB5	rpsL	13.73	124	30S ribosomal protein S12 [Yersinia pestis CO92]	0									18	2	2	2	124	13.7	10.62
CAL18885.1	Q8ZJB4	rpsG	17.606	156	30S ribosomal protein S7 [Yersinia pestis CO92]	0									22	3	4	3	156	17.6	10.3	1.68
CAL18896.1	Q8ZJA8	rpsS	10.43	92	30S ribosomal protein S19 [Yersinia pestis CO92]	0									9	1	1	1	92	10.4	10.65
CAL18897.1	Q8ZJA7	rplV	12.186	110	50S ribosomal protein L22 [Yersinia pestis CO92]	0									20	2	3	2	110	12.2	10.23	1.82
CAL18903.1	Q8ZJA1	rplX	11.347	104	50S ribosomal protein L24 [Yersinia pestis CO92]	0									10	1	1	1	104	11.3	10.21
CAL18914.1	Q8ZJ90	rpsM	13.252	118	30S ribosomal protein S13 [Yersinia pestis CO92]	0									9	1	1	1	118	13.2	10.78
CAL18970.1	Q56987		23.223	216	conserved hypothetical protein [Yersinia pestis CO92]	0									7	1	1	1	216	23.2	7.43	2.29
CAL18995.1	Q8ZJ20	ubiC	19.916	174	putative chorismate--pyruvate lyase [Yersinia pestis CO92]	0									9	1	1	1	174	19.9	5.54
CAL18997.1	Q8ZJ18	plsB	93.621	825	glycerol-3-phosphate acyltransferase [Yersinia pestis CO92]	0									7	2	2	2	825	93.6	9.11
CAL19062.1	A0A384LB40	rnr	94.924	844	ribonuclease R [Yersinia pestis CO92]	0									4	2	2	2	844	94.9	8.37	4.92
CAL19090.1	Q74PW2	lsrB	36.708	339	putative periplasmic solute-binding protein [Yersinia pestis CO92]	0									13	2	2	2	339	36.7	8.32
CAL19111.1	Q8ZIR0	prfC	59.64	529	peptide chain release factor 3 [Yersinia pestis CO92]	0									3	1	1	1	529	59.6	6.49	2.29
CAL19151.1	Q8ZIM3	rpsT	9.789	87	30S ribosomal protein S20 [Yersinia pestis CO92]	0									30	2	2	2	87	9.8	11.14	1.7
CAL19270.1	A0A384K938	hdeD	20.392	189	putative membrane protein [Yersinia pestis CO92]	0									4	1	1	1	189	20.4	9.45
CAL19491.1	A0A384KVV7		26.812	251	putative carbonic anhydrase [Yersinia pestis CO92]	0									16	2	2	2	251	26.8	6.37	5.37
CAL19555.1	Q8ZHK5	lysS	57.577	505	lysyl-tRNA synthetase [Yersinia pestis CO92]	0									15	5	6	5	505	57.5	5.2	2.75
CAL19573.1	Q8ZHI7	gcvH	13.581	128	glycine cleavage system H protein [Yersinia pestis CO92]	0									17	1	1	1	128	13.6	3.9	3.02
CAL19577.1	A0A384LGT3	pepP	49.072	437	proline-specific aminopeptidase [Yersinia pestis CO92]	0									6	2	2	2	437	49	5.44	2.52
CAL19596.1	Q8ZHG8	speA	74.104	659	biosynthetic arginine decarboxylase [Yersinia pestis CO92]	0									2	1	1	1	659	74.1	5.02
CAL19601.1	P58582	gshB	36.015	319	glutathione synthetase [Yersinia pestis CO92]	0									5	1	1	1	319	36	5.67
CAL19685.1	A0A384LFS3	ptr	107.589	962	protease III precursor [Yersinia pestis CO92]	0									8	5	5	5	962	107.5	6.1	2.64
CAL19711.1	Q8ZH64	pyrH	25.973	241	uridylate kinase [Yersinia pestis CO92]	0									28	3	3	3	241	26	6.21
CAL19767.1	Q8ZH14	smpB	18.407	160	SsrA-binding protein (small protein B) [Yersinia pestis CO92]	0									17	1	1	1	160	18.4	9.96
CAL19774.1	A0A384KTM2	gltA	47.979	426	citrate synthase GltA [Yersinia pestis CO92]	0									6	2	2	2	426	47.9	6.95
CAL19803.1	A0A384LC90	galB	39.909	350	galactose-1-phosphate uridylyltransferase [Yersinia pestis CO92]	0									7	1	1	1	350	39.9	6.52
CAL20049.1	Q7CHJ9		53.929	478	conserved hypothetical protein [Yersinia pestis CO92]	0									4	1	1	1	478	53.9	6.14
CAL20067.1	Q8ZG91	pyrD	36.832	336	dihydroorotate dehydrogenase [Yersinia pestis CO92]	0									13	2	2	2	336	36.8	8.15	2.54
CAL20153.1	Q0WGR5	mglB	36.443	335	galactose-binding protein [Yersinia pestis CO92]	0									16	3	4	3	335	36.4	6.09	4.52
CAL20157.1	Q8ZG09	maeA	62.828	565	NAD-dependent malic enzyme [Yersinia pestis CO92]	0									5	1	1	1	565	62.8	5.71
CAL20158.1	Q8ZG08	cdd	31.477	294	cytidine deaminase [Yersinia pestis CO92]	0									10	1	1	1	294	31.5	6.38
CAL20197.1	A0A384L5K8		29.689	275	putative exported protein [Yersinia pestis CO92]	0									7	1	1	1	275	29.7	6.87
CAL20253.1	A0A384KKG7	glcA	50.926	477	PTS system, glucose-specific IIBC component [Yersinia pestis CO92]	0									7	2	2	2	477	50.9	8.46
CAL20322.1	A0A384KZ40	cheR	33.16	290	chemotaxis protein methyltransferase [Yersinia pestis CO92]	0									3	1	1	1	290	33.1	8.92
CAL20347.1	Q8ZFJ9	proQ	26.498	237	ProP effector homologue [Yersinia pestis CO92]	0									5	1	1	1	237	26.5	9.76
CAL20491.1	Q0WFU3	poaA	144.38	1323	bifunctional PutA protein [includes: proline dehydrogenase and delta-1-pyrroline-5-carboxylate [Yersinia pestis CO92]	0									3	2	2	2	1323	144.3	6.11
CAL20702.1	A0A384KH41	eda	22.147	213	KHG/KDPG aldolase [Yersinia pestis CO92]	0									24	2	2	2	213	22.1	5.16	1.65
CAL20708.1	A0A384KBA6		21.318	195	putative lipoprotein [Yersinia pestis CO92]	0									12	1	1	1	195	21.3	9.45
CAL20781.1	A0A384KAR7		31.418	289	conserved hypothetical protein [Yersinia pestis CO92]	0									4	1	1	1	289	31.4	5.72
CAL20828.1	Q8ZEH4		27.754	256	putative membrane protein [Yersinia pestis CO92]	0									4	1	1	1	256	27.7	10.54
CAL20841.1	A0A384LF37		22.906	206	conserved hypothetical protein [Yersinia pestis CO92]	0									15	1	1	1	206	22.9	5.96
CAL20851.1	A0A0H2W529	acn	97.729	890	aconitate hydratase 1 [Yersinia pestis CO92]	0									1	1	1	1	890	97.7	6.48
CAL20899.1	Q0WEQ0		15.802	135	phage hypothetical protein [Yersinia pestis CO92]	0									34	2	2	2	135	15.8	4.65	3.32
CAL20953.1	P58709	dalD	51.985	463	putative mannitol dehydrogenase [Yersinia pestis CO92]	0									14	4	4	4	463	52	5.68	1.85
CAL20967.1	A0A384KB99	mppA	60.025	538	putative periplasmic murein peptide-binding protein [Yersinia pestis CO92]	0									5	1	1	1	538	60	7.62
CAL20997.1	Q8ZE20	tyrS	47.158	424	tyrosyl-tRNA synthetase [Yersinia pestis CO92]	0									11	3	3	3	424	47.1	5.85	1.8
CAL21007.1	A0A384KIR0		39.795	365	NADH:flavin oxidoreductase / NADH oxidase family protein [Yersinia pestis CO92]	0									19	3	3	3	365	39.8	6.61
CAL21021.1	Q0WEC9	pykF	50.481	470	pyruvate kinase I [Yersinia pestis CO92]	0									22	6	7	6	470	50.4	6.24	8.71
CAL21050.1	Q8ZDX6	btuD	27.817	253	putative vitamin B12 transport ATP-binding protein [Yersinia pestis CO92]	0									3	1	1	1	253	27.8	7.18
CAL21061.1	Q8ZDW5	thrS	73.655	642	threonyl-tRNA synthetase [Yersinia pestis CO92]	0									3	1	1	1	642	73.6	6.27
CAL21173.1	Q7CJ89	nuoI	20.559	180	NADH Dehydrogenase I chain I [Yersinia pestis CO92]	0									12	2	2	2	180	20.5	5.68
CAL21176.1	A0A384L585	nuoF	50.453	461	NADH dehydrogenase I chain F [Yersinia pestis CO92]	0									6	2	2	2	461	50.4	6.73	2.77
CAL21180.1	Q0WDX2	nuoA	18.376	166	NADH dehydrogenase I chain A [Yersinia pestis CO92]	0									15	1	1	1	164	18.1	9.14
CAL21187.1	A0A0H2W5N0		23.183	220	putative haloacid dehalogenase-like hydrolase [Yersinia pestis CO92]	0									10	1	1	1	220	23.2	4.73
CAL21192.1	Q7CJ96	pta	77.402	717	phosphate acetyltransferase [Yersinia pestis CO92]	0									2	1	1	1	717	77.4	5.36	1.96
CAL21210.1	A0A384LI59		30.635	271	conserved hypothetical protein [Yersinia pestis CO92]	0									9	1	1	1	271	30.6	5.87
CAL21233.1	Q8ZDF8	leuS	97.051	860	leucyl-tRNA synthetase [Yersinia pestis CO92]	0									2	1	1	1	860	97	5.29	2.48
CAL21250.1	Q8ZDE1	nagB	29.667	266	putative glucosamine-6-phosphate isomerase [Yersinia pestis CO92]	0									3	1	1	1	266	29.6	7.11
CAL21305.1	A0A384K858	pgm	59.101	547	phosphoglucomutase [Yersinia pestis CO92]	0									1	1	1	1	547	59.1	6.21
CAL21322.1	Q8ZD86	pcp	23.142	215	putative pyrrolidone-carboxylate peptidase [Yersinia pestis CO92]	0									6	1	1	1	215	23.1	5.71	1.73
CAL21393.1	Q0WDB7	hisJ	28.634	262	histidine-binding periplasmic protein [Yersinia pestis CO92]	0									12	2	2	2	262	28.6	5.63
CAL21486.1	Q8ZCT9	der	55.007	495	putative GTP-binding protein [Yersinia pestis CO92]	0									7	2	2	2	495	55	5.71	1.62
CAL21487.1	Q7CJM5	bamB	42.092	393	putative lipoprotein [Yersinia pestis CO92]	0									6	2	2	2	393	42.1	5.21	2.11
CAL21510.1	A0A384LFX3	suhB	29.155	267	putative inositol monophosphatase family protein [Yersinia pestis CO92]	0									5	1	1	1	267	29.1	7.18
CAL21579.1	Q7CJE7		45.843	411	putative aminotransferase [Yersinia pestis CO92]	0									4	1	1	1	411	45.8	7.27	1.73
CAL21627.1	A0A384LQC9		33.389	299	conserved hypothetical protein [Yersinia pestis CO92]	0									7	1	1	1	299	33.4	6.09
CAL21735.1	A0A384KPN5	ybaY	17.857	173	putative lipoprotein [Yersinia pestis CO92]	0									17	1	1	1	173	17.8	7.36
CAL21752.1	Q8ZC65	clpP	23.32	207	ATP-dependent Clp protease proteolytic subunit ClpP [Yersinia pestis CO92]	0									9	1	2	1	207	23.3	5.44	3.94
CAL21784.1	A0A384KLP5	secD	66.833	615	protein-export membrane protein SecD [Yersinia pestis CO92]	0									2	1	1	1	615	66.8	8.78
CAL21807.1	Q8ZC17	ppnP	10.427	95	conserved hypothetical protein [Yersinia pestis CO92]	0									8	1	1	1	95	10.4	4.56
CAL21819.1	Q8ZC05	gpt	16.966	152	xanthine-guanine phosphoribosyltransferase [Yersinia pestis CO92]	0									7	1	1	1	152	17	5.9
CAL21824.1	A0A384LI20	pepD	52.993	486	aminoacyl-histidine dipeptidase [Yersinia pestis CO92]	0									5	2	2	2	486	53	5.71	1.61
CAL21847.1	A0A384L7N0		27.402	248	putative amino acid ABC transporter, ATP-binding protein [Yersinia pestis CO92]	0									9	1	1	1	248	27.4	6.55
CAL21871.1	A0A384LI44	yfiO	27.502	243	putative lipoprotein [Yersinia pestis CO92]	0									8	1	2	1	243	27.5	8.02	1.76
CAL21883.1	Q8ZBV0	rplS	13.09	115	50S ribosomal protein L19 [Yersinia pestis CO92]	0									7	1	1	1	115	13.1	10.58
CAL21886.1	Q8ZBU7	rpsP	9.097	82	30S ribosomal protein S16 [Yersinia pestis CO92]	0									20	1	1	1	82	9.1	10.55	1.71
CAL21926.1	A0A384KE37	fumA	60.131	547	fumarate hydratase, class I [Yersinia pestis CO92]	0									12	3	3	3	547	60.1	6.44
CAL21966.1	Q8ZBN1	pyrG	60.363	545	CTP synthase [Yersinia pestis CO92]	0									5	2	2	2	545	60.3	5.83	1.97
CAL21973.1	Q7CKD4	mtnN	24.609	233	MTA/SAH nucleosidase [Yersinia pestis CO92]	0									16	2	2	2	233	24.6	4.93	1.78
CAL22042.1	Q0WBJ5	nrdD	80.039	712	anaerobic ribonucleoside-triphosphate reductase [Yersinia pestis CO92]	0									2	1	1	1	712	80	6.65	2.32
CAL22076.1	Q0WBG1	csdA	73.341	664	cold-shock dead-box protein A [Yersinia pestis CO92]	0									1	1	1	1	664	73.3	8.94	2.05
CAL22084.1	Q8ZBC2	infB	97.567	892	translation initiation factor IF2-2 [Yersinia pestis CO92]	0									7	4	4	4	884	96.6	6.13	2.02
CAL22099.1	Q8ZBA7	rpmA	9.124	85	50S ribosomal protein L27 [Yersinia pestis CO92]	0									13	1	1	1	85	9.1	10.39
CAL22153.1	A0A384L3N9		15.485	134	putative membrane protein [Yersinia pestis CO92]	0									13	1	1	1	134	15.5	5.9	2.01
CAL22215.1	Q74PI5	ssuB	29.469	271	putative aliphatic sulfonates transport ATP-binding protein [Yersinia pestis CO92]	0									3	1	1	1	271	29.5	9.8
CAL22282.1	A0A384KVS9	rnk	14.975	136	regulator of nucleoside diphosphate kinase [Yersinia pestis CO92]	0									13	1	1	1	136	15	4.56
CAL22305.1	Q8ZAS2	pgi	61.161	548	glucose-6-phosphate isomerase [Yersinia pestis CO92]	0									18	6	6	6	548	61.1	6.2	3.38
CAL22321.1	Q8ZAQ7	hemE	39.268	355	uroporphyrinogen decarboxylase [Yersinia pestis CO92]	0									5	1	1	1	355	39.2	6.8	2
CAL22339.1	Q8ZAP0	nusG	20.514	181	transcription antitermination protein [Yersinia pestis CO92]	0									7	1	1	1	181	20.5	6.37
CAL22352.1	Q0WAP4	pepQ	50.912	443	proline dipeptidase [Yersinia pestis CO92]	0									17	3	3	3	443	50.9	5.73
CAL22353.1	Q8ZAN0	fadB	78.826	729	fatty acid oxidation complex alpha subunit [Yersinia pestis CO92]	0									9	4	4	4	729	78.8	6.23	9.45
CAL22354.1	Q8ZAM9	fadA	40.917	387	3-ketoacyl-CoA thiolase [Yersinia pestis CO92]	0									14	4	4	4	387	40.9	7.15
CAL22410.1	A0A384KDI2	dcrB	18.823	175	putative lipoprotein [Yersinia pestis CO92]	0									23	2	2	2	175	18.8	6.1
CAL22416.1	A0A384L565		30.451	269	putative haloacid dehalogenase-like hydrolase [Yersinia pestis CO92]	0									8	1	1	1	269	30.4	5.14
CAL22425.1	Q7CKY2		30.104	280	conserved hypothetical protein [Yersinia pestis CO92]	0									8	1	1	1	280	30.1	5.47
CAL22446.1	A0A384LIA0	b3791	41.862	376	putative lipopolysaccharide biosynthesis protein [Yersinia pestis CO92]	0									7	1	1	1	376	41.8	6.54
CAL22452.1	Q0WAE5	b3785	39.114	353	putative lipopolysaccharide biosynthesis protein [Yersinia pestis CO92]	0									14	2	2	2	353	39.1	5.94
CAL22454.1	A0A384KL30	nitA	46.859	419	transcription termination factor [Yersinia pestis CO92]	0									8	2	3	2	419	46.8	7.64	6.15
CAL22530.1	Q9ETB0	asd	40.191	367	aspartate semialdehyde dehydrogenase [Yersinia pestis CO92]	0									15	3	3	3	367	40.2	6.44	3.74
CAL22555.1	A0A384KV46	opdA	76.532	680	oligopeptidase A [Yersinia pestis CO92]	0									1	1	1	1	680	76.5	5.34
CAL22557.1	A0A384L6D0	gor	48.92	450	glutathione reductase [Yersinia pestis CO92]	0									3	1	1	1	450	48.9	6.3	2.24
CAL22644.1	Q8Z9W6	glyQ	34.758	304	glycyl-tRNA synthetase alpha subunit [Yersinia pestis CO92]	0									16	3	3	3	304	34.7	5.03
CAB54903.1	P17778	yopM	46.203	409	putative targeted effector protein (plasmid) [Yersinia pestis CO92]	*	5	1	1	1	409	46.2	4.41
CAB55268.1	A0A384LAQ1		14.2	128	hypothetical protein YPMT1.86c (plasmid) [Yersinia pestis CO92]	*	9	1	1	1	128	14.2	7.25
CAL18691.1	A0A384KI32		15.958	146	putative flavoprotein [Yersinia pestis CO92]	*	22	2	2	2	146	15.9	4.21	3.18
CAL18729.1	Q8ZJQ3	rpoZ	10.164	91	DNA-directed RNA polymerase, omega chain [Yersinia pestis CO92]	*	75	4	6	4	91	10.2	5.05
CAL18796.1	Q0WKJ0	cytR	37.828	342	transcriptional repressor [Yersinia pestis CO92]	*	7	2	2	2	342	37.8	5.77
CAL18837.1	Q8ZJF7	aroK	19.532	173	shikimate kinase I [Yersinia pestis CO92]	*	34	4	4	4	173	19.5	5.12	1.67
CAL18878.1	Q8ZJC1	slyX	8.523	72	conserved hypothetical protein [Yersinia pestis CO92]	*	9	1	1	1	77	9.1	4.96	1.76
CAL19000.1	A0A384L4L7		18.983	169	putative regulatory protein [Yersinia pestis CO92]	*	19	2	2	2	169	19	6.25
CAL19003.1	A0A384KX66	b4051	34.692	327	quinone oxidoreductase [Yersinia pestis CO92]	*	4	1	1	1	327	34.7	6.89
CAL19036.1	Q8ZIY0	efp	20.711	188	elongation factor P [Yersinia pestis CO92]	*	6	1	2	1	188	20.7	5.02
CAL19041.1	A0A384LAG3	b4153	27.489	244	fumarate reductase iron-sulfur protein [Yersinia pestis CO92]	*	12	2	2	2	244	27.5	7.02	2.26
CAL19042.1	A0A384KTG5	b4154	66.894	607	fumarate reductase flavoprotein subunit [Yersinia pestis CO92]	*	5	2	2	2	607	66.9	6.29	3.5
CAL19161.1	Q8ZIL5	carA	42.422	391	carbamoyl-phosphate synthase small chain [Yersinia pestis CO92]	*	16	4	5	4	391	42.4	6.14	5.99
CAL19229.1	Q8ZIF4	murE	52.235	490	UDP-N-acetylmuramoylalanyl-D-glutamate--2,6-diam i nopimelate ligase [Yersinia pestis CO92]	*	5	2	2	2	490	52.2	5.94
CAL19236.1	Q8ZIE7	ddl	33.15	306	D-alanine--D-alanine ligase B [Yersinia pestis CO92]	*	4	1	1	1	306	33.1	4.96
CAL19244.1	A0A384KZY2	mutT	14.645	128	mutator protein MutT [Yersinia pestis CO92]	*	15	2	2	2	128	14.6	5.11
CAL19265.1	A0A384LJY4		36.663	331	putative MocA-family oxidoreductase [Yersinia pestis CO92]	*	4	1	1	1	331	36.6	6.21
CAL19278.1	Q7CGD8	cdib	62.637	562	putative hemolysin activator protein [Yersinia pestis CO92]	*	1	1	1	1	562	62.6	9.45
CAL19320.1	A0A384KRD5	alt	70.185	612	RNA polymerase sigma factor RpoD [Yersinia pestis CO92]	*	2	1	1	1	612	70.1	4.82	2.27
CAL19340.1	Q7CGH2	hasF	50.933	467	ABC-transporter outer membrane component [Yersinia pestis CO92]	*	3	1	1	1	467	50.9	8.13
CAL19352.1	Q8ZI40	dkgA	31.52	277	putative aldo/keto reductase family protein [Yersinia pestis CO92]	*	8	1	1	1	277	31.5	6.7
CAL19720.1	Q8ZH57	fabZ	20.17	181	(3R)-hydroxymyristoyl-(acyl carrier protein) dehydratase (EC 4.2.1.-) [Yersinia pestis CO92]	*	18	2	2	2	181	20.2	6.55	2.27
CAL19729.1	A0A384L719		9.728	86	conserved hypothetical protein [Yersinia pestis CO92]	*	12	1	1	1	86	9.7	4.98
CAL19773.1	Q7CH40	grpE	21.557	192	heat shock protein GrpE [Yersinia pestis CO92]	*	35	4	4	4	192	21.5	4.87	6.18
CAL19792.1	Q0WHR9	cpoB	29.062	269	putative exported protein [Yersinia pestis CO92]	*	8	1	1	1	269	29	9.01
CAL19882.1	A0A384KR45	ompC	41.063	371	outer membrane protein C, porin [Yersinia pestis CO92]	*	7	2	2	2	371	41	5.1
CAL19957.1	P69965	psaB	30.648	273	chaperone protein PsaB precursor [Yersinia pestis CO92]	*	10	2	2	2	273	30.6	9.28	3.14
CAL20082.1	Q8ZG80	fabA	18.81	172	3-hydroxydecanoyl-[acyl-carrier-protein] dehydratase [Yersinia pestis CO92]	*	9	1	1	1	172	18.8	5.64
CAL20151.1	Q8ZG15	folE	24.714	220	GTP cyclohydrolase I [Yersinia pestis CO92]	*	3	1	1	1	220	24.7	8.44
CAL20298.1	A0A384KN95		35.45	336	probable Zinc-binding dehydrogenase [Yersinia pestis CO92]	*	4	1	1	1	336	35.4	6.86
CAL20886.1	A0A0H2W4D0		38.125	349	putative oxidoreductase [Yersinia pestis CO92]	*	22	5	6	5	349	38.1	6.01	6.81
CAL20933.1	A0A384L3X9		34.089	317	putative exported protein [Yersinia pestis CO92]	*	5	1	1	1	317	34.1	8.21	1.78
CAL21011.1	A0A384KIX5		13.126	116	conserved hypothetical protein [Yersinia pestis CO92]	*	28	2	2	2	116	13.1	4.75	2.99
CAL21034.1	A0A384LNQ2	menI	15.076	138	conserved hypothetical protein [Yersinia pestis CO92]	*	17	2	2	2	138	15.1	6.77
CAL21138.1	Q7CJ65	dps	18.871	167	putative DNA-binding protein [Yersinia pestis CO92]	*	27	3	3	3	167	18.9	6.29	7.55
CAL21241.1	Q8ZDF0	ybeY	17.745	157	conserved hypothetical protein [Yersinia pestis CO92]	*	10	1	1	1	157	17.7	4.37
CAL21375.1	Q8ZD36	mnmC	76.671	689	conserved hypothetical protein [Yersinia pestis CO92]	*	2	1	1	1	689	76.6	6.99
CAL21419.1	Q7CJX8		33.564	297	putative aldo/keto reductase [Yersinia pestis CO92]	*	6	1	1	1	297	33.5	6.32
CAL21440.1	Q8ZCX9	upp	22.574	208	uracil phosphoribosyltransferase [Yersinia pestis CO92]	*	6	1	1	1	208	22.6	5.66
CAL21504.1	Q8ZCS4	hscB	20.635	174	chaperone protein HscB [Yersinia pestis CO92]	*	7	1	1	1	174	20.6	5.07
CAL21588.1	Q8ZCK0	gltX	53.11	471	glutamyl-tRNA synthetase [Yersinia pestis CO92]	*	3	1	1	1	471	53.1	5.71
CAL21717.1	Q8ZC96		12.093	110	conserved hypothetical protein [Yersinia pestis CO92]	*	12	1	1	1	110	12.1	5.07
CAL21728.1	A0A0H2W1D8	acrB	113.562	1050	multidrug efflux protein [Yersinia pestis CO92]	*	7	4	4	4	1050	113.5	6.11
CAL21736.1	A0A384KIK4	tesB	32.463	286	acyl-CoA thioesterase II [Yersinia pestis CO92]	*	3	1	1	1	286	32.4	6.38
CAL21770.1	Q8ZC47	xseB	9.307	84	exodeoxyribonuclease VII small subunit [Yersinia pestis CO92]	*	80	4	5	4	84	9.3	4.41	9.84
CAL21872.1	A0A384LL60	yfiA	13.403	120	putative sigma 54 modulation protein [Yersinia pestis CO92]	*	29	4	4	4	120	13.4	5.53	6.89
CAL21992.1	Q8ZBK6	panD	13.906	126	aspartate 1-decarboxylase precursor [Yersinia pestis CO92]	*	16	2	2	2	126	13.9	7.83
CAL22034.1	A0A384L802	rraB	16.11	143	conserved hypothetical protein [Yersinia pestis CO92]	*	24	2	2	2	143	16.1	3.9
CAL22093.1	Q8ZBB3	greA	17.778	158	transcription elongation factor [Yersinia pestis CO92]	*	8	1	1	1	158	17.8	4.98
CAL22124.1	Q8ZB84	rplI	15.861	150	50S ribosomal protein L9 [Yersinia pestis CO92]	*	45	6	8	6	150	15.9	6.8	6.61
CAL22148.1	A0A384KQ70	sspB	18.86	171	putative stringent starvation protein B [Yersinia pestis CO92]	*	14	2	2	2	171	18.8	4.61
CAL22175.1	Q8ZB39	pyrB	34.559	311	aspartate carbamoyltransferase catalytic subunit [Yersinia pestis CO92]	*	10	2	2	2	311	34.5	6.07	2.39
CAL22244.1	Q8ZAX6	prmA	31.848	293	ribosomal protein L11 methyltransferase [Yersinia pestis CO92]	*	5	1	1	1	293	31.8	4.67	2.37
CAL22248.1	Q0WAZ3	accB	16.389	154	biotin carboxyl carrier protein of acetyl-CoA carboxylase [Yersinia pestis CO92]	*	28	2	3	2	154	16.4	4.61	1.92
CAL22426.1	Q8ZAG3		43.585	405	conserved hypothetical protein [Yersinia pestis CO92]	*	5	1	1	1	405	43.6	5.2	3.34
CAL22447.1	Q0WAF0	b3790	24.277	222	putative lipopolysaccharide biosynthesis protein [Yersinia pestis CO92]	*	6	1	1	1	222	24.3	6.54
CAL22649.1	Q0W9V5	ghrB	35.465	326	putative D-isomer specific 2-hydroxyacid dehydrogenase [Yersinia pestis CO92]	*	3	1	1	1	326	35.4	5.83
CAL22688.1	P58647	atpC	15.117	140	ATP synthase epsilon subunit protein [Yersinia pestis CO92]	*	4	1	1	1	140	15.1	6.54
CAB54896.1	O68704	yopK	21	182	putative virulence determinant protein (plasmid) [Yersinia pestis CO92]	*	4	1	1	1	182	21	4.63
CAL18700.1	A0A384L367		26.135	229	putative GntR-famly transcriptional regulator [Yersinia pestis CO92]	*	5	1	1	1	229	26.1	6.54	4.09
CAL18705.1	A0A384LLQ4	srkA	38.315	328	conserved hypothetical protein [Yersinia pestis CO92]	*	2	1	1	1	328	38.3	5.12
CAL19052.1	A0A384KJW9		63.476	593	putative N-acetylmuramoyl-L-alanine amidase-family protein [Yersinia pestis CO92]	*	1	1	1	1	593	63.4	10.01
CAL19140.1	A0A384K8U0	thrC	47.068	429	threonine synthase [Yersinia pestis CO92]	*	3	1	1	1	429	47	6.2	3.31
CAL19388.1	A0A0H2W7T7	fliF	59.946	546	putative flagellar M-ring protein [Yersinia pestis CO92]	*	2	1	1	1	546	59.9	5.34
CAL19419.1	A0A384L4F8	fliA	26.979	231	putative RNA polymerase sigma factor for flagellar operon [Yersinia pestis CO92]	*	7	1	1	1	231	27	5.31
CAL19539.1	A0A384L4P0		87.262	774	conserved hypothetical protein [Yersinia pestis CO92]	*	3	1	1	1	774	87.2	5.24
CAL19586.1	A0A384KRX5		31.111	289	putative membrane protein [Yersinia pestis CO92]	*	5	1	1	1	289	31.1	6.23
CAL19702.1	A0A384KLS7		12.723	110	conserved hypothetical protein [Yersinia pestis CO92]	*	13	1	1	1	110	12.7	4.25	2.13
CAL19929.1	A0A0H2W3D6		69.172	602	putative substrate-binding transport protein [Yersinia pestis CO92]	*	1	1	1	1	602	69.1	8.05
CAL20055.1	Q8ZGA1	mukF	50.231	440	putative killing factor protein [Yersinia pestis CO92]	*	3	1	1	1	440	50.2	4.94
CAL20056.1	Q8D049	mukE	26.682	233	conserved hypothetical protein [Yersinia pestis CO92]	*	8	1	1	1	233	26.7	4.89
CAL20064.1	P58697	asnS	52.074	466	asparaginyl-tRNA synthetase [Yersinia pestis CO92]	*	2	1	1	1	466	52	5.14
CAL20279.1	P74992	phoP	25.584	223	response regulator protein [Yersinia pestis CO92]	*	5	1	1	1	223	25.6	5.8
CAL20550.1	Q0WFN6	irp2	228.651	2035	yersiniabactin biosynthetic protein [Yersinia pestis CO92]	*	1	1	2	1	2035	228.5	6.19
CAL20566.1	Q9ZC38		29.658	280	putative citrate lyase beta chain [Yersinia pestis CO92]	*	6	1	1	1	280	29.6	5.88
CAL20587.1	Q9ZC59	tehB	33.291	295	putative tellurite resistance protein [Yersinia pestis CO92]	*	5	1	1	1	295	33.3	5.5
CAL20647.1	A0A384LA14	ychF	39.528	363	conserved hypothetical protein [Yersinia pestis CO92]	*	4	1	1	1	363	39.5	4.84
CAL20793.1	Q7CIH6	sppA	67.034	616	protease IV [Yersinia pestis CO92]	*	1	1	1	1	616	67	7.18
CAL20857.1	P58644	pyrF	26.207	245	orotidine 5'-phosphate decarboxylase [Yersinia pestis CO92]	*	5	1	1	1	245	26.2	5.31
CAL20998.1	Q8ZE19	pdxH	25.383	217	pyridoxamine 5'-phosphate oxidase [Yersinia pestis CO92]	*	8	1	1	1	217	25.4	8.02
CAL21059.1	Q8ZDW7	rpmI	7.319	65	50S ribosomal protein L35 [Yersinia pestis CO92]	*	28	1	1	1	65	7.3	11.91	2.69
CAL21177.1	A0A384KJZ7	nuoE	19.038	172	NADH dehydrogenase I chain E [Yersinia pestis CO92]	*	12	1	1	1	172	19	5.24
CAL21191.1	Q8ZDJ6	ackA	43.018	400	acetate kinase [Yersinia pestis CO92]	*	5	1	1	1	400	43	6.33	1.85
CAL21382.1	Q8D0U3	pdxB	41.167	375	putative D-isomer specific 2-hydroxyacid dehydrogenase [Yersinia pestis CO92]	*	4	1	1	1	375	41.1	5.83
CAL21384.1	A0A0H2W6Y4	asd	36.06	336	putative aspartate-semialdehyde dehydrogenase [Yersinia pestis CO92]	*	6	1	1	1	336	36	4.46	1.74
CAL21443.1	A0A384LKN0	speG	21.253	181	spermidine acetyltransferase [Yersinia pestis CO92]	*	13	2	2	2	181	21.2	6.43
CAL21466.1	A0A0H2W6H2		52.254	464	putative protease [Yersinia pestis CO92]	*	3	1	1	1	464	52.2	6.48
CAL21483.1	Q8ZCU2	xseA	52.098	459	exodeoxyribonuclease VII large subunit [Yersinia pestis CO92]	*	2	1	1	1	459	52.1	9.95
CAL21685.1	A0A384KQ97		33.489	304	conserved hypothetical protein [Yersinia pestis CO92]	*	5	1	1	1	304	33.5	5.59
CAL21991.1	Q8ZBK7	panC	31.772	284	pantoate--beta-alanine ligase [Yersinia pestis CO92]	*	4	1	1	1	284	31.8	5.69
CAL22020.1	Q8ZBH9	zapD	28.427	250	conserved hypothetical protein [Yersinia pestis CO92]	*	6	1	1	1	250	28.4	7.47
CAL22071.1	A0A384K8G0		40.942	386	multidrug efflux protein [Yersinia pestis CO92]	*	2	1	1	1	386	40.9	5.99	1.73
CAL22107.1	A0A384LII3	mpl	50.107	460	UDP-N-acetylmuramate:L-alanyl-gamma-D-glutamyl-m e so-diaminopimelate ligase [Yersinia pestis CO92]	*	2	1	1	1	460	50.1	5.78
CAL22213.1	Q8ZB04	ssuD	41.547	382	alkanesulfonate monooxygenase [Yersinia pestis CO92]	*	4	1	1	1	382	41.5	6.2
CAL22247.1	A0A384L0V0	accC	49.595	449	biotin carboxylase [Yersinia pestis CO92]	*	2	1	1	1	449	49.6	6.84
