# Supplementary material for: Use of magnetic nanotrap particles in capturing Yersinia pestis virulence factors, nucleic acids and bacteria
Source: J Nanobiotechnology. 2021 Jun 21;19:186. doi: 10.1186/s12951-021-00859-8 (PMC8215484; doi:10.1186/s12951-021-00859-8)
Supplement: Supplementary file 6 — Additional file 6: Table S5. Mass spectrometry data from intact, whole Yersinia pestis bacteria grown in BHI at 37 °C bound to Nanotraps (CN3080s), Sample 5. * = not found in control sample; Grey = the #PSMs do not reach enrichment calculation threshold. [file 12951_2021_859_MOESM6_ESM.xlsx]

## Sheet: Sorted by accession
Table S5. Mass spectrometry data from intact, whole Yersinia pestis bacteria grown in BHI at 37°C bound to Nanotraps (CN3080s) *= not found in control sample Grey= the #PSMs do not reach enrichment calculation threshhold
							NT								Control
Accession	Entry	Gene names (primary )	Mass (kDa)	Length	Description	Enrichment scores	Coverage [%]	# Peptides	# PSMs	# Unique Peptides	# AAs	MW [kDa]	calc. pI	Score Sequest HT: Sequest HT	Coverage [%]	# Peptides	# PSMs	# Unique Peptides	# AAs	MW [kDa]	calc. pI	Score Sequest HT: Sequest HT
CAB54883.1	P31493	yopE	22.987	219	putative outer membrane virulence protein (plasmid) [Yersinia pestis CO92]	0.17625	12	1	1	1	219	23	6.77	0	4	7	12	7	219	23	6.77	18.33
CAB54889.1	O68706	sopB	35.611	320	putative plasmid partitioning control protein (plasmid) [Yersinia pestis CO92]	0									19	2	2	2	32	35.6	9.28	2.17
CAB54905.1	O68699	yopD	33.387	306	putative Yop negative regulation/targeting component (plasmid) [Yersinia pestis CO92]	0.437587	15	5	6	5	306	33.4	6.98	3.93	75	2	29	2	36	33.4	6.98	11.81
CAB54906.1	O68698	yopB	41.823	401	putative Yop targeting protein (plasmid) [Yersinia pestis CO92]	0.705002	6	2	2	2	401	41.8	7.25	0	19	5	6	5	41	41.8	7.25	4.97
CAB54908.1	P0C7U7	lcrV	37.24	326	putative V antigen, antihost protein/regulator (plasmid) [Yersinia pestis CO92]	4.23001	8	2	2	2	326	37.2	5.87	0	6	1	1	1	326	37.2	5.87
CAB54909.1	P69957	lcrG	11.02	95	putative Yop regulator (plasmid) [Yersinia pestis CO92]	3.17251	41	3	3	3	95	11	8.16	2.32	32	2	2	2	95	11	8.16	2.36
CAB54911.1	P69955	lcrD	77.802	704	putative membrane-bound Yop protein (plasmid) [Yersinia pestis CO92]	0									4	2	2	2	74	77.8	5.19
CAB54916.1	P68640	yopN	32.67	293	putative membrane-bound Yop targeting protein (plasmid) [Yersinia pestis CO92]	0									4	1	1	1	293	32.7	5.21
CAB54920.1	P42713	yscQ	34.419	307	putative type III secretion protein (plasmid) [Yersinia pestis CO92]	1.0575	9	1	1	1	307	34.4	5.24	0	11	2	2	2	37	34.4	5.24	2.39
CAB54931.1	O68692	yscE	7.606	66	putative type III secretion protein (plasmid) [Yersinia pestis CO92]	2.11501	26	1	2	1	66	7.6	7.42	3.54	26	1	2	1	66	7.6	7.42	2.42
CAB54933.1	O68690	yscG	13.07	115	putative type III secretion protein (plasmid) [Yersinia pestis CO92]	0.705002	8	1	1	1	115	13.1	6.77	0	3	3	3	3	115	13.1	6.77
CAB54936.1	P69972	yscJ	27.042	244	putative type III secretion lipoprotein (plasmid) [Yersinia pestis CO92]	0									6	1	1	1	244	27	7.53
CAB54938.1	P69976	yscL	24.645	221	putative type III secretion protein (plasmid) [Yersinia pestis CO92]	0									9	1	1	1	221	24.6	4.77
CAB54944.1	O68720	yopH	50.869	468	putative protein-tyrosine phosphatase Yop effector (plasmid) [Yersinia pestis CO92]	0.186618	17	6	6	6	468	50.8	8.68	6.39	84	35	68	35	468	5.8	8.68	56.54
CAB54948.1	Q9RI13		32.486	288	putative targeted effector protein (plasmid) [Yersinia pestis CO92]	0									19	4	5	4	288	32.5	7.97	3.75
CAB54949.1	Q9RI12	ypkA	81.761	732	putative targeted effector protein kinase (plasmid) [Yersinia pestis CO92]	0									24	15	17	15	732	81.7	6.8	5.27
CAB55193.1	O68729		162.114	1525	putative membrane protein (plasmid) [Yersinia pestis CO92]	*	1	1	1	1	1525	162	8.9	0
CAB55224.1	Q7ARD6		37.371	340	putative periplasmic protein (plasmid) [Yersinia pestis CO92]	0.528751	6	1	1	1	340	37.3	8.66	0	19	4	4	4	34	37.3	8.66	5.2
CAB55241.1	O68794		72.81	669	putative DNA-binding protein (plasmid) [Yersinia pestis CO92]	*	3	1	1	1	669	72.8	5.12	0
CAB55253.1	Q7ARB4		37.144	328	hypothetical protein YPMT1.71 (plasmid) [Yersinia pestis CO92]	0									1	2	2	2	328	37.1	5.72
CAB55256.1	Q9RIC3	tox	61.174	532	murine toxin (plasmid) [Yersinia pestis CO92]	0.769093	14	4	4	4	532	61.1	5.86	0	27	1	11	1	532	61.1	5.86	4.58
CAB55264.1	P26926	caf1M	28.751	258	putative F1 chaperone protein (plasmid) [Yersinia pestis CO92]	1.88	37	8	8	8	258	28.7	8.31	0	32	7	9	7	258	28.7	8.31	4.78
CAB55266.1	P26948	caf1	17.666	170	putative F1 capsule antigen (plasmid) [Yersinia pestis CO92]	3.70126	48	5	7	5	170	17.7	5.07	8.76	34	3	4	3	17	17.7	5.7	6.27
CAL18704.1	A0A384K9U0		10.168	89	conserved hypothetical protein [Yersinia pestis CO92]	0									29	1	1	1	89	1.2	5.83
CAL18706.1	Q9XBV2	dsbA	23.1	207	secreted thiol:disulfide interchange protein DsbA [Yersinia pestis CO92]	6.34502	13	2	3	2	207	23.1	6.57	0	9	1	1	1	27	23.1	6.57	1.61
CAL18716.1	Q0WKR6	bipA	67.266	607	putative GTPase [Yersinia pestis CO92]	0									16	7	8	7	67	67.2	5.41	3.58
CAL18717.1	A0A384LK04		22.415	196	conserved hypothetical protein [Yersinia pestis CO92]	2.11501	15	1	1	1	196	22.4	5.05	0	15	1	1	1	196	22.4	5.5	2.64
CAL18729.1	Q8ZJQ3	rpoZ	10.164	91	DNA-directed RNA polymerase, omega chain [Yersinia pestis CO92]	6.34502	26	2	3	2	91	10.2	5.05	0	16	1	1	1	91	1.2	5.5
CAL18730.1	Q8ZJQ2	gmk	23.504	207	guanylate kinase [Yersinia pestis CO92]	0									4	1	1	1	27	23.5	6.55
CAL18733.1	A0A384LCX1		33.343	287	conserved hypothetical protein [Yersinia pestis CO92]	0									5	1	1	1	287	33.3	5.19
CAL18735.1	Q8ZJP7	pyrE	23.954	215	orotate phosphoribosyltransferase [Yersinia pestis CO92]	0									6	1	1	1	215	23.9	6.13
CAL18737.1	Q8ZJP5	dut	16.212	151	deoxyuridine 5'-triphosphate nucleotidohydrolase [Yersinia pestis CO92]	2.11501	14	1	1	1	151	16.2	5.45	1.83	14	1	1	1	151	16.2	5.45
CAL18740.1	Q8ZJP2	rpmB	9.027	78	50S ribosomal protein L28 [Yersinia pestis CO92]	0									32	2	3	2	78	9	11.41
CAL18741.1	Q8ZJP1	rpmG	6.358	55	50S ribosomal protein L33 [Yersinia pestis CO92]	0									27	1	2	1	55	6.4	1.24	2.28
CAL18748.1	Q8ZJN4	hldD	34.78	310	ADP-L-glycero-D-manno-heptose-6-epimerase [Yersinia pestis CO92]	0									16	4	4	4	31	34.8	5.7
CAL18749.1	A0A384KV81	kbl	43.769	403	2-amino-3-ketobutyrate coenzyme A ligase [Yersinia pestis CO92]	4.23001	8	2	2	2	403	43.7	6.61	2.54	4	1	1	1	43	43.7	6.61
CAL18753.1	Q8ZJN0	gpmI	56.168	515	2,3-bisphosphoglycerate-independent phosphoglycerate mutase [Yersinia pestis CO92]	6.34502	7	3	3	3	515	56.1	5.3	3.45	2	1	1	1	515	56.1	5.3
CAL18756.1	Q8ZJM7	secB	17.576	158	protein-export protein [Yersinia pestis CO92]	4.23001	29	3	4	3	158	17.6	4.17	9.83	18	2	2	2	158	17.6	4.17	3.38
CAL18764.1	A0A384K9Y3	cpxP	18.636	162	putative exported protein [Yersinia pestis CO92]	0.528751	9	1	1	1	162	18.6	9.5	0	19	4	4	4	162	18.6	9.5	6.85
CAL18767.1	Q8ZJL6	pfkA	35.395	327	6-phosphofructokinase [Yersinia pestis CO92]	1.81286	18	4	6	4	327	35.4	6.46	6.01	22	6	7	6	327	35.4	6.46	4.36
CAL18768.1	A0A384LQ14	sbp1	36.385	329	exported sulfate-binding protein [Yersinia pestis CO92]	2.11501	5	1	1	1	329	36.4	7.53	0	4	1	1	1	329	36.4	7.53
CAL18774.1	Q8ZJK9	tpiA	26.794	255	triosephosphate isomerase [Yersinia pestis CO92]	2.58501	45	8	11	8	255	26.8	6.43	7.84	42	7	9	7	255	26.8	6.43	8.58
CAL18775.1	A0A384KR25		23.136	211	putative exported protein [Yersinia pestis CO92]	*	8	1	1	1	211	23.1	9.03	0
CAL18782.1	Q7CLC9	zapB	9.285	79	conserved hypothetical protein [Yersinia pestis CO92]	6.34502	43	2	3	2	79	9.3	4.67	4.83	19	1	1	1	79	9.3	4.67
CAL18791.1	Q8ZJJ7	rraA	17.315	161	S-adenosylmethionine:2-demethylmenaquinone methyltransferase [Yersinia pestis CO92]	*	12	1	1	1	161	17.3	4.23	1.72
CAL18793.1	Q8ZJJ5	hslU	49.804	443	ATP-binding heat shock protein [Yersinia pestis CO92]	0									6	2	2	2	443	49.8	5.35
CAL18794.1	Q8ZJJ4	hslV	18.895	174	heat shock protein [Yersinia pestis CO92]	2.11501	12	1	1	1	174	18.9	5.94	2.31	12	1	1	1	174	18.9	5.94
CAL18796.1	Q0WKJ0	cytR	37.828	342	transcriptional repressor [Yersinia pestis CO92]	0									7	1	1	1	342	37.8	5.77
CAL18798.1	P58471	rpmE	7.782	71	50S ribosomal protein L31 [Yersinia pestis CO92]	0									55	2	2	2	71	7.8	9.7	9.52
CAL18813.1	Q8ZJI0	nfuA	21.004	191	conserved hypothetical protein [Yersinia pestis CO92]	*	6	1	1	1	191	21	4.68	0
CAL18816.1	A0A384LB15		9.602	89	putative exported protein [Yersinia pestis CO92]	0									2	1	2	1	89	9.6	8.31
CAL18822.1	A0A384LC72	kmt	27.369	239	transcriptional regulatory protein [Yersinia pestis CO92]	0									37	5	5	5	239	27.4	6.58	3.47
CAL18824.1	Q8ZJG9	pckA	59.348	539	phosphoenolpyruvate carboxykinase [ATP] [Yersinia pestis CO92]	2.11501	7	2	2	2	539	59.3	5.59	2.36	7	2	2	2	539	59.3	5.59	3.9
CAL18837.1	Q8ZJF7	aroK	19.532	173	shikimate kinase I [Yersinia pestis CO92]	0									14	2	2	2	173	19.5	5.12
CAL18839.1	A0A384K813	damX	34.63	329	conserved hypothetical membrane protein [Yersinia pestis CO92]	0									4	1	1	1	329	34.6	9.33
CAL18853.1	A0A384KIT0	ppiA	20.526	189	peptidyl-prolyl cis-trans isomerase A [Yersinia pestis CO92]	4.23001	14	1	2	1	189	20.5	8.6	0	14	1	1	1	189	2.5	8.6
CAL18877.1	Q7CFU4	slyD	21.052	195	peptidyl-prolyl cis-trans isomerase [Yersinia pestis CO92]	*	9	1	1	1	195	21	4.87	1.92
CAL18878.1	Q8ZJC1	slyX	8.523	72	conserved hypothetical protein [Yersinia pestis CO92]	2.11501	31	1	1	1	77	9.1	4.96	0	31	1	1	1	77	9.1	4.96	2.15
CAL18879.1	A0A384LGW3	fkpA	28.573	266	peptidyl-prolyl cis-trans isomerase [Yersinia pestis CO92]	2.53801	63	15	18	15	266	28.6	8.5	23.6	55	12	15	12	266	28.6	8.5	21.2
CAL18884.1	Q8ZJB5	rpsL	13.73	124	30S ribosomal protein S12 [Yersinia pestis CO92]	0									31	5	6	5	124	13.7	1.62	4.13
CAL18885.1	Q8ZJB4	rpsG	17.606	156	30S ribosomal protein S7 [Yersinia pestis CO92]	0									37	5	5	5	156	17.6	1.3
CAL18886.1	Q8ZJB3	fusA	77.537	702	elongation factor G [Yersinia pestis CO92]	0.136452	5	2	2	2	702	77.5	5.43	0	47	21	31	21	72	77.5	5.43	23.84
CAL18887.1	Q8ZJB2	tufA	43.16	394	elongation factor Tu [Yersinia pestis CO92]	17.4488	59	20	33	9	394	43.1	5.31	29.47	7	22	4	1	394	43.1	5.31	41.33
CAL18891.1	P67906	rpsJ	11.767	103	30S ribosomal protein S10 [Yersinia pestis CO92]	0									29	4	4	4	13	11.8	9.86	1.69
CAL18892.1	Q8ZJA9	rplC	22.292	209	50S ribosomal protein L3 [Yersinia pestis CO92]	0									31	6	7	6	29	22.3	9.91	6.6
CAL18893.1	P60730	rplD	22.01	201	50S ribosomal protein L4 [Yersinia pestis CO92]	0									61	9	9	9	21	22	9.67	2.98
CAL18894.1	P69963	rplW	11.23	100	50S ribosomal protein L23 [Yersinia pestis CO92]	0									44	5	5	5	1	11.2	9.82
CAL18895.1	P60436	rplB	30.073	274	50S ribosomal protein l2 [Yersinia pestis CO92]	0									35	9	1	9	274	3.1	1.95	5.5
CAL18897.1	Q8ZJA7	rplV	12.186	110	50S ribosomal protein L22 [Yersinia pestis CO92]	0.352501	10	1	1	1	110	12.2	10.23	0	38	5	6	5	11	12.2	1.23	2.62
CAL18898.1	Q8ZJA6	rpsC	25.829	232	30S ribosomal protein S3 [Yersinia pestis CO92]	0									48	9	12	9	232	25.8	1.24	6.83
CAL18899.1	Q8ZJA5	rplP	15.274	136	50S ribosomal protein L16 [Yersinia pestis CO92]	0									32	3	4	3	136	15.3	1.86	4.6
CAL18900.1	Q8ZJA4	rpmC	7.273	63	50S ribosomal protein L29 [Yersinia pestis CO92]	0.423001	22	1	1	1	63	7.3	10.15	0	49	3	5	3	63	7.3	1.15	7.91
CAL18901.1	Q8ZJA3	rpsQ	9.716	84	30S ribosomal protein S17 [Yersinia pestis CO92]	0									32	2	3	2	84	9.7	9.51	3.68
CAL18902.1	Q7CFT7	rplN	13.582	123	50S ribosomal protein L14 [Yersinia pestis CO92]	0.528751	6	1	1	1	123	13.6	10.42	0	43	4	4	4	123	13.6	1.42	7.92
CAL18903.1	Q8ZJA1	rplX	11.347	104	50S ribosomal protein L24 [Yersinia pestis CO92]	0									43	3	4	3	14	11.3	1.21
CAL18904.1	Q8ZJA0	rplE	20.264	179	50S ribosomal protein L5 [Yersinia pestis CO92]	0									21	2	3	2	179	2.3	9.58	2.95
CAL18905.1	Q8ZJ99	rpsN	11.607	101	30S ribosomal protein S14 [Yersinia pestis CO92]	0									25	2	2	2	11	11.6	11.17	1.94
CAL18906.1	Q8ZJ98	rpsH	14.109	130	30S ribosomal protein S8 [Yersinia pestis CO92]	0									41	6	6	6	13	14.1	9.54	6.92
CAL18907.1	Q7CFT4	rplF	18.927	177	50S ribosomal protein L6 [Yersinia pestis CO92]	0									33	6	7	6	177	18.9	9.64	3.89
CAL18908.1	Q8ZJ96	rplR	12.811	117	50S ribosomal protein L18 [Yersinia pestis CO92]	0									45	4	7	4	117	12.8	1.62	11.42
CAL18909.1	Q8ZJ95	rpsE	17.533	167	30S ribosomal protein S5 [Yersinia pestis CO92]	0									51	8	1	8	167	17.5	1.15	8.82
CAL18910.1	Q7CFT2	rpmD	6.546	59	50S ribosomal protein L30 [Yersinia pestis CO92]	0									34	2	2	2	59	6.5	1.36
CAL18911.1	Q8ZJ93	rplO	15.207	144	50S ribosomal protein L15 [Yersinia pestis CO92]	0									5	7	7	7	144	15.2	11.12	2.42
CAL18913.1	Q8ZJ91	rpmJ1	4.349	38	50S ribosomal protein L36 [Yersinia pestis CO92]	0									21	1	1	1	38	4.3	11.8
CAL18914.1	Q8ZJ90	rpsM	13.252	118	30S ribosomal protein S13 [Yersinia pestis CO92]	0									19	2	2	2	118	13.2	1.78
CAL18915.1	Q8ZJ89	rpsK	13.832	129	30S ribosomal protein S11 [Yersinia pestis CO92]	0									56	6	6	6	129	13.8	11.33
CAL18916.1	Q8ZJ88	rpsD	23.549	206	30S ribosomal protein S4 [Yersinia pestis CO92]	0									4	9	11	9	26	23.5	1.8	5.86
CAL18917.1	Q8ZJ87	rpoA	36.509	329	DNA-directed RNA polymerase alpha chain [Yersinia pestis CO92]	12.69	18	6	6	6	329	36.5	5.06	2.39	39	1	1	1	329	36.5	5.6	4.47
CAL18918.1	Q7CFS8	rplQ	14.532	129	50S ribosomal protein L17 [Yersinia pestis CO92]	0									32	4	5	4	129	14.5	11.21	1.68
CAL18937.1	Q8D1G8	acs	72.072	652	acetyl-coenzyme A synthetase [Yersinia pestis CO92]	0									6	2	2	2	652	72	6.14	2.84
CAL18967.1	Q56991	hmuT	29.574	279	hemin-binding periplasmic protein [Yersinia pestis CO92]	0									14	2	2	2	279	29.6	7.43	2.51
CAL18968.1	Q56990	hmuS	39.091	345	hemin transport protein [Yersinia pestis CO92]	0									3	1	1	1	345	39.1	5.83
CAL18970.1	Q56987		23.223	216	conserved hypothetical protein [Yersinia pestis CO92]	0									7	1	1	1	216	23.2	7.43	2.57
CAL18971.1	Q7CKR1		20.201	181	conserved hypothetical protein [Yersinia pestis CO92]	2.11501	13	1	1	1	181	20.2	6.33	2.32	13	1	1	1	181	2.2	6.33	2.5
CAL18980.1	A0A384KYA1	terZ	21.509	197	tellurium resistance protein [Yersinia pestis CO92]	0									7	1	1	1	197	21.5	6.2
CAL18984.1	Q0WK08	terD	20.676	192	tellurium resistance protein [Yersinia pestis CO92]	2.90813	62	9	11	9	192	20.7	4.86	12.96	58	7	8	7	192	2.7	4.86	12.84
CAL18985.1	A0A384KH20	terE	20.576	191	tellurium resistance protein [Yersinia pestis CO92]	2.11501	58	7	7	7	191	20.6	4.94	14.83	63	7	7	7	191	2.6	4.94	11.35
CAL19000.1	A0A384L4L7		18.983	169	putative regulatory protein [Yersinia pestis CO92]	0									7	1	2	1	169	19	6.25
CAL19009.1	Q8ZJ06	ssb	19.164	182	single-strand binding protein [Yersinia pestis CO92]	0									15	2	3	2	182	19.2	5.31	1.72
CAL19020.1	A0A384LN78		15.868	141	putative exported protein [Yersinia pestis CO92]	0									12	1	1	1	141	15.9	8.44
CAL19030.1	Q0WJW2	aspA	52.62	478	aspartate ammonia-lyase [Yersinia pestis CO92]	2.11501	5	1	1	1	478	52.6	5.3	0	3	1	1	1	478	52.6	5.3	2.81
CAL19032.1	Q8ZIY4	groS	10.357	97	10 kDa chaperonin [Yersinia pestis CO92]	1.73046	65	6	9	6	97	10.4	5.54	12.76	79	8	11	8	97	1.4	5.54	17.76
CAL19033.1	Q8ZIY3	groL	57.431	548	60 kDa chaperonin [Yersinia pestis CO92]	0.779213	51	19	28	19	548	57.4	5.01	27.47	73	37	76	37	548	57.4	5.1	73.31
CAL19034.1	Q0WJV8		13.269	128	putative lipoprotein [Yersinia pestis CO92]	0									3	2	2	2	128	13.3	8.66	2.1
CAL19042.1	A0A384KTG5	b4154	66.894	607	fumarate reductase flavoprotein subunit [Yersinia pestis CO92]	0									11	5	5	5	67	66.9	6.29	5.65
CAL19045.1	Q0WJU7		125.424	1119	putative membrane transport protein [Yersinia pestis CO92]	*	1	1	1	1	1119	125.3	7.96	0
CAL19057.1	A0A384LHJ8	hflA	45.286	419	putative membrane protein [Yersinia pestis CO92]	0									26	8	8	8	419	45.3	8.18	8
CAL19058.1	A0A384KXZ6	hflA	37.437	334	putative membrane protein [Yersinia pestis CO92]	0.235001	5	1	1	1	334	37.4	8.25	3.33	41	7	9	7	334	37.4	8.25	1.26
CAL19060.1	Q8ZIV7	purA	47.278	432	adenylosuccinate synthetase [Yersinia pestis CO92]	0									3	1	1	1	432	47.2	5.55
CAL19062.1	A0A384LB40	rnr	94.924	844	ribonuclease R [Yersinia pestis CO92]	0									2	1	1	1	844	94.9	8.37	2.72
CAL19087.1	A0A384KII1		16.873	163	putative exported protein [Yersinia pestis CO92]	1.0575	6	1	1	1	163	16.9	7.96	0	14	2	2	2	163	16.9	7.96	2.22
CAL19089.1	Q7CG47	lsrF	31.611	291	putative aldolase [Yersinia pestis CO92]	0									29	5	6	5	291	31.6	6.54
CAL19090.1	Q74PW2	lsrB	36.708	339	putative periplasmic solute-binding protein [Yersinia pestis CO92]	0									17	3	3	3	339	36.7	8.32	3.24
CAL19111.1	Q8ZIR0	prfC	59.64	529	peptide chain release factor 3 [Yersinia pestis CO92]	0									3	1	1	1	529	59.6	6.49	2.79
CAL19112.1	A0A384L9Y2	b4376	21.296	204	osmotically inducible protein Y [Yersinia pestis CO92]	0									15	2	2	2	24	21.3	5.76	5.51
CAL19117.1	Q8ZIQ4	deoC2	28.274	265	deoxyribose-phosphate aldolase [Yersinia pestis CO92]	0									9	1	1	1	265	28.3	5.85
CAL19119.1	Q8ZIQ3	deoB	44.106	407	phosphopentomutase [Yersinia pestis CO92]	6.34502	6	2	3	2	407	44.1	5.24	0	3	1	1	1	47	44.1	5.24
CAL19140.1	A0A384K8U0	thrC	47.068	429	threonine synthase [Yersinia pestis CO92]	0									3	1	1	1	429	47	6.2
CAL19142.1	Q8ZIN2	tal	35.049	317	transaldolase B [Yersinia pestis CO92]	2.11501	27	8	8	8	317	35	5.36	7.64	3	8	8	8	317	35	5.36	8.39
CAL19147.1	Q8ZIM7	dnaK	69.025	636	chaperone protein DnaK [Yersinia pestis CO92]	26.4376	45	21	25	21	636	69	4.98	24.43	4	16	2	16	636	69	4.98	15.9
CAL19148.1	Q8ZIM6	dnaJ	41.279	379	chaperone protein DnaJ [Yersinia pestis CO92]	0									3	1	1	1	379	41.3	7.84
CAL19151.1	Q8ZIM3	rpsT	9.789	87	30S ribosomal protein S20 [Yersinia pestis CO92]	0									46	5	6	5	87	9.8	11.14	4.84
CAL19154.1	Q8ZIM0	ileS	104.69	938	isoleucyl-tRNA synthetase [Yersinia pestis CO92]	0									2	2	2	2	938	14.6	6.7
CAL19174.1	Q7CG87	surA	47.733	434	survival protein SurA precursor (peptidyl-prolyl cis-trans isomerase) [Yersinia pestis CO92]	2.11501	12	2	2	2	434	47.7	6.48	0	5	2	2	2	434	47.7	6.48
CAL19182.1	A0A384KHH0		18.841	172	conserved hypothetical protein [Yersinia pestis CO92]	0									17	1	1	1	172	18.8	5.33
CAL19226.1	Q8ZIF7	rsmH	35.59	320	conserved hypothetical protein [Yersinia pestis CO92]	0									7	2	2	2	32	35.6	6.89
CAL19239.1	A0A384LQ43	ftsZ	40.368	383	cell division protein FtsZ [Yersinia pestis CO92]	2.11501	3	1	1	1	383	40.3	4.86	0	4	1	1	1	383	4.3	4.86
CAL19243.1	Q7CGB6	secA	102.625	904	preprotein translocase SecA [Yersinia pestis CO92]	0									6	4	4	4	94	12.6	5.43	1.97
CAL19250.1	A0A384LG10	yqjD	10.997	101	putative membrane protein [Yersinia pestis CO92]	3.52501	40	4	5	4	101	11	6.57	5.59	31	2	3	2	11	11	6.57	5.6
CAL19252.1	A0A384KC78		14.262	126	putative exported protein [Yersinia pestis CO92]	0									1	1	1	1	126	14.3	9.1	3.2
CAL19300.1	A0A384KSL1		45.352	410	putative aminotransferase [Yersinia pestis CO92]	0									9	3	3	3	41	45.3	5.29	1.72
CAL19316.1	A0A0H2W6S2		17.758	156	hypothetical protein YPO0640 [Yersinia pestis CO92]	10.575	54	7	10	7	156	17.7	4.41	14.16	28	2	2	2	156	17.7	4.41	5.77
CAL19320.1	A0A384KRD5	alt	70.185	612	RNA polymerase sigma factor RpoD [Yersinia pestis CO92]	0									2	1	1	1	612	7.1	4.82
CAL19322.1	P68686	rpsU	8.5	71	30S ribosomal protein S21 [Yersinia pestis CO92]	0									17	2	2	2	71	8.5	11.15
CAL19328.1	A0A384LEX4		23.218	207	putative exported protein [Yersinia pestis CO92]	0									9	1	1	1	27	23.2	8.95
CAL19331.1	Q8ZI60	hldE	51.218	476	ADP-heptose synthase [Yersinia pestis CO92]	0									3	1	1	1	476	51.2	5.59
CAL19335.1	Q8ZI56	ribB	23.36	217	3,4-dihydroxy-2-butanone 4-phosphate synthase [Yersinia pestis CO92]	2.11501	9	1	1	1	217	23.3	5.43	0	9	1	1	1	217	23.3	5.43
CAL19345.1	A0A384KVM3	nfxD	69.995	631	topoisomerase IV subunit B [Yersinia pestis CO92]	0									2	1	1	1	631	7	5.66
CAL19348.1	A0A0H2W839	parC	84.239	757	DNA topoisomerase IV subunit A [Yersinia pestis CO92]	0									4	2	2	2	757	84.2	6.83
CAL19352.1	Q8ZI40	dkgA	31.52	277	putative aldo/keto reductase family protein [Yersinia pestis CO92]	0									17	2	2	2	277	31.5	6.7	2.9
CAL19358.1	Q0WIZ0		25.502	237	MotA/TolQ/ExbB proton channel family protein [Yersinia pestis CO92]	0									9	1	1	1	237	25.5	8.54
CAL19359.1	A0A384L9A9		15.575	143	ExbD/TolR-family transport protein [Yersinia pestis CO92]	0									1	1	1	1	143	15.6	4.77
CAL19462.1	A0A384KRH7	tas	38.659	346	putative aldo/keto reductase-family protein [Yersinia pestis CO92]	0									1	2	2	2	346	38.6	7.2
CAL19472.1	A0A384KJB5		32.346	295	putative exported protein [Yersinia pestis CO92]	0.705002	5	1	1	1	295	32.3	5.74	0	17	3	3	3	295	32.3	5.74	1.84
CAL19488.1	Q0WIL8		71.116	640	general secretion pathway protein D [Yersinia pestis CO92]	0									1	1	1	1	64	71.1	7.99
CAL19491.1	A0A384KVV7		26.812	251	putative carbonic anhydrase [Yersinia pestis CO92]	0									28	4	5	4	251	26.8	6.37	3.58
CAL19514.1	A0A384KQE8	agaY	31.09	284	putative aldolase [Yersinia pestis CO92]	0									3	1	1	1	284	31.1	6.18
CAL19555.1	Q8ZHK5	lysS	57.577	505	lysyl-tRNA synthetase [Yersinia pestis CO92]	0									4	1	1	1	55	57.5	5.2
CAL19556.1	Q8ZHK4	prfB	41.396	366	peptide chain release factor 2 [Yersinia pestis CO92]	0									3	1	1	1	366	41.4	4.86
CAL19566.1	Q7CGT3		35.966	330	conserved hypothetical protein [Yersinia pestis CO92]	0									8	2	2	2	33	35.9	5.39	4.73
CAL19573.1	Q8ZHI7	gcvH	13.581	128	glycine cleavage system H protein [Yersinia pestis CO92]	2.11501	17	1	1	1	128	13.6	3.9	2.03	17	1	1	1	128	13.6	3.9	3
CAL19579.1	Q0WIC8	zapA	12.643	109	conserved hypothetical protein [Yersinia pestis CO92]	0									8	1	1	1	19	12.6	5.24
CAL19587.1	A0A0H2W861	fba	39.128	359	fructose-bisphosphate aldolase class II [Yersinia pestis CO92]	10.575	20	4	5	4	359	39.1	6.11	6.25	33	8	1	8	359	39.1	6.11	8.64
CAL19588.1	Q8ZHH3	pgk	41.074	387	phosphoglycerate kinase [Yersinia pestis CO92]	25.3801	35	8	12	8	387	41	5.45	9.81	25	7	1	7	387	41	5.45	8.98
CAL19593.1	Q0WIB4	tkt	71.873	664	transketolase 1 [Yersinia pestis CO92]	0									2	8	9	8	664	71.8	6.21	8.69
CAL19596.1	Q8ZHG8	speA	74.104	659	biosynthetic arginine decarboxylase [Yersinia pestis CO92]	0									6	3	3	3	659	74.1	5.2	4.77
CAL19597.1	Q8ZHG7	metK	42.02	384	S-adenosylmethionine synthetase [Yersinia pestis CO92]	0									15	4	4	4	384	42	5.59	1.63
CAL19601.1	P58582	gshB	36.015	319	glutathione synthetase [Yersinia pestis CO92]	0									12	2	2	2	319	36	5.67	1.62
CAL19611.1	Q8ZHF4		20.906	197	conserved hypothetical protein [Yersinia pestis CO92]	*	16	1	1	1	197	20.9	5.36	0
CAL19704.1	A0A384L5H3		16.601	149	conserved hypothetical protein [Yersinia pestis CO92]	1.41	29	2	2	2	149	16.6	4.44	3.72	38	3	3	3	149	16.6	4.44	5.48
CAL19706.1	Q8ZH69	dapD	29.937	274	2,3,4,5-tetrahydropyridine-2-carboxylate N-succinyltransferase [Yersinia pestis CO92]	2.11501	27	6	6	6	274	29.9	5.95	4.89	34	6	6	6	274	29.9	5.95	6.12
CAL19708.1	A0A384KKB2	ampM	29.201	263	methionine aminopeptidase [Yersinia pestis CO92]	0									4	1	1	1	263	29.2	6.18
CAL19709.1	Q8ZH66	rpsB	26.841	241	30S ribosomal protein S2 [Yersinia pestis CO92]	0									35	5	6	5	241	26.8	7.59	1.65
CAL19710.1	Q8ZH65	tsf	30.721	285	elongation factor Ts [Yersinia pestis CO92]	1.20857	34	7	8	7	285	30.7	5.3	1.92	55	13	14	13	285	3.7	5.3	7.6
CAL19711.1	Q8ZH64	pyrH	25.973	241	uridylate kinase [Yersinia pestis CO92]	12.69	37	5	6	5	241	26	6.21	2.7	5	1	1	1	241	26	6.21
CAL19712.1	Q8ZH63	frr	20.71	185	ribosome recycling factor [Yersinia pestis CO92]	0.352501	4	1	1	1	185	20.7	6.29	0	42	6	6	6	185	2.7	6.29	4.9
CAL19717.1	Q8ZH58	bamA	87.838	795	putative surface antigen [Yersinia pestis CO92]	0									4	3	3	3	795	87.8	5.6
CAL19718.1	P58607	skp	18.279	165	cationic 19 kDa outer membrane protein precursor [Yersinia pestis CO92]	2.11501	26	4	5	4	165	18.3	9.44	7.53	16	3	5	3	165	18.3	9.44	8.19
CAL19721.1	Q8ZH56	lpxA	28.117	262	acyl-[acyl-carrier-protein]--UDP-N-acetylglucosa m ine O-acyltransferase [Yersinia pestis CO92]	0									3	1	1	1	262	28.1	6.84
CAL19729.1	A0A384L719		9.728	86	conserved hypothetical protein [Yersinia pestis CO92]	0									8	1	1	1	86	9.7	4.98
CAL19734.1	Q7CH25	proS	63.856	572	prolyl-tRNA synthetase [Yersinia pestis CO92]	1.0575	2	1	1	1	572	63.8	5.43	0	4	2	2	2	572	63.8	5.43
CAL19737.1	Q8ZH40	metQ	29.377	271	putative lipoprotein [Yersinia pestis CO92]	0									34	6	6	6	271	29.4	5.54	2.24
CAL19745.1	Q0WHW5	gloB	27.836	251	putative hydroxyacylglutathione hydrolase [Yersinia pestis CO92]	0									9	1	1	1	251	27.8	6.58
CAL19770.1	Q7CH39	bamE	12.834	116	conserved hypothetical protein [Yersinia pestis CO92]	0									24	1	1	1	116	12.8	7.99
CAL19773.1	Q7CH40	grpE	21.557	192	heat shock protein GrpE [Yersinia pestis CO92]	2.11501	40	5	5	5	192	21.5	4.87	2.09	33	4	5	4	192	21.5	4.87
CAL19774.1	A0A384KTM2	gltA	47.979	426	citrate synthase GltA [Yersinia pestis CO92]	0.705002	4	1	1	1	426	47.9	6.95	2.05	9	3	3	3	426	47.9	6.95	4.38
CAL19777.1	Q0WHT4	sdhA	64.305	588	succinate dehydrogenase flavoprotein subunit [Yersinia pestis CO92]	0.846002	6	2	2	2	588	64.3	6.04	0	12	5	5	5	588	64.3	6.4	4.65
CAL19778.1	A0A384LFU3	sdhB	26.655	238	succinate dehydrogenase iron-sulfur protein [Yersinia pestis CO92]	0									12	2	2	2	238	26.6	7.21
CAL19779.1	A0A0H2W1U8	sucA	105.11	935	2-oxoglutarate dehydrogenase E1 component [Yersinia pestis CO92]	0									9	7	7	7	935	15	6.39
CAL19780.1	A0A384LCY6	sucB	44.314	407	dihydrolipoamide succinyltransferase component of 2-oxoglutarate dehydrogenase complex [Yersinia pestis CO92]	0.705002	7	2	2	2	407	44.3	5.69	1.95	16	6	6	6	47	44.3	5.69	7.37
CAL19781.1	Q8ZH00	sucC	41.406	388	succinyl-CoA synthetase beta chain [Yersinia pestis CO92]	0.235001	7	1	1	1	388	41.4	5.41	0	29	8	9	8	388	41.4	5.41
CAL19782.1	A0A384LMX5	sucD	29.978	290	succinyl-CoA synthetase alpha chain [Yersinia pestis CO92]	0									39	5	6	5	29	3	6.54
CAL19790.1	Q8ZGZ1	tolB	46.045	430	TolB colicin import protein [Yersinia pestis CO92]	0									1	3	3	3	43	46	7.15	2.77
CAL19791.1	A0A384KAK0	excC	18.084	168	peptidoglycan-associated lipoprotein Pal [Yersinia pestis CO92]	0									14	2	2	2	168	18.1	6.8	1.74
CAL19799.1	Q8ZGY5	gpmA	28.358	250	phosphoglycerate mutase 1 [Yersinia pestis CO92]	0									39	7	8	7	25	28.3	5.9	1.71
CAL19868.1	A0A0H2W3C2	katA	55.024	480	catalase [Yersinia pestis CO92]	2.82001	13	4	4	4	480	55	6.54	0	1	3	3	3	48	55	6.54	9.13
CAL19872.1	Q8ZGS0	eco	18.871	169	putative ecotin precursor [Yersinia pestis CO92]	4.23001	20	2	2	2	169	18.9	8.25	0	8	1	1	1	169	18.9	8.25
CAL19877.1	A0A0H2W3X0	gyrA	98.604	891	DNA gyrase subunit A [Yersinia pestis CO92]	0									5	2	2	2	891	98.5	5.2	1.63
CAL19921.1	Q8ZGM4	rplY	10.406	94	50S ribosomal protein L25 [Yersinia pestis CO92]	0									21	1	1	1	94	1.4	9.76
CAL19951.1	A0A384KI85	fpr	39.919	377	fpr [Yersinia pestis CO92]	*	2	1	1	1	377	39.9	5.08	0
CAL19952.1	A0A384LJV6	fpk	33.47	312	1-phosphofructokinase [Yersinia pestis CO92]	0									13	2	2	2	312	33.4	5.97
CAL19953.1	A0A0H2W3C3	fruA	57.785	566	PTS system, fructose-specific IIBC component [Yersinia pestis CO92]	0									5	1	1	1	566	57.7	8.63
CAL19963.1	Q0WHA3		41.314	381	putative periplasmic substrate-binding transport protein [Yersinia pestis CO92]	0									11	2	2	2	381	41.3	8.15
CAL19980.1	A0A384LN47	grxA	9.94	87	glutaredoxin 1 [Yersinia pestis CO92]	1.0575	20	1	1	1	87	9.9	5.85	0	37	2	2	2	87	9.9	5.85
CAL20005.1	Q7CHH5	pheA2	20.745	186	putative chorismate mutase [Yersinia pestis CO92]	*	17	1	1	1	186	20.7	6.93	2.57
CAL20018.1	A0A384L3E8	cspD	9.327	87	cold shock-like protein [Yersinia pestis CO92]	0									31	1	1	1	87	9.3	5
CAL20020.1	Q0WH47	clpA	84.404	758	ATP-dependent Clp protease ATP-binding subunit [Yersinia pestis CO92]	0									7	2	2	2	758	84.4	6.13	2.29
CAL20022.1	P65115	infA	8.236	72	translation initiation factor IF-1 [Yersinia pestis CO92]	0									25	1	1	1	72	8.2	9.25
CAL20026.1	A0A384L3E0	trxB	34.255	320	thioredoxin reductase [Yersinia pestis CO92]	4.23001	49	8	10	8	320	34.2	5.4	15.3	21	4	5	4	32	34.2	5.4	6.25
CAL20029.1	Q8ZGC6	lolA	22.242	202	putative outer-membrane lipoproteins carrier protein [Yersinia pestis CO92]	1.0575	5	1	1	1	202	22.2	6.01	1.78	11	2	2	2	22	22.2	6.1
CAL20031.1	Q8ZGC4	serS	48.569	430	seryl-tRNA synthetase [Yersinia pestis CO92]	0									21	5	5	5	43	48.5	5.78	2.43
CAL20035.1	A0A384KR56	pfl	85.295	760	formate acetyltransferase 1 [Yersinia pestis CO92]	0.510519	9	7	7	6	760	85.2	6.01	5.71	47	24	29	23	76	85.2	6.1	9.7
CAL20041.1	Q8ZGB4	serC	40.084	361	phosphoserine aminotransferase [Yersinia pestis CO92]	0									2	1	1	1	361	4.1	6.46	1.79
CAL20044.1	A0A384LCL5	rpsA	61.285	557	30S ribosomal protein S1 [Yersinia pestis CO92]	1.8266	29	14	19	14	557	61.2	5.05	30.69	45	18	22	18	557	61.2	5.5	8.8
CAL20045.1	Q8ZGB1	ihfB	10.56	94	integration host factor beta-subunit [Yersinia pestis CO92]	0									12	1	1	1	94	1.6	9.4	2.4
CAL20057.1	Q8ZG99	mukB	169.909	1485	cell division protein [Yersinia pestis CO92]	0									2	1	1	1	1485	169.8	5.39
CAL20062.1	A0A384L6K6	aspC	43.119	396	aspartate aminotransferase [Yersinia pestis CO92]	0									14	4	5	4	396	43.1	5.44	5.91
CAL20064.1	P58697	asnS	52.074	466	asparaginyl-tRNA synthetase [Yersinia pestis CO92]	0									3	2	2	2	466	52	5.14
CAL20076.1	A0A384LNU5	rmf	6.406	55	putative ribosome modulation factor [Yersinia pestis CO92]	0									16	1	1	1	55	6.4	1.78
CAL20082.1	Q8ZG80	fabA	18.81	172	3-hydroxydecanoyl-[acyl-carrier-protein] dehydratase [Yersinia pestis CO92]	*	13	2	2	2	172	18.8	5.64	0
CAL20086.1	Q8ZG77	ompA	37.93	353	putative outer membrane porin A protein [Yersinia pestis CO92]	1.0575	9	2	2	2	353	37.9	7.27	0	13	4	4	4	353	37.9	7.27	2.19
CAL20153.1	Q0WGR5	mglB	36.443	335	galactose-binding protein [Yersinia pestis CO92]	2.11501	5	1	1	1	335	36.4	6.09	0	6	1	1	1	335	36.4	6.9
CAL20157.1	Q8ZG09	maeA	62.828	565	NAD-dependent malic enzyme [Yersinia pestis CO92]	0									2	1	1	1	565	62.8	5.71
CAL20168.1	Q8ZG01	metG	75.636	675	methionyl-tRNA synthetase [Yersinia pestis CO92]	0									4	2	2	2	675	75.6	5.58
CAL20170.1	Q8ZFZ9	udk	24.453	213	uridine kinase [Yersinia pestis CO92]	0									3	1	1	1	213	24.4	8.37
CAL20187.1	A0A384KLK1	gnd	51.573	469	6-phosphogluconate dehydrogenase,decarboxylating [Yersinia pestis CO92]	3.62572	41	11	12	11	469	51.5	5.34	13.68	22	7	7	7	469	51.5	5.34	1.63
CAL20205.1	Q8ZFW5		12.461	105	conserved hypothetical protein [Yersinia pestis CO92]	0									43	2	3	2	15	12.5	9.17	6.74
CAL20232.1	Q8ZFU4	pyrC	38.542	348	dihydroorotase [Yersinia pestis CO92]	*	14	2	2	2	348	38.5	6.84	0
CAL20235.1	A0A0H2W6N0	ams	134.061	1221	ribonuclease E [Yersinia pestis CO92]	0									1	1	1	1	1221	134	5.34
CAL20240.1	Q8ZFT9	rpmF	6.176	55	50S ribosomal protein L32 [Yersinia pestis CO92]	2.11501	18	1	1	1	55	6.2	11.33	2.69	18	1	1	1	55	6.2	11.33
CAL20244.1	A0A0H2W5K6	fabG	25.765	244	3-oxoacyl-[acyl-carrier protein] reductase [Yersinia pestis CO92]	5.28751	66	10	10	10	244	25.7	5.76	13.46	22	4	4	4	244	25.7	5.76	4.94
CAL20245.1	Q8ZFT4	acpP	8.701	78	acyl carrier protein [Yersinia pestis CO92]	10.575	42	3	5	3	78	8.7	4.03	6.42	12	1	1	1	78	8.7	4.3
CAL20252.1	A0A384LB90		29.806	269	putative deoxyribonuclease [Yersinia pestis CO92]	*	6	1	1	1	269	29.8	5.47	1.62
CAL20253.1	A0A384KKG7	glcA	50.926	477	PTS system, glucose-specific IIBC component [Yersinia pestis CO92]	0									4	1	1	1	477	5.9	8.46
CAL20255.1	Q7CJ16		31.724	292	putative shikimate dehydrogenase [Yersinia pestis CO92]	2.11501	5	1	1	1	292	31.7	8.28	0	5	1	1	1	292	31.7	8.28
CAL20256.1	A0A384L822		12.943	117	conserved hypothetical protein [Yersinia pestis CO92]	4.23001	15	1	2	1	117	12.9	6.1	0	11	1	1	1	117	12.9	6.1
CAL20272.1	Q8ZFR4	lolD	25.642	234	lipoprotein releasing system, ATP-binding protein [Yersinia pestis CO92]	0									6	1	1	1	234	25.6	7.6
CAL20274.1	Q0WGE8	nagK	27.879	256	conserved hypothetical protein [Yersinia pestis CO92]	*	6	1	1	1	256	27.9	5.27	0
CAL20277.1	A0A384KJ45		42.738	373	conserved hypothetical protein [Yersinia pestis CO92]	*	3	1	1	1	373	42.7	4.87	0
CAL20279.1	P74992	phoP	25.584	223	response regulator protein [Yersinia pestis CO92]	0									6	1	1	1	223	25.6	5.8
CAL20286.1	A0A384L1F6	icd	45.868	417	isocitrate dehydrogenase [NADP] [Yersinia pestis CO92]	0.235001	4	1	1	1	417	45.8	5.68	2.43	24	7	9	7	417	45.8	5.68	1.92
CAL20288.1	A0A384KMR7		9.223	86	hypothetical protein YPO1643 [Yersinia pestis CO92]	*	24	1	1	1	86	9.2	4.54	0
CAL20294.1	A0A384LAM2		7.908	71	conserved hypothetical protein [Yersinia pestis CO92]	1.692	55	3	4	3	71	7.9	7.53	6.16	66	4	5	4	71	7.9	7.53	6.2
CAL20298.1	A0A384KN95		35.45	336	probable Zinc-binding dehydrogenase [Yersinia pestis CO92]	0									3	1	1	1	336	35.4	6.86
CAL20300.1	A0A384L276	cspC	7.513	70	cold shock protein [Yersinia pestis CO92]	2.82001	50	3	4	1	70	7.5	7.24	0	26	2	3	2	7	7.5	7.24
CAL20331.1	A0A384LI82		9.42	82	hypothetical protein YPO1688 [Yersinia pestis CO92]	*	26	1	1	1	82	9.4	4.37	2.08
CAL20336.1	A0A384LGQ2		14.509	129	conserved hypothetical protein [Yersinia pestis CO92]	*	5	1	1	1	129	14.5	4.31	0
CAL20347.1	Q8ZFJ9	proQ	26.498	237	ProP effector homologue [Yersinia pestis CO92]	0									5	1	1	1	237	26.5	9.76
CAL20348.1	A0A384KYI7	prc	77.402	690	tail-specific protease precursor [Yersinia pestis CO92]	0									1	1	1	1	69	77.4	8.48
CAL20388.1	A0A384KG43	cspC	7.418	69	cold shock protein [Yersinia pestis CO92]	3.87751	87	6	11	4	69	7.4	7.24	13.76	65	4	6	4	69	7.4	7.24	5.7
CAL20400.1	Q0WG31	gptB	35.187	324	PTS system, mannose-specific IIAB component [Yersinia pestis CO92]	1.46423	35	9	9	9	324	35.2	5.81	8.31	6	12	13	12	324	35.2	5.81	7.2
CAL20421.1	A0A384L072	ptrB	78.5	683	oligopeptidase B [Yersinia pestis CO92]	*	4	1	1	1	683	78.5	5.01	0
CAL20427.1	A0A384KE07	yebY	13.146	118	putative exported protein [Yersinia pestis CO92]	*	23	1	1	1	118	13.1	8.91	0
CAL20485.1	Q8ZF73	dcyD	35.039	330	putative deaminase [Yersinia pestis CO92]	*	8	1	1	1	330	35	5.66	0
CAL20486.1	A0A0H2W417	fliY	29.122	266	putative cystine-binding periplasmic protein [Yersinia pestis CO92]	1.0575	3	1	1	1	266	29.1	8.16	0	8	2	2	2	266	29.1	8.16
CAL20491.1	Q0WFU3	poaA	144.38	1323	bifunctional PutA protein [includes: proline dehydrogenase and delta-1-pyrroline-5-carboxylate [Yersinia pestis CO92]	0									2	1	1	1	1323	144.3	6.11	3.91
CAL20495.1	Q0WFT9	efeO	41.353	376	putative exported protein [Yersinia pestis CO92]	*	7	2	2	2	376	41.3	5.29	0
CAL20497.1	Q8ZF61		20.808	199	trp repressor binding protein [Yersinia pestis CO92]	0.528751	13	1	1	1	199	20.8	8.37	0	36	3	4	3	199	2.8	8.37	2.14
CAL20545.1	P46359	fyuA	73.782	673	pesticin/yersiniabactin receptor protein [Yersinia pestis CO92]	*	2	1	1	1	673	73.7	5.85	0
CAL20632.1	Q0WFF7		34.091	301	hypothetical protein YPO1996 [Yersinia pestis CO92]	0									8	1	1	1	31	34.1	4.75
CAL20647.1	A0A384LA14	ychF	39.528	363	conserved hypothetical protein [Yersinia pestis CO92]	0									4	1	1	1	363	39.5	4.84
CAL20650.1	Q8ZEY2	prs	34.261	315	ribose-phosphate pyrophosphokinase [Yersinia pestis CO92]	0									1	2	3	2	315	34.2	5.59	2.8
CAL20658.1	Q8ZEX4	kdsA	30.74	284	2-dehydro-3-deoxyphosphooctonate aldolase [Yersinia pestis CO92]	0									23	3	3	3	284	3.7	6.3	2.41
CAL20681.1	Q8ZEV7	argS	64.142	576	arginyl-tRNA synthetase [Yersinia pestis CO92]	5.28751	15	5	5	5	576	64.1	5.55	2.56	7	2	2	2	576	64.1	5.55
CAL20688.1	Q8ZEV0	aspS	66.642	598	aspartyl-tRNA synthetase [Yersinia pestis CO92]	0									3	1	1	1	598	66.6	5.35	2.39
CAL20690.1	Q8ZEU8		26.243	247	conserved hypothetical protein [Yersinia pestis CO92]	0									15	3	3	3	247	26.2	4.83	3.88
CAL20699.1	Q0WF92	pykA	51.543	480	pyruvate kinase II [Yersinia pestis CO92]	0									3	1	1	1	48	51.5	7.2
CAL20702.1	A0A384KH41	eda	22.147	213	KHG/KDPG aldolase [Yersinia pestis CO92]	1.58625	17	2	3	2	213	22.1	5.16	3.78	21	3	4	3	213	22.1	5.16	6.18
CAL20709.1	Q8ZES9	fadD	62.639	562	long-chain-fatty-acid-CoA ligase [Yersinia pestis CO92]	0									2	1	1	1	562	62.6	6.87	1.74
CAL20785.1	A0A384KL81		74.137	644	conserved hypothetical protein [Yersinia pestis CO92]	0									7	3	3	3	644	74.1	5.92	1.79
CAL20787.1	A0A384LL38		32.396	291	conserved hypothetical protein [Yersinia pestis CO92]	0									6	1	1	1	291	32.4	6.18
CAL20788.1	A0A384K9R3	gapA	35.956	334	glyceraldehyde 3-phosphate dehydrogenase A [Yersinia pestis CO92]	0.667896	25	5	6	5	334	35.9	6.65	5.18	58	15	19	15	334	35.9	6.65	17.7
CAL20789.1	Q8ZEK7	msrB	15.515	137	conserved hypothetical protein [Yersinia pestis CO92]	*	14	1	1	1	137	15.5	5.27	0
CAL20794.1	A0A0H2W620		20.215	183	putative nitroreductase [Yersinia pestis CO92]	0									6	1	1	1	183	2.2	7.59
CAL20795.1	Q8ZEK1	selD	36.623	348	selenide, water dikinase [Yersinia pestis CO92]	0									4	1	1	1	348	36.6	5.78
CAL20806.1	Q0WEY9	bglY	15.018	132	DNA-binding protein Hns [Yersinia pestis CO92]	1.73046	42	5	9	5	132	15	5.27	16.34	53	7	11	7	132	15	5.27	17.74
CAL20810.1	A0A384L887	adhE	96.632	891	aldehyde-alcohol dehydrogenase [Yersinia pestis CO92]	0.156667	4	2	2	2	891	96.6	6.76	2.09	4	24	27	24	891	96.6	6.76	21.65
CAL20812.1	Q0WEY3	oppA	61.619	545	periplasmic oligopeptide-binding protein precursor [Yersinia pestis CO92]	0									4	1	1	1	545	61.6	6.2
CAL20822.1	A0A0H2W5R7		10.684	98	conserved hypothetical protein [Yersinia pestis CO92]	*	9	1	1	1	98	10.7	5.34	0
CAL20831.1	A0A384LIQ0		11.02	104	putative lipoprotein [Yersinia pestis CO92]	0									14	1	1	1	14	11	9.6
CAL20846.1	A0A384L3B6		9.457	83	conserved hypothetical protein [Yersinia pestis CO92]	0									29	2	2	2	83	9.5	6.62	3.91
CAL20848.1	A0A384KHN0	supX	97.976	871	DNA topoisomerase I [Yersinia pestis CO92]	0									2	1	1	1	871	97.9	8.46
CAL20883.1	Q0WER5	araG	56.873	523	L-arabinose transport ATP-binding protein [Yersinia pestis CO92]	*	4	1	1	1	512	55.7	6.18	0
CAL20889.1	A0A0H2W5Z1		56.004	514	putative exported protein [Yersinia pestis CO92]	0									21	6	6	6	514	56	5.15	2.54
CAL20899.1	Q0WEQ0		15.802	135	phage hypothetical protein [Yersinia pestis CO92]	*	12	1	1	1	135	15.8	4.65	0
CAL20920.1	Q0WEM9		29.467	264	putative lipoprotein [Yersinia pestis CO92]	*	7	1	1	1	264	29.4	8.57	0
CAL20929.1	Q8ZE81	uspE	35.774	318	putative stress protein [Yersinia pestis CO92]	0									8	1	1	1	318	35.8	5.25
CAL20933.1	A0A384L3X9		34.089	317	putative exported protein [Yersinia pestis CO92]	3.17251	12	3	3	3	317	34.1	8.21	0	9	2	2	2	317	34.1	8.21
CAL20938.1	A0A384LGY9		56.569	499	putative carboxypeptidase [Yersinia pestis CO92]	*	4	1	1	1	499	56.5	6.21	0
CAL20943.1	Q8ZE68		20.909	192	putative exported protein [Yersinia pestis CO92]	0									5	1	1	1	192	2.9	6.2	1.82
CAL20954.1	A0A384LJ79		13.646	123	putative exported protein [Yersinia pestis CO92]	*	12	1	1	1	123	13.6	9.61	0
CAL20957.1	A0A384LA48	hslI	36.786	330	D-lactate dehydrogenase [Yersinia pestis CO92]	0									11	2	2	2	33	36.8	5.55
CAL20958.1	A0A384KVE3	hslJ	16.304	150	putative heat shock protein [Yersinia pestis CO92]	0									1	1	1	1	15	16.3	6.79
CAL20967.1	A0A384KB99	mppA	60.025	538	putative periplasmic murein peptide-binding protein [Yersinia pestis CO92]	0									17	4	4	4	538	6	7.62	3.3
CAL20970.1	Q8ZE42	tpx	17.592	167	thiol peroxidase [Yersinia pestis CO92]	0.705002	56	5	5	5	167	17.6	5.26	7.08	79	7	15	7	167	17.6	5.26	2.95
CAL20979.1	Q0WEH0	pspA	25.402	221	phage shock protein A [Yersinia pestis CO92]	0									18	3	3	3	221	25.4	6.1	2.33
CAL20988.1	A0A384LG80		47.483	426	conserved hypothetical protein [Yersinia pestis CO92]	0									3	1	1	1	426	47.5	6.35
CAL20995.1	Q0WEF5	gst	22.534	201	glutathione S-transferase [Yersinia pestis CO92]	2.11501	15	3	4	3	201	22.5	6.8	1.83	2	4	4	4	21	22.5	6.8	2.5
CAL20997.1	Q8ZE20	tyrS	47.158	424	tyrosyl-tRNA synthetase [Yersinia pestis CO92]	0									7	2	2	2	424	47.1	5.85
CAL21001.1	A0A384KYN9	pcp	15.366	155	putative lipoprotein [Yersinia pestis CO92]	1.0575	10	1	1	1	155	15.4	9.45	0	23	2	2	2	155	15.4	9.45
CAL21002.1	P69988	slyA	16.17	143	MarR-family transcriptional regulatory protein [Yersinia pestis CO92]	0									23	2	2	2	143	16.2	8.48
CAL21011.1	A0A384KIX5		13.126	116	conserved hypothetical protein [Yersinia pestis CO92]	1.0575	11	1	1	1	116	13.1	4.75	1.82	32	2	2	2	116	13.1	4.75
CAL21021.1	Q0WEC9	pykF	50.481	470	pyruvate kinase I [Yersinia pestis CO92]	0									25	6	6	6	47	5.4	6.24	2.6
CAL21022.1	Q8ZDZ6	lpp	8.317	78	major outer membrane lipoprotein [Yersinia pestis CO92]	*	31	2	2	2	78	8.3	8.84	0
CAL21032.1	A0A384K866		13.43	123	conserved hypothetical protein [Yersinia pestis CO92]	*	7	1	1	1	123	13.4	4.63	0
CAL21047.1	Q8ZDX8	arnA	74.921	667	probable formyl transferase [Yersinia pestis CO92]	0									18	7	7	7	667	74.9	6.28	1.78
CAL21049.1	Q93PE0	arnB	42.246	384	conserved hypothteical protein [Yersinia pestis CO92]	3.52501	19	5	5	5	384	42.2	6.83	6.14	12	3	3	3	384	42.2	6.83	6.1
CAL21054.1	Q8ZDX2	ihfA	11.186	98	integration host factor alpha-subunit [Yersinia pestis CO92]	0									1	1	1	1	98	11.2	9.63
CAL21055.1	Q8ZDX1	pheT	87.03	795	phenylalanyl-tRNA synthetase beta chain [Yersinia pestis CO92]	0									16	7	7	7	795	87	5.62	2.83
CAL21056.1	Q8ZDX0	pheS	37.139	327	phenylalanyl-tRNA synthetase alpha chain [Yersinia pestis CO92]	0									15	4	4	4	327	37.1	5.94	1.89
CAL21058.1	Q8ZDW8	rplT	13.511	118	50S ribosomal protein L20 [Yersinia pestis CO92]	0									7	1	1	1	118	13.5	11.56
CAL21059.1	Q8ZDW7	rpmI	7.319	65	50S ribosomal protein L35 [Yersinia pestis CO92]	0									28	2	2	2	65	7.3	11.91	2.2
CAL21060.1	Q8ZDW6	infC	20.936	183	translation initiation factor IF-3 [Yersinia pestis CO92]	0									3	3	3	3	183	2.9	9.47
CAL21061.1	Q8ZDW5	thrS	73.655	642	threonyl-tRNA synthetase [Yersinia pestis CO92]	0									3	1	1	1	642	73.6	6.27
CAL21067.1	Q56952	yfeA	34.389	311	periplasmic-binding protein [Yersinia pestis CO92]	*	3	1	1	1	323	35.8	7.58	0
CAL21091.1	Q0WE61		36.902	334	conserved hypothetical protein [Yersinia pestis CO92]	0									8	1	1	1	334	36.9	6.62
CAL21114.1	Q0WE38		69.432	677	conserved hypothetical protein [Yersinia pestis CO92]	*	1	1	1	1	677	69.4	4.83	0
CAL21138.1	Q7CJ65	dps	18.871	167	putative DNA-binding protein [Yersinia pestis CO92]	0									11	1	1	1	167	18.9	6.29
CAL21175.1	Q8ZDL2	nuoG	100.621	914	NADH dehydrogenase I chain G [Yersinia pestis CO92]	4.23001	10	4	4	4	914	100.6	6.11	2.05	5	2	2	2	914	1.6	6.11
CAL21176.1	A0A384L585	nuoF	50.453	461	NADH dehydrogenase I chain F [Yersinia pestis CO92]	0									3	1	1	1	461	5.4	6.73	1.99
CAL21179.1	Q7CJ93	nuoB	25.611	225	NADH dehydrogenase I chain B [Yersinia pestis CO92]	2.11501	3	1	1	1	225	25.6	6.13	0	3	1	1	1	225	25.6	6.13
CAL21188.1	Q8ZDJ9		19.492	164	conserved hypothetical protein [Yersinia pestis CO92]	*	6	1	1	1	164	19.5	6.39	0
CAL21191.1	Q8ZDJ6	ackA	43.018	400	acetate kinase [Yersinia pestis CO92]	0									5	1	1	1	4	43	6.33
CAL21192.1	Q7CJ96	pta	77.402	717	phosphate acetyltransferase [Yersinia pestis CO92]	0									7	3	3	3	717	77.4	5.36	4.77
CAL21218.1	A0A384KBL4	cspE	7.365	69	putative cold shock protein [Yersinia pestis CO92]	2.11501	9	1	1	0	69	7.4	8.54	0	39	1	1	1	69	7.4	8.54
CAL21221.1	Q8ZDH0	lipA	36.086	321	lipoic acid synthetase [Yersinia pestis CO92]	0									7	1	1	1	321	36.1	8.13
CAL21233.1	Q8ZDF8	leuS	97.051	860	leucyl-tRNA synthetase [Yersinia pestis CO92]	0									1	1	1	1	86	97	5.29	3.2
CAL21238.1	A0A384KHX2	glnH	33.649	305	putative amino acid-binding protein precursor [Yersinia pestis CO92]	0.264376	5	1	1	1	305	33.6	8.29	0	4	8	8	8	35	33.6	8.29	5.8
CAL21250.1	Q8ZDE1	nagB	29.667	266	putative glucosamine-6-phosphate isomerase [Yersinia pestis CO92]	*	3	1	1	1	266	29.6	7.11	0
CAL21251.1	A0A384L3W4	nagE	71.695	677	pts system, N-acetylglucosamine-specific IIABC component [Yersinia pestis CO92]	0									4	1	1	1	677	71.6	6.38	2.39
CAL21253.1	Q8ZDD9	glnS	63.751	555	glutaminyl-tRNA synthetase [Yersinia pestis CO92]	2.11501	8	3	3	3	555	63.7	5.72	0	9	3	3	3	555	63.7	5.72
CAL21256.1	P33086	fur	16.728	148	ferric uptake regulator [Yersinia pestis CO92]	0									9	1	1	1	148	16.7	6.58
CAL21266.1	A0A384LPN4	proU	36.542	334	glycine betaine-binding periplasmic protein [Yersinia pestis CO92]	*	4	1	1	1	334	36.5	5.82	0
CAL21284.1	P69994	ureA	11.049	100	urease gamma subunit [Yersinia pestis CO92]	1.58625	63	3	3	3	100	11	5.54	1.61	77	4	4	4	1	11	5.54	3.48
CAL21285.1	P69990	ureB	15.822	144	urease beta subunit [Yersinia pestis CO92]	1.58625	37	3	3	3	144	15.8	9.44	1.96	58	4	4	4	144	15.8	9.44	2.8
CAL21286.1	Q9ZFR9	ureC	61.019	572	urease alpha subunit [Yersinia pestis CO92]	1.81286	21	9	12	9	572	61	5.81	6.54	29	13	14	13	572	61	5.81	12.7
CAL21287.1	Q9ZFR8	ureE	25.948	231	urease accessory protein [Yersinia pestis CO92]	0									6	1	1	1	231	25.9	6.32
CAL21289.1	P69992	ureG	24.007	220	urease accessory protein [Yersinia pestis CO92]	0									17	3	3	3	22	24	4.98	1.79
CAL21293.1	A0A384KKQ9	hdeB	12.174	109	putative exported protein [Yersinia pestis CO92]	1.41	28	2	2	2	109	12.2	6.54	0	28	2	3	2	19	12.2	6.54	2.47
CAL21294.1	A0A384KCM0		43.098	391	putative potassium channel protein [Yersinia pestis CO92]	0									3	1	1	1	391	43.1	7.81	2.17
CAL21305.1	A0A384K858	pgm	59.101	547	phosphoglucomutase [Yersinia pestis CO92]	0									3	1	1	1	547	59.1	6.21
CAL21324.1	Q8ZD84	grcA	14.353	127	conserved hypothetical protein [Yersinia pestis CO92]	2.49955	87	9	13	8	127	14.3	4.77	11.47	64	7	11	6	127	14.3	4.77	6.8
CAL21349.1	A0A384KGU6		12.305	113	conserved hypothetical protein [Yersinia pestis CO92]	*	8	1	1	1	113	12.3	5.26	0
CAL21376.1	A0A384KN94	fabB	42.834	407	3-oxoacyl-[acyl-carrier-protein] synthase I [Yersinia pestis CO92]	0.793127	14	3	3	3	407	42.8	5.54	4.43	3	7	8	7	47	42.8	5.54	13.94
CAL21384.1	A0A0H2W6Y4	asd	36.06	336	putative aspartate-semialdehyde dehydrogenase [Yersinia pestis CO92]	0									12	2	2	2	336	36	4.46
CAL21387.1	Q0WDC3	accD	33.274	304	acetyl-coenzyme A carboxylase carboxyl transferase subunit beta [Yersinia pestis CO92]	0									15	3	3	3	34	33.3	7.99	2.33
CAL21437.1	Q7CJY7	folD	30.983	288	putative FolD bifunctional protein [Yersinia pestis CO92]	0									3	1	1	1	288	31	6.3	1.75
CAL21440.1	Q8ZCX9	upp	22.574	208	uracil phosphoribosyltransferase [Yersinia pestis CO92]	0									1	2	2	2	28	22.6	5.66	1.76
CAL21465.1	Q8ZCV6	yegP	12.177	112	conserved hypothetical protein [Yersinia pestis CO92]	0									51	3	3	3	112	12.2	9.11	2.2
CAL21466.1	A0A0H2W6H2		52.254	464	putative protease [Yersinia pestis CO92]	0									3	1	1	1	464	52.2	6.48	4.17
CAL21481.1	Q8ZCU4	guaA	58.422	525	putative GMP synthase [Yersinia pestis CO92]	0									1	3	3	3	525	58.4	5.82	2.4
CAL21482.1	Q0WD32	guaB	51.824	487	inosine-5'-monophosphate dehydrogenase [Yersinia pestis CO92]	3.80701	30	8	9	8	487	51.8	6.76	7.33	16	5	5	5	487	51.8	6.76	3.36
CAL21488.1	A0A384KZ73	yfgM	22.64	211	putative membrane protein [Yersinia pestis CO92]	2.11501	7	1	1	1	211	22.6	5.67	0	7	1	1	1	211	22.6	5.67
CAL21489.1	Q8ZCT6	hisS	47.262	424	histidyl-tRNA synthetase [Yersinia pestis CO92]	1.0575	4	1	1	1	424	47.2	5.38	0	7	2	2	2	424	47.2	5.38
CAL21494.1	Q8ZCT2	ndk	15.631	142	nucleoside diphosphate kinase [Yersinia pestis CO92]	1.58625	45	5	9	5	142	15.6	5.52	19.29	75	6	12	6	142	15.6	5.52	5.3
CAL21500.1	P58475	pepB	46.531	432	peptidase B [Yersinia pestis CO92]	0.528751	4	1	1	1	432	46.5	6	0	2	4	4	4	432	46.5	6	4.18
CAL21502.1	A0A384KHG1	fdx	12.413	111	adrenodoxin family ferredoxin [Yersinia pestis CO92]	2.11501	11	1	1	1	111	12.4	4.75	0	1	1	1	1	111	12.4	4.75
CAL21506.1	A0A384KYH4	nifU	13.759	128	NifU family protein [Yersinia pestis CO92]	*	7	1	1	1	128	13.8	5.52	0
CAL21518.1	Q8ZCR1	glyA	45.422	417	serine hydroxymethyltransferase [Yersinia pestis CO92]	1.0575	11	4	4	4	417	45.4	6.42	8.36	26	8	8	8	417	45.4	6.42	9.82
CAL21522.1	A0A0H2W580	adgA	59.794	540	putative glutamine-dependent NAD [Yersinia pestis CO92]	0									4	1	1	1	54	59.8	5.39
CAL21563.1	A0A384K8W0	sfuA	36.336	339	iron(III)-binding periplasmic protein [Yersinia pestis CO92]	2.11501	10	2	2	2	339	36.3	7.58	2.24	1	2	2	2	339	36.3	7.58
CAL21579.1	Q7CJE7		45.843	411	putative aminotransferase [Yersinia pestis CO92]	0									27	6	6	6	411	45.8	7.27	2.66
CAL21588.1	Q8ZCK0	gltX	53.11	471	glutamyl-tRNA synthetase [Yersinia pestis CO92]	1.0575	2	1	1	1	471	53.1	5.71	0	5	2	2	2	471	53.1	5.71
CAL21594.1	P58492	zipA	36.098	328	putative cell division protein [Yersinia pestis CO92]	0									5	1	1	1	328	36.1	5.85
CAL21596.1	A0A384KU48	cysK	34.318	322	cysteine synthase A [Yersinia pestis CO92]	1.7625	67	13	20	13	322	34.3	5.34	25.98	64	13	24	13	322	34.3	5.34	25.73
CAL21597.1	A0A384L5I0	hpr	9.105	85	PTS system, phosphocarrier protein [Yersinia pestis CO92]	0									15	1	1	1	85	9.1	6.54
CAL21598.1	A0A0H2W631	ptsI	63.378	575	PTS sytem, enzyme I component [Yersinia pestis CO92]	0.162693	2	1	1	1	575	63.3	4.92	2.34	31	12	13	12	575	63.3	4.92	7.92
CAL21599.1	Q0WCR9	crr	18.238	169	PTS system, glucose-specific IIA component [Yersinia pestis CO92]	2.11501	28	2	2	2	169	18.2	4.89	2.43	15	2	2	2	169	18.2	4.89
CAL21618.1	A0A384KCM8	cysP	38.505	345	thiosulfate-binding protein [Yersinia pestis CO92]	4.23001	10	2	2	2	345	38.5	8.18	1.68	5	1	1	1	345	38.5	8.18
CAL21635.1	Q8ZCF8		17.097	152	conserved hypothetical protein [Yersinia pestis CO92]	0									1	1	1	1	152	17.1	6.79
CAL21652.1	A0A384KNN9		40.195	362	putative exported protein [Yersinia pestis CO92]	0									27	6	7	6	362	4.2	8.4	11.23
CAL21663.1	Q0WCK7	bamC	38.327	352	lipoprotein [Yersinia pestis CO92]	2.11501	12	2	3	2	352	38.3	6.16	0	6	2	3	2	352	38.3	6.16	4.5
CAL21665.1	A0A384LG26	gcvR	21.004	189	glycine cleavage system transcriptional repressor [Yersinia pestis CO92]	0									16	1	1	1	189	21	5.29
CAL21666.1	Q0WCK4	bcp	17.716	157	bacterioferritin comigratory protein [Yersinia pestis CO92]	2.64376	43	4	5	4	157	17.7	5.35	3.36	31	3	4	3	157	17.7	5.35	4.65
CAL21672.1	A0A384KZY1	yfgD	13.481	118	putative arsenate reductase [Yersinia pestis CO92]	*	19	1	1	1	118	13.5	8.12	2.32
CAL21673.1	Q8ZCC1	hda	27.143	239	conserved hypothetical protein [Yersinia pestis CO92]	0									4	1	1	1	239	27.1	5.22
CAL21675.1	Q8ZCC0	cysS	52.162	461	cysteinyl-tRNA synthetase [Yersinia pestis CO92]	0									5	2	2	2	461	52.1	5.64
CAL21676.1	A0A384KTC0	ppiB	18.151	164	peptidyl-prolyl cis-trans isomerase B [Yersinia pestis CO92]	1.7625	38	4	5	4	164	18.1	5.8	7.16	37	4	6	4	164	18.1	5.8	1.52
CAL21714.1	O69172	adk	23.672	214	adenylate kinase [Yersinia pestis CO92]	0									5	1	1	1	214	23.7	5.54
CAL21715.1	P58482	htpG	70.786	622	heat shock protein HtpG [Yersinia pestis CO92]	0.528751	2	1	1	1	624	71	5.16	0	13	4	4	4	624	71	5.16	3.87
CAL21717.1	Q8ZC96		12.093	110	conserved hypothetical protein [Yersinia pestis CO92]	2.11501	7	1	1	1	110	12.1	5.07	1.85	21	1	1	1	11	12.1	5.7
CAL21727.1	A0A384L2L8	acrA	41.89	395	multidrug efflux protein [Yersinia pestis CO92]	0									28	6	8	6	395	41.9	6.37	9.42
CAL21728.1	A0A0H2W1D8	acrB	113.562	1050	multidrug efflux protein [Yersinia pestis CO92]	0									5	3	3	3	15	113.5	6.11
CAL21735.1	A0A384KPN5	ybaY	17.857	173	putative lipoprotein [Yersinia pestis CO92]	0									48	4	4	4	173	17.8	7.36	2.21
CAL21748.1	A0A384KMR9	ppiD	69.892	628	peptidyl-prolyl cis-trans isomerase D [Yersinia pestis CO92]	0									15	5	6	5	628	69.8	5.6	8.78
CAL21749.1	A0A384LDF7	hopD	9.268	90	DNA-binding protein HU-beta [Yersinia pestis CO92]	1.41	33	2	2	2	90	9.3	9.77	1.62	43	3	3	3	9	9.3	9.77
CAL21750.1	A0A0H2W279	capR	87.432	784	ATP-dependent protease La [Yersinia pestis CO92]	0									4	2	2	2	784	87.4	6.24
CAL21751.1	Q8ZC66	clpX	46.033	423	ATP-dependent Clp protease ATP-binding subunit ClpX [Yersinia pestis CO92]	0									15	4	4	4	423	46	5.4
CAL21752.1	Q8ZC65	clpP	23.32	207	ATP-dependent Clp protease proteolytic subunit ClpP [Yersinia pestis CO92]	10.575	20	5	5	5	207	23.3	5.44	3.87	9	1	1	1	27	23.3	5.44	2.71
CAL21753.1	Q8ZC64	tig	48.241	434	Trigger factor [Yersinia pestis CO92]	0.961366	35	8	10	8	434	48.2	4.91	9.84	56	19	22	19	434	48.2	4.91	19.42
CAL21759.1	A0A384K8J6	cyoA	35.049	318	cytochrome O ubiquinol oxidase subunit II [Yersinia pestis CO92]	0									7	1	1	1	318	35	8.72
CAL21765.1	Q8ZC52		18.35	163	conserved hypothetical protein [Yersinia pestis CO92]	6.34502	26	3	3	3	166	18.6	5.48	2.3	7	1	1	1	166	18.6	5.48
CAL21770.1	Q8ZC47	xseB	9.307	84	exodeoxyribonuclease VII small subunit [Yersinia pestis CO92]	6.34502	45	2	3	2	84	9.3	4.41	2.16	2	1	1	1	84	9.3	4.41
CAL21772.1	Q8ZC45	dxs	67.674	619	1-deoxy-D-xylulose 5-phosphate synthase [Yersinia pestis CO92]	*	2	1	1	1	619	67.6	6.49	0
CAL21777.1	Q8ZC41	ribH	16.197	156	6,7-dimethyl-8-ribityllumazine synthase [Yersinia pestis CO92]	0.846002	21	2	2	2	156	16.2	5.03	0	53	4	5	4	156	16.2	5.3	2.57
CAL21784.1	A0A384KLP5	secD	66.833	615	protein-export membrane protein SecD [Yersinia pestis CO92]	0									6	3	3	3	615	66.8	8.78
CAL21785.1	A0A384KE14	yajC	12.019	111	putative membrane protein [Yersinia pestis CO92]	0									8	1	1	1	111	12	9.58
CAL21789.1	A0A384L2F1	ahpC	22.258	200	putative alkyl hydroperoxide reductase subunit c [Yersinia pestis CO92]	2.67901	57	10	19	10	200	22.2	6.06	14.27	56	11	15	11	2	22.2	6.6	12.97
CAL21794.1	A0A384KXY2		24.108	226	probable short-chain dehydrogenase [Yersinia pestis CO92]	0									21	4	4	4	226	24.1	7.77
CAL21799.1	A0A384KHC4	nmpB	50.268	438	phosphate regulon sensor protein PhoR [Yersinia pestis CO92]	0									2	1	1	1	438	5.2	9.1
CAL21807.1	Q8ZC17	ppnP	10.427	95	conserved hypothetical protein [Yersinia pestis CO92]	2.11501	29	2	2	2	95	10.4	4.56	2.77	28	2	2	2	95	1.4	4.56
CAL21819.1	Q8ZC05	gpt	16.966	152	xanthine-guanine phosphoribosyltransferase [Yersinia pestis CO92]	1.0575	17	1	1	1	152	17	5.9	0	17	2	2	2	152	17	5.9	2.39
CAL21824.1	A0A384LI20	pepD	52.993	486	aminoacyl-histidine dipeptidase [Yersinia pestis CO92]	0									3	1	1	1	486	53	5.71
CAL21829.1	Q8ZBZ5	nqrF	45.455	407	NADH-uniquinone oxidoreductase subunit F [Yersinia pestis CO92]	0									3	1	1	1	47	45.4	5.8
CAL21837.1	Q8ZBY7	gmhA	20.987	193	phosphoheptose isomerase [Yersinia pestis CO92]	1.58625	28	3	3	3	193	21	5.99	0	32	4	4	4	193	21	5.99	2.81
CAL21868.1	Q74X11	clpB	95.644	857	Clp ATPase [Yersinia pestis CO92]	0									7	5	5	5	857	95.6	5.82	4.62
CAL21872.1	A0A384LL60	yfiA	13.403	120	putative sigma 54 modulation protein [Yersinia pestis CO92]	1.0575	20	2	2	2	120	13.4	5.53	4.29	21	3	4	3	12	13.4	5.53	11.2
CAL21883.1	Q8ZBV0	rplS	13.09	115	50S ribosomal protein L19 [Yersinia pestis CO92]	0									1	1	2	1	115	13.1	1.58
CAL21886.1	Q8ZBU7	rpsP	9.097	82	30S ribosomal protein S16 [Yersinia pestis CO92]	0									2	1	1	1	82	9.1	1.55
CAL21891.1	Q8ZBU3	luxS	19.396	171	autoinducer-2 production protein [Yersinia pestis CO92]	*	6	1	1	1	171	19.4	5.72	0
CAL21895.1	P63876	csrA	6.853	61	carbon storage regulator [Yersinia pestis CO92]	0									2	1	1	1	61	6.8	8.62
CAL21896.1	Q8ZBT8	alaS	96.331	875	alanyl-tRNA synthetase [Yersinia pestis CO92]	0									6	3	3	3	875	96.3	5.76
CAL21898.1	P37858	recA	37.886	356	RecA protein [Yersinia pestis CO92]	0									31	5	6	5	356	37.9	5.24	2.78
CAL21904.1	A0A384KG39		33.244	314	C-terminal region of transketolase [Yersinia pestis CO92]	0									4	1	1	1	314	33.2	5.44
CAL21928.1	A0A384KR24	map	28.277	261	methionine aminopeptidase [Yersinia pestis CO92]	0									11	1	1	1	261	28.3	6.1
CAL21945.1	Q7CKC8	nlpD	34.825	333	lipoprotein [Yersinia pestis CO92]	0									4	1	1	1	333	34.8	9.5	2.65
CAL21960.1	Q8ZBN7	cysI	64.076	576	sulfite reductase [NADPH] hemoprotein beta-component [Yersinia pestis CO92]	0									2	1	1	1	576	64	7.64
CAL21964.1	A0A384KRV4	sodC	20.675	201	superoxide dismutase [Cu-Zn] precursor [Yersinia pestis CO92]	2.11501	4	1	2	1	201	20.7	7.66	2.3	13	2	2	2	21	2.7	7.66	4.84
CAL21965.1	Q8ZBN2	eno	45.469	431	enolase [Yersinia pestis CO92]	1.61143	47	14	16	14	431	45.4	5.31	13.45	5	16	21	16	431	45.4	5.31	16.45
CAL21966.1	Q8ZBN1	pyrG	60.363	545	CTP synthase [Yersinia pestis CO92]	0									3	1	1	1	545	6.3	5.83
CAL21971.1	A0A384L498	degP	49.867	481	global stress requirement protein GsrA [Yersinia pestis CO92]	1.7625	14	4	5	4	481	49.8	8.73	7.32	17	5	6	5	481	49.8	8.73	11.64
CAL21973.1	Q7CKD4	mtnN	24.609	233	MTA/SAH nucleosidase [Yersinia pestis CO92]	1.41	16	2	2	2	233	24.6	4.93	5.48	26	3	3	3	233	24.6	4.93	2.36
CAL21978.1	Q8ZBL9	hemL	45.794	426	glutamate-1-semialdehyde 2,1-aminomutase [Yersinia pestis CO92]	0									8	2	2	2	426	45.8	5.33	1.82
CAL21986.1	A0A384KT42	dksA	17.385	151	DnaK suppressor protein homologue [Yersinia pestis CO92]	3.17251	29	3	3	3	151	17.4	5.22	0	2	2	2	2	151	17.4	5.22
CAL22000.1	Q8ZBJ8	speE	33.166	296	spermidine synthase [Yersinia pestis CO92]	2.11501	3	1	1	1	296	33.1	5.01	1.84	3	1	1	1	296	33.1	5.1	1.88
CAL22004.1	A0A0H2W250	acnB	93.453	865	aconitate hydratase 2 [Yersinia pestis CO92]	0									16	8	8	8	865	93.4	5.29	7.62
CAL22006.1	A0A384K8A4	lpd	50.666	475	dihydrolipoamide dehydrogenase component of pyruvate dehydrogenase complex [Yersinia pestis CO92]	2.30728	28	10	12	10	475	50.6	6.11	10.43	26	8	11	8	475	5.6	6.11	12.75
CAL22007.1	A0A384L3Y9	aceF	53.949	509	dihydrolipoamide acetyltransferase component of pyruvate dehydrogenase complex [Yersinia pestis CO92]	2.11501	10	4	4	4	509	53.9	5.41	4.57	13	3	4	3	59	53.9	5.41	2.8
CAL22008.1	A0A384KQH8	aceE	99.615	887	pyruvate dehydrogenase E1 component [Yersinia pestis CO92]	2.87036	26	17	19	17	887	99.6	5.69	22.08	21	13	14	13	887	99.6	5.69	13.55
CAL22017.1	Q8ZBI2	guaC	37.492	347	GMP reductase [Yersinia pestis CO92]	0									3	1	1	1	347	37.5	7.44
CAL22021.1	Q8ZBH8	yacG	7.9	68	conserved hypothetical protein [Yersinia pestis CO92]	*	22	1	1	1	68	7.9	4.41	2.47
CAL22032.1	Q8ZBH1	valS	109.566	965	valyl-tRNA synthetase [Yersinia pestis CO92]	0									5	4	4	4	965	19.5	5.49	3.87
CAL22034.1	A0A384L802	rraB	16.11	143	conserved hypothetical protein [Yersinia pestis CO92]	*	24	2	2	2	143	16.1	3.9	2.48
CAL22042.1	Q0WBJ5	nrdD	80.039	712	anaerobic ribonucleoside-triphosphate reductase [Yersinia pestis CO92]	0									8	5	5	5	712	8	6.65	5.8
CAL22071.1	A0A384K8G0		40.942	386	multidrug efflux protein [Yersinia pestis CO92]	0									2	1	1	1	386	4.9	5.99
CAL22078.1	Q0WBF9	pnp	76.196	705	polyribonucleotide nucleotidyltransferase [Yersinia pestis CO92]	0.705002	5	3	3	3	705	76.1	5.21	1.92	15	9	9	9	75	76.1	5.21	4.63
CAL22081.1	Q8ZBC5	rpsO	10.14	89	30S ribosomal protein S15 [Yersinia pestis CO92]	0									24	3	3	3	89	1.1	1.65
CAL22083.1	Q8ZBC3	rbfA	15.263	136	ribosome-binding factor A [Yersinia pestis CO92]	0									6	1	1	1	136	15.3	6.83
CAL22084.1	Q8ZBC2	infB	97.567	892	translation initiation factor IF2-2 [Yersinia pestis CO92]	0									6	2	2	2	884	96.6	6.13
CAL22085.1	A0A384KVZ4	nusA	54.709	495	N utilization substance protein A [Yersinia pestis CO92]	1.32188	16	5	5	5	495	54.7	4.65	5.75	22	8	8	8	495	54.7	4.65	2.11
CAL22088.1	Q8ZBB8	glmM	47.898	446	probable phosphoglucomutase/phosphomannomutase [Yersinia pestis CO92]	0									4	1	1	1	446	47.9	5.66
CAL22090.1	A0A384KS70	ftsH	70.805	644	cell division protein [Yersinia pestis CO92]	0									8	3	3	3	644	7.8	6.15	3.29
CAL22093.1	Q8ZBB3	greA	17.778	158	transcription elongation factor [Yersinia pestis CO92]	4.23001	13	2	2	2	158	17.8	4.98	1.92	4	1	1	1	158	17.8	4.98	1.89
CAL22097.1	Q7CKJ6	obg	43.148	390	putative GTP-binding protein [Yersinia pestis CO92]	0									4	1	1	1	39	43.1	4.82	2.12
CAL22104.1	P61892	mdh	32.625	312	malate dehydrogenase [Yersinia pestis CO92]	0.192273	5	1	1	1	312	32.6	5.73	2.11	55	9	11	9	312	32.6	5.73	6.4
CAL22109.1	Q8ZB98	ppa	19.614	175	inorganic pyrophosphatase [Yersinia pestis CO92]	1.41	5	1	2	1	175	19.6	5.07	4.88	16	3	3	3	175	19.6	5.7	2.83
CAL22120.1	A0A0H2W363	fklB	22.426	206	FKBP-type peptidyl-prolyl cis-trans isomerase [Yersinia pestis CO92]	1.0575	6	1	1	1	206	22.4	4.82	0	12	2	2	2	26	22.4	4.82
CAL22124.1	Q8ZB84	rplI	15.861	150	50S ribosomal protein L9 [Yersinia pestis CO92]	1.85063	44	6	7	6	150	15.9	6.8	1.65	41	6	8	6	15	15.9	6.8	3.4
CAL22127.1	Q8ZB81	rpsF	15.008	130	30S ribosomal protein S6 [Yersinia pestis CO92]	0.769093	43	4	4	4	130	15	5.53	7.96	54	6	11	6	13	15	5.53	16.2
CAL22139.1	A0A384KYR4		20.215	191	putative exported protein [Yersinia pestis CO92]	0.705002	7	1	1	1	191	20.2	9.17	0	31	3	3	3	191	2.2	9.17	1.66
CAL22141.1	A0A384KJV2	elb2	22.897	217	enhancing lycopene biosynthesis protein 2 [Yersinia pestis CO92]	0									12	1	1	1	217	22.9	4.91
CAL22147.1	Q0WB92		17.047	161	putative exported protein [Yersinia pestis CO92]	0.705002	5	1	1	1	161	17	8.76	1.6	24	3	3	3	161	17	8.76
CAL22149.1	A0A384KMD8	pog	24.525	213	putative stringent starvation protein A [Yersinia pestis CO92]	*	39	6	6	6	213	24.5	5.22	4.23
CAL22150.1	Q8ZB62	rpsI	14.769	130	30S ribosomal protein S9 [Yersinia pestis CO92]	0									26	3	3	3	13	14.8	1.8	4.43
CAL22151.1	Q0WB88	rplM	16.032	142	50S ribosomal protein L13 [Yersinia pestis CO92]	0									36	4	4	4	142	16	9.88
CAL22153.1	A0A384L3N9		15.485	134	putative membrane protein [Yersinia pestis CO92]	0									2	2	2	2	134	15.5	5.9
CAL22154.1	A0A384KSM1	degQ	47.399	457	protease [Yersinia pestis CO92]	2.11501	11	4	4	4	457	47.4	8.16	2.22	14	4	4	4	457	47.4	8.16	2.23
CAL22157.1	Q8ZB56	murA	44.845	420	UDP-N-acetylglucosamine 1-carboxyvinyltransferase [Yersinia pestis CO92]	0									3	1	1	1	42	44.8	5.96
CAL22175.1	Q8ZB39	pyrB	34.559	311	aspartate carbamoyltransferase catalytic subunit [Yersinia pestis CO92]	8.46002	16	4	4	4	311	34.5	6.07	1.77	4	1	1	1	311	34.5	6.7
CAL22221.1	A0A384KRV5		38.419	352	putative periplasmic binding protein [Yersinia pestis CO92]	0									12	2	2	2	352	38.4	8.22	2.79
CAL22231.1	O34279	cspa2	7.466	70	major cold shock protein Cspa2 [Yersinia pestis CO92]	2.11501	17	1	2	0	70	7.5	5.24	0	17	1	2	1	7	7.5	5.24
CAL22232.1	A0A384KRC1	cspa1	7.482	70	major cold shock protein Cspa1 [Yersinia pestis CO92]	2.11501	17	1	2	0	70	7.5	5.24	0	17	1	2	1	7	7.5	5.24
CAL22247.1	A0A384L0V0	accC	49.595	449	biotin carboxylase [Yersinia pestis CO92]	0									5	2	2	2	449	49.6	6.84
CAL22248.1	Q0WAZ3	accB	16.389	154	biotin carboxyl carrier protein of acetyl-CoA carboxylase [Yersinia pestis CO92]	4.23001	34	4	6	4	154	16.4	4.61	13.99	33	3	3	3	154	16.4	4.61	4.98
CAL22254.1	A0A0H2W9J4	envB	36.901	347	rod shape-determining protein MreB [Yersinia pestis CO92]	0									12	3	3	3	347	36.9	5.26
CAL22278.1	Q8ZAU5		21.156	182	conserved hypothetical protein [Yersinia pestis CO92]	0									14	1	1	1	182	21.1	5.81
CAL22286.1	Q7CL83		17.098	158	putative exported protein [Yersinia pestis CO92]	*	9	1	1	1	158	17.1	4.97	1.64
CAL22297.1	Q7CLD5	malM	32.576	309	maltose operon periplasmic protein [Yersinia pestis CO92]	0									13	2	2	2	39	32.6	6.8
CAL22299.1	Q8ZAS8	malK	40.839	369	maltose/maltodextrin transport ATP-binding protein [Yersinia pestis CO92]	0									6	1	1	1	369	4.8	6.39	1.72
CAL22301.1	A0A384LAA8	malE	43.829	403	maltose-binding periplasmic protein precursor [Yersinia pestis CO92]	0									18	4	4	4	43	43.8	6.6	2.11
CAL22302.1	Q74RF9	malF	59.092	530	maltose transport system permease protein MalF [Yersinia pestis CO92]	0									7	2	2	2	525	58.5	8.6	1.97
CAL22305.1	Q8ZAS2	pgi	61.161	548	glucose-6-phosphate isomerase [Yersinia pestis CO92]	1.41	7	2	2	2	548	61.1	6.2	1.89	7	3	3	3	548	61.1	6.2	3.95
CAL22312.1	A0A384KWU6	aceA	47.672	435	isocitrate lyase [Yersinia pestis CO92]	0									4	15	24	15	435	47.6	5.72	28.94
CAL22313.1	A0A384L9Z1	aceB	60.257	532	malate synthase A [Yersinia pestis CO92]	0									26	13	16	13	532	6.2	6.38	12.56
CAL22318.1	A0A384K8L8	hupA	9.661	91	DNA-binding protein HU-alpha [Yersinia pestis CO92]	1.269	46	3	3	3	91	9.7	9.58	3.21	63	4	5	4	91	9.7	9.58	2.43
CAL22333.1	Q8D1H3	rpoC	154.904	1406	DNA-directed RNA polymerase beta' chain [Yersinia pestis CO92]	0									22	16	19	16	146	154.8	7.12	2.98
CAL22334.1	Q8ZAP5	rpoB	150.389	1342	DNA-directed RNA polymerase beta chain [Yersinia pestis CO92]	0									18	16	2	16	1342	15.3	5.27	15.66
CAL22335.1	Q8ZAP4	rplL	12.53	122	50S ribosomal protein L7/L12 [Yersinia pestis CO92]	2.11501	63	5	8	5	122	12.5	4.49	10.16	63	5	8	5	122	12.5	4.49	8.57
CAL22336.1	Q8ZAP3	rplJ	17.676	165	50S ribosomal protein L10 [Yersinia pestis CO92]	1.32188	28	4	5	4	165	17.7	9.31	0	36	5	8	5	165	17.7	9.31	1.81
CAL22337.1	Q8ZAP2	rplA	24.803	234	50S ribosomal protein L1 [Yersinia pestis CO92]	0									39	7	8	7	234	24.8	9.57	3.84
CAL22338.1	Q8ZAP1	rplK	14.763	142	50S ribosomal protein L11 [Yersinia pestis CO92]	0									27	4	9	4	142	14.8	9.39	7.39
CAL22339.1	Q8ZAP0	nusG	20.514	181	transcription antitermination protein [Yersinia pestis CO92]	0									35	4	4	4	181	2.5	6.37	4.84
CAL22341.1	Q8ZAN8	tufB	43.17	394	elongation factor Tu [Yersinia pestis CO92]	1.8884	49	15	25	4	394	43.1	5.25	22.87	52	17	28	5	394	43.1	5.25	22.68
CAL22352.1	Q0WAP4	pepQ	50.912	443	proline dipeptidase [Yersinia pestis CO92]	8.46002	27	7	8	7	443	50.9	5.73	7.37	9	2	2	2	443	5.9	5.73	3.53
CAL22353.1	Q8ZAN0	fadB	78.826	729	fatty acid oxidation complex alpha subunit [Yersinia pestis CO92]	0									12	4	4	4	729	78.8	6.23	2.45
CAL22372.1	A0A384L964	udp	27.095	253	uridine phosphorylase [Yersinia pestis CO92]	2.46751	70	11	14	11	253	27.1	6.44	18.04	53	7	12	7	253	27.1	6.44	15.19
CAL22373.1	Q8ZAL4		29.671	267	putative carboxymethylenebutenolidase [Yersinia pestis CO92]	0									5	1	1	1	267	29.7	6.42
CAL22394.1	A0A384LGP3	livJ	39.63	371	branched-chain amino acid-binding protein [Yersinia pestis CO92]	0									4	1	1	1	371	39.6	5.81
CAL22410.1	A0A384KDI2	dcrB	18.823	175	putative lipoprotein [Yersinia pestis CO92]	0									13	1	1	1	175	18.8	6.1
CAL22425.1	Q7CKY2		30.104	280	conserved hypothetical protein [Yersinia pestis CO92]	2.64376	25	4	5	4	280	30.1	5.47	4	2	3	4	3	28	3.1	5.47	5.15
CAL22426.1	Q8ZAG3		43.585	405	conserved hypothetical protein [Yersinia pestis CO92]	0									1	3	3	3	45	43.6	5.2	4.65
CAL22439.1	A0A384KSL0	hemY	45.866	406	putative protoheme IX biogenesis protein [Yersinia pestis CO92]	0									2	1	1	1	46	45.8	8.63
CAL22446.1	A0A384LIA0	b3791	41.862	376	putative lipopolysaccharide biosynthesis protein [Yersinia pestis CO92]	0									7	1	1	1	376	41.8	6.54
CAL22454.1	A0A384KL30	nitA	46.859	419	transcription termination factor [Yersinia pestis CO92]	0									14	5	6	5	419	46.8	7.64	2.32
CAL22455.1	A0A384L653	fipA	11.796	108	thioredoxin 1 [Yersinia pestis CO92]	2.11501	11	1	1	1	108	11.8	4.79	0	11	1	1	1	18	11.8	4.79
CAL22484.1	A0A0H2W809	ilvE	33.865	308	branched-chain amino acid aminotransferase [Yersinia pestis CO92]	*	6	1	1	1	308	33.8	6.13	1.63
CAL22488.1	A0A384LBX8		13.118	112	conserved hypothetical protein [Yersinia pestis CO92]	0									5	1	1	1	112	13.1	6.19
CAL22512.1	Q8ZA84	ppc	98.324	878	phosphoenolpyruvate carboxylase [Yersinia pestis CO92]	0									5	3	3	3	878	98.3	5.6	1.66
CAL22519.1	A0A384LIQ3	glgP	93.379	815	glycogen phosphorylase [Yersinia pestis CO92]	0									5	3	3	3	815	93.3	6.13	1.74
CAL22530.1	Q9ETB0	asd	40.191	367	aspartate semialdehyde dehydrogenase [Yersinia pestis CO92]	2.11501	5	1	1	1	367	40.2	6.44	0	5	1	1	1	367	4.2	6.44
CAL22536.1	A0A384KCI7	gntR	36.488	331	gluconate utilization system Gnt-I transcriptional repressor [Yersinia pestis CO92]	2.11501	2	1	1	1	331	36.5	6.62	0	2	1	1	1	331	36.5	6.62
CAL22551.1	Q8ZA49	uspA	16.439	148	universal stress protein A [Yersinia pestis CO92]	0									43	2	3	2	148	16.4	4.94	7.37
CAL22552.1	A0A384KDU5	gdhA	48.458	447	NADP-specific glutamate dehydrogenase [Yersinia pestis CO92]	2.11501	8	2	2	2	447	48.4	7.09	2.4	1	2	2	2	447	48.4	7.9	2
CAL22555.1	A0A384KV46	opdA	76.532	680	oligopeptidase A [Yersinia pestis CO92]	0									3	1	1	1	68	76.5	5.34	2.3
CAL22557.1	A0A384L6D0	gor	48.92	450	glutathione reductase [Yersinia pestis CO92]	2.11501	5	1	1	1	450	48.9	6.3	0	3	1	1	1	45	48.9	6.3
CAL22582.1	Q0WA17	dppA	60.327	535	periplasmic dipeptide transport protein [Yersinia pestis CO92]	0									18	5	5	5	535	6.3	6.4	2.2
CAL22634.1	A0A384LEC1	sodA	23.237	207	superoxide dismutase [Mn] [Yersinia pestis CO92]	4.23001	12	2	2	2	207	23.2	6.34	2.13	7	1	1	1	27	23.2	6.34
CAL22642.1	Q7CFP6	yiaF	26.888	241	putative exported protein [Yersinia pestis CO92]	0									7	1	1	1	241	26.9	9.13	1.78
CAL22643.1	Q8Z9W7	glyS	76.204	689	glycyl-tRNA synthetase beta subunit [Yersinia pestis CO92]	0									2	1	1	1	689	76.2	5.74
CAL22644.1	Q8Z9W6	glyQ	34.758	304	glycyl-tRNA synthetase alpha subunit [Yersinia pestis CO92]	0									12	2	2	2	34	34.7	5.3	2.8
CAL22654.1	Q8Z9V6	ibpB	17.489	154	heat shock protein [Yersinia pestis CO92]	2.11501	7	1	1	1	154	17.5	5.17	0	7	1	1	1	154	17.5	5.17
CAL22656.1	A0A384KKU4		12.325	112	putative lipoprotein [Yersinia pestis CO92]	0									18	1	1	1	112	12.3	4.93	3.39
CAL22662.1	A0A384KYZ4		29.71	269	putative haloacid dehalogenase-like hydrolase [Yersinia pestis CO92]	0									4	1	1	1	269	29.7	5.7
CAL22663.1	A0A384KWA4	acrB	90.268	804	DNA gyrase subunit B [Yersinia pestis CO92]	0									2	1	1	1	84	9.2	6.35
CAL22665.1	A0A384KHE7	dnaN	40.741	366	DNA polymerase III, beta subunit protein [Yersinia pestis CO92]	*	6	1	1	1	366	40.7	5.31	0
CAL22670.1	Q8Z9U3	yidC	61.291	546	probable membrane protein [Yersinia pestis CO92]	0									2	1	1	1	546	61.3	8.53
CAL22679.1	A0A0H2W8G4		30.947	284	putative periplasmic solute-binding protein [Yersinia pestis CO92]	4.23001	37	7	8	7	284	30.9	8.12	9.13	19	3	4	3	284	3.9	8.12	4.13
CAL22686.1	Q8Z9S8	glmS	66.525	609	glucosamine--fructose-6-phosphate aminotransferase [Yersinia pestis CO92]	0									1	4	4	4	69	66.5	5.83	2.52
CAL22687.1	Q8Z9S7	glmU	48.84	456	UDP-N-acetylglucosamine pyrophosphorylase [Yersinia pestis CO92]	0									3	1	1	1	456	48.8	6.48
CAL22688.1	P58647	atpC	15.117	140	ATP synthase epsilon subunit protein [Yersinia pestis CO92]	*	6	1	1	1	140	15.1	6.54	0
CAL22689.1	Q7CFM8	atpD	50.127	460	ATP synthase beta subunit protein [Yersinia pestis CO92]	0.643697	26	6	7	6	460	50.1	5.06	5.53	69	17	23	17	46	5.1	5.6	17.76
CAL22690.1	Q8Z9S5	atpG	31.578	287	ATP synthase gamma subunit protein [Yersinia pestis CO92]	0									2	4	4	4	287	31.6	8.92
CAL22691.1	Q8Z9S4	atpA	55.2	513	ATP synthase alpha subunit protein [Yersinia pestis CO92]	0.779213	17	7	7	7	513	55.2	5.71	1.7	5	18	19	18	513	55.2	5.71	18.32
CAL22692.1	Q7CFM5	atpH	19.495	177	ATP synthase delta subunit protein [Yersinia pestis CO92]	0									14	2	2	2	177	19.5	5.4	1.61
CAL22693.1	Q7CFM4	atpF	17.258	156	ATP synthase subunit B protein [Yersinia pestis CO92]	0									3	4	5	4	156	17.2	5.48	2.94

## Sheet: Sorted by enrichment
Table S5. Mass spectrometry data from intact, whole Yersinia pestis bacteria grown in BHI at 37°C bound to Nanotraps (CN3080s) *= not found in control sample Grey= the #PSMs do not reach enrichment calculation threshhold
							NT								Control
Accession	Entry	Gene names (primary )	Mass (kDa)	Length	Description	Enrichment scores	Coverage [%]	# Peptides	# PSMs	# Unique Peptides	# AAs	MW [kDa]	calc. pI	Score Sequest HT: Sequest HT	Coverage [%]	# Peptides	# PSMs	# Unique Peptides	# AAs	MW [kDa]	calc. pI	Score Sequest HT: Sequest HT
CAL19147.1	Q8ZIM7	dnaK	69.025	636	chaperone protein DnaK [Yersinia pestis CO92]	26.4376	45	21	25	21	636	69	4.98	24.43	4	16	2	16	636	69	4.98	15.9
CAL19588.1	Q8ZHH3	pgk	41.074	387	phosphoglycerate kinase [Yersinia pestis CO92]	25.3801	35	8	12	8	387	41	5.45	9.81	25	7	1	7	387	41	5.45	8.98
CAL18887.1	Q8ZJB2	tufA	43.16	394	elongation factor Tu [Yersinia pestis CO92]	17.4488	59	20	33	9	394	43.1	5.31	29.47	7	22	4	1	394	43.1	5.31	41.33
CAL18917.1	Q8ZJ87	rpoA	36.509	329	DNA-directed RNA polymerase alpha chain [Yersinia pestis CO92]	12.69	18	6	6	6	329	36.5	5.06	2.39	39	1	1	1	329	36.5	5.6	4.47
CAL19711.1	Q8ZH64	pyrH	25.973	241	uridylate kinase [Yersinia pestis CO92]	12.69	37	5	6	5	241	26	6.21	2.7	5	1	1	1	241	26	6.21
CAL19316.1	A0A0H2W6S2		17.758	156	hypothetical protein YPO0640 [Yersinia pestis CO92]	10.575	54	7	10	7	156	17.7	4.41	14.16	28	2	2	2	156	17.7	4.41	5.77
CAL19587.1	A0A0H2W861	fba	39.128	359	fructose-bisphosphate aldolase class II [Yersinia pestis CO92]	10.575	20	4	5	4	359	39.1	6.11	6.25	33	8	1	8	359	39.1	6.11	8.64
CAL20245.1	Q8ZFT4	acpP	8.701	78	acyl carrier protein [Yersinia pestis CO92]	10.575	42	3	5	3	78	8.7	4.03	6.42	12	1	1	1	78	8.7	4.3
CAL21752.1	Q8ZC65	clpP	23.32	207	ATP-dependent Clp protease proteolytic subunit ClpP [Yersinia pestis CO92]	10.575	20	5	5	5	207	23.3	5.44	3.87	9	1	1	1	27	23.3	5.44	2.71
CAL22175.1	Q8ZB39	pyrB	34.559	311	aspartate carbamoyltransferase catalytic subunit [Yersinia pestis CO92]	8.46002	16	4	4	4	311	34.5	6.07	1.77	4	1	1	1	311	34.5	6.7
CAL22352.1	Q0WAP4	pepQ	50.912	443	proline dipeptidase [Yersinia pestis CO92]	8.46002	27	7	8	7	443	50.9	5.73	7.37	9	2	2	2	443	5.9	5.73	3.53
CAL18706.1	Q9XBV2	dsbA	23.1	207	secreted thiol:disulfide interchange protein DsbA [Yersinia pestis CO92]	6.34502	13	2	3	2	207	23.1	6.57	0	9	1	1	1	27	23.1	6.57	1.61
CAL18729.1	Q8ZJQ3	rpoZ	10.164	91	DNA-directed RNA polymerase, omega chain [Yersinia pestis CO92]	6.34502	26	2	3	2	91	10.2	5.05	0	16	1	1	1	91	1.2	5.5
CAL18753.1	Q8ZJN0	gpmI	56.168	515	2,3-bisphosphoglycerate-independent phosphoglycerate mutase [Yersinia pestis CO92]	6.34502	7	3	3	3	515	56.1	5.3	3.45	2	1	1	1	515	56.1	5.3
CAL18782.1	Q7CLC9	zapB	9.285	79	conserved hypothetical protein [Yersinia pestis CO92]	6.34502	43	2	3	2	79	9.3	4.67	4.83	19	1	1	1	79	9.3	4.67
CAL19119.1	Q8ZIQ3	deoB	44.106	407	phosphopentomutase [Yersinia pestis CO92]	6.34502	6	2	3	2	407	44.1	5.24	0	3	1	1	1	47	44.1	5.24
CAL21765.1	Q8ZC52		18.35	163	conserved hypothetical protein [Yersinia pestis CO92]	6.34502	26	3	3	3	166	18.6	5.48	2.3	7	1	1	1	166	18.6	5.48
CAL21770.1	Q8ZC47	xseB	9.307	84	exodeoxyribonuclease VII small subunit [Yersinia pestis CO92]	6.34502	45	2	3	2	84	9.3	4.41	2.16	2	1	1	1	84	9.3	4.41
CAL20244.1	A0A0H2W5K6	fabG	25.765	244	3-oxoacyl-[acyl-carrier protein] reductase [Yersinia pestis CO92]	5.28751	66	10	10	10	244	25.7	5.76	13.46	22	4	4	4	244	25.7	5.76	4.94
CAL20681.1	Q8ZEV7	argS	64.142	576	arginyl-tRNA synthetase [Yersinia pestis CO92]	5.28751	15	5	5	5	576	64.1	5.55	2.56	7	2	2	2	576	64.1	5.55
CAB54908.1	P0C7U7	lcrV	37.24	326	putative V antigen, antihost protein/regulator (plasmid) [Yersinia pestis CO92]	4.23001	8	2	2	2	326	37.2	5.87	0	6	1	1	1	326	37.2	5.87
CAL18749.1	A0A384KV81	kbl	43.769	403	2-amino-3-ketobutyrate coenzyme A ligase [Yersinia pestis CO92]	4.23001	8	2	2	2	403	43.7	6.61	2.54	4	1	1	1	43	43.7	6.61
CAL18756.1	Q8ZJM7	secB	17.576	158	protein-export protein [Yersinia pestis CO92]	4.23001	29	3	4	3	158	17.6	4.17	9.83	18	2	2	2	158	17.6	4.17	3.38
CAL18853.1	A0A384KIT0	ppiA	20.526	189	peptidyl-prolyl cis-trans isomerase A [Yersinia pestis CO92]	4.23001	14	1	2	1	189	20.5	8.6	0	14	1	1	1	189	2.5	8.6
CAL19872.1	Q8ZGS0	eco	18.871	169	putative ecotin precursor [Yersinia pestis CO92]	4.23001	20	2	2	2	169	18.9	8.25	0	8	1	1	1	169	18.9	8.25
CAL20256.1	A0A384L822		12.943	117	conserved hypothetical protein [Yersinia pestis CO92]	4.23001	15	1	2	1	117	12.9	6.1	0	11	1	1	1	117	12.9	6.1
CAL21175.1	Q8ZDL2	nuoG	100.621	914	NADH dehydrogenase I chain G [Yersinia pestis CO92]	4.23001	10	4	4	4	914	100.6	6.11	2.05	5	2	2	2	914	1.6	6.11
CAL21618.1	A0A384KCM8	cysP	38.505	345	thiosulfate-binding protein [Yersinia pestis CO92]	4.23001	10	2	2	2	345	38.5	8.18	1.68	5	1	1	1	345	38.5	8.18
CAL22093.1	Q8ZBB3	greA	17.778	158	transcription elongation factor [Yersinia pestis CO92]	4.23001	13	2	2	2	158	17.8	4.98	1.92	4	1	1	1	158	17.8	4.98	1.89
CAL22634.1	A0A384LEC1	sodA	23.237	207	superoxide dismutase [Mn] [Yersinia pestis CO92]	4.23001	12	2	2	2	207	23.2	6.34	2.13	7	1	1	1	27	23.2	6.34
CAL22679.1	A0A0H2W8G4		30.947	284	putative periplasmic solute-binding protein [Yersinia pestis CO92]	4.23001	37	7	8	7	284	30.9	8.12	9.13	19	3	4	3	284	3.9	8.12	4.13
CAL20026.1	A0A384L3E0	trxB	34.255	320	thioredoxin reductase [Yersinia pestis CO92]	4.23001	49	8	10	8	320	34.2	5.4	15.3	21	4	5	4	32	34.2	5.4	6.25
CAL22248.1	Q0WAZ3	accB	16.389	154	biotin carboxyl carrier protein of acetyl-CoA carboxylase [Yersinia pestis CO92]	4.23001	34	4	6	4	154	16.4	4.61	13.99	33	3	3	3	154	16.4	4.61	4.98
CAL20388.1	A0A384KG43	cspC	7.418	69	cold shock protein [Yersinia pestis CO92]	3.87751	87	6	11	4	69	7.4	7.24	13.76	65	4	6	4	69	7.4	7.24	5.7
CAL21482.1	Q0WD32	guaB	51.824	487	inosine-5'-monophosphate dehydrogenase [Yersinia pestis CO92]	3.80701	30	8	9	8	487	51.8	6.76	7.33	16	5	5	5	487	51.8	6.76	3.36
CAB55266.1	P26948	caf1	17.666	170	putative F1 capsule antigen (plasmid) [Yersinia pestis CO92]	3.70126	48	5	7	5	170	17.7	5.07	8.76	34	3	4	3	17	17.7	5.7	6.27
CAL20187.1	A0A384KLK1	gnd	51.573	469	6-phosphogluconate dehydrogenase,decarboxylating [Yersinia pestis CO92]	3.62572	41	11	12	11	469	51.5	5.34	13.68	22	7	7	7	469	51.5	5.34	1.63
CAL19250.1	A0A384LG10	yqjD	10.997	101	putative membrane protein [Yersinia pestis CO92]	3.52501	40	4	5	4	101	11	6.57	5.59	31	2	3	2	11	11	6.57	5.6
CAL21049.1	Q93PE0	arnB	42.246	384	conserved hypothteical protein [Yersinia pestis CO92]	3.52501	19	5	5	5	384	42.2	6.83	6.14	12	3	3	3	384	42.2	6.83	6.1
CAB54909.1	P69957	lcrG	11.02	95	putative Yop regulator (plasmid) [Yersinia pestis CO92]	3.17251	41	3	3	3	95	11	8.16	2.32	32	2	2	2	95	11	8.16	2.36
CAL20933.1	A0A384L3X9		34.089	317	putative exported protein [Yersinia pestis CO92]	3.17251	12	3	3	3	317	34.1	8.21	0	9	2	2	2	317	34.1	8.21
CAL21986.1	A0A384KT42	dksA	17.385	151	DnaK suppressor protein homologue [Yersinia pestis CO92]	3.17251	29	3	3	3	151	17.4	5.22	0	2	2	2	2	151	17.4	5.22
CAL18984.1	Q0WK08	terD	20.676	192	tellurium resistance protein [Yersinia pestis CO92]	2.90813	62	9	11	9	192	20.7	4.86	12.96	58	7	8	7	192	2.7	4.86	12.84
CAL22008.1	A0A384KQH8	aceE	99.615	887	pyruvate dehydrogenase E1 component [Yersinia pestis CO92]	2.87036	26	17	19	17	887	99.6	5.69	22.08	21	13	14	13	887	99.6	5.69	13.55
CAL19868.1	A0A0H2W3C2	katA	55.024	480	catalase [Yersinia pestis CO92]	2.82001	13	4	4	4	480	55	6.54	0	1	3	3	3	48	55	6.54	9.13
CAL20300.1	A0A384L276	cspC	7.513	70	cold shock protein [Yersinia pestis CO92]	2.82001	50	3	4	1	70	7.5	7.24	0	26	2	3	2	7	7.5	7.24
CAL21789.1	A0A384L2F1	ahpC	22.258	200	putative alkyl hydroperoxide reductase subunit c [Yersinia pestis CO92]	2.67901	57	10	19	10	200	22.2	6.06	14.27	56	11	15	11	2	22.2	6.6	12.97
CAL21666.1	Q0WCK4	bcp	17.716	157	bacterioferritin comigratory protein [Yersinia pestis CO92]	2.64376	43	4	5	4	157	17.7	5.35	3.36	31	3	4	3	157	17.7	5.35	4.65
CAL22425.1	Q7CKY2		30.104	280	conserved hypothetical protein [Yersinia pestis CO92]	2.64376	25	4	5	4	280	30.1	5.47	4	2	3	4	3	28	3.1	5.47	5.15
CAL18774.1	Q8ZJK9	tpiA	26.794	255	triosephosphate isomerase [Yersinia pestis CO92]	2.58501	45	8	11	8	255	26.8	6.43	7.84	42	7	9	7	255	26.8	6.43	8.58
CAL18879.1	A0A384LGW3	fkpA	28.573	266	peptidyl-prolyl cis-trans isomerase [Yersinia pestis CO92]	2.53801	63	15	18	15	266	28.6	8.5	23.6	55	12	15	12	266	28.6	8.5	21.2
CAL21324.1	Q8ZD84	grcA	14.353	127	conserved hypothetical protein [Yersinia pestis CO92]	2.49955	87	9	13	8	127	14.3	4.77	11.47	64	7	11	6	127	14.3	4.77	6.8
CAL22372.1	A0A384L964	udp	27.095	253	uridine phosphorylase [Yersinia pestis CO92]	2.46751	70	11	14	11	253	27.1	6.44	18.04	53	7	12	7	253	27.1	6.44	15.19
CAL22006.1	A0A384K8A4	lpd	50.666	475	dihydrolipoamide dehydrogenase component of pyruvate dehydrogenase complex [Yersinia pestis CO92]	2.30728	28	10	12	10	475	50.6	6.11	10.43	26	8	11	8	475	5.6	6.11	12.75
CAB54931.1	O68692	yscE	7.606	66	putative type III secretion protein (plasmid) [Yersinia pestis CO92]	2.11501	26	1	2	1	66	7.6	7.42	3.54	26	1	2	1	66	7.6	7.42	2.42
CAL18717.1	A0A384LK04		22.415	196	conserved hypothetical protein [Yersinia pestis CO92]	2.11501	15	1	1	1	196	22.4	5.05	0	15	1	1	1	196	22.4	5.5	2.64
CAL18737.1	Q8ZJP5	dut	16.212	151	deoxyuridine 5'-triphosphate nucleotidohydrolase [Yersinia pestis CO92]	2.11501	14	1	1	1	151	16.2	5.45	1.83	14	1	1	1	151	16.2	5.45
CAL18768.1	A0A384LQ14	sbp1	36.385	329	exported sulfate-binding protein [Yersinia pestis CO92]	2.11501	5	1	1	1	329	36.4	7.53	0	4	1	1	1	329	36.4	7.53
CAL18794.1	Q8ZJJ4	hslV	18.895	174	heat shock protein [Yersinia pestis CO92]	2.11501	12	1	1	1	174	18.9	5.94	2.31	12	1	1	1	174	18.9	5.94
CAL18824.1	Q8ZJG9	pckA	59.348	539	phosphoenolpyruvate carboxykinase [ATP] [Yersinia pestis CO92]	2.11501	7	2	2	2	539	59.3	5.59	2.36	7	2	2	2	539	59.3	5.59	3.9
CAL18878.1	Q8ZJC1	slyX	8.523	72	conserved hypothetical protein [Yersinia pestis CO92]	2.11501	31	1	1	1	77	9.1	4.96	0	31	1	1	1	77	9.1	4.96	2.15
CAL18971.1	Q7CKR1		20.201	181	conserved hypothetical protein [Yersinia pestis CO92]	2.11501	13	1	1	1	181	20.2	6.33	2.32	13	1	1	1	181	2.2	6.33	2.5
CAL18985.1	A0A384KH20	terE	20.576	191	tellurium resistance protein [Yersinia pestis CO92]	2.11501	58	7	7	7	191	20.6	4.94	14.83	63	7	7	7	191	2.6	4.94	11.35
CAL19030.1	Q0WJW2	aspA	52.62	478	aspartate ammonia-lyase [Yersinia pestis CO92]	2.11501	5	1	1	1	478	52.6	5.3	0	3	1	1	1	478	52.6	5.3	2.81
CAL19142.1	Q8ZIN2	tal	35.049	317	transaldolase B [Yersinia pestis CO92]	2.11501	27	8	8	8	317	35	5.36	7.64	3	8	8	8	317	35	5.36	8.39
CAL19174.1	Q7CG87	surA	47.733	434	survival protein SurA precursor (peptidyl-prolyl cis-trans isomerase) [Yersinia pestis CO92]	2.11501	12	2	2	2	434	47.7	6.48	0	5	2	2	2	434	47.7	6.48
CAL19239.1	A0A384LQ43	ftsZ	40.368	383	cell division protein FtsZ [Yersinia pestis CO92]	2.11501	3	1	1	1	383	40.3	4.86	0	4	1	1	1	383	4.3	4.86
CAL19335.1	Q8ZI56	ribB	23.36	217	3,4-dihydroxy-2-butanone 4-phosphate synthase [Yersinia pestis CO92]	2.11501	9	1	1	1	217	23.3	5.43	0	9	1	1	1	217	23.3	5.43
CAL19573.1	Q8ZHI7	gcvH	13.581	128	glycine cleavage system H protein [Yersinia pestis CO92]	2.11501	17	1	1	1	128	13.6	3.9	2.03	17	1	1	1	128	13.6	3.9	3
CAL20153.1	Q0WGR5	mglB	36.443	335	galactose-binding protein [Yersinia pestis CO92]	2.11501	5	1	1	1	335	36.4	6.09	0	6	1	1	1	335	36.4	6.9
CAL20240.1	Q8ZFT9	rpmF	6.176	55	50S ribosomal protein L32 [Yersinia pestis CO92]	2.11501	18	1	1	1	55	6.2	11.33	2.69	18	1	1	1	55	6.2	11.33
CAL20255.1	Q7CJ16		31.724	292	putative shikimate dehydrogenase [Yersinia pestis CO92]	2.11501	5	1	1	1	292	31.7	8.28	0	5	1	1	1	292	31.7	8.28
CAL20995.1	Q0WEF5	gst	22.534	201	glutathione S-transferase [Yersinia pestis CO92]	2.11501	15	3	4	3	201	22.5	6.8	1.83	2	4	4	4	21	22.5	6.8	2.5
CAL21179.1	Q7CJ93	nuoB	25.611	225	NADH dehydrogenase I chain B [Yersinia pestis CO92]	2.11501	3	1	1	1	225	25.6	6.13	0	3	1	1	1	225	25.6	6.13
CAL21218.1	A0A384KBL4	cspE	7.365	69	putative cold shock protein [Yersinia pestis CO92]	2.11501	9	1	1	0	69	7.4	8.54	0	39	1	1	1	69	7.4	8.54
CAL21488.1	A0A384KZ73	yfgM	22.64	211	putative membrane protein [Yersinia pestis CO92]	2.11501	7	1	1	1	211	22.6	5.67	0	7	1	1	1	211	22.6	5.67
CAL21502.1	A0A384KHG1	fdx	12.413	111	adrenodoxin family ferredoxin [Yersinia pestis CO92]	2.11501	11	1	1	1	111	12.4	4.75	0	1	1	1	1	111	12.4	4.75
CAL21563.1	A0A384K8W0	sfuA	36.336	339	iron(III)-binding periplasmic protein [Yersinia pestis CO92]	2.11501	10	2	2	2	339	36.3	7.58	2.24	1	2	2	2	339	36.3	7.58
CAL21599.1	Q0WCR9	crr	18.238	169	PTS system, glucose-specific IIA component [Yersinia pestis CO92]	2.11501	28	2	2	2	169	18.2	4.89	2.43	15	2	2	2	169	18.2	4.89
CAL21717.1	Q8ZC96		12.093	110	conserved hypothetical protein [Yersinia pestis CO92]	2.11501	7	1	1	1	110	12.1	5.07	1.85	21	1	1	1	11	12.1	5.7
CAL21807.1	Q8ZC17	ppnP	10.427	95	conserved hypothetical protein [Yersinia pestis CO92]	2.11501	29	2	2	2	95	10.4	4.56	2.77	28	2	2	2	95	1.4	4.56
CAL21964.1	A0A384KRV4	sodC	20.675	201	superoxide dismutase [Cu-Zn] precursor [Yersinia pestis CO92]	2.11501	4	1	2	1	201	20.7	7.66	2.3	13	2	2	2	21	2.7	7.66	4.84
CAL22000.1	Q8ZBJ8	speE	33.166	296	spermidine synthase [Yersinia pestis CO92]	2.11501	3	1	1	1	296	33.1	5.01	1.84	3	1	1	1	296	33.1	5.1	1.88
CAL22007.1	A0A384L3Y9	aceF	53.949	509	dihydrolipoamide acetyltransferase component of pyruvate dehydrogenase complex [Yersinia pestis CO92]	2.11501	10	4	4	4	509	53.9	5.41	4.57	13	3	4	3	59	53.9	5.41	2.8
CAL22154.1	A0A384KSM1	degQ	47.399	457	protease [Yersinia pestis CO92]	2.11501	11	4	4	4	457	47.4	8.16	2.22	14	4	4	4	457	47.4	8.16	2.23
CAL22231.1	O34279	cspa2	7.466	70	major cold shock protein Cspa2 [Yersinia pestis CO92]	2.11501	17	1	2	0	70	7.5	5.24	0	17	1	2	1	7	7.5	5.24
CAL22232.1	A0A384KRC1	cspa1	7.482	70	major cold shock protein Cspa1 [Yersinia pestis CO92]	2.11501	17	1	2	0	70	7.5	5.24	0	17	1	2	1	7	7.5	5.24
CAL22335.1	Q8ZAP4	rplL	12.53	122	50S ribosomal protein L7/L12 [Yersinia pestis CO92]	2.11501	63	5	8	5	122	12.5	4.49	10.16	63	5	8	5	122	12.5	4.49	8.57
CAL22455.1	A0A384L653	fipA	11.796	108	thioredoxin 1 [Yersinia pestis CO92]	2.11501	11	1	1	1	108	11.8	4.79	0	11	1	1	1	18	11.8	4.79
CAL22530.1	Q9ETB0	asd	40.191	367	aspartate semialdehyde dehydrogenase [Yersinia pestis CO92]	2.11501	5	1	1	1	367	40.2	6.44	0	5	1	1	1	367	4.2	6.44
CAL22536.1	A0A384KCI7	gntR	36.488	331	gluconate utilization system Gnt-I transcriptional repressor [Yersinia pestis CO92]	2.11501	2	1	1	1	331	36.5	6.62	0	2	1	1	1	331	36.5	6.62
CAL22552.1	A0A384KDU5	gdhA	48.458	447	NADP-specific glutamate dehydrogenase [Yersinia pestis CO92]	2.11501	8	2	2	2	447	48.4	7.09	2.4	1	2	2	2	447	48.4	7.9	2
CAL22557.1	A0A384L6D0	gor	48.92	450	glutathione reductase [Yersinia pestis CO92]	2.11501	5	1	1	1	450	48.9	6.3	0	3	1	1	1	45	48.9	6.3
CAL22654.1	Q8Z9V6	ibpB	17.489	154	heat shock protein [Yersinia pestis CO92]	2.11501	7	1	1	1	154	17.5	5.17	0	7	1	1	1	154	17.5	5.17
CAL19706.1	Q8ZH69	dapD	29.937	274	2,3,4,5-tetrahydropyridine-2-carboxylate N-succinyltransferase [Yersinia pestis CO92]	2.11501	27	6	6	6	274	29.9	5.95	4.89	34	6	6	6	274	29.9	5.95	6.12
CAL19718.1	P58607	skp	18.279	165	cationic 19 kDa outer membrane protein precursor [Yersinia pestis CO92]	2.11501	26	4	5	4	165	18.3	9.44	7.53	16	3	5	3	165	18.3	9.44	8.19
CAL19773.1	Q7CH40	grpE	21.557	192	heat shock protein GrpE [Yersinia pestis CO92]	2.11501	40	5	5	5	192	21.5	4.87	2.09	33	4	5	4	192	21.5	4.87
CAL21253.1	Q8ZDD9	glnS	63.751	555	glutaminyl-tRNA synthetase [Yersinia pestis CO92]	2.11501	8	3	3	3	555	63.7	5.72	0	9	3	3	3	555	63.7	5.72
CAL21663.1	Q0WCK7	bamC	38.327	352	lipoprotein [Yersinia pestis CO92]	2.11501	12	2	3	2	352	38.3	6.16	0	6	2	3	2	352	38.3	6.16	4.5
CAL22341.1	Q8ZAN8	tufB	43.17	394	elongation factor Tu [Yersinia pestis CO92]	1.8884	49	15	25	4	394	43.1	5.25	22.87	52	17	28	5	394	43.1	5.25	22.68
CAB55264.1	P26926	caf1M	28.751	258	putative F1 chaperone protein (plasmid) [Yersinia pestis CO92]	1.88	37	8	8	8	258	28.7	8.31	0	32	7	9	7	258	28.7	8.31	4.78
CAL22124.1	Q8ZB84	rplI	15.861	150	50S ribosomal protein L9 [Yersinia pestis CO92]	1.85063	44	6	7	6	150	15.9	6.8	1.65	41	6	8	6	15	15.9	6.8	3.4
CAL20044.1	A0A384LCL5	rpsA	61.285	557	30S ribosomal protein S1 [Yersinia pestis CO92]	1.8266	29	14	19	14	557	61.2	5.05	30.69	45	18	22	18	557	61.2	5.5	8.8
CAL18767.1	Q8ZJL6	pfkA	35.395	327	6-phosphofructokinase [Yersinia pestis CO92]	1.81286	18	4	6	4	327	35.4	6.46	6.01	22	6	7	6	327	35.4	6.46	4.36
CAL21286.1	Q9ZFR9	ureC	61.019	572	urease alpha subunit [Yersinia pestis CO92]	1.81286	21	9	12	9	572	61	5.81	6.54	29	13	14	13	572	61	5.81	12.7
CAL21596.1	A0A384KU48	cysK	34.318	322	cysteine synthase A [Yersinia pestis CO92]	1.7625	67	13	20	13	322	34.3	5.34	25.98	64	13	24	13	322	34.3	5.34	25.73
CAL21676.1	A0A384KTC0	ppiB	18.151	164	peptidyl-prolyl cis-trans isomerase B [Yersinia pestis CO92]	1.7625	38	4	5	4	164	18.1	5.8	7.16	37	4	6	4	164	18.1	5.8	1.52
CAL21971.1	A0A384L498	degP	49.867	481	global stress requirement protein GsrA [Yersinia pestis CO92]	1.7625	14	4	5	4	481	49.8	8.73	7.32	17	5	6	5	481	49.8	8.73	11.64
CAL19032.1	Q8ZIY4	groS	10.357	97	10 kDa chaperonin [Yersinia pestis CO92]	1.73046	65	6	9	6	97	10.4	5.54	12.76	79	8	11	8	97	1.4	5.54	17.76
CAL20806.1	Q0WEY9	bglY	15.018	132	DNA-binding protein Hns [Yersinia pestis CO92]	1.73046	42	5	9	5	132	15	5.27	16.34	53	7	11	7	132	15	5.27	17.74
CAL20294.1	A0A384LAM2		7.908	71	conserved hypothetical protein [Yersinia pestis CO92]	1.692	55	3	4	3	71	7.9	7.53	6.16	66	4	5	4	71	7.9	7.53	6.2
CAL21965.1	Q8ZBN2	eno	45.469	431	enolase [Yersinia pestis CO92]	1.61143	47	14	16	14	431	45.4	5.31	13.45	5	16	21	16	431	45.4	5.31	16.45
CAL20702.1	A0A384KH41	eda	22.147	213	KHG/KDPG aldolase [Yersinia pestis CO92]	1.58625	17	2	3	2	213	22.1	5.16	3.78	21	3	4	3	213	22.1	5.16	6.18
CAL21284.1	P69994	ureA	11.049	100	urease gamma subunit [Yersinia pestis CO92]	1.58625	63	3	3	3	100	11	5.54	1.61	77	4	4	4	1	11	5.54	3.48
CAL21285.1	P69990	ureB	15.822	144	urease beta subunit [Yersinia pestis CO92]	1.58625	37	3	3	3	144	15.8	9.44	1.96	58	4	4	4	144	15.8	9.44	2.8
CAL21494.1	Q8ZCT2	ndk	15.631	142	nucleoside diphosphate kinase [Yersinia pestis CO92]	1.58625	45	5	9	5	142	15.6	5.52	19.29	75	6	12	6	142	15.6	5.52	5.3
CAL21837.1	Q8ZBY7	gmhA	20.987	193	phosphoheptose isomerase [Yersinia pestis CO92]	1.58625	28	3	3	3	193	21	5.99	0	32	4	4	4	193	21	5.99	2.81
CAL20400.1	Q0WG31	gptB	35.187	324	PTS system, mannose-specific IIAB component [Yersinia pestis CO92]	1.46423	35	9	9	9	324	35.2	5.81	8.31	6	12	13	12	324	35.2	5.81	7.2
CAL19704.1	A0A384L5H3		16.601	149	conserved hypothetical protein [Yersinia pestis CO92]	1.41	29	2	2	2	149	16.6	4.44	3.72	38	3	3	3	149	16.6	4.44	5.48
CAL21293.1	A0A384KKQ9	hdeB	12.174	109	putative exported protein [Yersinia pestis CO92]	1.41	28	2	2	2	109	12.2	6.54	0	28	2	3	2	19	12.2	6.54	2.47
CAL21749.1	A0A384LDF7	hopD	9.268	90	DNA-binding protein HU-beta [Yersinia pestis CO92]	1.41	33	2	2	2	90	9.3	9.77	1.62	43	3	3	3	9	9.3	9.77
CAL21973.1	Q7CKD4	mtnN	24.609	233	MTA/SAH nucleosidase [Yersinia pestis CO92]	1.41	16	2	2	2	233	24.6	4.93	5.48	26	3	3	3	233	24.6	4.93	2.36
CAL22109.1	Q8ZB98	ppa	19.614	175	inorganic pyrophosphatase [Yersinia pestis CO92]	1.41	5	1	2	1	175	19.6	5.07	4.88	16	3	3	3	175	19.6	5.7	2.83
CAL22305.1	Q8ZAS2	pgi	61.161	548	glucose-6-phosphate isomerase [Yersinia pestis CO92]	1.41	7	2	2	2	548	61.1	6.2	1.89	7	3	3	3	548	61.1	6.2	3.95
CAL22085.1	A0A384KVZ4	nusA	54.709	495	N utilization substance protein A [Yersinia pestis CO92]	1.32188	16	5	5	5	495	54.7	4.65	5.75	22	8	8	8	495	54.7	4.65	2.11
CAL22336.1	Q8ZAP3	rplJ	17.676	165	50S ribosomal protein L10 [Yersinia pestis CO92]	1.32188	28	4	5	4	165	17.7	9.31	0	36	5	8	5	165	17.7	9.31	1.81
CAL22318.1	A0A384K8L8	hupA	9.661	91	DNA-binding protein HU-alpha [Yersinia pestis CO92]	1.269	46	3	3	3	91	9.7	9.58	3.21	63	4	5	4	91	9.7	9.58	2.43
CAL19710.1	Q8ZH65	tsf	30.721	285	elongation factor Ts [Yersinia pestis CO92]	1.20857	34	7	8	7	285	30.7	5.3	1.92	55	13	14	13	285	3.7	5.3	7.6
CAB54920.1	P42713	yscQ	34.419	307	putative type III secretion protein (plasmid) [Yersinia pestis CO92]	1.0575	9	1	1	1	307	34.4	5.24	0	11	2	2	2	37	34.4	5.24	2.39
CAL19087.1	A0A384KII1		16.873	163	putative exported protein [Yersinia pestis CO92]	1.0575	6	1	1	1	163	16.9	7.96	0	14	2	2	2	163	16.9	7.96	2.22
CAL19734.1	Q7CH25	proS	63.856	572	prolyl-tRNA synthetase [Yersinia pestis CO92]	1.0575	2	1	1	1	572	63.8	5.43	0	4	2	2	2	572	63.8	5.43
CAL19980.1	A0A384LN47	grxA	9.94	87	glutaredoxin 1 [Yersinia pestis CO92]	1.0575	20	1	1	1	87	9.9	5.85	0	37	2	2	2	87	9.9	5.85
CAL20029.1	Q8ZGC6	lolA	22.242	202	putative outer-membrane lipoproteins carrier protein [Yersinia pestis CO92]	1.0575	5	1	1	1	202	22.2	6.01	1.78	11	2	2	2	22	22.2	6.1
CAL20086.1	Q8ZG77	ompA	37.93	353	putative outer membrane porin A protein [Yersinia pestis CO92]	1.0575	9	2	2	2	353	37.9	7.27	0	13	4	4	4	353	37.9	7.27	2.19
CAL20486.1	A0A0H2W417	fliY	29.122	266	putative cystine-binding periplasmic protein [Yersinia pestis CO92]	1.0575	3	1	1	1	266	29.1	8.16	0	8	2	2	2	266	29.1	8.16
CAL21001.1	A0A384KYN9	pcp	15.366	155	putative lipoprotein [Yersinia pestis CO92]	1.0575	10	1	1	1	155	15.4	9.45	0	23	2	2	2	155	15.4	9.45
CAL21011.1	A0A384KIX5		13.126	116	conserved hypothetical protein [Yersinia pestis CO92]	1.0575	11	1	1	1	116	13.1	4.75	1.82	32	2	2	2	116	13.1	4.75
CAL21489.1	Q8ZCT6	hisS	47.262	424	histidyl-tRNA synthetase [Yersinia pestis CO92]	1.0575	4	1	1	1	424	47.2	5.38	0	7	2	2	2	424	47.2	5.38
CAL21518.1	Q8ZCR1	glyA	45.422	417	serine hydroxymethyltransferase [Yersinia pestis CO92]	1.0575	11	4	4	4	417	45.4	6.42	8.36	26	8	8	8	417	45.4	6.42	9.82
CAL21588.1	Q8ZCK0	gltX	53.11	471	glutamyl-tRNA synthetase [Yersinia pestis CO92]	1.0575	2	1	1	1	471	53.1	5.71	0	5	2	2	2	471	53.1	5.71
CAL21819.1	Q8ZC05	gpt	16.966	152	xanthine-guanine phosphoribosyltransferase [Yersinia pestis CO92]	1.0575	17	1	1	1	152	17	5.9	0	17	2	2	2	152	17	5.9	2.39
CAL21872.1	A0A384LL60	yfiA	13.403	120	putative sigma 54 modulation protein [Yersinia pestis CO92]	1.0575	20	2	2	2	120	13.4	5.53	4.29	21	3	4	3	12	13.4	5.53	11.2
CAL22120.1	A0A0H2W363	fklB	22.426	206	FKBP-type peptidyl-prolyl cis-trans isomerase [Yersinia pestis CO92]	1.0575	6	1	1	1	206	22.4	4.82	0	12	2	2	2	26	22.4	4.82
CAL21753.1	Q8ZC64	tig	48.241	434	Trigger factor [Yersinia pestis CO92]	0.961366	35	8	10	8	434	48.2	4.91	9.84	56	19	22	19	434	48.2	4.91	19.42
CAL19777.1	Q0WHT4	sdhA	64.305	588	succinate dehydrogenase flavoprotein subunit [Yersinia pestis CO92]	0.846002	6	2	2	2	588	64.3	6.04	0	12	5	5	5	588	64.3	6.4	4.65
CAL21777.1	Q8ZC41	ribH	16.197	156	6,7-dimethyl-8-ribityllumazine synthase [Yersinia pestis CO92]	0.846002	21	2	2	2	156	16.2	5.03	0	53	4	5	4	156	16.2	5.3	2.57
CAL21376.1	A0A384KN94	fabB	42.834	407	3-oxoacyl-[acyl-carrier-protein] synthase I [Yersinia pestis CO92]	0.793127	14	3	3	3	407	42.8	5.54	4.43	3	7	8	7	47	42.8	5.54	13.94
CAL19033.1	Q8ZIY3	groL	57.431	548	60 kDa chaperonin [Yersinia pestis CO92]	0.779213	51	19	28	19	548	57.4	5.01	27.47	73	37	76	37	548	57.4	5.1	73.31
CAL22691.1	Q8Z9S4	atpA	55.2	513	ATP synthase alpha subunit protein [Yersinia pestis CO92]	0.779213	17	7	7	7	513	55.2	5.71	1.7	5	18	19	18	513	55.2	5.71	18.32
CAB55256.1	Q9RIC3	tox	61.174	532	murine toxin (plasmid) [Yersinia pestis CO92]	0.769093	14	4	4	4	532	61.1	5.86	0	27	1	11	1	532	61.1	5.86	4.58
CAL22127.1	Q8ZB81	rpsF	15.008	130	30S ribosomal protein S6 [Yersinia pestis CO92]	0.769093	43	4	4	4	130	15	5.53	7.96	54	6	11	6	13	15	5.53	16.2
CAB54906.1	O68698	yopB	41.823	401	putative Yop targeting protein (plasmid) [Yersinia pestis CO92]	0.705002	6	2	2	2	401	41.8	7.25	0	19	5	6	5	41	41.8	7.25	4.97
CAB54933.1	O68690	yscG	13.07	115	putative type III secretion protein (plasmid) [Yersinia pestis CO92]	0.705002	8	1	1	1	115	13.1	6.77	0	3	3	3	3	115	13.1	6.77
CAL19472.1	A0A384KJB5		32.346	295	putative exported protein [Yersinia pestis CO92]	0.705002	5	1	1	1	295	32.3	5.74	0	17	3	3	3	295	32.3	5.74	1.84
CAL19774.1	A0A384KTM2	gltA	47.979	426	citrate synthase GltA [Yersinia pestis CO92]	0.705002	4	1	1	1	426	47.9	6.95	2.05	9	3	3	3	426	47.9	6.95	4.38
CAL19780.1	A0A384LCY6	sucB	44.314	407	dihydrolipoamide succinyltransferase component of 2-oxoglutarate dehydrogenase complex [Yersinia pestis CO92]	0.705002	7	2	2	2	407	44.3	5.69	1.95	16	6	6	6	47	44.3	5.69	7.37
CAL22139.1	A0A384KYR4		20.215	191	putative exported protein [Yersinia pestis CO92]	0.705002	7	1	1	1	191	20.2	9.17	0	31	3	3	3	191	2.2	9.17	1.66
CAL22147.1	Q0WB92		17.047	161	putative exported protein [Yersinia pestis CO92]	0.705002	5	1	1	1	161	17	8.76	1.6	24	3	3	3	161	17	8.76
CAL20970.1	Q8ZE42	tpx	17.592	167	thiol peroxidase [Yersinia pestis CO92]	0.705002	56	5	5	5	167	17.6	5.26	7.08	79	7	15	7	167	17.6	5.26	2.95
CAL22078.1	Q0WBF9	pnp	76.196	705	polyribonucleotide nucleotidyltransferase [Yersinia pestis CO92]	0.705002	5	3	3	3	705	76.1	5.21	1.92	15	9	9	9	75	76.1	5.21	4.63
CAL20788.1	A0A384K9R3	gapA	35.956	334	glyceraldehyde 3-phosphate dehydrogenase A [Yersinia pestis CO92]	0.667896	25	5	6	5	334	35.9	6.65	5.18	58	15	19	15	334	35.9	6.65	17.7
CAL22689.1	Q7CFM8	atpD	50.127	460	ATP synthase beta subunit protein [Yersinia pestis CO92]	0.643697	26	6	7	6	460	50.1	5.06	5.53	69	17	23	17	46	5.1	5.6	17.76
CAB55224.1	Q7ARD6		37.371	340	putative periplasmic protein (plasmid) [Yersinia pestis CO92]	0.528751	6	1	1	1	340	37.3	8.66	0	19	4	4	4	34	37.3	8.66	5.2
CAL18764.1	A0A384K9Y3	cpxP	18.636	162	putative exported protein [Yersinia pestis CO92]	0.528751	9	1	1	1	162	18.6	9.5	0	19	4	4	4	162	18.6	9.5	6.85
CAL18902.1	Q7CFT7	rplN	13.582	123	50S ribosomal protein L14 [Yersinia pestis CO92]	0.528751	6	1	1	1	123	13.6	10.42	0	43	4	4	4	123	13.6	1.42	7.92
CAL20497.1	Q8ZF61		20.808	199	trp repressor binding protein [Yersinia pestis CO92]	0.528751	13	1	1	1	199	20.8	8.37	0	36	3	4	3	199	2.8	8.37	2.14
CAL21500.1	P58475	pepB	46.531	432	peptidase B [Yersinia pestis CO92]	0.528751	4	1	1	1	432	46.5	6	0	2	4	4	4	432	46.5	6	4.18
CAL21715.1	P58482	htpG	70.786	622	heat shock protein HtpG [Yersinia pestis CO92]	0.528751	2	1	1	1	624	71	5.16	0	13	4	4	4	624	71	5.16	3.87
CAL20035.1	A0A384KR56	pfl	85.295	760	formate acetyltransferase 1 [Yersinia pestis CO92]	0.510519	9	7	7	6	760	85.2	6.01	5.71	47	24	29	23	76	85.2	6.1	9.7
CAB54905.1	O68699	yopD	33.387	306	putative Yop negative regulation/targeting component (plasmid) [Yersinia pestis CO92]	0.437587	15	5	6	5	306	33.4	6.98	3.93	75	2	29	2	36	33.4	6.98	11.81
CAL18900.1	Q8ZJA4	rpmC	7.273	63	50S ribosomal protein L29 [Yersinia pestis CO92]	0.423001	22	1	1	1	63	7.3	10.15	0	49	3	5	3	63	7.3	1.15	7.91
CAL18897.1	Q8ZJA7	rplV	12.186	110	50S ribosomal protein L22 [Yersinia pestis CO92]	0.352501	10	1	1	1	110	12.2	10.23	0	38	5	6	5	11	12.2	1.23	2.62
CAL19712.1	Q8ZH63	frr	20.71	185	ribosome recycling factor [Yersinia pestis CO92]	0.352501	4	1	1	1	185	20.7	6.29	0	42	6	6	6	185	2.7	6.29	4.9
CAL21238.1	A0A384KHX2	glnH	33.649	305	putative amino acid-binding protein precursor [Yersinia pestis CO92]	0.264376	5	1	1	1	305	33.6	8.29	0	4	8	8	8	35	33.6	8.29	5.8
CAL19058.1	A0A384KXZ6	hflA	37.437	334	putative membrane protein [Yersinia pestis CO92]	0.235001	5	1	1	1	334	37.4	8.25	3.33	41	7	9	7	334	37.4	8.25	1.26
CAL19781.1	Q8ZH00	sucC	41.406	388	succinyl-CoA synthetase beta chain [Yersinia pestis CO92]	0.235001	7	1	1	1	388	41.4	5.41	0	29	8	9	8	388	41.4	5.41
CAL20286.1	A0A384L1F6	icd	45.868	417	isocitrate dehydrogenase [NADP] [Yersinia pestis CO92]	0.235001	4	1	1	1	417	45.8	5.68	2.43	24	7	9	7	417	45.8	5.68	1.92
CAL22104.1	P61892	mdh	32.625	312	malate dehydrogenase [Yersinia pestis CO92]	0.192273	5	1	1	1	312	32.6	5.73	2.11	55	9	11	9	312	32.6	5.73	6.4
CAB54944.1	O68720	yopH	50.869	468	putative protein-tyrosine phosphatase Yop effector (plasmid) [Yersinia pestis CO92]	0.186618	17	6	6	6	468	50.8	8.68	6.39	84	35	68	35	468	5.8	8.68	56.54
CAB54883.1	P31493	yopE	22.987	219	putative outer membrane virulence protein (plasmid) [Yersinia pestis CO92]	0.17625	12	1	1	1	219	23	6.77	0	4	7	12	7	219	23	6.77	18.33
CAL21598.1	A0A0H2W631	ptsI	63.378	575	PTS sytem, enzyme I component [Yersinia pestis CO92]	0.162693	2	1	1	1	575	63.3	4.92	2.34	31	12	13	12	575	63.3	4.92	7.92
CAL20810.1	A0A384L887	adhE	96.632	891	aldehyde-alcohol dehydrogenase [Yersinia pestis CO92]	0.156667	4	2	2	2	891	96.6	6.76	2.09	4	24	27	24	891	96.6	6.76	21.65
CAL18886.1	Q8ZJB3	fusA	77.537	702	elongation factor G [Yersinia pestis CO92]	0.136452	5	2	2	2	702	77.5	5.43	0	47	21	31	21	72	77.5	5.43	23.84
CAB54889.1	O68706	sopB	35.611	320	putative plasmid partitioning control protein (plasmid) [Yersinia pestis CO92]	0									19	2	2	2	32	35.6	9.28	2.17
CAB54911.1	P69955	lcrD	77.802	704	putative membrane-bound Yop protein (plasmid) [Yersinia pestis CO92]	0									4	2	2	2	74	77.8	5.19
CAB54916.1	P68640	yopN	32.67	293	putative membrane-bound Yop targeting protein (plasmid) [Yersinia pestis CO92]	0									4	1	1	1	293	32.7	5.21
CAB54936.1	P69972	yscJ	27.042	244	putative type III secretion lipoprotein (plasmid) [Yersinia pestis CO92]	0									6	1	1	1	244	27	7.53
CAB54938.1	P69976	yscL	24.645	221	putative type III secretion protein (plasmid) [Yersinia pestis CO92]	0									9	1	1	1	221	24.6	4.77
CAB54948.1	Q9RI13		32.486	288	putative targeted effector protein (plasmid) [Yersinia pestis CO92]	0									19	4	5	4	288	32.5	7.97	3.75
CAB54949.1	Q9RI12	ypkA	81.761	732	putative targeted effector protein kinase (plasmid) [Yersinia pestis CO92]	0									24	15	17	15	732	81.7	6.8	5.27
CAB55253.1	Q7ARB4		37.144	328	hypothetical protein YPMT1.71 (plasmid) [Yersinia pestis CO92]	0									1	2	2	2	328	37.1	5.72
CAL18704.1	A0A384K9U0		10.168	89	conserved hypothetical protein [Yersinia pestis CO92]	0									29	1	1	1	89	1.2	5.83
CAL18716.1	Q0WKR6	bipA	67.266	607	putative GTPase [Yersinia pestis CO92]	0									16	7	8	7	67	67.2	5.41	3.58
CAL18730.1	Q8ZJQ2	gmk	23.504	207	guanylate kinase [Yersinia pestis CO92]	0									4	1	1	1	27	23.5	6.55
CAL18733.1	A0A384LCX1		33.343	287	conserved hypothetical protein [Yersinia pestis CO92]	0									5	1	1	1	287	33.3	5.19
CAL18735.1	Q8ZJP7	pyrE	23.954	215	orotate phosphoribosyltransferase [Yersinia pestis CO92]	0									6	1	1	1	215	23.9	6.13
CAL18740.1	Q8ZJP2	rpmB	9.027	78	50S ribosomal protein L28 [Yersinia pestis CO92]	0									32	2	3	2	78	9	11.41
CAL18741.1	Q8ZJP1	rpmG	6.358	55	50S ribosomal protein L33 [Yersinia pestis CO92]	0									27	1	2	1	55	6.4	1.24	2.28
CAL18748.1	Q8ZJN4	hldD	34.78	310	ADP-L-glycero-D-manno-heptose-6-epimerase [Yersinia pestis CO92]	0									16	4	4	4	31	34.8	5.7
CAL18793.1	Q8ZJJ5	hslU	49.804	443	ATP-binding heat shock protein [Yersinia pestis CO92]	0									6	2	2	2	443	49.8	5.35
CAL18796.1	Q0WKJ0	cytR	37.828	342	transcriptional repressor [Yersinia pestis CO92]	0									7	1	1	1	342	37.8	5.77
CAL18798.1	P58471	rpmE	7.782	71	50S ribosomal protein L31 [Yersinia pestis CO92]	0									55	2	2	2	71	7.8	9.7	9.52
CAL18816.1	A0A384LB15		9.602	89	putative exported protein [Yersinia pestis CO92]	0									2	1	2	1	89	9.6	8.31
CAL18822.1	A0A384LC72	kmt	27.369	239	transcriptional regulatory protein [Yersinia pestis CO92]	0									37	5	5	5	239	27.4	6.58	3.47
CAL18837.1	Q8ZJF7	aroK	19.532	173	shikimate kinase I [Yersinia pestis CO92]	0									14	2	2	2	173	19.5	5.12
CAL18839.1	A0A384K813	damX	34.63	329	conserved hypothetical membrane protein [Yersinia pestis CO92]	0									4	1	1	1	329	34.6	9.33
CAL18884.1	Q8ZJB5	rpsL	13.73	124	30S ribosomal protein S12 [Yersinia pestis CO92]	0									31	5	6	5	124	13.7	1.62	4.13
CAL18885.1	Q8ZJB4	rpsG	17.606	156	30S ribosomal protein S7 [Yersinia pestis CO92]	0									37	5	5	5	156	17.6	1.3
CAL18891.1	P67906	rpsJ	11.767	103	30S ribosomal protein S10 [Yersinia pestis CO92]	0									29	4	4	4	13	11.8	9.86	1.69
CAL18892.1	Q8ZJA9	rplC	22.292	209	50S ribosomal protein L3 [Yersinia pestis CO92]	0									31	6	7	6	29	22.3	9.91	6.6
CAL18893.1	P60730	rplD	22.01	201	50S ribosomal protein L4 [Yersinia pestis CO92]	0									61	9	9	9	21	22	9.67	2.98
CAL18894.1	P69963	rplW	11.23	100	50S ribosomal protein L23 [Yersinia pestis CO92]	0									44	5	5	5	1	11.2	9.82
CAL18895.1	P60436	rplB	30.073	274	50S ribosomal protein l2 [Yersinia pestis CO92]	0									35	9	1	9	274	3.1	1.95	5.5
CAL18898.1	Q8ZJA6	rpsC	25.829	232	30S ribosomal protein S3 [Yersinia pestis CO92]	0									48	9	12	9	232	25.8	1.24	6.83
CAL18899.1	Q8ZJA5	rplP	15.274	136	50S ribosomal protein L16 [Yersinia pestis CO92]	0									32	3	4	3	136	15.3	1.86	4.6
CAL18901.1	Q8ZJA3	rpsQ	9.716	84	30S ribosomal protein S17 [Yersinia pestis CO92]	0									32	2	3	2	84	9.7	9.51	3.68
CAL18903.1	Q8ZJA1	rplX	11.347	104	50S ribosomal protein L24 [Yersinia pestis CO92]	0									43	3	4	3	14	11.3	1.21
CAL18904.1	Q8ZJA0	rplE	20.264	179	50S ribosomal protein L5 [Yersinia pestis CO92]	0									21	2	3	2	179	2.3	9.58	2.95
CAL18905.1	Q8ZJ99	rpsN	11.607	101	30S ribosomal protein S14 [Yersinia pestis CO92]	0									25	2	2	2	11	11.6	11.17	1.94
CAL18906.1	Q8ZJ98	rpsH	14.109	130	30S ribosomal protein S8 [Yersinia pestis CO92]	0									41	6	6	6	13	14.1	9.54	6.92
CAL18907.1	Q7CFT4	rplF	18.927	177	50S ribosomal protein L6 [Yersinia pestis CO92]	0									33	6	7	6	177	18.9	9.64	3.89
CAL18908.1	Q8ZJ96	rplR	12.811	117	50S ribosomal protein L18 [Yersinia pestis CO92]	0									45	4	7	4	117	12.8	1.62	11.42
CAL18909.1	Q8ZJ95	rpsE	17.533	167	30S ribosomal protein S5 [Yersinia pestis CO92]	0									51	8	1	8	167	17.5	1.15	8.82
CAL18910.1	Q7CFT2	rpmD	6.546	59	50S ribosomal protein L30 [Yersinia pestis CO92]	0									34	2	2	2	59	6.5	1.36
CAL18911.1	Q8ZJ93	rplO	15.207	144	50S ribosomal protein L15 [Yersinia pestis CO92]	0									5	7	7	7	144	15.2	11.12	2.42
CAL18913.1	Q8ZJ91	rpmJ1	4.349	38	50S ribosomal protein L36 [Yersinia pestis CO92]	0									21	1	1	1	38	4.3	11.8
CAL18914.1	Q8ZJ90	rpsM	13.252	118	30S ribosomal protein S13 [Yersinia pestis CO92]	0									19	2	2	2	118	13.2	1.78
CAL18915.1	Q8ZJ89	rpsK	13.832	129	30S ribosomal protein S11 [Yersinia pestis CO92]	0									56	6	6	6	129	13.8	11.33
CAL18916.1	Q8ZJ88	rpsD	23.549	206	30S ribosomal protein S4 [Yersinia pestis CO92]	0									4	9	11	9	26	23.5	1.8	5.86
CAL18918.1	Q7CFS8	rplQ	14.532	129	50S ribosomal protein L17 [Yersinia pestis CO92]	0									32	4	5	4	129	14.5	11.21	1.68
CAL18937.1	Q8D1G8	acs	72.072	652	acetyl-coenzyme A synthetase [Yersinia pestis CO92]	0									6	2	2	2	652	72	6.14	2.84
CAL18967.1	Q56991	hmuT	29.574	279	hemin-binding periplasmic protein [Yersinia pestis CO92]	0									14	2	2	2	279	29.6	7.43	2.51
CAL18968.1	Q56990	hmuS	39.091	345	hemin transport protein [Yersinia pestis CO92]	0									3	1	1	1	345	39.1	5.83
CAL18970.1	Q56987		23.223	216	conserved hypothetical protein [Yersinia pestis CO92]	0									7	1	1	1	216	23.2	7.43	2.57
CAL18980.1	A0A384KYA1	terZ	21.509	197	tellurium resistance protein [Yersinia pestis CO92]	0									7	1	1	1	197	21.5	6.2
CAL19000.1	A0A384L4L7		18.983	169	putative regulatory protein [Yersinia pestis CO92]	0									7	1	2	1	169	19	6.25
CAL19009.1	Q8ZJ06	ssb	19.164	182	single-strand binding protein [Yersinia pestis CO92]	0									15	2	3	2	182	19.2	5.31	1.72
CAL19020.1	A0A384LN78		15.868	141	putative exported protein [Yersinia pestis CO92]	0									12	1	1	1	141	15.9	8.44
CAL19034.1	Q0WJV8		13.269	128	putative lipoprotein [Yersinia pestis CO92]	0									3	2	2	2	128	13.3	8.66	2.1
CAL19042.1	A0A384KTG5	b4154	66.894	607	fumarate reductase flavoprotein subunit [Yersinia pestis CO92]	0									11	5	5	5	67	66.9	6.29	5.65
CAL19057.1	A0A384LHJ8	hflA	45.286	419	putative membrane protein [Yersinia pestis CO92]	0									26	8	8	8	419	45.3	8.18	8
CAL19060.1	Q8ZIV7	purA	47.278	432	adenylosuccinate synthetase [Yersinia pestis CO92]	0									3	1	1	1	432	47.2	5.55
CAL19062.1	A0A384LB40	rnr	94.924	844	ribonuclease R [Yersinia pestis CO92]	0									2	1	1	1	844	94.9	8.37	2.72
CAL19089.1	Q7CG47	lsrF	31.611	291	putative aldolase [Yersinia pestis CO92]	0									29	5	6	5	291	31.6	6.54
CAL19090.1	Q74PW2	lsrB	36.708	339	putative periplasmic solute-binding protein [Yersinia pestis CO92]	0									17	3	3	3	339	36.7	8.32	3.24
CAL19111.1	Q8ZIR0	prfC	59.64	529	peptide chain release factor 3 [Yersinia pestis CO92]	0									3	1	1	1	529	59.6	6.49	2.79
CAL19112.1	A0A384L9Y2	b4376	21.296	204	osmotically inducible protein Y [Yersinia pestis CO92]	0									15	2	2	2	24	21.3	5.76	5.51
CAL19117.1	Q8ZIQ4	deoC2	28.274	265	deoxyribose-phosphate aldolase [Yersinia pestis CO92]	0									9	1	1	1	265	28.3	5.85
CAL19140.1	A0A384K8U0	thrC	47.068	429	threonine synthase [Yersinia pestis CO92]	0									3	1	1	1	429	47	6.2
CAL19148.1	Q8ZIM6	dnaJ	41.279	379	chaperone protein DnaJ [Yersinia pestis CO92]	0									3	1	1	1	379	41.3	7.84
CAL19151.1	Q8ZIM3	rpsT	9.789	87	30S ribosomal protein S20 [Yersinia pestis CO92]	0									46	5	6	5	87	9.8	11.14	4.84
CAL19154.1	Q8ZIM0	ileS	104.69	938	isoleucyl-tRNA synthetase [Yersinia pestis CO92]	0									2	2	2	2	938	14.6	6.7
CAL19182.1	A0A384KHH0		18.841	172	conserved hypothetical protein [Yersinia pestis CO92]	0									17	1	1	1	172	18.8	5.33
CAL19226.1	Q8ZIF7	rsmH	35.59	320	conserved hypothetical protein [Yersinia pestis CO92]	0									7	2	2	2	32	35.6	6.89
CAL19243.1	Q7CGB6	secA	102.625	904	preprotein translocase SecA [Yersinia pestis CO92]	0									6	4	4	4	94	12.6	5.43	1.97
CAL19252.1	A0A384KC78		14.262	126	putative exported protein [Yersinia pestis CO92]	0									1	1	1	1	126	14.3	9.1	3.2
CAL19300.1	A0A384KSL1		45.352	410	putative aminotransferase [Yersinia pestis CO92]	0									9	3	3	3	41	45.3	5.29	1.72
CAL19320.1	A0A384KRD5	alt	70.185	612	RNA polymerase sigma factor RpoD [Yersinia pestis CO92]	0									2	1	1	1	612	7.1	4.82
CAL19322.1	P68686	rpsU	8.5	71	30S ribosomal protein S21 [Yersinia pestis CO92]	0									17	2	2	2	71	8.5	11.15
CAL19328.1	A0A384LEX4		23.218	207	putative exported protein [Yersinia pestis CO92]	0									9	1	1	1	27	23.2	8.95
CAL19331.1	Q8ZI60	hldE	51.218	476	ADP-heptose synthase [Yersinia pestis CO92]	0									3	1	1	1	476	51.2	5.59
CAL19345.1	A0A384KVM3	nfxD	69.995	631	topoisomerase IV subunit B [Yersinia pestis CO92]	0									2	1	1	1	631	7	5.66
CAL19348.1	A0A0H2W839	parC	84.239	757	DNA topoisomerase IV subunit A [Yersinia pestis CO92]	0									4	2	2	2	757	84.2	6.83
CAL19352.1	Q8ZI40	dkgA	31.52	277	putative aldo/keto reductase family protein [Yersinia pestis CO92]	0									17	2	2	2	277	31.5	6.7	2.9
CAL19358.1	Q0WIZ0		25.502	237	MotA/TolQ/ExbB proton channel family protein [Yersinia pestis CO92]	0									9	1	1	1	237	25.5	8.54
CAL19359.1	A0A384L9A9		15.575	143	ExbD/TolR-family transport protein [Yersinia pestis CO92]	0									1	1	1	1	143	15.6	4.77
CAL19462.1	A0A384KRH7	tas	38.659	346	putative aldo/keto reductase-family protein [Yersinia pestis CO92]	0									1	2	2	2	346	38.6	7.2
CAL19488.1	Q0WIL8		71.116	640	general secretion pathway protein D [Yersinia pestis CO92]	0									1	1	1	1	64	71.1	7.99
CAL19491.1	A0A384KVV7		26.812	251	putative carbonic anhydrase [Yersinia pestis CO92]	0									28	4	5	4	251	26.8	6.37	3.58
CAL19514.1	A0A384KQE8	agaY	31.09	284	putative aldolase [Yersinia pestis CO92]	0									3	1	1	1	284	31.1	6.18
CAL19555.1	Q8ZHK5	lysS	57.577	505	lysyl-tRNA synthetase [Yersinia pestis CO92]	0									4	1	1	1	55	57.5	5.2
CAL19556.1	Q8ZHK4	prfB	41.396	366	peptide chain release factor 2 [Yersinia pestis CO92]	0									3	1	1	1	366	41.4	4.86
CAL19566.1	Q7CGT3		35.966	330	conserved hypothetical protein [Yersinia pestis CO92]	0									8	2	2	2	33	35.9	5.39	4.73
CAL19579.1	Q0WIC8	zapA	12.643	109	conserved hypothetical protein [Yersinia pestis CO92]	0									8	1	1	1	19	12.6	5.24
CAL19593.1	Q0WIB4	tkt	71.873	664	transketolase 1 [Yersinia pestis CO92]	0									2	8	9	8	664	71.8	6.21	8.69
CAL19596.1	Q8ZHG8	speA	74.104	659	biosynthetic arginine decarboxylase [Yersinia pestis CO92]	0									6	3	3	3	659	74.1	5.2	4.77
CAL19597.1	Q8ZHG7	metK	42.02	384	S-adenosylmethionine synthetase [Yersinia pestis CO92]	0									15	4	4	4	384	42	5.59	1.63
CAL19601.1	P58582	gshB	36.015	319	glutathione synthetase [Yersinia pestis CO92]	0									12	2	2	2	319	36	5.67	1.62
CAL19708.1	A0A384KKB2	ampM	29.201	263	methionine aminopeptidase [Yersinia pestis CO92]	0									4	1	1	1	263	29.2	6.18
CAL19709.1	Q8ZH66	rpsB	26.841	241	30S ribosomal protein S2 [Yersinia pestis CO92]	0									35	5	6	5	241	26.8	7.59	1.65
CAL19717.1	Q8ZH58	bamA	87.838	795	putative surface antigen [Yersinia pestis CO92]	0									4	3	3	3	795	87.8	5.6
CAL19721.1	Q8ZH56	lpxA	28.117	262	acyl-[acyl-carrier-protein]--UDP-N-acetylglucosa m ine O-acyltransferase [Yersinia pestis CO92]	0									3	1	1	1	262	28.1	6.84
CAL19729.1	A0A384L719		9.728	86	conserved hypothetical protein [Yersinia pestis CO92]	0									8	1	1	1	86	9.7	4.98
CAL19737.1	Q8ZH40	metQ	29.377	271	putative lipoprotein [Yersinia pestis CO92]	0									34	6	6	6	271	29.4	5.54	2.24
CAL19745.1	Q0WHW5	gloB	27.836	251	putative hydroxyacylglutathione hydrolase [Yersinia pestis CO92]	0									9	1	1	1	251	27.8	6.58
CAL19770.1	Q7CH39	bamE	12.834	116	conserved hypothetical protein [Yersinia pestis CO92]	0									24	1	1	1	116	12.8	7.99
CAL19778.1	A0A384LFU3	sdhB	26.655	238	succinate dehydrogenase iron-sulfur protein [Yersinia pestis CO92]	0									12	2	2	2	238	26.6	7.21
CAL19779.1	A0A0H2W1U8	sucA	105.11	935	2-oxoglutarate dehydrogenase E1 component [Yersinia pestis CO92]	0									9	7	7	7	935	15	6.39
CAL19782.1	A0A384LMX5	sucD	29.978	290	succinyl-CoA synthetase alpha chain [Yersinia pestis CO92]	0									39	5	6	5	29	3	6.54
CAL19790.1	Q8ZGZ1	tolB	46.045	430	TolB colicin import protein [Yersinia pestis CO92]	0									1	3	3	3	43	46	7.15	2.77
CAL19791.1	A0A384KAK0	excC	18.084	168	peptidoglycan-associated lipoprotein Pal [Yersinia pestis CO92]	0									14	2	2	2	168	18.1	6.8	1.74
CAL19799.1	Q8ZGY5	gpmA	28.358	250	phosphoglycerate mutase 1 [Yersinia pestis CO92]	0									39	7	8	7	25	28.3	5.9	1.71
CAL19877.1	A0A0H2W3X0	gyrA	98.604	891	DNA gyrase subunit A [Yersinia pestis CO92]	0									5	2	2	2	891	98.5	5.2	1.63
CAL19921.1	Q8ZGM4	rplY	10.406	94	50S ribosomal protein L25 [Yersinia pestis CO92]	0									21	1	1	1	94	1.4	9.76
CAL19952.1	A0A384LJV6	fpk	33.47	312	1-phosphofructokinase [Yersinia pestis CO92]	0									13	2	2	2	312	33.4	5.97
CAL19953.1	A0A0H2W3C3	fruA	57.785	566	PTS system, fructose-specific IIBC component [Yersinia pestis CO92]	0									5	1	1	1	566	57.7	8.63
CAL19963.1	Q0WHA3		41.314	381	putative periplasmic substrate-binding transport protein [Yersinia pestis CO92]	0									11	2	2	2	381	41.3	8.15
CAL20018.1	A0A384L3E8	cspD	9.327	87	cold shock-like protein [Yersinia pestis CO92]	0									31	1	1	1	87	9.3	5
CAL20020.1	Q0WH47	clpA	84.404	758	ATP-dependent Clp protease ATP-binding subunit [Yersinia pestis CO92]	0									7	2	2	2	758	84.4	6.13	2.29
CAL20022.1	P65115	infA	8.236	72	translation initiation factor IF-1 [Yersinia pestis CO92]	0									25	1	1	1	72	8.2	9.25
CAL20031.1	Q8ZGC4	serS	48.569	430	seryl-tRNA synthetase [Yersinia pestis CO92]	0									21	5	5	5	43	48.5	5.78	2.43
CAL20041.1	Q8ZGB4	serC	40.084	361	phosphoserine aminotransferase [Yersinia pestis CO92]	0									2	1	1	1	361	4.1	6.46	1.79
CAL20045.1	Q8ZGB1	ihfB	10.56	94	integration host factor beta-subunit [Yersinia pestis CO92]	0									12	1	1	1	94	1.6	9.4	2.4
CAL20057.1	Q8ZG99	mukB	169.909	1485	cell division protein [Yersinia pestis CO92]	0									2	1	1	1	1485	169.8	5.39
CAL20062.1	A0A384L6K6	aspC	43.119	396	aspartate aminotransferase [Yersinia pestis CO92]	0									14	4	5	4	396	43.1	5.44	5.91
CAL20064.1	P58697	asnS	52.074	466	asparaginyl-tRNA synthetase [Yersinia pestis CO92]	0									3	2	2	2	466	52	5.14
CAL20076.1	A0A384LNU5	rmf	6.406	55	putative ribosome modulation factor [Yersinia pestis CO92]	0									16	1	1	1	55	6.4	1.78
CAL20157.1	Q8ZG09	maeA	62.828	565	NAD-dependent malic enzyme [Yersinia pestis CO92]	0									2	1	1	1	565	62.8	5.71
CAL20168.1	Q8ZG01	metG	75.636	675	methionyl-tRNA synthetase [Yersinia pestis CO92]	0									4	2	2	2	675	75.6	5.58
CAL20170.1	Q8ZFZ9	udk	24.453	213	uridine kinase [Yersinia pestis CO92]	0									3	1	1	1	213	24.4	8.37
CAL20205.1	Q8ZFW5		12.461	105	conserved hypothetical protein [Yersinia pestis CO92]	0									43	2	3	2	15	12.5	9.17	6.74
CAL20235.1	A0A0H2W6N0	ams	134.061	1221	ribonuclease E [Yersinia pestis CO92]	0									1	1	1	1	1221	134	5.34
CAL20253.1	A0A384KKG7	glcA	50.926	477	PTS system, glucose-specific IIBC component [Yersinia pestis CO92]	0									4	1	1	1	477	5.9	8.46
CAL20272.1	Q8ZFR4	lolD	25.642	234	lipoprotein releasing system, ATP-binding protein [Yersinia pestis CO92]	0									6	1	1	1	234	25.6	7.6
CAL20279.1	P74992	phoP	25.584	223	response regulator protein [Yersinia pestis CO92]	0									6	1	1	1	223	25.6	5.8
CAL20298.1	A0A384KN95		35.45	336	probable Zinc-binding dehydrogenase [Yersinia pestis CO92]	0									3	1	1	1	336	35.4	6.86
CAL20347.1	Q8ZFJ9	proQ	26.498	237	ProP effector homologue [Yersinia pestis CO92]	0									5	1	1	1	237	26.5	9.76
CAL20348.1	A0A384KYI7	prc	77.402	690	tail-specific protease precursor [Yersinia pestis CO92]	0									1	1	1	1	69	77.4	8.48
CAL20491.1	Q0WFU3	poaA	144.38	1323	bifunctional PutA protein [includes: proline dehydrogenase and delta-1-pyrroline-5-carboxylate [Yersinia pestis CO92]	0									2	1	1	1	1323	144.3	6.11	3.91
CAL20632.1	Q0WFF7		34.091	301	hypothetical protein YPO1996 [Yersinia pestis CO92]	0									8	1	1	1	31	34.1	4.75
CAL20647.1	A0A384LA14	ychF	39.528	363	conserved hypothetical protein [Yersinia pestis CO92]	0									4	1	1	1	363	39.5	4.84
CAL20650.1	Q8ZEY2	prs	34.261	315	ribose-phosphate pyrophosphokinase [Yersinia pestis CO92]	0									1	2	3	2	315	34.2	5.59	2.8
CAL20658.1	Q8ZEX4	kdsA	30.74	284	2-dehydro-3-deoxyphosphooctonate aldolase [Yersinia pestis CO92]	0									23	3	3	3	284	3.7	6.3	2.41
CAL20688.1	Q8ZEV0	aspS	66.642	598	aspartyl-tRNA synthetase [Yersinia pestis CO92]	0									3	1	1	1	598	66.6	5.35	2.39
CAL20690.1	Q8ZEU8		26.243	247	conserved hypothetical protein [Yersinia pestis CO92]	0									15	3	3	3	247	26.2	4.83	3.88
CAL20699.1	Q0WF92	pykA	51.543	480	pyruvate kinase II [Yersinia pestis CO92]	0									3	1	1	1	48	51.5	7.2
CAL20709.1	Q8ZES9	fadD	62.639	562	long-chain-fatty-acid-CoA ligase [Yersinia pestis CO92]	0									2	1	1	1	562	62.6	6.87	1.74
CAL20785.1	A0A384KL81		74.137	644	conserved hypothetical protein [Yersinia pestis CO92]	0									7	3	3	3	644	74.1	5.92	1.79
CAL20787.1	A0A384LL38		32.396	291	conserved hypothetical protein [Yersinia pestis CO92]	0									6	1	1	1	291	32.4	6.18
CAL20794.1	A0A0H2W620		20.215	183	putative nitroreductase [Yersinia pestis CO92]	0									6	1	1	1	183	2.2	7.59
CAL20795.1	Q8ZEK1	selD	36.623	348	selenide, water dikinase [Yersinia pestis CO92]	0									4	1	1	1	348	36.6	5.78
CAL20812.1	Q0WEY3	oppA	61.619	545	periplasmic oligopeptide-binding protein precursor [Yersinia pestis CO92]	0									4	1	1	1	545	61.6	6.2
CAL20831.1	A0A384LIQ0		11.02	104	putative lipoprotein [Yersinia pestis CO92]	0									14	1	1	1	14	11	9.6
CAL20846.1	A0A384L3B6		9.457	83	conserved hypothetical protein [Yersinia pestis CO92]	0									29	2	2	2	83	9.5	6.62	3.91
CAL20848.1	A0A384KHN0	supX	97.976	871	DNA topoisomerase I [Yersinia pestis CO92]	0									2	1	1	1	871	97.9	8.46
CAL20889.1	A0A0H2W5Z1		56.004	514	putative exported protein [Yersinia pestis CO92]	0									21	6	6	6	514	56	5.15	2.54
CAL20929.1	Q8ZE81	uspE	35.774	318	putative stress protein [Yersinia pestis CO92]	0									8	1	1	1	318	35.8	5.25
CAL20943.1	Q8ZE68		20.909	192	putative exported protein [Yersinia pestis CO92]	0									5	1	1	1	192	2.9	6.2	1.82
CAL20957.1	A0A384LA48	hslI	36.786	330	D-lactate dehydrogenase [Yersinia pestis CO92]	0									11	2	2	2	33	36.8	5.55
CAL20958.1	A0A384KVE3	hslJ	16.304	150	putative heat shock protein [Yersinia pestis CO92]	0									1	1	1	1	15	16.3	6.79
CAL20967.1	A0A384KB99	mppA	60.025	538	putative periplasmic murein peptide-binding protein [Yersinia pestis CO92]	0									17	4	4	4	538	6	7.62	3.3
CAL20979.1	Q0WEH0	pspA	25.402	221	phage shock protein A [Yersinia pestis CO92]	0									18	3	3	3	221	25.4	6.1	2.33
CAL20988.1	A0A384LG80		47.483	426	conserved hypothetical protein [Yersinia pestis CO92]	0									3	1	1	1	426	47.5	6.35
CAL20997.1	Q8ZE20	tyrS	47.158	424	tyrosyl-tRNA synthetase [Yersinia pestis CO92]	0									7	2	2	2	424	47.1	5.85
CAL21002.1	P69988	slyA	16.17	143	MarR-family transcriptional regulatory protein [Yersinia pestis CO92]	0									23	2	2	2	143	16.2	8.48
CAL21021.1	Q0WEC9	pykF	50.481	470	pyruvate kinase I [Yersinia pestis CO92]	0									25	6	6	6	47	5.4	6.24	2.6
CAL21047.1	Q8ZDX8	arnA	74.921	667	probable formyl transferase [Yersinia pestis CO92]	0									18	7	7	7	667	74.9	6.28	1.78
CAL21054.1	Q8ZDX2	ihfA	11.186	98	integration host factor alpha-subunit [Yersinia pestis CO92]	0									1	1	1	1	98	11.2	9.63
CAL21055.1	Q8ZDX1	pheT	87.03	795	phenylalanyl-tRNA synthetase beta chain [Yersinia pestis CO92]	0									16	7	7	7	795	87	5.62	2.83
CAL21056.1	Q8ZDX0	pheS	37.139	327	phenylalanyl-tRNA synthetase alpha chain [Yersinia pestis CO92]	0									15	4	4	4	327	37.1	5.94	1.89
CAL21058.1	Q8ZDW8	rplT	13.511	118	50S ribosomal protein L20 [Yersinia pestis CO92]	0									7	1	1	1	118	13.5	11.56
CAL21059.1	Q8ZDW7	rpmI	7.319	65	50S ribosomal protein L35 [Yersinia pestis CO92]	0									28	2	2	2	65	7.3	11.91	2.2
CAL21060.1	Q8ZDW6	infC	20.936	183	translation initiation factor IF-3 [Yersinia pestis CO92]	0									3	3	3	3	183	2.9	9.47
CAL21061.1	Q8ZDW5	thrS	73.655	642	threonyl-tRNA synthetase [Yersinia pestis CO92]	0									3	1	1	1	642	73.6	6.27
CAL21091.1	Q0WE61		36.902	334	conserved hypothetical protein [Yersinia pestis CO92]	0									8	1	1	1	334	36.9	6.62
CAL21138.1	Q7CJ65	dps	18.871	167	putative DNA-binding protein [Yersinia pestis CO92]	0									11	1	1	1	167	18.9	6.29
CAL21176.1	A0A384L585	nuoF	50.453	461	NADH dehydrogenase I chain F [Yersinia pestis CO92]	0									3	1	1	1	461	5.4	6.73	1.99
CAL21191.1	Q8ZDJ6	ackA	43.018	400	acetate kinase [Yersinia pestis CO92]	0									5	1	1	1	4	43	6.33
CAL21192.1	Q7CJ96	pta	77.402	717	phosphate acetyltransferase [Yersinia pestis CO92]	0									7	3	3	3	717	77.4	5.36	4.77
CAL21221.1	Q8ZDH0	lipA	36.086	321	lipoic acid synthetase [Yersinia pestis CO92]	0									7	1	1	1	321	36.1	8.13
CAL21233.1	Q8ZDF8	leuS	97.051	860	leucyl-tRNA synthetase [Yersinia pestis CO92]	0									1	1	1	1	86	97	5.29	3.2
CAL21251.1	A0A384L3W4	nagE	71.695	677	pts system, N-acetylglucosamine-specific IIABC component [Yersinia pestis CO92]	0									4	1	1	1	677	71.6	6.38	2.39
CAL21256.1	P33086	fur	16.728	148	ferric uptake regulator [Yersinia pestis CO92]	0									9	1	1	1	148	16.7	6.58
CAL21287.1	Q9ZFR8	ureE	25.948	231	urease accessory protein [Yersinia pestis CO92]	0									6	1	1	1	231	25.9	6.32
CAL21289.1	P69992	ureG	24.007	220	urease accessory protein [Yersinia pestis CO92]	0									17	3	3	3	22	24	4.98	1.79
CAL21294.1	A0A384KCM0		43.098	391	putative potassium channel protein [Yersinia pestis CO92]	0									3	1	1	1	391	43.1	7.81	2.17
CAL21305.1	A0A384K858	pgm	59.101	547	phosphoglucomutase [Yersinia pestis CO92]	0									3	1	1	1	547	59.1	6.21
CAL21384.1	A0A0H2W6Y4	asd	36.06	336	putative aspartate-semialdehyde dehydrogenase [Yersinia pestis CO92]	0									12	2	2	2	336	36	4.46
CAL21387.1	Q0WDC3	accD	33.274	304	acetyl-coenzyme A carboxylase carboxyl transferase subunit beta [Yersinia pestis CO92]	0									15	3	3	3	34	33.3	7.99	2.33
CAL21437.1	Q7CJY7	folD	30.983	288	putative FolD bifunctional protein [Yersinia pestis CO92]	0									3	1	1	1	288	31	6.3	1.75
CAL21440.1	Q8ZCX9	upp	22.574	208	uracil phosphoribosyltransferase [Yersinia pestis CO92]	0									1	2	2	2	28	22.6	5.66	1.76
CAL21465.1	Q8ZCV6	yegP	12.177	112	conserved hypothetical protein [Yersinia pestis CO92]	0									51	3	3	3	112	12.2	9.11	2.2
CAL21466.1	A0A0H2W6H2		52.254	464	putative protease [Yersinia pestis CO92]	0									3	1	1	1	464	52.2	6.48	4.17
CAL21481.1	Q8ZCU4	guaA	58.422	525	putative GMP synthase [Yersinia pestis CO92]	0									1	3	3	3	525	58.4	5.82	2.4
CAL21522.1	A0A0H2W580	adgA	59.794	540	putative glutamine-dependent NAD [Yersinia pestis CO92]	0									4	1	1	1	54	59.8	5.39
CAL21579.1	Q7CJE7		45.843	411	putative aminotransferase [Yersinia pestis CO92]	0									27	6	6	6	411	45.8	7.27	2.66
CAL21594.1	P58492	zipA	36.098	328	putative cell division protein [Yersinia pestis CO92]	0									5	1	1	1	328	36.1	5.85
CAL21597.1	A0A384L5I0	hpr	9.105	85	PTS system, phosphocarrier protein [Yersinia pestis CO92]	0									15	1	1	1	85	9.1	6.54
CAL21635.1	Q8ZCF8		17.097	152	conserved hypothetical protein [Yersinia pestis CO92]	0									1	1	1	1	152	17.1	6.79
CAL21652.1	A0A384KNN9		40.195	362	putative exported protein [Yersinia pestis CO92]	0									27	6	7	6	362	4.2	8.4	11.23
CAL21665.1	A0A384LG26	gcvR	21.004	189	glycine cleavage system transcriptional repressor [Yersinia pestis CO92]	0									16	1	1	1	189	21	5.29
CAL21673.1	Q8ZCC1	hda	27.143	239	conserved hypothetical protein [Yersinia pestis CO92]	0									4	1	1	1	239	27.1	5.22
CAL21675.1	Q8ZCC0	cysS	52.162	461	cysteinyl-tRNA synthetase [Yersinia pestis CO92]	0									5	2	2	2	461	52.1	5.64
CAL21714.1	O69172	adk	23.672	214	adenylate kinase [Yersinia pestis CO92]	0									5	1	1	1	214	23.7	5.54
CAL21727.1	A0A384L2L8	acrA	41.89	395	multidrug efflux protein [Yersinia pestis CO92]	0									28	6	8	6	395	41.9	6.37	9.42
CAL21728.1	A0A0H2W1D8	acrB	113.562	1050	multidrug efflux protein [Yersinia pestis CO92]	0									5	3	3	3	15	113.5	6.11
CAL21735.1	A0A384KPN5	ybaY	17.857	173	putative lipoprotein [Yersinia pestis CO92]	0									48	4	4	4	173	17.8	7.36	2.21
CAL21748.1	A0A384KMR9	ppiD	69.892	628	peptidyl-prolyl cis-trans isomerase D [Yersinia pestis CO92]	0									15	5	6	5	628	69.8	5.6	8.78
CAL21750.1	A0A0H2W279	capR	87.432	784	ATP-dependent protease La [Yersinia pestis CO92]	0									4	2	2	2	784	87.4	6.24
CAL21751.1	Q8ZC66	clpX	46.033	423	ATP-dependent Clp protease ATP-binding subunit ClpX [Yersinia pestis CO92]	0									15	4	4	4	423	46	5.4
CAL21759.1	A0A384K8J6	cyoA	35.049	318	cytochrome O ubiquinol oxidase subunit II [Yersinia pestis CO92]	0									7	1	1	1	318	35	8.72
CAL21784.1	A0A384KLP5	secD	66.833	615	protein-export membrane protein SecD [Yersinia pestis CO92]	0									6	3	3	3	615	66.8	8.78
CAL21785.1	A0A384KE14	yajC	12.019	111	putative membrane protein [Yersinia pestis CO92]	0									8	1	1	1	111	12	9.58
CAL21794.1	A0A384KXY2		24.108	226	probable short-chain dehydrogenase [Yersinia pestis CO92]	0									21	4	4	4	226	24.1	7.77
CAL21799.1	A0A384KHC4	nmpB	50.268	438	phosphate regulon sensor protein PhoR [Yersinia pestis CO92]	0									2	1	1	1	438	5.2	9.1
CAL21824.1	A0A384LI20	pepD	52.993	486	aminoacyl-histidine dipeptidase [Yersinia pestis CO92]	0									3	1	1	1	486	53	5.71
CAL21829.1	Q8ZBZ5	nqrF	45.455	407	NADH-uniquinone oxidoreductase subunit F [Yersinia pestis CO92]	0									3	1	1	1	47	45.4	5.8
CAL21868.1	Q74X11	clpB	95.644	857	Clp ATPase [Yersinia pestis CO92]	0									7	5	5	5	857	95.6	5.82	4.62
CAL21883.1	Q8ZBV0	rplS	13.09	115	50S ribosomal protein L19 [Yersinia pestis CO92]	0									1	1	2	1	115	13.1	1.58
CAL21886.1	Q8ZBU7	rpsP	9.097	82	30S ribosomal protein S16 [Yersinia pestis CO92]	0									2	1	1	1	82	9.1	1.55
CAL21895.1	P63876	csrA	6.853	61	carbon storage regulator [Yersinia pestis CO92]	0									2	1	1	1	61	6.8	8.62
CAL21896.1	Q8ZBT8	alaS	96.331	875	alanyl-tRNA synthetase [Yersinia pestis CO92]	0									6	3	3	3	875	96.3	5.76
CAL21898.1	P37858	recA	37.886	356	RecA protein [Yersinia pestis CO92]	0									31	5	6	5	356	37.9	5.24	2.78
CAL21904.1	A0A384KG39		33.244	314	C-terminal region of transketolase [Yersinia pestis CO92]	0									4	1	1	1	314	33.2	5.44
CAL21928.1	A0A384KR24	map	28.277	261	methionine aminopeptidase [Yersinia pestis CO92]	0									11	1	1	1	261	28.3	6.1
CAL21945.1	Q7CKC8	nlpD	34.825	333	lipoprotein [Yersinia pestis CO92]	0									4	1	1	1	333	34.8	9.5	2.65
CAL21960.1	Q8ZBN7	cysI	64.076	576	sulfite reductase [NADPH] hemoprotein beta-component [Yersinia pestis CO92]	0									2	1	1	1	576	64	7.64
CAL21966.1	Q8ZBN1	pyrG	60.363	545	CTP synthase [Yersinia pestis CO92]	0									3	1	1	1	545	6.3	5.83
CAL21978.1	Q8ZBL9	hemL	45.794	426	glutamate-1-semialdehyde 2,1-aminomutase [Yersinia pestis CO92]	0									8	2	2	2	426	45.8	5.33	1.82
CAL22004.1	A0A0H2W250	acnB	93.453	865	aconitate hydratase 2 [Yersinia pestis CO92]	0									16	8	8	8	865	93.4	5.29	7.62
CAL22017.1	Q8ZBI2	guaC	37.492	347	GMP reductase [Yersinia pestis CO92]	0									3	1	1	1	347	37.5	7.44
CAL22032.1	Q8ZBH1	valS	109.566	965	valyl-tRNA synthetase [Yersinia pestis CO92]	0									5	4	4	4	965	19.5	5.49	3.87
CAL22042.1	Q0WBJ5	nrdD	80.039	712	anaerobic ribonucleoside-triphosphate reductase [Yersinia pestis CO92]	0									8	5	5	5	712	8	6.65	5.8
CAL22071.1	A0A384K8G0		40.942	386	multidrug efflux protein [Yersinia pestis CO92]	0									2	1	1	1	386	4.9	5.99
CAL22081.1	Q8ZBC5	rpsO	10.14	89	30S ribosomal protein S15 [Yersinia pestis CO92]	0									24	3	3	3	89	1.1	1.65
CAL22083.1	Q8ZBC3	rbfA	15.263	136	ribosome-binding factor A [Yersinia pestis CO92]	0									6	1	1	1	136	15.3	6.83
CAL22084.1	Q8ZBC2	infB	97.567	892	translation initiation factor IF2-2 [Yersinia pestis CO92]	0									6	2	2	2	884	96.6	6.13
CAL22088.1	Q8ZBB8	glmM	47.898	446	probable phosphoglucomutase/phosphomannomutase [Yersinia pestis CO92]	0									4	1	1	1	446	47.9	5.66
CAL22090.1	A0A384KS70	ftsH	70.805	644	cell division protein [Yersinia pestis CO92]	0									8	3	3	3	644	7.8	6.15	3.29
CAL22097.1	Q7CKJ6	obg	43.148	390	putative GTP-binding protein [Yersinia pestis CO92]	0									4	1	1	1	39	43.1	4.82	2.12
CAL22141.1	A0A384KJV2	elb2	22.897	217	enhancing lycopene biosynthesis protein 2 [Yersinia pestis CO92]	0									12	1	1	1	217	22.9	4.91
CAL22150.1	Q8ZB62	rpsI	14.769	130	30S ribosomal protein S9 [Yersinia pestis CO92]	0									26	3	3	3	13	14.8	1.8	4.43
CAL22151.1	Q0WB88	rplM	16.032	142	50S ribosomal protein L13 [Yersinia pestis CO92]	0									36	4	4	4	142	16	9.88
CAL22153.1	A0A384L3N9		15.485	134	putative membrane protein [Yersinia pestis CO92]	0									2	2	2	2	134	15.5	5.9
CAL22157.1	Q8ZB56	murA	44.845	420	UDP-N-acetylglucosamine 1-carboxyvinyltransferase [Yersinia pestis CO92]	0									3	1	1	1	42	44.8	5.96
CAL22221.1	A0A384KRV5		38.419	352	putative periplasmic binding protein [Yersinia pestis CO92]	0									12	2	2	2	352	38.4	8.22	2.79
CAL22247.1	A0A384L0V0	accC	49.595	449	biotin carboxylase [Yersinia pestis CO92]	0									5	2	2	2	449	49.6	6.84
CAL22254.1	A0A0H2W9J4	envB	36.901	347	rod shape-determining protein MreB [Yersinia pestis CO92]	0									12	3	3	3	347	36.9	5.26
CAL22278.1	Q8ZAU5		21.156	182	conserved hypothetical protein [Yersinia pestis CO92]	0									14	1	1	1	182	21.1	5.81
CAL22297.1	Q7CLD5	malM	32.576	309	maltose operon periplasmic protein [Yersinia pestis CO92]	0									13	2	2	2	39	32.6	6.8
CAL22299.1	Q8ZAS8	malK	40.839	369	maltose/maltodextrin transport ATP-binding protein [Yersinia pestis CO92]	0									6	1	1	1	369	4.8	6.39	1.72
CAL22301.1	A0A384LAA8	malE	43.829	403	maltose-binding periplasmic protein precursor [Yersinia pestis CO92]	0									18	4	4	4	43	43.8	6.6	2.11
CAL22302.1	Q74RF9	malF	59.092	530	maltose transport system permease protein MalF [Yersinia pestis CO92]	0									7	2	2	2	525	58.5	8.6	1.97
CAL22312.1	A0A384KWU6	aceA	47.672	435	isocitrate lyase [Yersinia pestis CO92]	0									4	15	24	15	435	47.6	5.72	28.94
CAL22313.1	A0A384L9Z1	aceB	60.257	532	malate synthase A [Yersinia pestis CO92]	0									26	13	16	13	532	6.2	6.38	12.56
CAL22333.1	Q8D1H3	rpoC	154.904	1406	DNA-directed RNA polymerase beta' chain [Yersinia pestis CO92]	0									22	16	19	16	146	154.8	7.12	2.98
CAL22334.1	Q8ZAP5	rpoB	150.389	1342	DNA-directed RNA polymerase beta chain [Yersinia pestis CO92]	0									18	16	2	16	1342	15.3	5.27	15.66
CAL22337.1	Q8ZAP2	rplA	24.803	234	50S ribosomal protein L1 [Yersinia pestis CO92]	0									39	7	8	7	234	24.8	9.57	3.84
CAL22338.1	Q8ZAP1	rplK	14.763	142	50S ribosomal protein L11 [Yersinia pestis CO92]	0									27	4	9	4	142	14.8	9.39	7.39
CAL22339.1	Q8ZAP0	nusG	20.514	181	transcription antitermination protein [Yersinia pestis CO92]	0									35	4	4	4	181	2.5	6.37	4.84
CAL22353.1	Q8ZAN0	fadB	78.826	729	fatty acid oxidation complex alpha subunit [Yersinia pestis CO92]	0									12	4	4	4	729	78.8	6.23	2.45
CAL22373.1	Q8ZAL4		29.671	267	putative carboxymethylenebutenolidase [Yersinia pestis CO92]	0									5	1	1	1	267	29.7	6.42
CAL22394.1	A0A384LGP3	livJ	39.63	371	branched-chain amino acid-binding protein [Yersinia pestis CO92]	0									4	1	1	1	371	39.6	5.81
CAL22410.1	A0A384KDI2	dcrB	18.823	175	putative lipoprotein [Yersinia pestis CO92]	0									13	1	1	1	175	18.8	6.1
CAL22426.1	Q8ZAG3		43.585	405	conserved hypothetical protein [Yersinia pestis CO92]	0									1	3	3	3	45	43.6	5.2	4.65
CAL22439.1	A0A384KSL0	hemY	45.866	406	putative protoheme IX biogenesis protein [Yersinia pestis CO92]	0									2	1	1	1	46	45.8	8.63
CAL22446.1	A0A384LIA0	b3791	41.862	376	putative lipopolysaccharide biosynthesis protein [Yersinia pestis CO92]	0									7	1	1	1	376	41.8	6.54
CAL22454.1	A0A384KL30	nitA	46.859	419	transcription termination factor [Yersinia pestis CO92]	0									14	5	6	5	419	46.8	7.64	2.32
CAL22488.1	A0A384LBX8		13.118	112	conserved hypothetical protein [Yersinia pestis CO92]	0									5	1	1	1	112	13.1	6.19
CAL22512.1	Q8ZA84	ppc	98.324	878	phosphoenolpyruvate carboxylase [Yersinia pestis CO92]	0									5	3	3	3	878	98.3	5.6	1.66
CAL22519.1	A0A384LIQ3	glgP	93.379	815	glycogen phosphorylase [Yersinia pestis CO92]	0									5	3	3	3	815	93.3	6.13	1.74
CAL22551.1	Q8ZA49	uspA	16.439	148	universal stress protein A [Yersinia pestis CO92]	0									43	2	3	2	148	16.4	4.94	7.37
CAL22555.1	A0A384KV46	opdA	76.532	680	oligopeptidase A [Yersinia pestis CO92]	0									3	1	1	1	68	76.5	5.34	2.3
CAL22582.1	Q0WA17	dppA	60.327	535	periplasmic dipeptide transport protein [Yersinia pestis CO92]	0									18	5	5	5	535	6.3	6.4	2.2
CAL22642.1	Q7CFP6	yiaF	26.888	241	putative exported protein [Yersinia pestis CO92]	0									7	1	1	1	241	26.9	9.13	1.78
CAL22643.1	Q8Z9W7	glyS	76.204	689	glycyl-tRNA synthetase beta subunit [Yersinia pestis CO92]	0									2	1	1	1	689	76.2	5.74
CAL22644.1	Q8Z9W6	glyQ	34.758	304	glycyl-tRNA synthetase alpha subunit [Yersinia pestis CO92]	0									12	2	2	2	34	34.7	5.3	2.8
CAL22656.1	A0A384KKU4		12.325	112	putative lipoprotein [Yersinia pestis CO92]	0									18	1	1	1	112	12.3	4.93	3.39
CAL22662.1	A0A384KYZ4		29.71	269	putative haloacid dehalogenase-like hydrolase [Yersinia pestis CO92]	0									4	1	1	1	269	29.7	5.7
CAL22663.1	A0A384KWA4	acrB	90.268	804	DNA gyrase subunit B [Yersinia pestis CO92]	0									2	1	1	1	84	9.2	6.35
CAL22670.1	Q8Z9U3	yidC	61.291	546	probable membrane protein [Yersinia pestis CO92]	0									2	1	1	1	546	61.3	8.53
CAL22686.1	Q8Z9S8	glmS	66.525	609	glucosamine--fructose-6-phosphate aminotransferase [Yersinia pestis CO92]	0									1	4	4	4	69	66.5	5.83	2.52
CAL22687.1	Q8Z9S7	glmU	48.84	456	UDP-N-acetylglucosamine pyrophosphorylase [Yersinia pestis CO92]	0									3	1	1	1	456	48.8	6.48
CAL22690.1	Q8Z9S5	atpG	31.578	287	ATP synthase gamma subunit protein [Yersinia pestis CO92]	0									2	4	4	4	287	31.6	8.92
CAL22692.1	Q7CFM5	atpH	19.495	177	ATP synthase delta subunit protein [Yersinia pestis CO92]	0									14	2	2	2	177	19.5	5.4	1.61
CAL22693.1	Q7CFM4	atpF	17.258	156	ATP synthase subunit B protein [Yersinia pestis CO92]	0									3	4	5	4	156	17.2	5.48	2.94
CAB55193.1	O68729		162.114	1525	putative membrane protein (plasmid) [Yersinia pestis CO92]	*	1	1	1	1	1525	162	8.9	0
CAB55241.1	O68794		72.81	669	putative DNA-binding protein (plasmid) [Yersinia pestis CO92]	*	3	1	1	1	669	72.8	5.12	0
CAL18775.1	A0A384KR25		23.136	211	putative exported protein [Yersinia pestis CO92]	*	8	1	1	1	211	23.1	9.03	0
CAL18791.1	Q8ZJJ7	rraA	17.315	161	S-adenosylmethionine:2-demethylmenaquinone methyltransferase [Yersinia pestis CO92]	*	12	1	1	1	161	17.3	4.23	1.72
CAL18813.1	Q8ZJI0	nfuA	21.004	191	conserved hypothetical protein [Yersinia pestis CO92]	*	6	1	1	1	191	21	4.68	0
CAL18877.1	Q7CFU4	slyD	21.052	195	peptidyl-prolyl cis-trans isomerase [Yersinia pestis CO92]	*	9	1	1	1	195	21	4.87	1.92
CAL19045.1	Q0WJU7		125.424	1119	putative membrane transport protein [Yersinia pestis CO92]	*	1	1	1	1	1119	125.3	7.96	0
CAL19611.1	Q8ZHF4		20.906	197	conserved hypothetical protein [Yersinia pestis CO92]	*	16	1	1	1	197	20.9	5.36	0
CAL19951.1	A0A384KI85	fpr	39.919	377	fpr [Yersinia pestis CO92]	*	2	1	1	1	377	39.9	5.08	0
CAL20005.1	Q7CHH5	pheA2	20.745	186	putative chorismate mutase [Yersinia pestis CO92]	*	17	1	1	1	186	20.7	6.93	2.57
CAL20082.1	Q8ZG80	fabA	18.81	172	3-hydroxydecanoyl-[acyl-carrier-protein] dehydratase [Yersinia pestis CO92]	*	13	2	2	2	172	18.8	5.64	0
CAL20232.1	Q8ZFU4	pyrC	38.542	348	dihydroorotase [Yersinia pestis CO92]	*	14	2	2	2	348	38.5	6.84	0
CAL20252.1	A0A384LB90		29.806	269	putative deoxyribonuclease [Yersinia pestis CO92]	*	6	1	1	1	269	29.8	5.47	1.62
CAL20274.1	Q0WGE8	nagK	27.879	256	conserved hypothetical protein [Yersinia pestis CO92]	*	6	1	1	1	256	27.9	5.27	0
CAL20277.1	A0A384KJ45		42.738	373	conserved hypothetical protein [Yersinia pestis CO92]	*	3	1	1	1	373	42.7	4.87	0
CAL20288.1	A0A384KMR7		9.223	86	hypothetical protein YPO1643 [Yersinia pestis CO92]	*	24	1	1	1	86	9.2	4.54	0
CAL20331.1	A0A384LI82		9.42	82	hypothetical protein YPO1688 [Yersinia pestis CO92]	*	26	1	1	1	82	9.4	4.37	2.08
CAL20336.1	A0A384LGQ2		14.509	129	conserved hypothetical protein [Yersinia pestis CO92]	*	5	1	1	1	129	14.5	4.31	0
CAL20421.1	A0A384L072	ptrB	78.5	683	oligopeptidase B [Yersinia pestis CO92]	*	4	1	1	1	683	78.5	5.01	0
CAL20427.1	A0A384KE07	yebY	13.146	118	putative exported protein [Yersinia pestis CO92]	*	23	1	1	1	118	13.1	8.91	0
CAL20485.1	Q8ZF73	dcyD	35.039	330	putative deaminase [Yersinia pestis CO92]	*	8	1	1	1	330	35	5.66	0
CAL20495.1	Q0WFT9	efeO	41.353	376	putative exported protein [Yersinia pestis CO92]	*	7	2	2	2	376	41.3	5.29	0
CAL20545.1	P46359	fyuA	73.782	673	pesticin/yersiniabactin receptor protein [Yersinia pestis CO92]	*	2	1	1	1	673	73.7	5.85	0
CAL20789.1	Q8ZEK7	msrB	15.515	137	conserved hypothetical protein [Yersinia pestis CO92]	*	14	1	1	1	137	15.5	5.27	0
CAL20822.1	A0A0H2W5R7		10.684	98	conserved hypothetical protein [Yersinia pestis CO92]	*	9	1	1	1	98	10.7	5.34	0
CAL20883.1	Q0WER5	araG	56.873	523	L-arabinose transport ATP-binding protein [Yersinia pestis CO92]	*	4	1	1	1	512	55.7	6.18	0
CAL20899.1	Q0WEQ0		15.802	135	phage hypothetical protein [Yersinia pestis CO92]	*	12	1	1	1	135	15.8	4.65	0
CAL20920.1	Q0WEM9		29.467	264	putative lipoprotein [Yersinia pestis CO92]	*	7	1	1	1	264	29.4	8.57	0
CAL20938.1	A0A384LGY9		56.569	499	putative carboxypeptidase [Yersinia pestis CO92]	*	4	1	1	1	499	56.5	6.21	0
CAL20954.1	A0A384LJ79		13.646	123	putative exported protein [Yersinia pestis CO92]	*	12	1	1	1	123	13.6	9.61	0
CAL21022.1	Q8ZDZ6	lpp	8.317	78	major outer membrane lipoprotein [Yersinia pestis CO92]	*	31	2	2	2	78	8.3	8.84	0
CAL21032.1	A0A384K866		13.43	123	conserved hypothetical protein [Yersinia pestis CO92]	*	7	1	1	1	123	13.4	4.63	0
CAL21067.1	Q56952	yfeA	34.389	311	periplasmic-binding protein [Yersinia pestis CO92]	*	3	1	1	1	323	35.8	7.58	0
CAL21114.1	Q0WE38		69.432	677	conserved hypothetical protein [Yersinia pestis CO92]	*	1	1	1	1	677	69.4	4.83	0
CAL21188.1	Q8ZDJ9		19.492	164	conserved hypothetical protein [Yersinia pestis CO92]	*	6	1	1	1	164	19.5	6.39	0
CAL21250.1	Q8ZDE1	nagB	29.667	266	putative glucosamine-6-phosphate isomerase [Yersinia pestis CO92]	*	3	1	1	1	266	29.6	7.11	0
CAL21266.1	A0A384LPN4	proU	36.542	334	glycine betaine-binding periplasmic protein [Yersinia pestis CO92]	*	4	1	1	1	334	36.5	5.82	0
CAL21349.1	A0A384KGU6		12.305	113	conserved hypothetical protein [Yersinia pestis CO92]	*	8	1	1	1	113	12.3	5.26	0
CAL21506.1	A0A384KYH4	nifU	13.759	128	NifU family protein [Yersinia pestis CO92]	*	7	1	1	1	128	13.8	5.52	0
CAL21672.1	A0A384KZY1	yfgD	13.481	118	putative arsenate reductase [Yersinia pestis CO92]	*	19	1	1	1	118	13.5	8.12	2.32
CAL21772.1	Q8ZC45	dxs	67.674	619	1-deoxy-D-xylulose 5-phosphate synthase [Yersinia pestis CO92]	*	2	1	1	1	619	67.6	6.49	0
CAL21891.1	Q8ZBU3	luxS	19.396	171	autoinducer-2 production protein [Yersinia pestis CO92]	*	6	1	1	1	171	19.4	5.72	0
CAL22021.1	Q8ZBH8	yacG	7.9	68	conserved hypothetical protein [Yersinia pestis CO92]	*	22	1	1	1	68	7.9	4.41	2.47
CAL22034.1	A0A384L802	rraB	16.11	143	conserved hypothetical protein [Yersinia pestis CO92]	*	24	2	2	2	143	16.1	3.9	2.48
CAL22149.1	A0A384KMD8	pog	24.525	213	putative stringent starvation protein A [Yersinia pestis CO92]	*	39	6	6	6	213	24.5	5.22	4.23
CAL22286.1	Q7CL83		17.098	158	putative exported protein [Yersinia pestis CO92]	*	9	1	1	1	158	17.1	4.97	1.64
CAL22484.1	A0A0H2W809	ilvE	33.865	308	branched-chain amino acid aminotransferase [Yersinia pestis CO92]	*	6	1	1	1	308	33.8	6.13	1.63
CAL22665.1	A0A384KHE7	dnaN	40.741	366	DNA polymerase III, beta subunit protein [Yersinia pestis CO92]	*	6	1	1	1	366	40.7	5.31	0
CAL22688.1	P58647	atpC	15.117	140	ATP synthase epsilon subunit protein [Yersinia pestis CO92]	*	6	1	1	1	140	15.1	6.54	0
