# Supplementary material for: Use of magnetic nanotrap particles in capturing Yersinia pestis virulence factors, nucleic acids and bacteria
Source: J Nanobiotechnology. 2021 Jun 21;19:186. doi: 10.1186/s12951-021-00859-8 (PMC8215484; doi:10.1186/s12951-021-00859-8)
Supplement: Supplementary file 7 — Additional file 7: Table S6. Mass spectrometry data from cell supernatant (secreted proteins) of Yersinia pestis grown in BHI at 37 °C bound to Nanotraps (CN3080s), Sample 6. * = not found in control sample. [file 12951_2021_859_MOESM7_ESM.xlsx]

## Sheet: sorted by accession number
Table S6. Mass spectrometry data from cell supernatant of Yersinia pestis grown in BHI at 37°C bound to Nanotraps (CN3080s) *= not found in control sample
							NT
Accession	Entry	Gene names (primary )	Mass (kDa)	Length	Description	Enrichment Score	Coverage [%]	# Peptides	# PSMs	# Unique Peptides	# AAs	MW [kDa]	calc. pI	Score Sequest HT: Sequest HT
CAB54882.1	P31491	yerA	14.65	130	putative yopE chaperone (plasmid) [Yersinia pestis CO92]	*	11	1	2	1	130	14.6	4.7	0
CAB54883.1	P31493	yopE	22.987	219	putative outer membrane virulence protein (plasmid) [Yersinia pestis CO92]	*	8	1	1	1	219	23	6.77	0
CAB54896.1	O68704	yopK	21	182	putative virulence determinant protein (plasmid) [Yersinia pestis CO92]	*	10	1	1	1	182	21	4.63	1.92
CAB54903.1	P17778	yopM	46.203	409	putative targeted effector protein (plasmid) [Yersinia pestis CO92]	*	45	12	15	12	409	46.2	4.41	6.47
CAB54908.1	P0C7U7	lcrV	37.24	326	putative V antigen, antihost protein/regulator (plasmid) [Yersinia pestis CO92]	*	14	3	3	3	326	37.2	5.87	0
CAB54909.1	P69957	lcrG	11.02	95	putative Yop regulator (plasmid) [Yersinia pestis CO92]	*	32	2	2	2	95	11	8.16	2.82
CAB54919.1	P68587	yscP	50.419	455	putative type III secretion protein (plasmid) [Yersinia pestis CO92]	*	3	1	1	1	455	50.4	5.59	0
CAB54939.1	P69978	yscM	12.412	115	putative type III secretion regulatory protein (plasmid) [Yersinia pestis CO92]	*	9	1	1	1	115	12.4	6.52	0
CAB54944.1	O68720	yopH	50.869	468	putative protein-tyrosine phosphatase Yop effector (plasmid) [Yersinia pestis CO92]	*	9	2	2	2	468	50.8	8.68	0
CAB55266.1	P26948	caf1	17.666	170	putative F1 capsule antigen (plasmid) [Yersinia pestis CO92]	*	18	2	2	2	170	17.7	5.07	4.05
CAB55268.1	A0A384LAQ1		14.2	128	hypothetical protein YPMT1.86c (plasmid) [Yersinia pestis CO92]	*	11	1	1	1	128	14.2	7.25	1.89
CAL18729.1	Q8ZJQ3	rpoZ	10.164	91	DNA-directed RNA polymerase, omega chain [Yersinia pestis CO92]	*	16	1	1	1	91	10.2	5.05	0
CAL18764.1	A0A384K9Y3	cpxP	18.636	162	putative exported protein [Yersinia pestis CO92]	*	26	4	10	4	162	18.6	9.5	13.61
CAL18767.1	Q8ZJL6	pfkA	35.395	327	6-phosphofructokinase [Yersinia pestis CO92]	*	7	1	1	1	327	35.4	6.46	3.74
CAL18774.1	Q8ZJK9	tpiA	26.794	255	triosephosphate isomerase [Yersinia pestis CO92]	*	11	1	1	1	255	26.8	6.43	0
CAL18782.1	Q7CLC9	zapB	9.285	79	conserved hypothetical protein [Yersinia pestis CO92]	*	24	1	1	1	79	9.3	4.67	1.64
CAL18813.1	Q8ZJI0	nfuA	21.004	191	conserved hypothetical protein [Yersinia pestis CO92]	*	6	1	1	1	191	21	4.68	1.77
CAL18822.1	A0A384LC72	kmt	27.369	239	transcriptional regulatory protein [Yersinia pestis CO92]	*	11	2	2	2	239	27.4	6.58	1.76
CAL18837.1	Q8ZJF7	aroK	19.532	173	shikimate kinase I [Yersinia pestis CO92]	*	9	1	1	1	173	19.5	5.12	1.69
CAL18843.1	Q8ZJF2	trpS	38.225	342	tryptophanyl-tRNA synthetase [Yersinia pestis CO92]	*	5	1	1	1	346	38.6	6.19	0
CAL18886.1	Q8ZJB3	fusA	77.537	702	elongation factor G [Yersinia pestis CO92]	*	5	2	2	2	702	77.5	5.43	2.29
CAL18887.1	Q8ZJB2	tufA	43.16	394	elongation factor Tu [Yersinia pestis CO92]	*	25	7	9	3	394	43.1	5.31	2.85
CAL18917.1	Q8ZJ87	rpoA	36.509	329	DNA-directed RNA polymerase alpha chain [Yersinia pestis CO92]	*	12	3	3	3	329	36.5	5.06	4.4
CAL18937.1	Q8D1G8	acs	72.072	652	acetyl-coenzyme A synthetase [Yersinia pestis CO92]	*	4	1	1	1	652	72	6.14	2.93
CAL18971.1	Q7CKR1		20.201	181	conserved hypothetical protein [Yersinia pestis CO92]	*	13	1	1	1	181	20.2	6.33	0
CAL19033.1	Q8ZIY3	groL	57.431	548	60 kDa chaperonin [Yersinia pestis CO92]	*	9	3	3	3	548	57.4	5.01	2.66
CAL19089.1	Q7CG47	lsrF	31.611	291	putative aldolase [Yersinia pestis CO92]	*	7	1	1	1	291	31.6	6.54	0
CAL19119.1	Q8ZIQ3	deoB	44.106	407	phosphopentomutase [Yersinia pestis CO92]	*	3	1	1	1	407	44.1	5.24	1.86
CAL19147.1	Q8ZIM7	dnaK	69.025	636	chaperone protein DnaK [Yersinia pestis CO92]	*	10	3	3	3	636	69	4.98	0
CAL19250.1	A0A384LG10	yqjD	10.997	101	putative membrane protein [Yersinia pestis CO92]	*	15	1	1	1	101	11	6.57	0
CAL19252.1	A0A384KC78		14.262	126	putative exported protein [Yersinia pestis CO92]	*	33	3	4	3	126	14.3	9.1	4.24
CAL19335.1	Q8ZI56	ribB	23.36	217	3,4-dihydroxy-2-butanone 4-phosphate synthase [Yersinia pestis CO92]	*	7	1	1	1	217	23.3	5.43	0
CAL19340.1	Q7CGH2	hasF	50.933	467	ABC-transporter outer membrane component [Yersinia pestis CO92]	*	19	4	5	4	467	50.9	8.13	2.05
CAL19566.1	Q7CGT3		35.966	330	conserved hypothetical protein [Yersinia pestis CO92]	*	6	2	2	2	330	35.9	5.39	0
CAL19588.1	Q8ZHH3	pgk	41.074	387	phosphoglycerate kinase [Yersinia pestis CO92]	*	8	2	2	2	387	41	5.45	1.62
CAL19593.1	Q0WIB4	tkt	71.873	664	transketolase 1 [Yersinia pestis CO92]	*	5	2	2	2	664	71.8	6.21	0
CAL19710.1	Q8ZH65	tsf	30.721	285	elongation factor Ts [Yersinia pestis CO92]	*	16	4	4	4	285	30.7	5.3	2.16
CAL19712.1	Q8ZH63	frr	20.71	185	ribosome recycling factor [Yersinia pestis CO92]	*	33	2	2	2	185	20.7	6.29	2.4
CAL19717.1	Q8ZH58	bamA	87.838	795	putative surface antigen [Yersinia pestis CO92]	*	1	1	1	1	795	87.8	5.6	0
CAL19721.1	Q8ZH56	lpxA	28.117	262	acyl-[acyl-carrier-protein]--UDP-N-acetylglucosa m ine O-acyltransferase [Yersinia pestis CO92]	*	3	1	1	1	262	28.1	6.84	0
CAL19773.1	Q7CH40	grpE	21.557	192	heat shock protein GrpE [Yersinia pestis CO92]	*	7	1	1	1	192	21.5	4.87	0
CAL19774.1	A0A384KTM2	gltA	47.979	426	citrate synthase GltA [Yersinia pestis CO92]	*	8	1	1	1	426	47.9	6.95	0
CAL19781.1	Q8ZH00	sucC	41.406	388	succinyl-CoA synthetase beta chain [Yersinia pestis CO92]	*	18	3	4	3	388	41.4	5.41	0
CAL20026.1	A0A384L3E0	trxB	34.255	320	thioredoxin reductase [Yersinia pestis CO92]	*	6	1	2	1	320	34.2	5.4	1.84
CAL20035.1	A0A384KR56	pfl	85.295	760	formate acetyltransferase 1 [Yersinia pestis CO92]	*	2	1	1	1	760	85.2	6.01	2.01
CAL20044.1	A0A384LCL5	rpsA	61.285	557	30S ribosomal protein S1 [Yersinia pestis CO92]	*	2	1	1	1	557	61.2	5.05	2.2
CAL20086.1	Q8ZG77	ompA	37.93	353	putative outer membrane porin A protein [Yersinia pestis CO92]	*	7	1	1	1	353	37.9	7.27	0
CAL20286.1	A0A384L1F6	icd	45.868	417	isocitrate dehydrogenase [NADP] [Yersinia pestis CO92]	*	3	1	1	1	417	45.8	5.68	0
CAL20400.1	Q0WG31	gptB	35.187	324	PTS system, mannose-specific IIAB component [Yersinia pestis CO92]	*	36	9	9	9	324	35.2	5.81	8.36
CAL20630.1	A0A384LPC8		36.465	316	hypothetical protein YPO1994 [Yersinia pestis CO92]	*	6	1	1	1	316	36.4	6.62	3.27
CAL20806.1	Q0WEY9	bglY	15.018	132	DNA-binding protein Hns [Yersinia pestis CO92]	*	47	7	11	7	132	15	5.27	11.43
CAL20951.1	Q8ZE60	azoR	21.6	201	acyl carrier protein phosphodiesterase [Yersinia pestis CO92]	*	4	1	1	1	201	21.6	5.17	0
CAL20970.1	Q8ZE42	tpx	17.592	167	thiol peroxidase [Yersinia pestis CO92]	*	83	8	12	8	167	17.6	5.26	10.31
CAL20979.1	Q0WEH0	pspA	25.402	221	phage shock protein A [Yersinia pestis CO92]	*	10	1	1	1	221	25.4	6.01	0
CAL21011.1	A0A384KIX5		13.126	116	conserved hypothetical protein [Yersinia pestis CO92]	*	11	1	2	1	116	13.1	4.75	0
CAL21175.1	Q8ZDL2	nuoG	100.621	914	NADH dehydrogenase I chain G [Yersinia pestis CO92]	*	2	1	1	1	914	100.6	6.11	1.82
CAL21324.1	Q8ZD84	grcA	14.353	127	conserved hypothetical protein [Yersinia pestis CO92]	*	50	6	6	6	127	14.3	4.77	12.53
CAL21482.1	Q0WD32	guaB	51.824	487	inosine-5'-monophosphate dehydrogenase [Yersinia pestis CO92]	*	7	2	2	2	487	51.8	6.76	0
CAL21494.1	Q8ZCT2	ndk	15.631	142	nucleoside diphosphate kinase [Yersinia pestis CO92]	*	32	3	3	3	142	15.6	5.52	1.63
CAL21596.1	A0A384KU48	cysK	34.318	322	cysteine synthase A [Yersinia pestis CO92]	*	19	3	3	3	322	34.3	5.34	0
CAL21598.1	A0A0H2W631	ptsI	63.378	575	PTS sytem, enzyme I component [Yersinia pestis CO92]	*	7	3	3	3	575	63.3	4.92	1.94
CAL21676.1	A0A384KTC0	ppiB	18.151	164	peptidyl-prolyl cis-trans isomerase B [Yersinia pestis CO92]	*	15	1	1	1	164	18.1	5.8	0
CAL21715.1	P58482	htpG	70.786	622	heat shock protein HtpG [Yersinia pestis CO92]	*	27	11	12	11	624	71	5.16	8.56
CAL21749.1	A0A384LDF7	hopD	9.268	90	DNA-binding protein HU-beta [Yersinia pestis CO92]	*	33	2	2	2	90	9.3	9.77	6.8
CAL21753.1	Q8ZC64	tig	48.241	434	Trigger factor [Yersinia pestis CO92]	*	24	7	7	7	434	48.2	4.91	12.16
CAL21789.1	A0A384L2F1	ahpC	22.258	200	putative alkyl hydroperoxide reductase subunit c [Yersinia pestis CO92]	*	6	1	1	1	200	22.2	6.06	0
CAL21819.1	Q8ZC05	gpt	16.966	152	xanthine-guanine phosphoribosyltransferase [Yersinia pestis CO92]	*	16	1	2	1	152	17	5.9	4.43
CAL21868.1	Q74X11	clpB	95.644	857	Clp ATPase [Yersinia pestis CO92]	*	14	10	10	10	857	95.6	5.82	0
CAL21872.1	A0A384LL60	yfiA	13.403	120	putative sigma 54 modulation protein [Yersinia pestis CO92]	*	21	2	2	2	120	13.4	5.53	2.38
CAL21895.1	P63876	csrA	6.853	61	carbon storage regulator [Yersinia pestis CO92]	*	39	1	1	1	61	6.8	8.62	0
CAL21965.1	Q8ZBN2	eno	45.469	431	enolase [Yersinia pestis CO92]	*	7	1	1	1	431	45.4	5.31	0
CAL21971.1	A0A384L498	degP	49.867	481	global stress requirement protein GsrA [Yersinia pestis CO92]	*	18	5	7	5	481	49.8	8.73	13.41
CAL21986.1	A0A384KT42	dksA	17.385	151	DnaK suppressor protein homologue [Yersinia pestis CO92]	*	8	1	1	1	151	17.4	5.22	2.06
CAL22104.1	P61892	mdh	32.625	312	malate dehydrogenase [Yersinia pestis CO92]	*	7	2	2	2	312	32.6	5.73	0
CAL22124.1	Q8ZB84	rplI	15.861	150	50S ribosomal protein L9 [Yersinia pestis CO92]	*	43	3	3	3	150	15.9	6.8	0
CAL22141.1	A0A384KJV2	elb2	22.897	217	enhancing lycopene biosynthesis protein 2 [Yersinia pestis CO92]	*	12	1	2	1	217	22.9	4.91	5.19
CAL22154.1	A0A384KSM1	degQ	47.399	457	protease [Yersinia pestis CO92]	*	7	2	2	2	457	47.4	8.16	2.82
CAL22278.1	Q8ZAU5		21.156	182	conserved hypothetical protein [Yersinia pestis CO92]	*	9	1	1	1	182	21.1	5.81	1.65
CAL22318.1	A0A384K8L8	hupA	9.661	91	DNA-binding protein HU-alpha [Yersinia pestis CO92]	*	46	3	7	3	91	9.7	9.58	7.03
CAL22335.1	Q8ZAP4	rplL	12.53	122	50S ribosomal protein L7/L12 [Yersinia pestis CO92]	*	39	2	3	2	122	12.5	4.49	3.72
CAL22341.1	Q8ZAN8	tufB	43.17	394	elongation factor Tu [Yersinia pestis CO92]	*	29	8	8	4	394	43.1	5.25	4.28
CAL22488.1	A0A384LBX8		13.118	112	conserved hypothetical protein [Yersinia pestis CO92]	*	20	2	2	2	112	13.1	6.19	1.83
CAL22551.1	Q8ZA49	uspA	16.439	148	universal stress protein A [Yersinia pestis CO92]	*	26	1	1	1	148	16.4	4.94	4.11
CAL22654.1	Q8Z9V6	ibpB	17.489	154	heat shock protein [Yersinia pestis CO92]	*	29	3	4	3	154	17.5	5.17	3.07
CAL22655.1	Q8Z9V5	ibpA	15.648	137	heat shock protein [Yersinia pestis CO92]	*	8	1	1	1	137	15.6	5.97	0

## Sheet: Sorted by PSM
Table S6. Mass spectrometry data from cell supernatant (secreted proteins) of Yersinia pestis grown in BHI at 37°C bound to Nanotraps (CN3080s) *= not found in control sample
							NT
Accession	Entry	Gene names (primary )	Mass (kDa)	Length	Description	Enrichment Score	Coverage [%]	# Peptides	# PSMs	# Unique Peptides	# AAs	MW [kDa]	calc. pI	Score Sequest HT: Sequest HT
CAB54903.1	P17778	yopM	46.203	409	putative targeted effector protein (plasmid) [Yersinia pestis CO92]	*	45	12	15	12	409	46.2	4.41	6.47
CAL20970.1	Q8ZE42	tpx	17.592	167	thiol peroxidase [Yersinia pestis CO92]	*	83	8	12	8	167	17.6	5.26	10.31
CAL21715.1	P58482	htpG	70.786	622	heat shock protein HtpG [Yersinia pestis CO92]	*	27	11	12	11	624	71	5.16	8.56
CAL20806.1	Q0WEY9	bglY	15.018	132	DNA-binding protein Hns [Yersinia pestis CO92]	*	47	7	11	7	132	15	5.27	11.43
CAL18764.1	A0A384K9Y3	cpxP	18.636	162	putative exported protein [Yersinia pestis CO92]	*	26	4	10	4	162	18.6	9.5	13.61
CAL21868.1	Q74X11	clpB	95.644	857	Clp ATPase [Yersinia pestis CO92]	*	14	10	10	10	857	95.6	5.82	0
CAL18887.1	Q8ZJB2	tufA	43.16	394	elongation factor Tu [Yersinia pestis CO92]	*	25	7	9	3	394	43.1	5.31	2.85
CAL20400.1	Q0WG31	gptB	35.187	324	PTS system, mannose-specific IIAB component [Yersinia pestis CO92]	*	36	9	9	9	324	35.2	5.81	8.36
CAL22341.1	Q8ZAN8	tufB	43.17	394	elongation factor Tu [Yersinia pestis CO92]	*	29	8	8	4	394	43.1	5.25	4.28
CAL21753.1	Q8ZC64	tig	48.241	434	Trigger factor [Yersinia pestis CO92]	*	24	7	7	7	434	48.2	4.91	12.16
CAL21971.1	A0A384L498	degP	49.867	481	global stress requirement protein GsrA [Yersinia pestis CO92]	*	18	5	7	5	481	49.8	8.73	13.41
CAL22318.1	A0A384K8L8	hupA	9.661	91	DNA-binding protein HU-alpha [Yersinia pestis CO92]	*	46	3	7	3	91	9.7	9.58	7.03
CAL21324.1	Q8ZD84	grcA	14.353	127	conserved hypothetical protein [Yersinia pestis CO92]	*	50	6	6	6	127	14.3	4.77	12.53
CAL19340.1	Q7CGH2	hasF	50.933	467	ABC-transporter outer membrane component [Yersinia pestis CO92]	*	19	4	5	4	467	50.9	8.13	2.05
CAL19252.1	A0A384KC78		14.262	126	putative exported protein [Yersinia pestis CO92]	*	33	3	4	3	126	14.3	9.1	4.24
CAL19710.1	Q8ZH65	tsf	30.721	285	elongation factor Ts [Yersinia pestis CO92]	*	16	4	4	4	285	30.7	5.3	2.16
CAL19781.1	Q8ZH00	sucC	41.406	388	succinyl-CoA synthetase beta chain [Yersinia pestis CO92]	*	18	3	4	3	388	41.4	5.41	0
CAL22654.1	Q8Z9V6	ibpB	17.489	154	heat shock protein [Yersinia pestis CO92]	*	29	3	4	3	154	17.5	5.17	3.07
CAB54908.1	P0C7U7	lcrV	37.24	326	putative V antigen, antihost protein/regulator (plasmid) [Yersinia pestis CO92]	*	14	3	3	3	326	37.2	5.87	0
CAL18917.1	Q8ZJ87	rpoA	36.509	329	DNA-directed RNA polymerase alpha chain [Yersinia pestis CO92]	*	12	3	3	3	329	36.5	5.06	4.4
CAL19033.1	Q8ZIY3	groL	57.431	548	60 kDa chaperonin [Yersinia pestis CO92]	*	9	3	3	3	548	57.4	5.01	2.66
CAL19147.1	Q8ZIM7	dnaK	69.025	636	chaperone protein DnaK [Yersinia pestis CO92]	*	10	3	3	3	636	69	4.98	0
CAL21494.1	Q8ZCT2	ndk	15.631	142	nucleoside diphosphate kinase [Yersinia pestis CO92]	*	32	3	3	3	142	15.6	5.52	1.63
CAL21596.1	A0A384KU48	cysK	34.318	322	cysteine synthase A [Yersinia pestis CO92]	*	19	3	3	3	322	34.3	5.34	0
CAL21598.1	A0A0H2W631	ptsI	63.378	575	PTS sytem, enzyme I component [Yersinia pestis CO92]	*	7	3	3	3	575	63.3	4.92	1.94
CAL22124.1	Q8ZB84	rplI	15.861	150	50S ribosomal protein L9 [Yersinia pestis CO92]	*	43	3	3	3	150	15.9	6.8	0
CAL22335.1	Q8ZAP4	rplL	12.53	122	50S ribosomal protein L7/L12 [Yersinia pestis CO92]	*	39	2	3	2	122	12.5	4.49	3.72
CAB54882.1	P31491	yerA	14.65	130	putative yopE chaperone (plasmid) [Yersinia pestis CO92]	*	11	1	2	1	130	14.6	4.7	0
CAB54909.1	P69957	lcrG	11.02	95	putative Yop regulator (plasmid) [Yersinia pestis CO92]	*	32	2	2	2	95	11	8.16	2.82
CAB54944.1	O68720	yopH	50.869	468	putative protein-tyrosine phosphatase Yop effector (plasmid) [Yersinia pestis CO92]	*	9	2	2	2	468	50.8	8.68	0
CAB55266.1	P26948	caf1	17.666	170	putative F1 capsule antigen (plasmid) [Yersinia pestis CO92]	*	18	2	2	2	170	17.7	5.07	4.05
CAL18822.1	A0A384LC72	kmt	27.369	239	transcriptional regulatory protein [Yersinia pestis CO92]	*	11	2	2	2	239	27.4	6.58	1.76
CAL18886.1	Q8ZJB3	fusA	77.537	702	elongation factor G [Yersinia pestis CO92]	*	5	2	2	2	702	77.5	5.43	2.29
CAL19566.1	Q7CGT3		35.966	330	conserved hypothetical protein [Yersinia pestis CO92]	*	6	2	2	2	330	35.9	5.39	0
CAL19588.1	Q8ZHH3	pgk	41.074	387	phosphoglycerate kinase [Yersinia pestis CO92]	*	8	2	2	2	387	41	5.45	1.62
CAL19593.1	Q0WIB4	tkt	71.873	664	transketolase 1 [Yersinia pestis CO92]	*	5	2	2	2	664	71.8	6.21	0
CAL19712.1	Q8ZH63	frr	20.71	185	ribosome recycling factor [Yersinia pestis CO92]	*	33	2	2	2	185	20.7	6.29	2.4
CAL20026.1	A0A384L3E0	trxB	34.255	320	thioredoxin reductase [Yersinia pestis CO92]	*	6	1	2	1	320	34.2	5.4	1.84
CAL21011.1	A0A384KIX5		13.126	116	conserved hypothetical protein [Yersinia pestis CO92]	*	11	1	2	1	116	13.1	4.75	0
CAL21482.1	Q0WD32	guaB	51.824	487	inosine-5'-monophosphate dehydrogenase [Yersinia pestis CO92]	*	7	2	2	2	487	51.8	6.76	0
CAL21749.1	A0A384LDF7	hopD	9.268	90	DNA-binding protein HU-beta [Yersinia pestis CO92]	*	33	2	2	2	90	9.3	9.77	6.8
CAL21819.1	Q8ZC05	gpt	16.966	152	xanthine-guanine phosphoribosyltransferase [Yersinia pestis CO92]	*	16	1	2	1	152	17	5.9	4.43
CAL21872.1	A0A384LL60	yfiA	13.403	120	putative sigma 54 modulation protein [Yersinia pestis CO92]	*	21	2	2	2	120	13.4	5.53	2.38
CAL22104.1	P61892	mdh	32.625	312	malate dehydrogenase [Yersinia pestis CO92]	*	7	2	2	2	312	32.6	5.73	0
CAL22141.1	A0A384KJV2	elb2	22.897	217	enhancing lycopene biosynthesis protein 2 [Yersinia pestis CO92]	*	12	1	2	1	217	22.9	4.91	5.19
CAL22154.1	A0A384KSM1	degQ	47.399	457	protease [Yersinia pestis CO92]	*	7	2	2	2	457	47.4	8.16	2.82
CAL22488.1	A0A384LBX8		13.118	112	conserved hypothetical protein [Yersinia pestis CO92]	*	20	2	2	2	112	13.1	6.19	1.83
CAB54883.1	P31493	yopE	22.987	219	putative outer membrane virulence protein (plasmid) [Yersinia pestis CO92]	*	8	1	1	1	219	23	6.77	0
CAB54896.1	O68704	yopK	21	182	putative virulence determinant protein (plasmid) [Yersinia pestis CO92]	*	10	1	1	1	182	21	4.63	1.92
CAB54919.1	P68587	yscP	50.419	455	putative type III secretion protein (plasmid) [Yersinia pestis CO92]	*	3	1	1	1	455	50.4	5.59	0
CAB54939.1	P69978	yscM	12.412	115	putative type III secretion regulatory protein (plasmid) [Yersinia pestis CO92]	*	9	1	1	1	115	12.4	6.52	0
CAB55268.1	A0A384LAQ1		14.2	128	hypothetical protein YPMT1.86c (plasmid) [Yersinia pestis CO92]	*	11	1	1	1	128	14.2	7.25	1.89
CAL18729.1	Q8ZJQ3	rpoZ	10.164	91	DNA-directed RNA polymerase, omega chain [Yersinia pestis CO92]	*	16	1	1	1	91	10.2	5.05	0
CAL18767.1	Q8ZJL6	pfkA	35.395	327	6-phosphofructokinase [Yersinia pestis CO92]	*	7	1	1	1	327	35.4	6.46	3.74
CAL18774.1	Q8ZJK9	tpiA	26.794	255	triosephosphate isomerase [Yersinia pestis CO92]	*	11	1	1	1	255	26.8	6.43	0
CAL18782.1	Q7CLC9	zapB	9.285	79	conserved hypothetical protein [Yersinia pestis CO92]	*	24	1	1	1	79	9.3	4.67	1.64
CAL18813.1	Q8ZJI0	nfuA	21.004	191	conserved hypothetical protein [Yersinia pestis CO92]	*	6	1	1	1	191	21	4.68	1.77
CAL18837.1	Q8ZJF7	aroK	19.532	173	shikimate kinase I [Yersinia pestis CO92]	*	9	1	1	1	173	19.5	5.12	1.69
CAL18843.1	Q8ZJF2	trpS	38.225	342	tryptophanyl-tRNA synthetase [Yersinia pestis CO92]	*	5	1	1	1	346	38.6	6.19	0
CAL18937.1	Q8D1G8	acs	72.072	652	acetyl-coenzyme A synthetase [Yersinia pestis CO92]	*	4	1	1	1	652	72	6.14	2.93
CAL18971.1	Q7CKR1		20.201	181	conserved hypothetical protein [Yersinia pestis CO92]	*	13	1	1	1	181	20.2	6.33	0
CAL19089.1	Q7CG47	lsrF	31.611	291	putative aldolase [Yersinia pestis CO92]	*	7	1	1	1	291	31.6	6.54	0
CAL19119.1	Q8ZIQ3	deoB	44.106	407	phosphopentomutase [Yersinia pestis CO92]	*	3	1	1	1	407	44.1	5.24	1.86
CAL19250.1	A0A384LG10	yqjD	10.997	101	putative membrane protein [Yersinia pestis CO92]	*	15	1	1	1	101	11	6.57	0
CAL19335.1	Q8ZI56	ribB	23.36	217	3,4-dihydroxy-2-butanone 4-phosphate synthase [Yersinia pestis CO92]	*	7	1	1	1	217	23.3	5.43	0
CAL19717.1	Q8ZH58	bamA	87.838	795	putative surface antigen [Yersinia pestis CO92]	*	1	1	1	1	795	87.8	5.6	0
CAL19721.1	Q8ZH56	lpxA	28.117	262	acyl-[acyl-carrier-protein]--UDP-N-acetylglucosa m ine O-acyltransferase [Yersinia pestis CO92]	*	3	1	1	1	262	28.1	6.84	0
CAL19773.1	Q7CH40	grpE	21.557	192	heat shock protein GrpE [Yersinia pestis CO92]	*	7	1	1	1	192	21.5	4.87	0
CAL19774.1	A0A384KTM2	gltA	47.979	426	citrate synthase GltA [Yersinia pestis CO92]	*	8	1	1	1	426	47.9	6.95	0
CAL20035.1	A0A384KR56	pfl	85.295	760	formate acetyltransferase 1 [Yersinia pestis CO92]	*	2	1	1	1	760	85.2	6.01	2.01
CAL20044.1	A0A384LCL5	rpsA	61.285	557	30S ribosomal protein S1 [Yersinia pestis CO92]	*	2	1	1	1	557	61.2	5.05	2.2
CAL20086.1	Q8ZG77	ompA	37.93	353	putative outer membrane porin A protein [Yersinia pestis CO92]	*	7	1	1	1	353	37.9	7.27	0
CAL20286.1	A0A384L1F6	icd	45.868	417	isocitrate dehydrogenase [NADP] [Yersinia pestis CO92]	*	3	1	1	1	417	45.8	5.68	0
CAL20630.1	A0A384LPC8		36.465	316	hypothetical protein YPO1994 [Yersinia pestis CO92]	*	6	1	1	1	316	36.4	6.62	3.27
CAL20951.1	Q8ZE60	azoR	21.6	201	acyl carrier protein phosphodiesterase [Yersinia pestis CO92]	*	4	1	1	1	201	21.6	5.17	0
CAL20979.1	Q0WEH0	pspA	25.402	221	phage shock protein A [Yersinia pestis CO92]	*	10	1	1	1	221	25.4	6.01	0
CAL21175.1	Q8ZDL2	nuoG	100.621	914	NADH dehydrogenase I chain G [Yersinia pestis CO92]	*	2	1	1	1	914	100.6	6.11	1.82
CAL21676.1	A0A384KTC0	ppiB	18.151	164	peptidyl-prolyl cis-trans isomerase B [Yersinia pestis CO92]	*	15	1	1	1	164	18.1	5.8	0
CAL21789.1	A0A384L2F1	ahpC	22.258	200	putative alkyl hydroperoxide reductase subunit c [Yersinia pestis CO92]	*	6	1	1	1	200	22.2	6.06	0
CAL21895.1	P63876	csrA	6.853	61	carbon storage regulator [Yersinia pestis CO92]	*	39	1	1	1	61	6.8	8.62	0
CAL21965.1	Q8ZBN2	eno	45.469	431	enolase [Yersinia pestis CO92]	*	7	1	1	1	431	45.4	5.31	0
CAL21986.1	A0A384KT42	dksA	17.385	151	DnaK suppressor protein homologue [Yersinia pestis CO92]	*	8	1	1	1	151	17.4	5.22	2.06
CAL22278.1	Q8ZAU5		21.156	182	conserved hypothetical protein [Yersinia pestis CO92]	*	9	1	1	1	182	21.1	5.81	1.65
CAL22551.1	Q8ZA49	uspA	16.439	148	universal stress protein A [Yersinia pestis CO92]	*	26	1	1	1	148	16.4	4.94	4.11
CAL22655.1	Q8Z9V5	ibpA	15.648	137	heat shock protein [Yersinia pestis CO92]	*	8	1	1	1	137	15.6	5.97	0
