# Supplementary material for: Use of magnetic nanotrap particles in capturing Yersinia pestis virulence factors, nucleic acids and bacteria
Source: J Nanobiotechnology. 2021 Jun 21;19:186. doi: 10.1186/s12951-021-00859-8 (PMC8215484; doi:10.1186/s12951-021-00859-8)
Supplement: Supplementary file 8 — Additional file 8: Table S7. Panther Overrepresentation Test using proteins with greater than 2.0 enrichment score from sample W37A. Sheet 1: Biological processes, Sheet 2: Molecular function, Sheet 3: Cellular component. [file 12951_2021_859_MOESM8_ESM.xlsx]

## Sheet: biological processes
	Table S7. Panther Overrepresentation Test using proteins with greater than 2.0 enrichment score from sample W37A
Analysis Type:	PANTHER Overrepresentation Test (Released 20210224)
Annotation Version and Release Date:	GO Ontology database DOI: 10.5281/zenodo.4495804 Released 2021-02-01
Analyzed List:	Client Text Box Input (Yersinia pestis)
Reference List:	Yersinia pestis (all genes in database)
Test Type:	FISHER
Correction:	FDR
		Yersinia pestis (REF)	Sample W37A
GO biological process complete	#	#	expected	Fold Enrichment	+/-	raw P value	FDR
protein stabilization	4	4	0.17	23.52	+	0.000164	0.00776
regulation of protein stability	4	4	0.17	23.52	+	0.000164	0.00759
tRNA aminoacylation for protein translation	24	6	1.02	5.88	+	0.0011	0.0382
tRNA aminoacylation	24	6	1.02	5.88	+	0.0011	0.0376
ncRNA metabolic process	104	14	4.42	3.17	+	0.000262	0.0113
RNA metabolic process	138	19	5.87	3.24	+	1.5e-05	0.00135
nucleobase-containing compound metabolic process	487	46	20.71	2.22	+	3.89e-07	8.08e-05
heterocycle metabolic process	557	48	23.68	2.03	+	1.9e-06	0.000283
cellular metabolic process	1184	90	50.34	1.79	+	5.81e-10	1.21e-06
metabolic process	1349	96	57.36	1.67	+	2.36e-09	1.22e-06
cellular process	1812	105	77.05	1.36	+	2.28e-05	0.00169
primary metabolic process	1058	83	44.99	1.84	+	9.84e-10	1.02e-06
cellular aromatic compound metabolic process	555	49	23.6	2.08	+	9.3e-07	0.000161
cellular nitrogen compound metabolic process	654	56	27.81	2.01	+	1.92e-07	4.97e-05
nitrogen compound metabolic process	961	72	40.86	1.76	+	2.42e-07	5.6e-05
organic cyclic compound metabolic process	572	50	24.32	2.06	+	7.4e-07	0.00014
organic substance metabolic process	1206	90	51.28	1.76	+	1.32e-09	9.14e-07
macromolecule metabolic process	674	51	28.66	1.78	+	4.24e-05	0.00259
amino acid activation	24	6	1.02	5.88	+	0.0011	0.037
carboxylic acid metabolic process	280	29	11.91	2.44	+	1.5e-05	0.00141
oxoacid metabolic process	284	29	12.08	2.4	+	1.85e-05	0.00148
organic acid metabolic process	286	29	12.16	2.38	+	2.07e-05	0.00159
small molecule metabolic process	475	43	20.2	2.13	+	2.29e-06	0.000317
organonitrogen compound metabolic process	620	50	26.36	1.9	+	8.33e-06	0.000962
translation	106	13	4.51	2.88	+	0.00097	0.0347
peptide metabolic process	121	15	5.14	2.92	+	0.000355	0.0145
cellular amide metabolic process	159	19	6.76	2.81	+	8.84e-05	0.00427
amide biosynthetic process	137	16	5.83	2.75	+	0.000415	0.0163
cellular nitrogen compound biosynthetic process	322	34	13.69	2.48	+	1.56e-06	0.000249
cellular biosynthetic process	573	54	24.36	2.22	+	1.66e-08	5.75e-06
biosynthetic process	595	55	25.3	2.17	+	2.64e-08	7.83e-06
organonitrogen compound biosynthetic process	382	34	16.24	2.09	+	6.02e-05	0.00313
organic substance biosynthetic process	577	55	24.53	2.24	+	8.61e-09	3.58e-06
gene expression	209	24	8.89	2.7	+	1.77e-05	0.00147
cellular macromolecule biosynthetic process	229	26	9.74	2.67	+	9.09e-06	0.000994
cellular macromolecule metabolic process	459	40	19.52	2.05	+	1.6e-05	0.00139
macromolecule biosynthetic process	233	27	9.91	2.73	+	4.19e-06	0.000544
protein metabolic process	271	24	11.52	2.08	+	0.00103	0.0364
ribonucleotide biosynthetic process	56	10	2.38	4.2	+	0.000283	0.012
ribonucleotide metabolic process	76	13	3.23	4.02	+	5.08e-05	0.00285
nucleotide metabolic process	107	16	4.55	3.52	+	3e-05	0.00195
nucleoside phosphate metabolic process	110	16	4.68	3.42	+	4.07e-05	0.00256
nucleobase-containing small molecule metabolic process	140	18	5.95	3.02	+	5.81e-05	0.0031
phosphorus metabolic process	312	27	13.27	2.04	+	0.000768	0.0285
organophosphate metabolic process	194	22	8.25	2.67	+	4.89e-05	0.0029
ribose phosphate metabolic process	80	13	3.4	3.82	+	8.14e-05	0.00402
carbohydrate derivative metabolic process	232	26	9.86	2.64	+	1.13e-05	0.00117
ribose phosphate biosynthetic process	59	10	2.51	3.99	+	0.000411	0.0164
carbohydrate derivative biosynthetic process	149	20	6.34	3.16	+	1.24e-05	0.00122
organophosphate biosynthetic process	143	17	6.08	2.8	+	0.000225	0.00993
nucleotide biosynthetic process	76	13	3.23	4.02	+	5.08e-05	0.00293
nucleoside phosphate biosynthetic process	77	13	3.27	3.97	+	5.73e-05	0.00313
nucleobase-containing compound biosynthetic process	144	20	6.12	3.27	+	7.8e-06	0.000953
heterocycle biosynthetic process	212	22	9.01	2.44	+	0.000207	0.00935
organic cyclic compound biosynthetic process	223	24	9.48	2.53	+	7.14e-05	0.00362
aromatic compound biosynthetic process	200	23	8.5	2.7	+	2.64e-05	0.00189
purine nucleotide biosynthetic process	47	8	2	4	+	0.00153	0.0496
purine-containing compound metabolic process	71	11	3.02	3.64	+	0.000421	0.0162
purine nucleotide metabolic process	68	11	2.89	3.8	+	0.000302	0.0126
purine ribonucleotide metabolic process	63	10	2.68	3.73	+	0.000652	0.0246
carbohydrate biosynthetic process	57	9	2.42	3.71	+	0.00126	0.0414
transmembrane transport	404	5	17.18	0.29	-	0.000846	0.0308

## Sheet: molecular function
Table S7. Panther Overrepresentation Test using proteins with greater than 2.0 enrichment score from sample W37A
Analysis Type:	PANTHER Overrepresentation Test (Released 20210224)
Annotation Version and Release Date:	GO Ontology database DOI: 10.5281/zenodo.4495804 Released 2021-02-01
Analyzed List:	Client Text Box Input (Yersinia pestis)
Reference List:	Yersinia pestis (all genes in database)
Test Type:	FISHER
Correction:	FDR	Sample W37A
GO molecular function complete	Yersinia pestis - REFLIST (3904)	#	expected	Fold Enrichment	+/-	raw P value	FDR
oxidoreductase activity, acting on the CH-OH group of donors, NAD or NADP as acceptor (GO:0016616)	49	13	2.08	+	6.24	7.87e-07	0.000265
oxidoreductase activity, acting on CH-OH group of donors (GO:0016614)	55	13	2.34	+	5.56	2.4e-06	0.000577
ligase activity (GO:0016874)	90	14	3.83	+	3.66	6.58e-05	0.0111
oxidoreductase activity (GO:0016491)	261	30	11.1	+	2.7	1.31e-06	0.000367
nucleotide binding (GO:0000166)	528	41	22.45	+	1.83	0.000209	0.032
nucleoside phosphate binding (GO:1901265)	528	41	22.45	+	1.83	0.000209	0.0293
heterocyclic compound binding (GO:1901363)	939	68	39.93	+	1.7	3.26e-06	0.000687
organic cyclic compound binding (GO:0097159)	939	68	39.93	+	1.7	3.26e-06	0.000611
catalytic activity (GO:0003824)	1510	107	64.21	+	1.67	6.7e-11	3.76e-08
binding (GO:0005488)	1271	90	54.04	+	1.67	1.97e-08	8.29e-06
molecular_function (GO:0003674)	2213	136	94.1	+	1.45	1.88e-11	1.58e-08

## Sheet: cellular component
Table S7. Panther Overrepresentation Test using proteins with greater than 2.0 enrichment score from sample W37A
Analysis Type:	PANTHER Overrepresentation Test (Released 20210224)
Annotation Version and Release Date:	GO Ontology database DOI: 10.5281/zenodo.4495804 Released 2021-02-01
Analyzed List:	Client Text Box Input (Yersinia pestis)
Reference List:	Yersinia pestis (all genes in database)
Test Type:	FISHER
Correction:	FDR	Sample W37A
GO cellular component complete	Yersinia pestis - REFLIST (3904)	#	expected	Fold Enrichment	+/-	raw P value	FDR
cytosol (GO:0005829)	291	39	12.37	+	3.15	4.01e-10	1.52e-08
cytoplasm (GO:0005737)	627	78	26.66	+	2.93	1.37e-19	2.61e-17
intracellular anatomical structure (GO:0005622)	668	79	28.4	+	2.78	1.24e-18	1.17e-16
cell periphery (GO:0071944)	589	7	25.04	-	0.28	1.61e-05	0.000437
plasma membrane (GO:0005886)	520	6	22.11	-	0.27	4.84e-05	0.00115
membrane (GO:0016020)	936	10	39.8	-	0.25	2.64e-09	8.35e-08
intrinsic component of membrane (GO:0031224)	800	4	34.02	-	0.12	1.25e-11	5.94e-10
integral component of membrane (GO:0016021)	795	3	33.8	-	0.09	1.84e-12	1.17e-10
